# Supplementary material for: Celf4 controls mRNA translation underlying synaptic development in the prenatal mammalian neocortex
Source: Nat Commun. 2023 Sep 27;14:6025. doi: 10.1038/s41467-023-41730-8 (PMC10533865; doi:10.1038/s41467-023-41730-8)
Supplement: Supplementary file 4 — Supplementary data 1-12 [file 41467_2023_41730_MOESM4_ESM.zip]

Archive with 28 entries (27 files):
- 5. Supplementary data_Celf4 manuscript/
- __MACOSX/._5. Supplementary data_Celf4 manuscript
- 5. Supplementary data_Celf4 manuscript/Supplementary data 6_SynGO EARLY and LATE SP & ExN L56 genes.xlsx
- __MACOSX/5. Supplementary data_Celf4 manuscript/._Supplementary data 6_SynGO EARLY and LATE SP & ExN L56 genes.xlsx
- 5. Supplementary data_Celf4 manuscript/Supplementary data 11_Primers for RT-PCR and probes for FISH.xlsx
- __MACOSX/5. Supplementary data_Celf4 manuscript/._Supplementary data 11_Primers for RT-PCR and probes for FISH.xlsx
- 5. Supplementary data_Celf4 manuscript/Supplementary data 3_Human polysome DEG excels (MvE, LvE, LvM).xlsx
- __MACOSX/5. Supplementary data_Celf4 manuscript/._Supplementary data 3_Human polysome DEG excels (MvE, LvE, LvM).xlsx
- 5. Supplementary data_Celf4 manuscript/.DS_Store
- __MACOSX/5. Supplementary data_Celf4 manuscript/._.DS_Store
- 5. Supplementary data_Celf4 manuscript/Supplementary data 1_snRNAseq DEG analysis.xlsx
- __MACOSX/5. Supplementary data_Celf4 manuscript/._Supplementary data 1_snRNAseq DEG analysis.xlsx
- 5. Supplementary data_Celf4 manuscript/Supplementary data 12_CellInsight CX7 protocol parameters.htm
- __MACOSX/5. Supplementary data_Celf4 manuscript/._Supplementary data 12_CellInsight CX7 protocol parameters.htm
- 5. Supplementary data_Celf4 manuscript/Supplementary data 2_ASD and NDD gene set from snRNAseq.xlsx
- __MACOSX/5. Supplementary data_Celf4 manuscript/._Supplementary data 2_ASD and NDD gene set from snRNAseq.xlsx
- 5. Supplementary data_Celf4 manuscript/Supplementary data 10_Polysome isoform-level DEG analysis and gene-level analysis (1,069 Poly vs Mono(cKOvsWT)).xlsx
- __MACOSX/5. Supplementary data_Celf4 manuscript/._Supplementary data 10_Polysome isoform-level DEG analysis and gene-level analysis (1,069 Poly vs Mono(cKOvsWT)).xlsx
- 5. Supplementary data_Celf4 manuscript/Supplementary data 9_mCelf4 RIP-RNAseq.xlsx
- __MACOSX/5. Supplementary data_Celf4 manuscript/._Supplementary data 9_mCelf4 RIP-RNAseq.xlsx
- 5. Supplementary data_Celf4 manuscript/Supplementary data 8_hCELF4 RIP-RNAseq analysis + SynGO CELF4-RIP Early, mid and late stages.xlsx
- __MACOSX/5. Supplementary data_Celf4 manuscript/._Supplementary data 8_hCELF4 RIP-RNAseq analysis + SynGO CELF4-RIP Early, mid and late stages.xlsx
- 5. Supplementary data_Celf4 manuscript/Supplementary data 4_Human Poly GO-BP tables.xlsx
- __MACOSX/5. Supplementary data_Celf4 manuscript/._Supplementary data 4_Human Poly GO-BP tables.xlsx
- 5. Supplementary data_Celf4 manuscript/Supplementary data 5_Intersection tables snRNAseq (Early, Mid, Late) and human polysome profiling (MvE, LvE, LvM).xlsx
- __MACOSX/5. Supplementary data_Celf4 manuscript/._Supplementary data 5_Intersection tables snRNAseq (Early, Mid, Late) and human polysome profiling (MvE, LvE, LvM).xlsx
- 5. Supplementary data_Celf4 manuscript/Supplementary data 7_DEG SP vs Neuro by stage reduced LFC with GO.xlsx
- __MACOSX/5. Supplementary data_Celf4 manuscript/._Supplementary data 7_DEG SP vs Neuro by stage reduced LFC with GO.xlsx
