# Supplementary material for: Celf4 controls mRNA translation underlying synaptic development in the prenatal mammalian neocortex
Source: Nat Commun. 2023 Sep 27;14:6025. doi: 10.1038/s41467-023-41730-8 (PMC10533865; doi:10.1038/s41467-023-41730-8)
Supplement: Supplementary file 4 — Supplementary data 1-12 [file 41467_2023_41730_MOESM4_ESM.zip › 5. Supplementary data_Celf4 manuscript/Supplementary data 11_Primers for RT-PCR and probes for FISH.xlsx]

## Sheet: Mouse Primer, Probe
Supplementary data 11. List of RT-PCR primers and FISH probes used in mouse experiments
mouse	Primer	Sequence			mouse	Probe	Sequence
	ActB-F	CCCTAAGGCCAACCGTGAAA				Dlg4 (PSD95)-cy5	/5Cy5/GCTGTTCCCGAAGATCATGGATCTTGGCCTCGAATCGGCTATACTCTTCTGGTTTATACTGAGCGATGATCGTGACCGTCTGACCCGCGT/3Cy5Sp/
	ActB-R	ATGGCTGGGGTGTTGAAGG				Eif4a2-cy5	/5Cy5/TTTCATCTGCTTCGTCCAAAACGAACATTTTGATCCATTTTGGAGAAAGGTATCTTCTGTTTAGCATATCAAACACTCTCCCTGGAGTAC/3Cy5Sp/
	Adra2ac-F	GAGTACAACCTGAAGCGCAC				Sv2a-cy3	/5Cy3/TCCAGCTGTGGAACTGGTAAGCAGAGCCCATCTGGAAACTCCACCCATAGTGAGGGATGATGGCCCAGGCCATTGCAGCTGCATACACTC/3Cy3Sp/
	Adra2ac-R	GCGGGAAGGAGATGACAGC				Syp-cy3	/5Cy3/GCTAACTAGCCACATGAAAGCGAACACTGCTGTGGCCAGGAAGTCCATCATTGGCCCTTTGTTGTTCTCTCGGTACTTGTTCTGCAGGAA/3Cy3Sp/
	Ank2-F	ACAGCGAGGTATTCTGGTGC
	Ank2-R	CTGCCAACGTGTCCAAAGTC
	Atp6v0c-F	GGGATCATCGCCATCTACGG
	Atp6v0c-R	GCCAGCACCCAGTTGAAGAA
	Celf2-F	ATCTTTCCTTCACCGCAGGG
	Celf2-R	TCCAGAGTAGCACAAGCCAAG
	Celf4-F	GCAAGTGTACAATGGGGCCTA
	Celf4-R	AAAGTTTGGTCCTTTGGTCCCT
	Dlg4 (PSD95)-F	GAGTGCTTCTCAGCCATCGT
	Dlg4 (PSD95)-R	GTAGGGGCCTGAGAGGTCTT
	Dmxl2-F	TATGCCCCCAAGCAACAACT
	Dmxl2-R	CTCACACGAATCCAGAGCCA
	Eif1b-F	TTCTATCCTCTCACCGGCCTC
	Eif1b-R	AAGTCGTCGCCCTTAGTTGC
	Eif4a2-pan-F	ACAATGCCAACTGATGTGCT
	Eif4a2-pan-R	ACAAAGAGTGTCCAGCTTCCA
	Eif4a2-v1-F	GAGTTCAAGGAGACCCAAGCA	with Eif4a2-R2
	Eif4a2-v2-F	CCTTGTATTAAAGATCCAAAAGGT
	Eif4a2-R2	AGCATGACAAGTTGCTCCCA
	Eif4a2-v3-F	GCCCACTTTGGTATGGGCTT
	Eif4a2-v3-R	GGCTTGTCTGGCTGCAAAAT
	Eif4e2-pan-F	TGTGGTCTCTGTCCGCTTTC
	Eif4e2-pan-R	TTCGGGCTGTAGTTGCTTGG
	Eif4e2-v1,2-F	TCAAGGGATGGCACACAGAC
	Eif4e2-v1,2-R	CAGGCAGTTGGGTCTTGAGT
	Eif4e2-v3-F2	GCTCCTCCAGGTGTGTCTTC
	Eif4e2-v3-R2	CAAGAGCCCAGTTCAGAGCA
	Eif4e2-v4-R	CAGGCCATGAAACTCCTCCC	with Eif4e2-pan-F
	Gabra2-F	CGCTGTTCTTTGCCTCATTCA
	Gabra2-R	GCTGTGACCCTGGTATGAGTA
	Gabra3-F	GGTGTGAGGTCTAGGGTGTTG
	Gabra3-R	ATAGCCCAGCCGACTCTGTAG
	Gapdh-F	TTTGGCATTGTGGAAGGGCT
	Gapdh-R	TGCAGGGATGATGTTCTGGG
	Homer2-F	CTTGCTTGCCTTCCCACACT
	Homer2-R	GGGGAAGGTACGTGGAGATG
	Map1b-F	CGTGAAAGTTGAGTCCGTGC
	Map1b-R	GGGGATAGCACTGGGTGATG
	Nestin-F	AGAGGTGACTAGCGTGGTCC
	Nestin-R	GACCCTCAGCCTGCTCTAGT
	Ppp1r9a-F	GAAGGTTGGCTCCCTACGAC
	Ppp1r9a-R	AGCATGGACCTTCTTCTGCC
	Sema4C-F	TTGGGATCCTGTCGGGTACT
	Sema4C-R	CGAGTTGGAGAAGGCAGAGG
	Srcin1-F	AGTAGCACAGAGAGGAGCCA
	Srcin1-R	TTTCCCTCCCAACCCAAACC
	Sv2a-F	TCCGTCCCTAACCCTTCTCAA
	Sv2a-R	TTCTGTGGAAGGGCAAAACG
	Syn2-F	AAGCTCTGGGTAGATGCCTG
	Syn2-R	TCTGTCCTCCACTTGGTGTTC
	Syp-F	GACGTTGGTAGTGCCTGTGA
	Syp-R	GCACAGGAAAGTAGGGGGTC
	Slc17a7 (Vglut1)-F	CACTTGGACATCGCCCCTC
	Slc17a7 (Vglut1)-R	GAACACGTACTGCCACTCCTC

## Sheet: Human Primer, Probe
Supplementary data 11. List of RT-PCR primers and FISH probes used in human experiments
human	Primer	Sequence			human	Probe	Sequence
	APBA1-F	GCCTTCCCAAACGCTGTGAG				APBA1-cy3	/5Cy3/AATCACCACACCTAGGATTTCTCCTTTCTGCTTCTCTATGAAAACATCTTTACAGTTTTCCGACTTGGAGAAGTGGATCAGGTCATCGTT/3Cy3Sp/
	APBA1-R	TGGAGAAAAGGCAGGATGGG				EIF4A2-cy3	/5Cy3/GGTCAGTGTCTCGTACAAGTCACAAAGTGTATCCAACTTCCATTCCTCTCTCTCAACATTAATATAAAACTGTTTGATTCCTTCAAGGGT/3Cy3Sp/
	bACTIN-F	GCCCTGAGGCACTCTTCCA				NR4A2-cy3	/5Cy3/TTTATTTGCTAAACACACGTATTTTGCATTTTTTTGCACTGTGCGCTTAAAGAAGCCTTTGCAGCCCTCACAGGTGCGCACGCCGTAGTG/3Cy3Sp/
	bACTIN-R	TGTGTTGGCGTACAGGTCTT				ST18-cy5	/5Cy5/GTTCTCCTCCTCTATCGTCTTTAAGTTGCTCTCCATAGATGTGATCTGGGTCTGAAGTTTCATCATATCTGCTTCAATTTTAAGGTTGGA/3Cy5Sp/
	EIF4A2-F	ATGTGCAACAAGTGTCTTTGGT				SV2A-cy5	/5Cy5/AAGACAGGAAGAAGCAGGAGACACAGGACATCACGCTGGAGCCAGCAAGCATTCTGAGCCTGCCGATCTTGTCCATGAGCAGGGCAGACA/3Cy5Sp/
	EIF4A2-R	CTCCCAAATCGACCCCCTCT				SYNPR-cy3	/5Cy3/TCCTTTCCCTCGCAGGTGGGCACCTCAAACGTCACCTGGTGCAACCTGAATGGGTAGGCAAACGCTATGTCGATGCTGAGGTTACTTTCT/3Cy3Sp/
	GABRA3-F	CCAGCCCCTCGGGAAAATAG				SYP-cy3	/5Cy3/GCTAACTAGCCACATGAAGGCGAACACAGCCGTGGCCAGAAAGTCCAGCATGGGCCCTTTGTTATTCTCTCGGTACTTGTTCTGCAGGAA/3Cy3Sp/
	GABRA3-R	TGCTCAGTTGGCTACAAGGG
	GAPDH-F	AAGAAGGTGGTGAAGCAGGC
	GAPDH-R	GTCAAAGGTGGAGGAGTGGG
	NESTIN-F	TCCAAGACTTCCCTCAGCTTTC
	NESTIN-R	CAGGTGTCTCAAGGGTAGCA
	NR4A2-F	TTCGTGGCTTTGGGGAATGG
	NR4A2-R	ACTCTCTTGGGTTCCTTGAGC
	PRPF38B-F	GTTCGCACTCCTCAAGCTCT
	PRPF38B-R	TGGGTGAAAACACCAATGCAA
	SNRPA1-F	GCAAATGCTTCAACTCTGGCT
	SNRPA1-R	GACCCGTTTGTGACTGTGTCTT
	SNRPE-F	AGATCGCGGATTCAGGTGTG
	SNRPE-R	CCGACCCAGTTGTTTTCTTGAC
	SRSF1-F	AGGTTTGGATTGGAGAGGGC
	SRSF1-R	TCCTGGTAATCTGATCCCGCT
	SRSF5-F	AAGGCAGCAAAAGGCACAG
	SRSF5-R	ATTTGCGACTACGGGAACGG
	SV2A-F	CTCTGCTCTGCCTTTTTGGC
	SV2A-R	GCTTACACAGGGCATTCAGG
	SYN2-F	TCACCCAGACCTATGCCACT
	SYN2-R	GCAGAGCCAGTGTTCGTCTT
	SYNPR-F	GTTGCTGTCTTCGCCTTCCT
	SYNPR-R	GCTGATGAACCCACCAACCA
	SYP-F	TATGGGCAGCAAGGCTACGG
	SYP-R	GAGACCTAGGGTATAGGGGTGG
	THOC1-F	AGGTGAGGATGAAGATGAGGA
	THOC1-R	GTTACAGGTTTGTCTCGCCG
	THOC2-F	GGTGGTGGGCCTTCTTCATC
	THOC2-R	AGCTTTCACACCACACTGAGA
	TLE4-F	AGCACTGGAAAGGACAACCT
	TLE4-R	TCCCCAGAGCCAGTGACAAT
	TRA2A-F	CACACCAACACCAGGCATCT
	TRA2A-R	TCATATCTGTCATACCCACGATCA
