# Supplementary material for: Celf4 controls mRNA translation underlying synaptic development in the prenatal mammalian neocortex
Source: Nat Commun. 2023 Sep 27;14:6025. doi: 10.1038/s41467-023-41730-8 (PMC10533865; doi:10.1038/s41467-023-41730-8)
Supplement: Supplementary file 4 — Supplementary data 1-12 [file 41467_2023_41730_MOESM4_ESM.zip › 5. Supplementary data_Celf4 manuscript/Supplementary data 3_Human polysome DEG excels (MvE, LvE, LvM).xlsx]

## Sheet: Mono MvE
Supplementary data 3. List of mRNAs that change their association with monosomes from early to mid phases of human neocortical development [Statistical testing was done using DESeq2 with a two-tailed Wald test and adjusted for multiple comparisons using the procedure of Benjamini–Hochberg]
ensembl_gene_id	baseMean	log2FoldChange	lfcSE	stat	pvalue	padj	hgnc_symbol	description
ENSG00000227232	265.236	0.30429	0.303637	1.00215	0.316272	0.564574	WASH7P	WASP family homolog 7, pseudogene [Source:HGNC Symbol;Acc:HGNC:38034]
ENSG00000279457	485.401	0.292095	0.223255	1.30835	0.190755	0.423109	WASH9P	WAS protein family homolog 9, pseudogene [Source:HGNC Symbol;Acc:HGNC:53981]
ENSG00000225630	188.364	0.542479	0.295442	1.83616	0.0663339	0.219792	MTND2P28	MT-ND2 pseudogene 28 [Source:HGNC Symbol;Acc:HGNC:42129]
ENSG00000237973	1966	0.321464	0.421508	0.762651	0.445671	0.678696	MTCO1P12	MT-CO1 pseudogene 12 [Source:HGNC Symbol;Acc:HGNC:52014]
ENSG00000229344	28.4736	0.558635	0.396	1.4107	0.158335	0.379188	MTCO2P12	MT-CO2 pseudogene 12 [Source:HGNC Symbol;Acc:HGNC:52028]
ENSG00000248527	10375.3	0.562799	0.222816	2.52585	0.011542	0.0688698	MTATP6P1	MT-ATP6 pseudogene 1 [Source:HGNC Symbol;Acc:HGNC:44575]
ENSG00000198744	37.9292	0.791143	0.389339	2.03202	0.042152	0.163925	MTCO3P12	MT-CO3 pseudogene 12 [Source:HGNC Symbol;Acc:HGNC:52042]
ENSG00000237491	36.9545	0.836998	0.306885	2.7274	0.00638354	0.0464423	LINC01409	long intergenic non-protein coding RNA 1409 [Source:HGNC Symbol;Acc:HGNC:50701]
ENSG00000230092	11.1568	-0.0857105	0.75991	-0.11279	0.910197	0.958325		F-box only protein 25 (FBXO25) pseudogene
ENSG00000225880	105.486	-1.0061	0.330935	-3.04019	0.00236432	0.0231705	LINC00115	long intergenic non-protein coding RNA 115 [Source:HGNC Symbol;Acc:HGNC:26211]
ENSG00000272438	49.4953	-0.451484	0.344891	-1.30906	0.190513	0.423029		novel transcript
ENSG00000230699	172.366	0.205315	0.347992	0.59	0.555191	0.758516		novel transcript
ENSG00000223764	269.139	0.00354433	0.365694	0.00969207	0.992267	0.997042	LINC02593	long intergenic non-protein coding RNA 2593 [Source:HGNC Symbol;Acc:HGNC:53933]
ENSG00000187634	26.2951	1.17763	0.675912	1.74228	0.0814598	0.251598	SAMD11	sterile alpha motif domain containing 11 [Source:HGNC Symbol;Acc:HGNC:28706]
ENSG00000188976	4192.52	0.233704	0.173963	1.34341	0.179139	0.408344	NOC2L	NOC2 like nucleolar associated transcriptional repressor [Source:HGNC Symbol;Acc:HGNC:24517]
ENSG00000187961	750.55	-0.37971	0.154511	-2.45749	0.0139911	0.0785309	KLHL17	kelch like family member 17 [Source:HGNC Symbol;Acc:HGNC:24023]
ENSG00000272512	83.6184	-0.783445	0.372715	-2.102	0.0355536	0.146442		novel transcript
ENSG00000187608	336.822	0.385921	0.248087	1.55559	0.119806	0.319496	ISG15	ISG15 ubiquitin like modifier [Source:HGNC Symbol;Acc:HGNC:4053]
ENSG00000188157	9352.84	0.0763101	0.22043	0.346188	0.729201	0.865487	AGRN	agrin [Source:HGNC Symbol;Acc:HGNC:329]
ENSG00000131591	904.656	-0.354413	0.184601	-1.91989	0.0548723	0.193745	C1orf159	chromosome 1 open reading frame 159 [Source:HGNC Symbol;Acc:HGNC:26062]
ENSG00000176022	4370.1	0.0279643	0.270264	0.10347	0.91759	0.962479	B3GALT6	beta-1,3-galactosyltransferase 6 [Source:HGNC Symbol;Acc:HGNC:17978]
ENSG00000160087	3841.72	-0.291155	0.174551	-1.66803	0.0953105	0.277013	UBE2J2	ubiquitin conjugating enzyme E2 J2 [Source:HGNC Symbol;Acc:HGNC:19268]
ENSG00000230415	20.7596	-0.456014	0.635065	-0.718059	0.472721	0.700579	LINC01786	long intergenic non-protein coding RNA 1786 [Source:HGNC Symbol;Acc:HGNC:52575]
ENSG00000162572	268.402	-0.0968118	0.217023	-0.44609	0.655533	0.823232	SCNN1D	sodium channel epithelial 1 subunit delta [Source:HGNC Symbol;Acc:HGNC:10601]
ENSG00000131584	5776.55	-0.0581859	0.152802	-0.380792	0.703357	0.851359	ACAP3	ArfGAP with coiled-coil, ankyrin repeat and PH domains 3 [Source:HGNC Symbol;Acc:HGNC:16754]
ENSG00000240731	77.8018	0.897977	0.31968	2.80899	0.00496978	0.0391982		novel transcript
ENSG00000224051	2378.64	-0.42697	0.178533	-2.39154	0.0167778	0.0890222	CPTP	ceramide-1-phosphate transfer protein [Source:HGNC Symbol;Acc:HGNC:28116]
ENSG00000169962	72.4138	0.545596	0.395058	1.38105	0.167262	0.392327	TAS1R3	taste 1 receptor member 3 [Source:HGNC Symbol;Acc:HGNC:15661]
ENSG00000107404	6360.67	-0.260092	0.137288	-1.8945	0.0581592	0.201723	DVL1	dishevelled segment polarity protein 1 [Source:HGNC Symbol;Acc:HGNC:3084]
ENSG00000175756	6415.87	-0.15282	0.16286	-0.938351	0.348064	0.594555	AURKAIP1	aurora kinase A interacting protein 1 [Source:HGNC Symbol;Acc:HGNC:24114]
ENSG00000221978	2954.94	0.139744	0.110274	1.26724	0.205069	0.439765	CCNL2	cyclin L2 [Source:HGNC Symbol;Acc:HGNC:20570]
ENSG00000224870	1052.78	-0.710114	0.177061	-4.01056	6.05754e-05	0.00151012	MRPL20-AS1	MRPL20 antisense RNA 1 [Source:HGNC Symbol;Acc:HGNC:27125]
ENSG00000242485	4759.02	0.0359552	0.165764	0.216906	0.828282	0.917295	MRPL20	mitochondrial ribosomal protein L20 [Source:HGNC Symbol;Acc:HGNC:14478]
ENSG00000272455	133.425	0.853596	0.352931	2.41859	0.0155807	0.0844718	MRPL20-DT	MRPL20 divergent transcript [Source:HGNC Symbol;Acc:HGNC:54814]
ENSG00000235098	96.1703	0.985009	0.484818	2.03171	0.0421833	0.163989	ANKRD65	ankyrin repeat domain 65 [Source:HGNC Symbol;Acc:HGNC:42950]
ENSG00000160072	873.174	0.0017115	0.242402	0.00706062	0.994366	0.99798	ATAD3B	ATPase family AAA domain containing 3B [Source:HGNC Symbol;Acc:HGNC:24007]
ENSG00000197785	1628.81	0.110024	0.136042	0.808752	0.418658	0.656079	ATAD3A	ATPase family AAA domain containing 3A [Source:HGNC Symbol;Acc:HGNC:25567]
ENSG00000205090	1873.51	-0.25909	0.167374	-1.54798	0.121628	0.32237	TMEM240	transmembrane protein 240 [Source:HGNC Symbol;Acc:HGNC:25186]
ENSG00000160075	11821.8	-0.0664063	0.130376	-0.509345	0.610511	0.795722	SSU72	SSU72 homolog, RNA polymerase II CTD phosphatase [Source:HGNC Symbol;Acc:HGNC:25016]
ENSG00000215014	58.96	0.0639034	0.280074	0.228166	0.819517	0.912835		novel transcript
ENSG00000272106	1705.34	-0.37731	0.161053	-2.34276	0.0191415	0.0976269		artifact
ENSG00000197530	2788.95	0.200641	0.181368	1.10627	0.268612	0.513733	MIB2	MIB E3 ubiquitin protein ligase 2 [Source:HGNC Symbol;Acc:HGNC:30577]
ENSG00000189339	7728.87	0.0339717	0.205962	0.164941	0.86899	0.938502	SLC35E2B	solute carrier family 35 member E2B [Source:HGNC Symbol;Acc:HGNC:33941]
ENSG00000269737	16.4135	1.18881	0.82719	1.43716	0.150672	0.367274		ribosomal protein S7 (RPS7) pseudogene
ENSG00000008128	405.823	0.25483	0.207787	1.2264	0.220049	0.458993	CDK11A	cyclin dependent kinase 11A [Source:HGNC Symbol;Acc:HGNC:1730]
ENSG00000268575	296.823	0.162447	0.240896	0.674345	0.500092	0.720244		novel transcript, readthrough between SLC35E2 and CDK11A
ENSG00000215790	441.481	0.142181	0.23626	0.601796	0.54731	0.753319	SLC35E2A	solute carrier family 35 member E2A [Source:HGNC Symbol;Acc:HGNC:20863]
ENSG00000008130	2662.31	-0.608554	0.175531	-3.46693	0.00052643	0.00771525	NADK	NAD kinase [Source:HGNC Symbol;Acc:HGNC:29831]
ENSG00000078369	78949	-0.142762	0.166423	-0.857823	0.39099	0.631845	GNB1	G protein subunit beta 1 [Source:HGNC Symbol;Acc:HGNC:4396]
ENSG00000231050	113.803	-0.387408	0.319276	-1.21339	0.224979	0.464346		novel transcript
ENSG00000178821	214.738	0.194064	0.307655	0.630784	0.528182	0.740639	TMEM52	transmembrane protein 52 [Source:HGNC Symbol;Acc:HGNC:27916]
ENSG00000233542	11.6031	-0.601146	0.837203	-0.71804	0.472732	0.700579		novel transcript
ENSG00000067606	6730.11	-0.186438	0.170854	-1.09121	0.275179	0.520157	PRKCZ	protein kinase C zeta [Source:HGNC Symbol;Acc:HGNC:9412]
ENSG00000162585	4771.53	-0.344657	0.125865	-2.73831	0.00617563	0.0455496	FAAP20	FA core complex associated protein 20 [Source:HGNC Symbol;Acc:HGNC:26428]
ENSG00000157933	5512.29	0.162726	0.176128	0.923912	0.355532	0.601182	SKI	SKI proto-oncogene [Source:HGNC Symbol;Acc:HGNC:10896]
ENSG00000269896	61.2031	0.126389	0.382014	0.330849	0.740759	0.871426		small nuclear ribonucleoprotein N (SNRPN) pseudogene
ENSG00000157911	1044.41	-0.429728	0.2	-2.14864	0.031663	0.135847	PEX10	peroxisomal biogenesis factor 10 [Source:HGNC Symbol;Acc:HGNC:8851]
ENSG00000157881	1877.74	-0.132966	0.191431	-0.694588	0.487314	0.710839	PANK4	pantothenate kinase 4 (inactive) [Source:HGNC Symbol;Acc:HGNC:19366]
ENSG00000197921	361.703	-0.171254	0.460889	-0.371573	0.710211	0.854903	HES5	hes family bHLH transcription factor 5 [Source:HGNC Symbol;Acc:HGNC:19764]
ENSG00000272449	16.6245	0.727391	0.755948	0.962224	0.335937	0.583203		novel transcript
ENSG00000157873	141.312	0.0575216	0.255001	0.225574	0.821533	0.913505	TNFRSF14	TNF receptor superfamily member 14 [Source:HGNC Symbol;Acc:HGNC:11912]
ENSG00000157870	3098.63	-0.264213	0.177313	-1.4901	0.136198	0.344804	PRXL2B	peroxiredoxin like 2B [Source:HGNC Symbol;Acc:HGNC:28390]
ENSG00000162591	375.574	-0.34424	0.264613	-1.30092	0.193286	0.426239	MEGF6	multiple EGF like domains 6 [Source:HGNC Symbol;Acc:HGNC:3232]
ENSG00000238260	56.9344	-0.120976	0.417962	-0.289443	0.772243	0.888902		novel transcript
ENSG00000227372	1845.81	-0.455675	0.186361	-2.44512	0.0144806	0.0805405	TP73-AS1	TP73 antisense RNA 1 [Source:HGNC Symbol;Acc:HGNC:29052]
ENSG00000235169	70.5255	0.100733	0.307066	0.328049	0.742875	0.872445	SMIM1	small integral membrane protein 1 (Vel blood group) [Source:HGNC Symbol;Acc:HGNC:44204]
ENSG00000130764	5131.95	-0.171191	0.162648	-1.05253	0.292558	0.539835	LRRC47	leucine rich repeat containing 47 [Source:HGNC Symbol;Acc:HGNC:29207]
ENSG00000272153	21.2347	0.495302	0.582085	0.85091	0.394819	0.635068		novel transcript, antisense to LRRC47
ENSG00000116198	1159.83	0.0963389	0.255908	0.376459	0.706575	0.853549	CEP104	centrosomal protein 104 [Source:HGNC Symbol;Acc:HGNC:24866]
ENSG00000169598	571.475	-0.348323	0.161203	-2.16077	0.0307131	0.133297	DFFB	DNA fragmentation factor subunit beta [Source:HGNC Symbol;Acc:HGNC:2773]
ENSG00000198912	1267.71	-0.512919	0.138145	-3.71291	0.000204886	0.00381377	C1orf174	chromosome 1 open reading frame 174 [Source:HGNC Symbol;Acc:HGNC:27915]
ENSG00000131697	686.003	-0.389597	0.218594	-1.78229	0.0747022	0.23808	NPHP4	nephrocystin 4 [Source:HGNC Symbol;Acc:HGNC:19104]
ENSG00000069424	1030.18	-0.0954917	0.178913	-0.533734	0.593526	0.785108	KCNAB2	potassium voltage-gated channel subfamily A regulatory beta subunit 2 [Source:HGNC Symbol;Acc:HGNC:6229]
ENSG00000116251	130744	0.499863	0.140419	3.55979	0.000371145	0.00590659	RPL22	ribosomal protein L22 [Source:HGNC Symbol;Acc:HGNC:10315]
ENSG00000158286	68.58	-0.105437	0.348004	-0.302977	0.761908	0.883239	RNF207	ring finger protein 207 [Source:HGNC Symbol;Acc:HGNC:32947]
ENSG00000116237	2108.28	-0.274475	0.233345	-1.17626	0.239489	0.481566	ICMT	isoprenylcysteine carboxyl methyltransferase [Source:HGNC Symbol;Acc:HGNC:5350]
ENSG00000158292	4979.48	-0.418048	0.220536	-1.8956	0.0580126	0.201381	GPR153	G protein-coupled receptor 153 [Source:HGNC Symbol;Acc:HGNC:23618]
ENSG00000097021	13838.6	0.009113	0.204908	0.0444736	0.964527	0.984788	ACOT7	acyl-CoA thioesterase 7 [Source:HGNC Symbol;Acc:HGNC:24157]
ENSG00000069812	16.9925	0.582722	0.627859	0.928111	0.35335	0.599332	HES2	hes family bHLH transcription factor 2 [Source:HGNC Symbol;Acc:HGNC:16005]
ENSG00000187017	41.828	0.0168354	0.599409	0.0280866	0.977593	0.990006	ESPN	espin [Source:HGNC Symbol;Acc:HGNC:13281]
ENSG00000215788	281.331	0.589934	0.319853	1.84439	0.0651258	0.217366	TNFRSF25	TNF receptor superfamily member 25 [Source:HGNC Symbol;Acc:HGNC:11910]
ENSG00000162408	2014.83	0.0182594	0.204626	0.0892327	0.928897	0.96855	NOL9	nucleolar protein 9 [Source:HGNC Symbol;Acc:HGNC:26265]
ENSG00000173662	10.0187	-0.367834	0.684079	-0.537707	0.59078	0.78296	TAS1R1	taste 1 receptor member 1 [Source:HGNC Symbol;Acc:HGNC:14448]
ENSG00000204859	850.845	-0.153305	0.18619	-0.82338	0.410292	0.649627	ZBTB48	zinc finger and BTB domain containing 48 [Source:HGNC Symbol;Acc:HGNC:4930]
ENSG00000162413	657.601	-0.114863	0.212644	-0.540163	0.589085	0.781497	KLHL21	kelch like family member 21 [Source:HGNC Symbol;Acc:HGNC:29041]
ENSG00000116273	2699.18	-0.351585	0.139911	-2.51292	0.0119735	0.070796	PHF13	PHD finger protein 13 [Source:HGNC Symbol;Acc:HGNC:22983]
ENSG00000041988	1562.55	-0.348045	0.165527	-2.10266	0.0354959	0.14625	THAP3	THAP domain containing 3 [Source:HGNC Symbol;Acc:HGNC:20855]
ENSG00000007923	1264.58	-0.180116	0.22021	-0.81793	0.413397	0.651997	DNAJC11	DnaJ heat shock protein family (Hsp40) member C11 [Source:HGNC Symbol;Acc:HGNC:25570]
ENSG00000171735	6265.99	0.284115	0.123917	2.29278	0.0218607	0.106337	CAMTA1	calmodulin binding transcription activator 1 [Source:HGNC Symbol;Acc:HGNC:18806]
ENSG00000270035	21.4447	-0.921666	0.583571	-1.57936	0.114254	0.310792		novel transcript
ENSG00000269978	17.9206	-0.302872	0.546929	-0.553768	0.579738	0.7756		novel transcript
ENSG00000049245	1434.73	-0.00869126	0.173057	-0.0502221	0.959945	0.982625	VAMP3	vesicle associated membrane protein 3 [Source:HGNC Symbol;Acc:HGNC:12644]
ENSG00000269925	28.6004	0.344804	0.378373	0.911281	0.362147	0.607829		novel transcript, sense intronic to VAMP3
ENSG00000049246	341.661	0.461544	0.33625	1.37262	0.16987	0.395833	PER3	period circadian regulator 3 [Source:HGNC Symbol;Acc:HGNC:8847]
ENSG00000116288	20733.7	0.0351989	0.20032	0.175714	0.860519	0.934301	PARK7	Parkinsonism associated deglycase [Source:HGNC Symbol;Acc:HGNC:16369]
ENSG00000116285	1514.19	0.020363	0.155092	0.131296	0.895541	0.951183	ERRFI1	ERBB receptor feedback inhibitor 1 [Source:HGNC Symbol;Acc:HGNC:18185]
ENSG00000238290	18.6292	1.39827	0.782223	1.78756	0.073847	0.236418		novel transcript
ENSG00000074800	31378.7	-0.429263	0.307759	-1.3948	0.163076	0.38616	ENO1	enolase 1 [Source:HGNC Symbol;Acc:HGNC:3350]
ENSG00000228526	12.9691	-0.998705	0.605277	-1.65	0.0989436	0.283184	MIR34AHG	MIR34A host gene [Source:HGNC Symbol;Acc:HGNC:51913]
ENSG00000171612	1007.84	-0.411949	0.177966	-2.31476	0.0206261	0.102634	SLC25A33	solute carrier family 25 member 33 [Source:HGNC Symbol;Acc:HGNC:29681]
ENSG00000188807	1584.13	-0.517952	0.231614	-2.23627	0.0253339	0.11737	TMEM201	transmembrane protein 201 [Source:HGNC Symbol;Acc:HGNC:33719]
ENSG00000178585	8776.89	-0.16264	0.142065	-1.14483	0.25228	0.495509	CTNNBIP1	catenin beta interacting protein 1 [Source:HGNC Symbol;Acc:HGNC:16913]
ENSG00000162441	1771.28	-0.260358	0.144935	-1.79638	0.0724336	0.233493	LZIC	leucine zipper and CTNNBIP1 domain containing [Source:HGNC Symbol;Acc:HGNC:17497]
ENSG00000173614	348.097	-0.183132	0.208338	-0.879013	0.379394	0.622676	NMNAT1	nicotinamide nucleotide adenylyltransferase 1 [Source:HGNC Symbol;Acc:HGNC:17877]
ENSG00000162444	18.6497	-0.971789	0.7945	-1.22315	0.221274	0.460298	RBP7	retinol binding protein 7 [Source:HGNC Symbol;Acc:HGNC:30316]
ENSG00000130939	3988.57	0.00140674	0.148547	0.00947001	0.992444	0.997068	UBE4B	ubiquitination factor E4B [Source:HGNC Symbol;Acc:HGNC:12500]
ENSG00000054523	21126.5	0.200942	0.190884	1.05269	0.292481	0.539749	KIF1B	kinesin family member 1B [Source:HGNC Symbol;Acc:HGNC:16636]
ENSG00000142657	22965.6	0.143192	0.205048	0.698337	0.484967	0.708778	PGD	phosphogluconate dehydrogenase [Source:HGNC Symbol;Acc:HGNC:8891]
ENSG00000251503	116.45	-0.196628	0.215307	-0.913245	0.361113	0.606817	CENPS-CORT	CENPS-CORT readthrough [Source:HGNC Symbol;Acc:HGNC:38843]
ENSG00000175279	177.146	0.0565562	0.200961	0.281429	0.778381	0.891723	CENPS	centromere protein S [Source:HGNC Symbol;Acc:HGNC:23163]
ENSG00000160049	5009.95	0.244621	0.148143	1.65125	0.0986874	0.282708	DFFA	DNA fragmentation factor subunit alpha [Source:HGNC Symbol;Acc:HGNC:2772]
ENSG00000142655	2076.57	-0.218809	0.15973	-1.36987	0.170727	0.396837	PEX14	peroxisomal biogenesis factor 14 [Source:HGNC Symbol;Acc:HGNC:8856]
ENSG00000130940	77.3041	0.279897	0.457094	0.61234	0.540313	0.748568	CASZ1	castor zinc finger 1 [Source:HGNC Symbol;Acc:HGNC:26002]
ENSG00000271895	185.996	0.717894	0.298974	2.40119	0.0163417	0.0875703
ENSG00000116649	20195.6	0.706198	0.292286	2.41612	0.0156867	0.0849003	SRM	spermidine synthase [Source:HGNC Symbol;Acc:HGNC:11296]
ENSG00000171824	2044.92	0.257477	0.17932	1.43585	0.151045	0.367648	EXOSC10	exosome component 10 [Source:HGNC Symbol;Acc:HGNC:9138]
ENSG00000230337	16.3179	0.585381	0.611489	0.957305	0.338414	0.585707	EXOSC10-AS1	EXOSC10 antisense RNA 1 [Source:HGNC Symbol;Acc:HGNC:40456]
ENSG00000198793	2418.43	0.466012	0.176968	2.63331	0.00845574	0.0564068	MTOR	mechanistic target of rapamycin kinase [Source:HGNC Symbol;Acc:HGNC:3942]
ENSG00000116663	587.908	-0.312254	0.226472	-1.37877	0.167965	0.393437	FBXO6	F-box protein 6 [Source:HGNC Symbol;Acc:HGNC:13585]
ENSG00000177000	1336.46	0.574536	0.211981	2.71032	0.00672189	0.0480814	MTHFR	methylenetetrahydrofolate reductase [Source:HGNC Symbol;Acc:HGNC:7436]
ENSG00000011021	3628.61	0.32186	0.12637	2.54697	0.0108662	0.0661259	CLCN6	chloride voltage-gated channel 6 [Source:HGNC Symbol;Acc:HGNC:2024]
ENSG00000242349	15.3574	0.754459	0.768423	0.981828	0.326185	0.573342
ENSG00000175206	129.947	0.2897	0.356558	0.81249	0.41651	0.654483	NPPA	natriuretic peptide A [Source:HGNC Symbol;Acc:HGNC:7939]
ENSG00000116688	6169.45	0.0696336	0.118739	0.58644	0.55758	0.760381	MFN2	mitofusin 2 [Source:HGNC Symbol;Acc:HGNC:16877]
ENSG00000116691	2640.8	-0.462178	0.185257	-2.49479	0.0126031	0.0732772	MIIP	migration and invasion inhibitory protein [Source:HGNC Symbol;Acc:HGNC:25715]
ENSG00000048707	1261.59	0.399833	0.243921	1.63919	0.101173	0.287047	VPS13D	vacuolar protein sorting 13 homolog D [Source:HGNC Symbol;Acc:HGNC:23595]
ENSG00000162496	493.847	-0.150506	0.280205	-0.537126	0.591181	0.783202	DHRS3	dehydrogenase/reductase 3 [Source:HGNC Symbol;Acc:HGNC:17693]
ENSG00000175147	12.5458	-0.873053	0.812018	-1.07516	0.282301	0.527863	TMEM51-AS1	TMEM51 antisense RNA 1 [Source:HGNC Symbol;Acc:HGNC:26301]
ENSG00000171729	235.862	-0.363415	0.24587	-1.47808	0.139386	0.349216	TMEM51	transmembrane protein 51 [Source:HGNC Symbol;Acc:HGNC:25488]
ENSG00000142621	27.9912	0.101466	0.458539	0.221281	0.824873	0.915195	FHAD1	forkhead associated phosphopeptide binding domain 1 [Source:HGNC Symbol;Acc:HGNC:29408]
ENSG00000116138	957.84	0.344096	0.201248	1.70981	0.0873007	0.262069	DNAJC16	DnaJ heat shock protein family (Hsp40) member C16 [Source:HGNC Symbol;Acc:HGNC:29157]
ENSG00000116771	40.9848	-0.338592	0.358016	-0.945746	0.344278	0.590944	AGMAT	agmatinase [Source:HGNC Symbol;Acc:HGNC:18407]
ENSG00000237301	15.067	1.30265	0.656403	1.98452	0.0471977	0.17625		novel transcript
ENSG00000235084	17.791	0.321283	0.45951	0.699186	0.484436	0.708478	CHCHD2P6	coiled-coil-helix-coiled-coil-helix domain containing 2 pseudogene 6 [Source:HGNC Symbol;Acc:HGNC:39590]
ENSG00000197312	814.316	0.398022	0.241371	1.64901	0.0991458	0.283504	DDI2	DNA damage inducible 1 homolog 2 [Source:HGNC Symbol;Acc:HGNC:24578]
ENSG00000116786	4705.91	-0.280755	0.161419	-1.7393	0.081982	0.25233	PLEKHM2	pleckstrin homology and RUN domain containing M2 [Source:HGNC Symbol;Acc:HGNC:29131]
ENSG00000162458	1356.44	-0.232112	0.17574	-1.32077	0.186578	0.418245	FBLIM1	filamin binding LIM protein 1 [Source:HGNC Symbol;Acc:HGNC:24686]
ENSG00000233954	605.976	0.281811	0.279547	1.0081	0.313407	0.561861	UQCRHL	ubiquinol-cytochrome c reductase hinge protein like [Source:HGNC Symbol;Acc:HGNC:51714]
ENSG00000178715	67.7287	0.165733	0.471124	0.351782	0.725002	0.862989		ribosomal protein S16 (RPS16) pseudogene
ENSG00000179743	852.43	-0.424139	0.171382	-2.47482	0.0133302	0.075855		uncharacterized LOC729614 [Source:NCBI gene (formerly Entrezgene);Acc:729614]
ENSG00000116809	2973.02	0.121564	0.12993	0.935616	0.349471	0.595826	ZBTB17	zinc finger and BTB domain containing 17 [Source:HGNC Symbol;Acc:HGNC:12936]
ENSG00000173641	66.0822	-0.05627	0.401899	-0.14001	0.888652	0.947878	HSPB7	heat shock protein family B (small) member 7 [Source:HGNC Symbol;Acc:HGNC:5249]
ENSG00000232456	37.9939	-0.402824	0.755921	-0.532892	0.594108	0.785383		pseudogene similar to part of novel protein FLJ36766
ENSG00000237276	11.7852	-2.27135	0.783294	-2.89975	0.00373466	0.0318886	ANO7L1	anoctamin 7 like 1 (pseudogene) [Source:HGNC Symbol;Acc:HGNC:32248]
ENSG00000132881	205.28	-0.731388	0.268539	-2.72359	0.00645772	0.0468194	CPLANE2	ciliogenesis and planar polarity effector 2 [Source:HGNC Symbol;Acc:HGNC:28127]
ENSG00000037637	2182.91	-0.345179	0.131149	-2.63195	0.00848961	0.0565426	FBXO42	F-box protein 42 [Source:HGNC Symbol;Acc:HGNC:29249]
ENSG00000055070	4764.8	-0.577181	0.248499	-2.32267	0.0201969	0.101221	SZRD1	SUZ RNA binding domain containing 1 [Source:HGNC Symbol;Acc:HGNC:30232]
ENSG00000157191	1456.24	-0.290078	0.198768	-1.45938	0.144461	0.357934	NECAP2	NECAP endocytosis associated 2 [Source:HGNC Symbol;Acc:HGNC:25528]
ENSG00000226029	46.9467	0.557096	0.436466	1.27638	0.201822	0.436191	LINC01772	long intergenic non-protein coding RNA 1772 [Source:HGNC Symbol;Acc:HGNC:52562]
ENSG00000080947	193.467	0.852721	0.267538	3.18729	0.00143612	0.0160821	CROCCP3	CROCC pseudogene 3 [Source:HGNC Symbol;Acc:HGNC:29405]
ENSG00000261135	68.4715	-0.708921	0.474075	-1.49538	0.134816	0.343011		novel transcript
ENSG00000224174	24.7	0.222076	0.556255	0.399234	0.689721	0.84394		novel transcript
ENSG00000219481	2653.19	-0.581623	0.257013	-2.26301	0.0236349	0.111892	NBPF1	NBPF member 1 [Source:HGNC Symbol;Acc:HGNC:26088]
ENSG00000215908	1823.61	-0.112378	0.213028	-0.527529	0.597826	0.787481	CROCCP2	CROCC pseudogene 2 [Source:HGNC Symbol;Acc:HGNC:28170]
ENSG00000186301	9.16884	-1.33897	0.804802	-1.66373	0.0961671	0.278601	MST1P2	macrophage stimulating 1 pseudogene 2 [Source:HGNC Symbol;Acc:HGNC:7383]
ENSG00000236698	18.6998	-0.143696	0.423441	-0.339353	0.734344	0.867902	EIF1AXP1	EIF1AX pseudogene 1 [Source:HGNC Symbol;Acc:HGNC:19900]
ENSG00000272426	13.6392	-0.703733	0.629923	-1.11717	0.26392	0.50842		novel transcript
ENSG00000159363	8644.59	-0.099868	0.165622	-0.602988	0.546517	0.752929	ATP13A2	ATPase cation transporting 13A2 [Source:HGNC Symbol;Acc:HGNC:30213]
ENSG00000117118	2827.19	-0.268057	0.172938	-1.55002	0.121136	0.321729	SDHB	succinate dehydrogenase complex iron sulfur subunit B [Source:HGNC Symbol;Acc:HGNC:10681]
ENSG00000117115	168.236	0.0134629	0.283268	0.0475272	0.962093	0.9835	PADI2	peptidyl arginine deiminase 2 [Source:HGNC Symbol;Acc:HGNC:18341]
ENSG00000074964	2710	0.149417	0.207367	0.720545	0.47119	0.699547	ARHGEF10L	Rho guanine nucleotide exchange factor 10 like [Source:HGNC Symbol;Acc:HGNC:25540]
ENSG00000117154	10321.4	0.0585527	0.262433	0.223115	0.823446	0.914459	IGSF21	immunoglobin superfamily member 21 [Source:HGNC Symbol;Acc:HGNC:28246]
ENSG00000159423	477.589	-0.318079	0.258714	-1.22946	0.218899	0.457752	ALDH4A1	aldehyde dehydrogenase 4 family member A1 [Source:HGNC Symbol;Acc:HGNC:406]
ENSG00000272084	46.3585	0.739657	0.412495	1.79313	0.072952	0.234576		novel transcript
ENSG00000127481	5079.54	0.246076	0.163873	1.50163	0.133194	0.340485	UBR4	ubiquitin protein ligase E3 component n-recognin 4 [Source:HGNC Symbol;Acc:HGNC:30313]
ENSG00000230424	60.6765	-0.15648	0.339749	-0.460574	0.645104	0.817655	EMC1-AS1	EMC1 antisense RNA 1 [Source:HGNC Symbol;Acc:HGNC:54050]
ENSG00000127463	2972.38	0.274514	0.132131	2.07759	0.0377475	0.152745	EMC1	ER membrane protein complex subunit 1 [Source:HGNC Symbol;Acc:HGNC:28957]
ENSG00000053372	4221.43	-0.030654	0.135122	-0.226862	0.820531	0.912977	MRTO4	MRT4 homolog, ribosome maturation factor [Source:HGNC Symbol;Acc:HGNC:18477]
ENSG00000211454	31.3897	0.523925	0.426955	1.22712	0.219778	0.458841	AKR7L	aldo-keto reductase family 7 like (gene/pseudogene) [Source:HGNC Symbol;Acc:HGNC:24056]
ENSG00000162482	56.5073	0.476935	0.393094	1.21329	0.22502	0.464346	AKR7A3	aldo-keto reductase family 7 member A3 [Source:HGNC Symbol;Acc:HGNC:390]
ENSG00000270728	76.7057	0.889799	0.442987	2.00863	0.0445759	0.170054		synaptonemal complex protein 3 (SYCP3) pseudogene
ENSG00000077549	14292.4	-0.443425	0.158869	-2.79113	0.00525241	0.0409011	CAPZB	capping actin protein of muscle Z-line subunit beta [Source:HGNC Symbol;Acc:HGNC:1491]
ENSG00000173436	2488.8	-0.338407	0.156139	-2.16735	0.0302083	0.132064	MICOS10	mitochondrial contact site and cristae organizing system subunit 10 [Source:HGNC Symbol;Acc:HGNC:32068]
ENSG00000226396	64.108	0.476576	0.532337	0.895253	0.370652	0.615239		ribosomal protein S14 (RPS14) pseudogene
ENSG00000162542	37.1406	0.20249	0.400535	0.505549	0.613173	0.797455	TMCO4	transmembrane and coiled-coil domains 4 [Source:HGNC Symbol;Acc:HGNC:27393]
ENSG00000169914	600.617	0.334212	0.274632	1.21694	0.223626	0.462908	OTUD3	OTU deubiquitinase 3 [Source:HGNC Symbol;Acc:HGNC:29038]
ENSG00000236963	22.1443	0.149148	0.628734	0.237219	0.812487	0.909525	LINC01141	long intergenic non-protein coding RNA 1141 [Source:HGNC Symbol;Acc:HGNC:49455]
ENSG00000162545	41781.9	0.0560368	0.187423	0.298985	0.764951	0.884605	CAMK2N1	calcium/calmodulin dependent protein kinase II inhibitor 1 [Source:HGNC Symbol;Acc:HGNC:24190]
ENSG00000090432	1748.51	-0.24527	0.208882	-1.1742	0.240313	0.482296	MUL1	mitochondrial E3 ubiquitin protein ligase 1 [Source:HGNC Symbol;Acc:HGNC:25762]
ENSG00000183114	214.737	-0.776047	0.335263	-2.31474	0.0206273	0.102634	FAM43B	family with sequence similarity 43 member B [Source:HGNC Symbol;Acc:HGNC:31791]
ENSG00000158828	2976.99	-0.0277233	0.188811	-0.14683	0.883266	0.94603	PINK1	PTEN induced kinase 1 [Source:HGNC Symbol;Acc:HGNC:14581]
ENSG00000117242	337.531	0.0748466	0.192068	0.389687	0.696768	0.847733	PINK1-AS	PINK1 antisense RNA [Source:HGNC Symbol;Acc:HGNC:38872]
ENSG00000189410	27.7744	0.313342	0.639426	0.490036	0.624108	0.805021	SH2D5	SH2 domain containing 5 [Source:HGNC Symbol;Acc:HGNC:28819]
ENSG00000142794	431.978	0.985518	0.446155	2.20891	0.0271807	0.123001	NBPF3	NBPF member 3 [Source:HGNC Symbol;Acc:HGNC:25076]
ENSG00000076864	2725.79	-0.293944	0.232963	-1.26176	0.207035	0.442104	RAP1GAP	RAP1 GTPase activating protein [Source:HGNC Symbol;Acc:HGNC:9858]
ENSG00000090686	1093.04	0.884699	0.197332	4.4833	7.34974e-06	0.00028994	USP48	ubiquitin specific peptidase 48 [Source:HGNC Symbol;Acc:HGNC:18533]
ENSG00000142798	960.361	0.0819628	0.289254	0.28336	0.776901	0.891002	HSPG2	heparan sulfate proteoglycan 2 [Source:HGNC Symbol;Acc:HGNC:5273]
ENSG00000218510	534.971	-0.0777416	0.291247	-0.266926	0.789526	0.898188	LINC00339	long intergenic non-protein coding RNA 339 [Source:HGNC Symbol;Acc:HGNC:25011]
ENSG00000070831	36774.3	-0.235181	0.148547	-1.58321	0.113374	0.309402	CDC42	cell division cycle 42 [Source:HGNC Symbol;Acc:HGNC:1736]
ENSG00000162552	578.998	0.911274	0.441527	2.06391	0.0390261	0.156011	WNT4	Wnt family member 4 [Source:HGNC Symbol;Acc:HGNC:12783]
ENSG00000184677	1585.47	-0.00664865	0.180397	-0.0368558	0.9706	0.987622	ZBTB40	zinc finger and BTB domain containing 40 [Source:HGNC Symbol;Acc:HGNC:29045]
ENSG00000133216	7790.9	0.0999851	0.181503	0.550874	0.58172	0.776812	EPHB2	EPH receptor B2 [Source:HGNC Symbol;Acc:HGNC:3393]
ENSG00000004487	9501.81	0.0975053	0.174124	0.559976	0.575496	0.773226	KDM1A	lysine demethylase 1A [Source:HGNC Symbol;Acc:HGNC:29079]
ENSG00000261326	29.8705	0.621502	0.479799	1.29534	0.195203	0.428173	LINC01355	long intergenic non-protein coding RNA 1355 [Source:HGNC Symbol;Acc:HGNC:50584]
ENSG00000249087	323.093	0.192408	0.254958	0.754667	0.450449	0.682772	ZNF436-AS1	ZNF436 antisense RNA 1 [Source:HGNC Symbol;Acc:HGNC:25122]
ENSG00000117318	1266.81	-0.238524	0.341479	-0.698503	0.484863	0.708717	ID3	inhibitor of DNA binding 3, HLH protein [Source:HGNC Symbol;Acc:HGNC:5362]
ENSG00000236810	45.0155	-1.01074	0.3977	-2.54146	0.0110391	0.0667149	ELOA-AS1	ELOA antisense RNA 1 [Source:HGNC Symbol;Acc:HGNC:50582]
ENSG00000011009	4733.08	-0.873063	0.168117	-5.19317	2.06743e-07	1.64929e-05	LYPLA2	lysophospholipase 2 [Source:HGNC Symbol;Acc:HGNC:6738]
ENSG00000117308	1225.98	-0.495966	0.131029	-3.78516	0.000153612	0.00308808	GALE	UDP-galactose-4-epimerase [Source:HGNC Symbol;Acc:HGNC:4116]
ENSG00000117305	601.277	-0.453462	0.229657	-1.97452	0.048323	0.17868	HMGCL	3-hydroxy-3-methylglutaryl-CoA lyase [Source:HGNC Symbol;Acc:HGNC:5005]
ENSG00000179163	729.925	0.289222	0.164083	1.76265	0.0779589	0.244726	FUCA1	alpha-L-fucosidase 1 [Source:HGNC Symbol;Acc:HGNC:4006]
ENSG00000189266	3250.99	0.134728	0.216295	0.622891	0.533356	0.74411	PNRC2	proline rich nuclear receptor coactivator 2 [Source:HGNC Symbol;Acc:HGNC:23158]
ENSG00000188529	5820.71	0.13328	0.165795	0.803883	0.421464	0.658209	SRSF10	serine and arginine rich splicing factor 10 [Source:HGNC Symbol;Acc:HGNC:16713]
ENSG00000142661	188.666	0.160482	0.481427	0.333345	0.738874	0.870173	MYOM3	myomesin 3 [Source:HGNC Symbol;Acc:HGNC:26679]
ENSG00000001460	264.689	0.507477	0.380996	1.33198	0.182868	0.413878	STPG1	sperm tail PG-rich repeat containing 1 [Source:HGNC Symbol;Acc:HGNC:28070]
ENSG00000001461	893.49	-0.143243	0.19646	-0.729116	0.465931	0.695274	NIPAL3	NIPA like domain containing 3 [Source:HGNC Symbol;Acc:HGNC:25233]
ENSG00000117602	1391.63	-0.362957	0.3174	-1.14353	0.252818	0.496256	RCAN3	RCAN family member 3 [Source:HGNC Symbol;Acc:HGNC:3042]
ENSG00000169504	7794.32	-0.149785	0.172484	-0.8684	0.385175	0.627574	CLIC4	chloride intracellular channel 4 [Source:HGNC Symbol;Acc:HGNC:13518]
ENSG00000020633	19.031	1.17929	0.596071	1.97844	0.0478789	0.177718	RUNX3	RUNX family transcription factor 3 [Source:HGNC Symbol;Acc:HGNC:10473]
ENSG00000117614	3985.16	0.748908	0.18589	4.02876	5.60709e-05	0.00141608	SYF2	SYF2 pre-mRNA splicing factor [Source:HGNC Symbol;Acc:HGNC:19824]
ENSG00000117616	1273.99	0.0304663	0.503213	0.0605436	0.951723	0.9796	RSRP1	arginine and serine rich protein 1 [Source:HGNC Symbol;Acc:HGNC:25234]
ENSG00000272432	15.0117	-0.20866	0.575031	-0.362867	0.716704	0.858145		novel transcript
ENSG00000261349	14.4201	-0.247651	1.28537	-0.192669	0.847218	0.927084		novel pseudogene
ENSG00000183726	8366.22	-0.113226	0.152303	-0.74343	0.457221	0.688284	TMEM50A	transmembrane protein 50A [Source:HGNC Symbol;Acc:HGNC:30590]
ENSG00000188672	26.9256	-0.562267	0.497899	-1.12928	0.25878	0.502269	RHCE	Rh blood group CcEe antigens [Source:HGNC Symbol;Acc:HGNC:10008]
ENSG00000204178	4342.87	0.698517	0.180606	3.86764	0.000109895	0.00238627	MACO1	macoilin 1 [Source:HGNC Symbol;Acc:HGNC:25572]
ENSG00000157978	208.443	-0.365829	0.380499	-0.961446	0.336328	0.583577	LDLRAP1	low density lipoprotein receptor adaptor protein 1 [Source:HGNC Symbol;Acc:HGNC:18640]
ENSG00000228172	27.964	0.0236561	0.437462	0.0540758	0.956875	0.981412		novel transcript
ENSG00000117640	4518.42	-0.378039	0.129789	-2.91273	0.00358288	0.0309183	MTFR1L	mitochondrial fission regulator 1 like [Source:HGNC Symbol;Acc:HGNC:28836]
ENSG00000182749	679.77	0.325284	0.221704	1.4672	0.142322	0.35431	PAQR7	progestin and adipoQ receptor family member 7 [Source:HGNC Symbol;Acc:HGNC:23146]
ENSG00000158006	312.601	0.0157684	0.285717	0.0551887	0.955988	0.981212	PAFAH2	platelet activating factor acetylhydrolase 2 [Source:HGNC Symbol;Acc:HGNC:8579]
ENSG00000158008	207.31	-0.377586	0.308389	-1.22438	0.220809	0.459787	EXTL1	exostosin like glycosyltransferase 1 [Source:HGNC Symbol;Acc:HGNC:3515]
ENSG00000175087	2418.95	0.745812	0.244299	3.05287	0.00226663	0.0225331	PDIK1L	PDLIM1 interacting kinase 1 like [Source:HGNC Symbol;Acc:HGNC:18981]
ENSG00000197245	131.883	0.490319	0.254507	1.92654	0.0540369	0.191847	FAM110D	family with sequence similarity 110 member D [Source:HGNC Symbol;Acc:HGNC:25860]
ENSG00000236782	35.3564	0.202373	0.50809	0.398302	0.690408	0.844246	ZNF593OS	ZNF593 opposite strand [Source:HGNC Symbol;Acc:HGNC:41278]
ENSG00000142684	76.124	0.426952	0.385143	1.10856	0.267622	0.512653	ZNF593	zinc finger protein 593 [Source:HGNC Symbol;Acc:HGNC:30943]
ENSG00000142675	202.277	-0.617731	0.235622	-2.6217	0.00874925	0.0576002	CNKSR1	connector enhancer of kinase suppressor of Ras 1 [Source:HGNC Symbol;Acc:HGNC:19700]
ENSG00000142669	10400.9	-0.221906	0.193829	-1.14485	0.252271	0.495509	SH3BGRL3	SH3 domain binding glutamate rich protein like 3 [Source:HGNC Symbol;Acc:HGNC:15568]
ENSG00000223583	12.5562	0.320174	0.546568	0.585789	0.558017	0.760641		ribosomal protein L17 (RPL17) pseudogene
ENSG00000260063	23.6253	-0.0864598	0.557936	-0.154964	0.87685	0.942203		novel transcript, antisense to ARID1A
ENSG00000060642	338.985	-0.634509	0.178298	-3.55869	0.000372705	0.00592387	PIGV	phosphatidylinositol glycan anchor biosynthesis class V [Source:HGNC Symbol;Acc:HGNC:26031]
ENSG00000142751	1694.05	0.0194793	0.159324	0.122262	0.902691	0.955265	GPN2	GPN-loop GTPase 2 [Source:HGNC Symbol;Acc:HGNC:25513]
ENSG00000090273	7220.23	-0.0535719	0.211189	-0.253667	0.799752	0.903861	NUDC	nuclear distribution C, dynein complex regulator [Source:HGNC Symbol;Acc:HGNC:8045]
ENSG00000090020	820.032	-0.383077	0.190566	-2.01021	0.0444092	0.169647	SLC9A1	solute carrier family 9 member A1 [Source:HGNC Symbol;Acc:HGNC:11071]
ENSG00000142784	5031.36	-0.447001	0.137832	-3.2431	0.00118239	0.013969	WDTC1	WD and tetratricopeptide repeats 1 [Source:HGNC Symbol;Acc:HGNC:29175]
ENSG00000243659	29.8057	0.996884	0.458754	2.17303	0.0297784	0.130925		SMT3 suppressor of mif two 3 homolog 2 (yeast) (SMT3H2) pseudogene
ENSG00000241547	13.9086	0.669924	0.776828	0.862384	0.388476	0.62993	ACTG1P20	actin gamma 1 pseudogene 20 [Source:HGNC Symbol;Acc:HGNC:51500]
ENSG00000142765	14.6079	0.726603	0.654819	1.10962	0.267161	0.512246	SYTL1	synaptotagmin like 1 [Source:HGNC Symbol;Acc:HGNC:15584]
ENSG00000142733	156.509	0.338153	0.27252	1.24084	0.214666	0.451901	MAP3K6	mitogen-activated protein kinase kinase kinase 6 [Source:HGNC Symbol;Acc:HGNC:6858]
ENSG00000181773	46.7869	-0.850014	0.400324	-2.12332	0.0337273	0.141363	GPR3	G protein-coupled receptor 3 [Source:HGNC Symbol;Acc:HGNC:4484]
ENSG00000000938	77.3195	-0.372656	0.398953	-0.934085	0.35026	0.596562	FGR	FGR proto-oncogene, Src family tyrosine kinase [Source:HGNC Symbol;Acc:HGNC:3697]
ENSG00000235912	24.3501	-0.0337554	0.346838	-0.0973231	0.92247	0.965153		novel pseudogene
ENSG00000009780	710.37	0.204015	0.19653	1.03809	0.299229	0.547001	FAM76A	family with sequence similarity 76 member A [Source:HGNC Symbol;Acc:HGNC:28530]
ENSG00000117758	7844.9	0.161793	0.187192	0.864317	0.387414	0.629222	STX12	syntaxin 12 [Source:HGNC Symbol;Acc:HGNC:11430]
ENSG00000130775	254.267	-0.0320964	0.38904	-0.0825015	0.934248	0.970875	THEMIS2	thymocyte selection associated family member 2 [Source:HGNC Symbol;Acc:HGNC:16839]
ENSG00000117748	3117.07	-0.331808	0.209575	-1.58324	0.113366	0.309402	RPA2	replication protein A2 [Source:HGNC Symbol;Acc:HGNC:10290]
ENSG00000158161	1217.79	-0.207932	0.175979	-1.18157	0.237375	0.478886	EYA3	EYA transcriptional coactivator and phosphatase 3 [Source:HGNC Symbol;Acc:HGNC:3521]
ENSG00000228589	23.2709	-0.226641	0.377588	-0.600233	0.548351	0.75405	SPCS2P4	signal peptidase complex subunit 2 pseudogene 4 [Source:HGNC Symbol;Acc:HGNC:45237]
ENSG00000169403	156.197	-1.20104	0.365971	-3.2818	0.00103147	0.0125702	PTAFR	platelet activating factor receptor [Source:HGNC Symbol;Acc:HGNC:9582]
ENSG00000126698	8240.38	-0.0384408	0.141847	-0.271002	0.78639	0.896636	DNAJC8	DnaJ heat shock protein family (Hsp40) member C8 [Source:HGNC Symbol;Acc:HGNC:15470]
ENSG00000130770	8606.93	-0.270374	0.164042	-1.6482	0.0993117	0.283785	ATP5IF1	ATP synthase inhibitory factor subunit 1 [Source:HGNC Symbol;Acc:HGNC:871]
ENSG00000130766	704.802	-0.0712813	0.194624	-0.366252	0.714177	0.856991	SESN2	sestrin 2 [Source:HGNC Symbol;Acc:HGNC:20746]
ENSG00000130772	1081.94	-0.237851	0.169566	-1.40271	0.160704	0.382447	MED18	mediator complex subunit 18 [Source:HGNC Symbol;Acc:HGNC:25944]
ENSG00000242125	2208.19	-0.0364884	0.22887	-0.159429	0.873331	0.940796	SNHG3	small nucleolar RNA host gene 3 [Source:HGNC Symbol;Acc:HGNC:10118]
ENSG00000279443	36.7426	1.15314	0.580481	1.98653	0.0469747	0.175685		TEC
ENSG00000180098	2247.8	-0.197599	0.134011	-1.47449	0.140348	0.350892	TRNAU1AP	tRNA selenocysteine 1 associated protein 1 [Source:HGNC Symbol;Acc:HGNC:30813]
ENSG00000197989	1450.1	0.254769	0.196013	1.29976	0.193683	0.426457	SNHG12	small nucleolar RNA host gene 12 [Source:HGNC Symbol;Acc:HGNC:30062]
ENSG00000221539	29.7204	1.02389	0.536888	1.90708	0.0565098	0.198025	SNORD99	small nucleolar RNA, C/D box 99 [Source:HGNC Symbol;Acc:HGNC:32762]
ENSG00000120656	1483.73	-0.427674	0.169947	-2.51651	0.0118523	0.0702111	TAF12	TATA-box binding protein associated factor 12 [Source:HGNC Symbol;Acc:HGNC:11545]
ENSG00000229388	9.24398	1.72223	0.735395	2.34191	0.0191855	0.0977322	LINC01715	long intergenic non-protein coding RNA 1715 [Source:HGNC Symbol;Acc:HGNC:52502]
ENSG00000116329	14.6076	2.42501	0.636164	3.81193	0.000137884	0.00283543	OPRD1	opioid receptor delta 1 [Source:HGNC Symbol;Acc:HGNC:8153]
ENSG00000159023	2592.96	-0.173085	0.221376	-0.781857	0.434298	0.669498	EPB41	erythrocyte membrane protein band 4.1 [Source:HGNC Symbol;Acc:HGNC:3377]
ENSG00000225616	18.4429	0.191604	0.395017	0.485051	0.62764	0.807122		ribosomal protein L27 (RPL27) pseudogene
ENSG00000116350	5534.13	-0.182011	0.223872	-0.813015	0.41621	0.654483	SRSF4	serine and arginine rich splicing factor 4 [Source:HGNC Symbol;Acc:HGNC:10786]
ENSG00000116353	991.38	-0.340107	0.168878	-2.01392	0.0440179	0.16872	MECR	mitochondrial trans-2-enoyl-CoA reductase [Source:HGNC Symbol;Acc:HGNC:19691]
ENSG00000060656	3213.81	-0.0295615	0.266547	-0.110905	0.911691	0.959296	PTPRU	protein tyrosine phosphatase receptor type U [Source:HGNC Symbol;Acc:HGNC:9683]
ENSG00000162510	27.3475	0.843119	0.535951	1.57313	0.11569	0.312901	MATN1	matrilin 1 [Source:HGNC Symbol;Acc:HGNC:6907]
ENSG00000186056	12.6728	0.512559	0.621759	0.82437	0.409729	0.649251	MATN1-AS1	MATN1 antisense RNA 1 [Source:HGNC Symbol;Acc:HGNC:40364]
ENSG00000162512	19583.1	0.495201	0.183907	2.69268	0.0070881	0.0498787	SDC3	syndecan 3 [Source:HGNC Symbol;Acc:HGNC:10660]
ENSG00000084628	17536.2	-0.216316	0.200028	-1.08143	0.279507	0.525086	NKAIN1	sodium/potassium transporting ATPase interacting 1 [Source:HGNC Symbol;Acc:HGNC:25743]
ENSG00000121766	5828.92	-0.0615839	0.121271	-0.507819	0.61158	0.796527	ZCCHC17	zinc finger CCHC-type containing 17 [Source:HGNC Symbol;Acc:HGNC:30246]
ENSG00000142910	112.8	0.0677703	0.546954	0.123905	0.901391	0.95425	TINAGL1	tubulointerstitial nephritis antigen like 1 [Source:HGNC Symbol;Acc:HGNC:19168]
ENSG00000162517	2744.25	-0.114587	0.232785	-0.492244	0.622547	0.803822	PEF1	penta-EF-hand domain containing 1 [Source:HGNC Symbol;Acc:HGNC:30009]
ENSG00000084636	505.964	0.00719463	0.253862	0.0283407	0.97739	0.989918	COL16A1	collagen type XVI alpha 1 chain [Source:HGNC Symbol;Acc:HGNC:2193]
ENSG00000134668	26.4844	0.533846	0.45433	1.17502	0.239988	0.482028	SPOCD1	SPOC domain containing 1 [Source:HGNC Symbol;Acc:HGNC:26338]
ENSG00000184007	11937.2	0.22285	0.144453	1.54272	0.122898	0.324231	PTP4A2	protein tyrosine phosphatase 4A2 [Source:HGNC Symbol;Acc:HGNC:9635]
ENSG00000025800	5367.92	0.610443	0.155284	3.93113	8.45474e-05	0.00195253	KPNA6	karyopherin subunit alpha 6 [Source:HGNC Symbol;Acc:HGNC:6399]
ENSG00000160050	5574.79	0.146473	0.16081	0.910844	0.362378	0.607931	CCDC28B	coiled-coil domain containing 28B [Source:HGNC Symbol;Acc:HGNC:28163]
ENSG00000224066	10.812	0.209005	0.835633	0.250116	0.802498	0.904587		novel transcript
ENSG00000160051	285.178	-0.170901	0.21312	-0.8019	0.422611	0.659122	IQCC	IQ motif containing C [Source:HGNC Symbol;Acc:HGNC:25545]
ENSG00000160055	820.879	-0.236303	0.203469	-1.16137	0.245493	0.488486	TMEM234	transmembrane protein 234 [Source:HGNC Symbol;Acc:HGNC:28837]
ENSG00000220785	705.506	0.43045	0.215175	2.00046	0.0454502	0.172006	MTMR9LP	myotubularin related protein 9 like, pseudogene [Source:HGNC Symbol;Acc:HGNC:27920]
ENSG00000183615	164.088	0.652239	0.269067	2.42408	0.0153472	0.0835487	FAM167B	family with sequence similarity 167 member B [Source:HGNC Symbol;Acc:HGNC:28133]
ENSG00000175130	220788	-0.421459	0.168687	-2.49846	0.0124734	0.0728093	MARCKSL1	MARCKS like 1 [Source:HGNC Symbol;Acc:HGNC:7142]
ENSG00000162526	9.337	0.506297	0.731642	0.692001	0.488937	0.712013	TSSK3	testis specific serine kinase 3 [Source:HGNC Symbol;Acc:HGNC:15473]
ENSG00000225828	206.439	1.10559	0.246713	4.48128	7.41975e-06	0.000291785	FAM229A	family with sequence similarity 229 member A [Source:HGNC Symbol;Acc:HGNC:44652]
ENSG00000160058	6355.03	-0.0520948	0.106909	-0.487283	0.626058	0.806308	BSDC1	BSD domain containing 1 [Source:HGNC Symbol;Acc:HGNC:25501]
ENSG00000176261	771.367	-0.300811	0.125529	-2.39635	0.0165594	0.0882922	ZBTB8OS	zinc finger and BTB domain containing 8 opposite strand [Source:HGNC Symbol;Acc:HGNC:24094]
ENSG00000162521	14683.6	-0.257909	0.157732	-1.63511	0.102027	0.288666	RBBP4	RB binding protein 4, chromatin remodeling factor [Source:HGNC Symbol;Acc:HGNC:9887]
ENSG00000162520	51.2054	0.207915	0.374194	0.555635	0.578461	0.774957	SYNC	syncoilin, intermediate filament protein [Source:HGNC Symbol;Acc:HGNC:28897]
ENSG00000162522	3242.24	-0.430951	0.176079	-2.44749	0.0143854	0.0801354	KIAA1522	KIAA1522 [Source:HGNC Symbol;Acc:HGNC:29301]
ENSG00000134684	4183.25	-0.0490684	0.239093	-0.205228	0.837394	0.921842	YARS1	tyrosyl-tRNA synthetase 1 [Source:HGNC Symbol;Acc:HGNC:12840]
ENSG00000116497	1636.97	-0.263714	0.173299	-1.52173	0.128076	0.332868	S100PBP	S100P binding protein [Source:HGNC Symbol;Acc:HGNC:25768]
ENSG00000121900	353.271	0.353334	0.445371	0.793346	0.427576	0.66349	TMEM54	transmembrane protein 54 [Source:HGNC Symbol;Acc:HGNC:24143]
ENSG00000142920	1020.83	-0.0369708	0.260533	-0.141905	0.887155	0.947101	AZIN2	antizyme inhibitor 2 [Source:HGNC Symbol;Acc:HGNC:29957]
ENSG00000278997	28.3476	-1.67358	0.571287	-2.92948	0.00339526	0.0298528		TEC
ENSG00000116525	879.036	-0.437531	0.178801	-2.44703	0.0144038	0.0802199	TRIM62	tripartite motif containing 62 [Source:HGNC Symbol;Acc:HGNC:25574]
ENSG00000279179	17.8622	0.658904	0.524829	1.25546	0.209311	0.444838		TEC
ENSG00000160094	8857.01	-0.666478	0.144001	-4.62829	3.68691e-06	0.000167235	ZNF362	zinc finger protein 362 [Source:HGNC Symbol;Acc:HGNC:18079]
ENSG00000225313	66.1812	-0.481131	0.417044	-1.15367	0.248636	0.491578		novel transcript
ENSG00000121903	119.038	0.733449	0.349214	2.10029	0.0357036	0.146736	ZSCAN20	zinc finger and SCAN domain containing 20 [Source:HGNC Symbol;Acc:HGNC:13093]
ENSG00000142698	41.5963	0.94281	0.613812	1.53599	0.124541	0.326639	C1orf94	chromosome 1 open reading frame 94 [Source:HGNC Symbol;Acc:HGNC:28250]
ENSG00000163866	1393.56	-0.604777	0.164661	-3.67286	0.000239854	0.00428379	SMIM12	small integral membrane protein 12 [Source:HGNC Symbol;Acc:HGNC:25154]
ENSG00000230163	41.8244	-0.325034	0.473198	-0.686888	0.492153	0.714359		novel transcript
ENSG00000241014	26.5385	0.540251	0.459688	1.17526	0.239892	0.482028	GPR199P	G protein-coupled receptor 199, pseudogene [Source:HGNC Symbol;Acc:HGNC:55170]
ENSG00000243749	54.1393	0.11633	0.402219	0.28922	0.772413	0.888967	TMEM35B	transmembrane protein 35B [Source:HGNC Symbol;Acc:HGNC:40021]
ENSG00000163867	533.706	-0.0271885	0.19747	-0.137684	0.89049	0.948967	ZMYM6	zinc finger MYM-type containing 6 [Source:HGNC Symbol;Acc:HGNC:13050]
ENSG00000197056	235.863	0.203382	0.207619	0.979596	0.327286	0.574608	ZMYM1	zinc finger MYM-type containing 1 [Source:HGNC Symbol;Acc:HGNC:26253]
ENSG00000146463	2692.47	0.467786	0.202891	2.3056	0.0211332	0.104108	ZMYM4	zinc finger MYM-type containing 4 [Source:HGNC Symbol;Acc:HGNC:13055]
ENSG00000229994	37.8617	0.00918649	0.315128	0.0291516	0.976744	0.989781	RPL5P4	ribosomal protein L5 pseudogene 4 [Source:HGNC Symbol;Acc:HGNC:36095]
ENSG00000142687	3447.69	0.230136	0.136863	1.68151	0.092664	0.272314	KIAA0319L	KIAA0319 like [Source:HGNC Symbol;Acc:HGNC:30071]
ENSG00000239636	15.5621	1.12207	0.797131	1.40763	0.15924	0.380555	TFAP2E-AS1	TFAP2E antisense RNA 1 [Source:HGNC Symbol;Acc:HGNC:41274]
ENSG00000126067	9014.48	-0.461831	0.164303	-2.81086	0.00494096	0.039073	PSMB2	proteasome 20S subunit beta 2 [Source:HGNC Symbol;Acc:HGNC:9539]
ENSG00000142686	8276.23	-0.169908	0.149993	-1.13278	0.257308	0.500642	C1orf216	chromosome 1 open reading frame 216 [Source:HGNC Symbol;Acc:HGNC:26800]
ENSG00000134698	4504.05	0.160525	0.207537	0.773477	0.43924	0.673398	AGO4	argonaute RISC component 4 [Source:HGNC Symbol;Acc:HGNC:18424]
ENSG00000232862	18.7985	-0.82581	0.642386	-1.28554	0.198605	0.432272		implantation-associated protein (DKFZp564K142) pseudogene
ENSG00000092850	472.064	-0.385769	0.23827	-1.61904	0.105438	0.294986	TEKT2	tektin 2 [Source:HGNC Symbol;Acc:HGNC:11725]
ENSG00000116863	2481.33	-0.204213	0.137004	-1.49056	0.136076	0.344668	ADPRS	ADP-ribosylserine hydrolase [Source:HGNC Symbol;Acc:HGNC:21304]
ENSG00000171812	51.98	-0.14208	0.551775	-0.257495	0.796796	0.90206	COL8A2	collagen type VIII alpha 2 chain [Source:HGNC Symbol;Acc:HGNC:2216]
ENSG00000116871	18153.5	0.100123	0.176295	0.567927	0.570084	0.769204	MAP7D1	MAP7 domain containing 1 [Source:HGNC Symbol;Acc:HGNC:25514]
ENSG00000214193	119.904	-0.640776	0.272721	-2.34957	0.0187953	0.0964679	SH3D21	SH3 domain containing 21 [Source:HGNC Symbol;Acc:HGNC:26236]
ENSG00000116883	105.073	0.943078	0.307685	3.06507	0.00217617	0.0218827
ENSG00000116898	2079.79	0.00432434	0.120459	0.0358988	0.971363	0.987769	MRPS15	mitochondrial ribosomal protein S15 [Source:HGNC Symbol;Acc:HGNC:14504]
ENSG00000163873	7393.78	-0.542869	0.326579	-1.66229	0.0964549	0.279081	GRIK3	glutamate ionotropic receptor kainate type subunit 3 [Source:HGNC Symbol;Acc:HGNC:4581]
ENSG00000233621	21.3158	-0.638383	0.610293	-1.04603	0.295549	0.543442	LINC01137	long intergenic non-protein coding RNA 1137 [Source:HGNC Symbol;Acc:HGNC:49453]
ENSG00000163875	16453.9	-0.197825	0.157538	-1.25573	0.209214	0.444708	MEAF6	MYST/Esa1 associated factor 6 [Source:HGNC Symbol;Acc:HGNC:25674]
ENSG00000237749	33.501	0.496831	0.412121	1.20555	0.227993	0.467807		ribosomal protein S27 (metallopanstimulin 1) (RPS27) pseudogene
ENSG00000134697	974.459	1.30811	0.327391	3.99555	6.4544e-05	0.00158391	GNL2	G protein nucleolar 2 [Source:HGNC Symbol;Acc:HGNC:29925]
ENSG00000116922	628.509	-0.540429	0.239183	-2.25949	0.0238532	0.112501	C1orf109	chromosome 1 open reading frame 109 [Source:HGNC Symbol;Acc:HGNC:26039]
ENSG00000183317	516.406	0.418266	0.246652	1.69577	0.0899288	0.267118	EPHA10	EPH receptor A10 [Source:HGNC Symbol;Acc:HGNC:19987]
ENSG00000185090	3092.61	-0.167368	0.145274	-1.15208	0.249287	0.492315	MANEAL	mannosidase endo-alpha like [Source:HGNC Symbol;Acc:HGNC:26452]
ENSG00000196449	1085.4	-0.464348	0.143235	-3.24185	0.00118755	0.0140169	YRDC	yrdC N6-threonylcarbamoyltransferase domain containing [Source:HGNC Symbol;Acc:HGNC:28905]
ENSG00000197982	4980.49	-0.228104	0.17834	-1.27904	0.200883	0.434983	C1orf122	chromosome 1 open reading frame 122 [Source:HGNC Symbol;Acc:HGNC:24789]
ENSG00000188786	725.649	0.539036	0.266324	2.02399	0.0429713	0.166025	MTF1	metal regulatory transcription factor 1 [Source:HGNC Symbol;Acc:HGNC:7428]
ENSG00000204084	588.75	0.0419456	0.22305	0.188055	0.850833	0.928693	INPP5B	inositol polyphosphate-5-phosphatase B [Source:HGNC Symbol;Acc:HGNC:6077]
ENSG00000183386	1291.88	-0.0531795	0.179641	-0.296032	0.767206	0.88607	FHL3	four and a half LIM domains 3 [Source:HGNC Symbol;Acc:HGNC:3704]
ENSG00000116954	994.538	0.232031	0.190894	1.2155	0.224177	0.46337	RRAGC	Ras related GTP binding C [Source:HGNC Symbol;Acc:HGNC:19902]
ENSG00000228436	63.2467	-0.114673	0.315889	-0.363018	0.716592	0.858145		novel transcript
ENSG00000214114	244.779	-0.484086	0.236391	-2.04782	0.040578	0.15985	MYCBP	MYC binding protein [Source:HGNC Symbol;Acc:HGNC:7554]
ENSG00000158315	21.8808	0.796055	0.564268	1.41077	0.158311	0.379188	RHBDL2	rhomboid like 2 [Source:HGNC Symbol;Acc:HGNC:16083]
ENSG00000174574	3900.68	-0.814686	0.163256	-4.99025	6.03012e-07	3.99101e-05	AKIRIN1	akirin 1 [Source:HGNC Symbol;Acc:HGNC:25744]
ENSG00000168653	21558.6	0.200458	0.154021	1.3015	0.193086	0.426082	NDUFS5	NADH:ubiquinone oxidoreductase subunit S5 [Source:HGNC Symbol;Acc:HGNC:7712]
ENSG00000127603	7262.7	0.263764	0.207015	1.27413	0.202618	0.436972	MACF1	microtubule actin crosslinking factor 1 [Source:HGNC Symbol;Acc:HGNC:13664]
ENSG00000183682	9.41352	0.76804	0.894698	0.858435	0.390652	0.631629	BMP8A	bone morphogenetic protein 8a [Source:HGNC Symbol;Acc:HGNC:21650]
ENSG00000182109	207.582	0.815343	0.254008	3.20992	0.00132774	0.0151451
ENSG00000243970	75.6425	-0.667735	0.359457	-1.85762	0.0632223	0.213397	PPIEL	peptidylprolyl isomerase E like pseudogene [Source:HGNC Symbol;Acc:HGNC:33195]
ENSG00000090621	9894.96	0.022522	0.118931	0.18937	0.849803	0.928303	PABPC4	poly(A) binding protein cytoplasmic 4 [Source:HGNC Symbol;Acc:HGNC:8557]
ENSG00000163909	236.83	-0.31169	0.284544	-1.0954	0.27334	0.518181	HEYL	hes related family bHLH transcription factor with YRPW motif like [Source:HGNC Symbol;Acc:HGNC:4882]
ENSG00000084072	1835.82	0.0794802	0.185517	0.428425	0.668342	0.831671	PPIE	peptidylprolyl isomerase E [Source:HGNC Symbol;Acc:HGNC:9258]
ENSG00000116985	77.8676	0.533603	0.321264	1.66095	0.0967234	0.279708	BMP8B	bone morphogenetic protein 8b [Source:HGNC Symbol;Acc:HGNC:1075]
ENSG00000043514	816.636	0.00792454	0.153083	0.0517662	0.958715	0.982349	TRIT1	tRNA isopentenyltransferase 1 [Source:HGNC Symbol;Acc:HGNC:20286]
ENSG00000116990	1259.04	-0.513573	0.203196	-2.52748	0.0114885	0.068655	MYCL	MYCL proto-oncogene, bHLH transcription factor [Source:HGNC Symbol;Acc:HGNC:7555]
ENSG00000228477	19.2825	0.388996	0.450119	0.864207	0.387474	0.629262		ribosomal protein S2 (RPS2) pseudogene
ENSG00000131236	7561.76	0.0371396	0.198437	0.187161	0.851534	0.928937	CAP1	cyclase associated actin cytoskeleton regulatory protein 1 [Source:HGNC Symbol;Acc:HGNC:20040]
ENSG00000259943	887.094	-0.545452	0.246182	-2.21564	0.0267161	0.121687		novel transcript, antisense to ZMPSTE24
ENSG00000084073	1442.94	0.145894	0.229248	0.636402	0.524515	0.738198	ZMPSTE24	zinc metallopeptidase STE24 [Source:HGNC Symbol;Acc:HGNC:12877]
ENSG00000084070	3598.27	-0.223	0.155312	-1.43582	0.151055	0.367648	SMAP2	small ArfGAP2 [Source:HGNC Symbol;Acc:HGNC:25082]
ENSG00000187801	182.257	0.422891	0.332343	1.27245	0.203213	0.437616	ZFP69B	ZFP69 zinc finger protein B [Source:HGNC Symbol;Acc:HGNC:28053]
ENSG00000260920	553.153	0.3078	0.329858	0.93313	0.350753	0.596906		novel transcript, sense overlapping with ZNF643
ENSG00000279667	46.1166	1.35345	0.425675	3.17953	0.00147513	0.0164239		TEC
ENSG00000187815	385.649	0.762726	0.238504	3.19795	0.00138406	0.0156315	ZFP69	ZFP69 zinc finger protein [Source:HGNC Symbol;Acc:HGNC:24708]
ENSG00000238287	19.1468	-0.569795	0.629777	-0.904757	0.365594	0.610392		novel transcript
ENSG00000164002	707.251	-0.0508555	0.178883	-0.284294	0.776185	0.890751	EXO5	exonuclease 5 [Source:HGNC Symbol;Acc:HGNC:26115]
ENSG00000238186	57.2539	0.408954	0.395525	1.03395	0.301158	0.548533		novel transcript
ENSG00000117010	102.485	0.0640775	0.310466	0.206391	0.836485	0.921406	ZNF684	zinc finger protein 684 [Source:HGNC Symbol;Acc:HGNC:28418]
ENSG00000117016	2018.01	-0.233252	0.210956	-1.10569	0.26886	0.513817	RIMS3	regulating synaptic membrane exocytosis 3 [Source:HGNC Symbol;Acc:HGNC:21292]
ENSG00000272145	80.6181	-0.238678	0.425355	-0.561127	0.574711	0.772618	NFYC-AS1	NFYC antisense RNA 1 [Source:HGNC Symbol;Acc:HGNC:49451]
ENSG00000066136	5009.61	-0.451372	0.113278	-3.98465	6.7579e-05	0.00164077	NFYC	nuclear transcription factor Y subunit gamma [Source:HGNC Symbol;Acc:HGNC:7806]
ENSG00000179862	146.037	-0.671447	0.291941	-2.29994	0.0214515	0.104959	CITED4	Cbp/p300 interacting transactivator with Glu/Asp rich carboxy-terminal domain 4 [Source:HGNC Symbol;Acc:HGNC:18696]
ENSG00000281207	19.5285	-0.0147552	0.539723	-0.0273384	0.97819	0.99021	SLFNL1-AS1	SLFNL1 antisense RNA 1 [Source:HGNC Symbol;Acc:HGNC:44126]
ENSG00000127124	1458.01	0.506334	0.292112	1.73335	0.0830327	0.254424	HIVEP3	HIVEP zinc finger 3 [Source:HGNC Symbol;Acc:HGNC:13561]
ENSG00000227527	11.8825	-0.00753941	0.545713	-0.0138157	0.988977	0.995195		novel transcript
ENSG00000177181	1468.98	0.449133	0.237764	1.88899	0.0588933	0.203595	RIMKLA	ribosomal modification protein rimK like family member A [Source:HGNC Symbol;Acc:HGNC:28725]
ENSG00000127125	1825.14	-0.138151	0.128457	-1.07546	0.282167	0.52773	PPCS	phosphopantothenoylcysteine synthetase [Source:HGNC Symbol;Acc:HGNC:25686]
ENSG00000171960	2147.97	-0.336197	0.239699	-1.40258	0.160742	0.382472	PPIH	peptidylprolyl isomerase H [Source:HGNC Symbol;Acc:HGNC:14651]
ENSG00000234917	74.1453	-0.00347126	0.269312	-0.0128894	0.989716	0.995859		novel transcript
ENSG00000065978	302250	0.187757	0.15022	1.24988	0.211343	0.447154	YBX1	Y-box binding protein 1 [Source:HGNC Symbol;Acc:HGNC:8014]
ENSG00000164008	438.064	-0.185664	0.213519	-0.869545	0.384549	0.627164	C1orf50	chromosome 1 open reading frame 50 [Source:HGNC Symbol;Acc:HGNC:28795]
ENSG00000283580	86.2707	-0.526604	0.286898	-1.83551	0.0664304	0.220054		novel protein
ENSG00000228452	177.757	0.622587	0.300508	2.07178	0.0382856	0.15408		novel transcript
ENSG00000274386	109.818	-0.174054	0.213379	-0.815703	0.41467	0.653211	TMEM269	transmembrane protein 269 [Source:HGNC Symbol;Acc:HGNC:52381]
ENSG00000177868	7190.96	-0.20019	0.202761	-0.987316	0.323488	0.570611	SVBP	small vasohibin binding protein [Source:HGNC Symbol;Acc:HGNC:29204]
ENSG00000164010	490.225	-0.271942	0.182716	-1.48833	0.136664	0.34546	ERMAP	erythroblast membrane associated protein (Scianna blood group) [Source:HGNC Symbol;Acc:HGNC:15743]
ENSG00000227533	13.1706	-1.96781	0.808067	-2.43521	0.0148831	0.0820551	SLC2A1-AS1	SLC2A1 antisense RNA 1 [Source:HGNC Symbol;Acc:HGNC:44187]
ENSG00000117395	3221.65	-0.0955677	0.171175	-0.558304	0.576637	0.774179	EBNA1BP2	EBNA1 binding protein 2 [Source:HGNC Symbol;Acc:HGNC:15531]
ENSG00000243710	13.0074	0.426974	0.742078	0.575377	0.565037	0.765299	CFAP57	cilia and flagella associated protein 57 [Source:HGNC Symbol;Acc:HGNC:26485]
ENSG00000229431	9.26367	-0.806884	0.848841	-0.950572	0.341822	0.589105	MED8-AS1	MED8 antisense RNA 1 [Source:HGNC Symbol;Acc:HGNC:40908]
ENSG00000198198	1194.65	0.269208	0.214574	1.25462	0.209618	0.445182	SZT2	SZT2 subunit of KICSTOR complex [Source:HGNC Symbol;Acc:HGNC:29040]
ENSG00000178922	1226.07	0.189676	0.142447	1.33156	0.183005	0.414001	HYI	hydroxypyruvate isomerase (putative) [Source:HGNC Symbol;Acc:HGNC:26948]
ENSG00000229348	29.7196	1.56428	0.51083	3.06223	0.00219693	0.0220298	HYI-AS1	HYI antisense RNA 1 [Source:HGNC Symbol;Acc:HGNC:41173]
ENSG00000142949	9737.53	0.103026	0.154744	0.665785	0.505548	0.72446	PTPRF	protein tyrosine phosphatase receptor type F [Source:HGNC Symbol;Acc:HGNC:9670]
ENSG00000236200	22.0988	-0.487463	0.490177	-0.994464	0.319997	0.567856	KDM4A-AS1	KDM4A antisense RNA 1 [Source:HGNC Symbol;Acc:HGNC:40528]
ENSG00000117407	33.5254	0.335532	0.362884	0.924626	0.355161	0.600958	ARTN	artemin [Source:HGNC Symbol;Acc:HGNC:727]
ENSG00000237950	20.2256	0.36046	0.439105	0.820896	0.411705	0.650553		novel transcript
ENSG00000117408	2728.93	-0.106784	0.145831	-0.732242	0.464021	0.693856	IPO13	importin 13 [Source:HGNC Symbol;Acc:HGNC:16853]
ENSG00000117411	14406.6	-0.114804	0.185178	-0.619969	0.535278	0.745352	B4GALT2	beta-1,4-galactosyltransferase 2 [Source:HGNC Symbol;Acc:HGNC:925]
ENSG00000159214	474.283	-0.25011	0.209855	-1.19182	0.233331	0.474459	CCDC24	coiled-coil domain containing 24 [Source:HGNC Symbol;Acc:HGNC:28688]
ENSG00000196517	659.316	-0.589922	0.283447	-2.08125	0.0374114	0.151846	SLC6A9	solute carrier family 6 member 9 [Source:HGNC Symbol;Acc:HGNC:11056]
ENSG00000230615	80.5529	0.604664	0.289923	2.0856	0.0370148	0.150631		novel transcript
ENSG00000178028	3246.93	0.214412	0.241283	0.888634	0.3742	0.618351	DMAP1	DNA methyltransferase 1 associated protein 1 [Source:HGNC Symbol;Acc:HGNC:18291]
ENSG00000117419	6927.58	-0.30672	0.147367	-2.08133	0.0374036	0.151844	ERI3	ERI1 exoribonuclease family member 3 [Source:HGNC Symbol;Acc:HGNC:17276]
ENSG00000187147	8040.16	-0.11997	0.142133	-0.844068	0.398631	0.638689	RNF220	ring finger protein 220 [Source:HGNC Symbol;Acc:HGNC:25552]
ENSG00000126106	694.669	0.114305	0.198374	0.576207	0.564475	0.76504	TMEM53	transmembrane protein 53 [Source:HGNC Symbol;Acc:HGNC:26186]
ENSG00000198520	55.0446	-0.810918	0.430573	-1.88335	0.0596532	0.205402	ARMH1	armadillo like helical domain containing 1 [Source:HGNC Symbol;Acc:HGNC:34345]
ENSG00000225721	43.5264	-0.591583	0.339996	-1.73997	0.0818647	0.252198		novel transcript
ENSG00000234093	9.42767	-1.16687	0.599217	-1.94732	0.0514964	0.186034	RPS15AP11	ribosomal protein S15a pseudogene 11 [Source:HGNC Symbol;Acc:HGNC:36707]
ENSG00000173846	1479.91	-0.565215	0.25551	-2.2121	0.0269594	0.122396	PLK3	polo like kinase 3 [Source:HGNC Symbol;Acc:HGNC:2154]
ENSG00000117425	508.837	-0.170445	0.226411	-0.752809	0.451565	0.683659	PTCH2	patched 2 [Source:HGNC Symbol;Acc:HGNC:9586]
ENSG00000070785	1791.99	0.00107908	0.204955	0.00526496	0.995799	0.998403	EIF2B3	eukaryotic translation initiation factor 2B subunit gamma [Source:HGNC Symbol;Acc:HGNC:3259]
ENSG00000126107	3572.17	0.0215814	0.135938	0.158759	0.873859	0.940901	HECTD3	HECT domain E3 ubiquitin protein ligase 3 [Source:HGNC Symbol;Acc:HGNC:26117]
ENSG00000126088	2679.55	-0.02442	0.168066	-0.145301	0.884474	0.946195	UROD	uroporphyrinogen decarboxylase [Source:HGNC Symbol;Acc:HGNC:12591]
ENSG00000162415	1896.9	-0.126646	0.165372	-0.765828	0.443778	0.677183	ZSWIM5	zinc finger SWIM-type containing 5 [Source:HGNC Symbol;Acc:HGNC:29299]
ENSG00000281912	51.5761	-1.17458	0.333984	-3.51688	0.000436659	0.00671941	LINC01144	long intergenic non-protein coding RNA 1144 [Source:HGNC Symbol;Acc:HGNC:49460]
ENSG00000186603	103.844	-0.0299445	0.297938	-0.100506	0.919943	0.963982	HPDL	4-hydroxyphenylpyruvate dioxygenase like [Source:HGNC Symbol;Acc:HGNC:28242]
ENSG00000070759	67.7331	-0.258925	0.303463	-0.853235	0.393529	0.634106	TESK2	testis associated actin remodelling kinase 2 [Source:HGNC Symbol;Acc:HGNC:11732]
ENSG00000132763	491.281	-0.0951326	0.206244	-0.461263	0.64461	0.817432	MMACHC	metabolism of cobalamin associated C [Source:HGNC Symbol;Acc:HGNC:24525]
ENSG00000132780	6535.05	0.574525	0.172495	3.33068	0.000866338	0.0110453	NASP	nuclear autoantigenic sperm protein [Source:HGNC Symbol;Acc:HGNC:7644]
ENSG00000159592	1578.95	0.0427769	0.243888	0.175396	0.860769	0.934393	GPBP1L1	GC-rich promoter binding protein 1 like 1 [Source:HGNC Symbol;Acc:HGNC:28843]
ENSG00000159596	1905.06	-0.209069	0.170018	-1.22968	0.218815	0.457683	TMEM69	transmembrane protein 69 [Source:HGNC Symbol;Acc:HGNC:28035]
ENSG00000197429	524.781	0.0797101	0.201653	0.395283	0.692634	0.84542	IPP	intracisternal A particle-promoted polypeptide [Source:HGNC Symbol;Acc:HGNC:6108]
ENSG00000230896	135.029	0.384048	0.275321	1.39491	0.163044	0.38612		novel transcript
ENSG00000086015	5455.08	0.268323	0.186207	1.441	0.149585	0.365519	MAST2	microtubule associated serine/threonine kinase 2 [Source:HGNC Symbol;Acc:HGNC:19035]
ENSG00000117472	110.245	-0.175517	0.263201	-0.666854	0.504865	0.724089	TSPAN1	tetraspanin 1 [Source:HGNC Symbol;Acc:HGNC:20657]
ENSG00000132128	4432.46	-0.295776	0.173516	-1.70461	0.0882679	0.264121	LRRC41	leucine rich repeat containing 41 [Source:HGNC Symbol;Acc:HGNC:16917]
ENSG00000173660	27832.8	0.328192	0.163535	2.00686	0.0447644	0.170434	UQCRH	ubiquinol-cytochrome c reductase hinge protein [Source:HGNC Symbol;Acc:HGNC:12590]
ENSG00000117481	913.273	-0.0955102	0.190524	-0.501302	0.616158	0.799558	NSUN4	NOP2/Sun RNA methyltransferase 4 [Source:HGNC Symbol;Acc:HGNC:31802]
ENSG00000117480	756.667	0.560722	0.190515	2.94319	0.00324853	0.0289682	FAAH	fatty acid amide hydrolase [Source:HGNC Symbol;Acc:HGNC:3553]
ENSG00000162456	16.956	0.149636	0.525902	0.284532	0.776003	0.890751	KNCN	kinocilin [Source:HGNC Symbol;Acc:HGNC:26488]
ENSG00000079277	552.01	-0.180027	0.166158	-1.08347	0.2786	0.523976	MKNK1	MAPK interacting serine/threonine kinase 1 [Source:HGNC Symbol;Acc:HGNC:7110]
ENSG00000142961	219.022	0.310175	0.230753	1.34419	0.178888	0.408031	MOB3C	MOB kinase activator 3C [Source:HGNC Symbol;Acc:HGNC:29800]
ENSG00000123472	2992.06	-0.37326	0.160292	-2.32862	0.0198793	0.100049	ATPAF1	ATP synthase mitochondrial F1 complex assembly factor 1 [Source:HGNC Symbol;Acc:HGNC:18803]
ENSG00000159658	1287.22	-0.0317733	0.196117	-0.162012	0.871297	0.93972	EFCAB14	EF-hand calcium binding domain 14 [Source:HGNC Symbol;Acc:HGNC:29051]
ENSG00000187048	54.5805	0.260344	0.348885	0.746219	0.455535	0.687145	CYP4A11	cytochrome P450 family 4 subfamily A member 11 [Source:HGNC Symbol;Acc:HGNC:2642]
ENSG00000186377	460.449	-0.0592491	0.26021	-0.227698	0.819881	0.912961	CYP4X1	cytochrome P450 family 4 subfamily X member 1 [Source:HGNC Symbol;Acc:HGNC:20244]
ENSG00000162365	12.4329	-0.573706	0.715062	-0.802317	0.422369	0.65891	CYP4A22	cytochrome P450 family 4 subfamily A member 22 [Source:HGNC Symbol;Acc:HGNC:20575]
ENSG00000162367	92.0398	-0.650037	0.403531	-1.61087	0.107207	0.298109	TAL1	TAL bHLH transcription factor 1, erythroid differentiation factor [Source:HGNC Symbol;Acc:HGNC:11556]
ENSG00000123473	234.753	-0.0655653	0.303392	-0.216108	0.828904	0.917652	STIL	STIL centriolar assembly protein [Source:HGNC Symbol;Acc:HGNC:10879]
ENSG00000162368	8880.85	0.287595	0.201843	1.42485	0.154201	0.372598	CMPK1	cytidine/uridine monophosphate kinase 1 [Source:HGNC Symbol;Acc:HGNC:18170]
ENSG00000225762	12.2833	0.296607	0.750801	0.395054	0.692803	0.845447	LINC01389	long intergenic non-protein coding RNA 1389 [Source:HGNC Symbol;Acc:HGNC:50661]
ENSG00000237424	57.3904	-0.492927	0.690034	-0.714352	0.47501	0.7019	FOXD2-AS1	FOXD2 adjacent opposite strand RNA 1 [Source:HGNC Symbol;Acc:HGNC:44256]
ENSG00000186564	115.213	0.869205	0.936315	0.928325	0.353239	0.599332	FOXD2	forkhead box D2 [Source:HGNC Symbol;Acc:HGNC:3803]
ENSG00000269113	64.8828	-0.404295	0.4686	-0.862773	0.388262	0.629878	TRABD2B	TraB domain containing 2B [Source:HGNC Symbol;Acc:HGNC:44200]
ENSG00000132122	188.646	-0.31293	0.270727	-1.15589	0.247727	0.490643	SPATA6	spermatogenesis associated 6 [Source:HGNC Symbol;Acc:HGNC:18309]
ENSG00000186094	77.1872	-0.220361	0.35214	-0.625775	0.531463	0.742382	AGBL4	ATP/GTP binding protein like 4 [Source:HGNC Symbol;Acc:HGNC:25892]
ENSG00000162373	2189.69	-0.533858	0.153532	-3.47718	0.000506718	0.00754343	BEND5	BEN domain containing 5 [Source:HGNC Symbol;Acc:HGNC:25668]
ENSG00000162374	13916.8	0.230545	0.266895	0.863806	0.387695	0.629447	ELAVL4	ELAV like RNA binding protein 4 [Source:HGNC Symbol;Acc:HGNC:3315]
ENSG00000185104	2714.54	-0.00829871	0.225201	-0.0368502	0.970604	0.987622	FAF1	Fas associated factor 1 [Source:HGNC Symbol;Acc:HGNC:3578]
ENSG00000213478	27.3344	0.140439	0.481633	0.291589	0.770601	0.888094	CFL1P2	cofilin 1 pseudogene 2 [Source:HGNC Symbol;Acc:HGNC:1878]
ENSG00000233406	17.2367	-0.205239	0.472991	-0.433918	0.664348	0.829041		ribosomal protein S2 (RPS2) pseudogene
ENSG00000085831	28.4746	0.737864	0.400233	1.84358	0.0652438	0.217673	TTC39A	tetratricopeptide repeat domain 39A [Source:HGNC Symbol;Acc:HGNC:18657]
ENSG00000117859	939.281	0.195938	0.211369	0.926996	0.353929	0.599843	OSBPL9	oxysterol binding protein like 9 [Source:HGNC Symbol;Acc:HGNC:16386]
ENSG00000078618	3954.04	0.492052	0.226485	2.17256	0.0298137	0.130936	NRDC	nardilysin convertase [Source:HGNC Symbol;Acc:HGNC:7995]
ENSG00000198841	438.388	-0.65463	0.224251	-2.91918	0.00350949	0.0305261	KTI12	KTI12 chromatin associated homolog [Source:HGNC Symbol;Acc:HGNC:25160]
ENSG00000134717	12267.4	-0.413655	0.129749	-3.18812	0.001432	0.0160555	BTF3L4	basic transcription factor 3 like 4 [Source:HGNC Symbol;Acc:HGNC:30547]
ENSG00000157077	1599.93	0.0769444	0.237116	0.324501	0.745559	0.873973	ZFYVE9	zinc finger FYVE-type containing 9 [Source:HGNC Symbol;Acc:HGNC:6775]
ENSG00000134748	3807.86	0.700915	0.121661	5.76121	8.3512e-09	1.11626e-06	PRPF38A	pre-mRNA processing factor 38A [Source:HGNC Symbol;Acc:HGNC:25930]
ENSG00000134744	1029.9	0.299352	0.17981	1.66482	0.0959483	0.278288	TUT4	terminal uridylyl transferase 4 [Source:HGNC Symbol;Acc:HGNC:28981]
ENSG00000182183	16.1665	-0.0208954	0.574523	-0.03637	0.970987	0.987652	SHISAL2A	shisa like 2A [Source:HGNC Symbol;Acc:HGNC:28757]
ENSG00000162377	2033.97	0.388145	0.171105	2.26846	0.0233013	0.110876	COA7	cytochrome c oxidase assembly factor 7 [Source:HGNC Symbol;Acc:HGNC:25716]
ENSG00000228929	107.197	0.0161034	0.224285	0.0717987	0.942762	0.975246	RPS13P2	ribosomal protein S13 pseudogene 2 [Source:HGNC Symbol;Acc:HGNC:36364]
ENSG00000116171	2196.13	-0.0399694	0.186192	-0.214667	0.830027	0.918081	SCP2	sterol carrier protein 2 [Source:HGNC Symbol;Acc:HGNC:10606]
ENSG00000264834	25.2955	0.0122845	0.560606	0.0219129	0.982517	0.992244
ENSG00000174348	55.0186	0.29611	0.735498	0.402598	0.687244	0.842402	PODN	podocan [Source:HGNC Symbol;Acc:HGNC:23174]
ENSG00000236723	31.2121	-0.232647	0.382098	-0.608866	0.542613	0.750307		novel transcript, antisense to CPT2
ENSG00000162384	2986.86	0.0557747	0.125824	0.443275	0.657567	0.823975	CZIB	CXXC motif containing zinc binding protein [Source:HGNC Symbol;Acc:HGNC:26059]
ENSG00000226754	25.0278	-0.468014	0.409723	-1.14227	0.253342	0.496758		novel transcript, antisense to MAGOH
ENSG00000174332	9.48907	-0.596873	0.737148	-0.809706	0.418109	0.655815	GLIS1	GLIS family zinc finger 1 [Source:HGNC Symbol;Acc:HGNC:29525]
ENSG00000058804	1413.66	-0.043249	0.175937	-0.245821	0.805821	0.906683	NDC1	NDC1 transmembrane nucleoporin [Source:HGNC Symbol;Acc:HGNC:25525]
ENSG00000081870	1239.68	-0.471948	0.166508	-2.83439	0.00459139	0.0370036	HSPB11	heat shock protein family B (small) member 11 [Source:HGNC Symbol;Acc:HGNC:25019]
ENSG00000280378	18.8286	1.13298	0.565673	2.00288	0.0451897	0.171336		TEC
ENSG00000116205	788.706	0.231396	0.179443	1.28952	0.197216	0.430493	TCEANC2	transcription elongation factor A N-terminal and central domain containing 2 [Source:HGNC Symbol;Acc:HGNC:26494]
ENSG00000215883	435.687	0.409629	0.212163	1.93073	0.0535167	0.190646	CYB5RL	cytochrome b5 reductase like [Source:HGNC Symbol;Acc:HGNC:32220]
ENSG00000157216	23742.4	0.100643	0.239222	0.420707	0.673969	0.834911	SSBP3	single stranded DNA binding protein 3 [Source:HGNC Symbol;Acc:HGNC:15674]
ENSG00000198711	22.1076	0.312056	0.537763	0.580286	0.561722	0.763014	SSBP3-AS1	SSBP3 antisense RNA 1 [Source:HGNC Symbol;Acc:HGNC:32328]
ENSG00000162390	47.4453	0.84624	0.384289	2.2021	0.0276585	0.12458	ACOT11	acyl-CoA thioesterase 11 [Source:HGNC Symbol;Acc:HGNC:18156]
ENSG00000243725	201.855	-0.876036	0.252844	-3.46473	0.000530758	0.00775883	TTC4	tetratricopeptide repeat domain 4 [Source:HGNC Symbol;Acc:HGNC:12394]
ENSG00000162396	232.082	-0.371508	0.276803	-1.34214	0.179551	0.408913	PARS2	prolyl-tRNA synthetase 2, mitochondrial [Source:HGNC Symbol;Acc:HGNC:30563]
ENSG00000169174	358.045	0.65338	0.482353	1.35457	0.175555	0.403986	PCSK9	proprotein convertase subtilisin/kexin type 9 [Source:HGNC Symbol;Acc:HGNC:20001]
ENSG00000162402	1612.36	0.419162	0.20945	2.00125	0.045365	0.171812	USP24	ubiquitin specific peptidase 24 [Source:HGNC Symbol;Acc:HGNC:12623]
ENSG00000173406	7529.71	0.0446043	0.219501	0.203208	0.838973	0.922425	DAB1	DAB adaptor protein 1 [Source:HGNC Symbol;Acc:HGNC:2661]
ENSG00000162600	107.521	0.244368	0.274048	0.8917	0.372554	0.61674	OMA1	OMA1 zinc metallopeptidase [Source:HGNC Symbol;Acc:HGNC:29661]
ENSG00000177606	9569.04	-0.316068	0.265319	-1.19128	0.233545	0.47478	JUN	Jun proto-oncogene, AP-1 transcription factor subunit [Source:HGNC Symbol;Acc:HGNC:6204]
ENSG00000232453	17.3971	-0.22216	0.557766	-0.398304	0.690406	0.844246	LINC02777	long intergenic non-protein coding RNA 2777 [Source:HGNC Symbol;Acc:HGNC:54297]
ENSG00000172456	218.663	-0.509261	0.346349	-1.47037	0.141462	0.352799	FGGY	FGGY carbohydrate kinase domain containing [Source:HGNC Symbol;Acc:HGNC:25610]
ENSG00000162599	24409.9	-0.283755	0.195356	-1.4525	0.146363	0.360548	NFIA	nuclear factor I A [Source:HGNC Symbol;Acc:HGNC:7784]
ENSG00000162604	1266.07	-0.280415	0.132532	-2.11583	0.034359	0.143019	TM2D1	TM2 domain containing 1 [Source:HGNC Symbol;Acc:HGNC:24142]
ENSG00000271200	29.2299	0.93935	0.466258	2.01466	0.0439405	0.168577	PATJ-DT	PATJ divergent transcript [Source:HGNC Symbol;Acc:HGNC:55256]
ENSG00000132849	279.833	0.795445	0.240771	3.30374	0.000954055	0.0118392	PATJ	PATJ crumbs cell polarity complex component [Source:HGNC Symbol;Acc:HGNC:28881]
ENSG00000132854	47.8192	0.505841	0.508297	0.995167	0.319655	0.567525	KANK4	KN motif and ankyrin repeat domains 4 [Source:HGNC Symbol;Acc:HGNC:27263]
ENSG00000162607	2231.76	0.401554	0.247201	1.6244	0.10429	0.293111	USP1	ubiquitin specific peptidase 1 [Source:HGNC Symbol;Acc:HGNC:12607]
ENSG00000116641	1458.61	0.839635	0.248549	3.37814	0.000729768	0.00974407	DOCK7	dedicator of cytokinesis 7 [Source:HGNC Symbol;Acc:HGNC:19190]
ENSG00000235545	27.6187	-0.438489	0.557661	-0.786299	0.431692	0.667199		novel transcript
ENSG00000125703	404.51	-0.169886	0.187867	-0.904287	0.365843	0.610486	ATG4C	autophagy related 4C cysteine peptidase [Source:HGNC Symbol;Acc:HGNC:16040]
ENSG00000088035	452.612	-0.274979	0.19665	-1.39832	0.162018	0.384524	ALG6	ALG6 alpha-1,3-glucosyltransferase [Source:HGNC Symbol;Acc:HGNC:23157]
ENSG00000203965	517.716	0.350902	0.288964	1.21434	0.224616	0.463909	EFCAB7	EF-hand calcium binding domain 7 [Source:HGNC Symbol;Acc:HGNC:29379]
ENSG00000079739	1882.5	-0.857635	0.289528	-2.96218	0.00305464	0.0277813	PGM1	phosphoglucomutase 1 [Source:HGNC Symbol;Acc:HGNC:8905]
ENSG00000158966	1188.93	-0.069401	0.184132	-0.37691	0.706241	0.85328	CACHD1	cache domain containing 1 [Source:HGNC Symbol;Acc:HGNC:29314]
ENSG00000162437	608.201	-0.234535	0.295775	-0.792948	0.427808	0.663686	RAVER2	ribonucleoprotein, PTB binding 2 [Source:HGNC Symbol;Acc:HGNC:25577]
ENSG00000162434	1853.71	0.756687	0.208065	3.63678	0.00027607	0.00477527	JAK1	Janus kinase 1 [Source:HGNC Symbol;Acc:HGNC:6190]
ENSG00000234144	18.5689	-0.115683	0.634369	-0.182359	0.855301	0.931031	COX6CP13	cytochrome c oxidase subunit 6C pseudogene 13 [Source:HGNC Symbol;Acc:HGNC:49365]
ENSG00000213625	1953.17	-0.134031	0.138845	-0.965332	0.334378	0.582059	LEPROT	leptin receptor overlapping transcript [Source:HGNC Symbol;Acc:HGNC:29477]
ENSG00000184588	1467.39	-0.0487677	0.170102	-0.286696	0.774345	0.890178	PDE4B	phosphodiesterase 4B [Source:HGNC Symbol;Acc:HGNC:8781]
ENSG00000152760	22.3667	1.40695	0.546591	2.57405	0.0100517	0.0631833	DYNLT5	dynein light chain Tctex-type family member 5 [Source:HGNC Symbol;Acc:HGNC:26882]
ENSG00000152763	89.5789	-0.402514	0.297666	-1.35223	0.176301	0.404812	DNAI4	dynein axonemal intermediate chain 4 [Source:HGNC Symbol;Acc:HGNC:26252]
ENSG00000198160	1397.15	-0.211809	0.172817	-1.22563	0.220339	0.459219	MIER1	MIER1 transcriptional regulator [Source:HGNC Symbol;Acc:HGNC:29657]
ENSG00000116704	692.159	-0.621446	0.25593	-2.42818	0.0151747	0.0829507	SLC35D1	solute carrier family 35 member D1 [Source:HGNC Symbol;Acc:HGNC:20800]
ENSG00000142864	16172.2	0.435242	0.188408	2.31011	0.0208823	0.103337	SERBP1	SERPINE1 mRNA binding protein 1 [Source:HGNC Symbol;Acc:HGNC:17860]
ENSG00000116717	1804.49	0.0538105	0.194958	0.27601	0.78254	0.894652	GADD45A	growth arrest and DNA damage inducible alpha [Source:HGNC Symbol;Acc:HGNC:4095]
ENSG00000024526	255.821	-0.454213	0.475659	-0.954913	0.339621	0.586902	DEPDC1	DEP domain containing 1 [Source:HGNC Symbol;Acc:HGNC:22949]
ENSG00000116754	6823.83	0.599117	0.219251	2.73256	0.00628434	0.0459869	SRSF11	serine and arginine rich splicing factor 11 [Source:HGNC Symbol;Acc:HGNC:10782]
ENSG00000118454	1349.47	0.0128143	0.177293	0.0722773	0.942381	0.975012	ANKRD13C	ankyrin repeat domain 13C [Source:HGNC Symbol;Acc:HGNC:25374]
ENSG00000197568	257.202	-0.00489831	0.281148	-0.0174225	0.9861	0.993818	HHLA3	HERV-H LTR-associating 3 [Source:HGNC Symbol;Acc:HGNC:4906]
ENSG00000116761	267.323	-0.177084	0.33775	-0.524305	0.600066	0.789108	CTH	cystathionine gamma-lyase [Source:HGNC Symbol;Acc:HGNC:2501]
ENSG00000271992	26.2631	1.30452	0.589893	2.21145	0.0270046	0.122513		novel transcript
ENSG00000229956	21.6293	0.161277	0.469174	0.343747	0.731037	0.866643	ZRANB2-AS2	ZRANB2 antisense RNA 2 (head to head) [Source:HGNC Symbol;Acc:HGNC:43595]
ENSG00000233994	13.0262	-0.767637	0.631501	-1.21557	0.224147	0.46337	GDI2P2	GDP dissociation inhibitor 2 pseudogene 2 [Source:HGNC Symbol;Acc:HGNC:37976]
ENSG00000254685	246.566	-0.129958	0.229362	-0.566608	0.570981	0.769876	FPGT	fucose-1-phosphate guanylyltransferase [Source:HGNC Symbol;Acc:HGNC:3825]
ENSG00000259030	10.4405	-0.279104	0.671142	-0.415864	0.677509	0.83696	FPGT-TNNI3K	FPGT-TNNI3K readthrough [Source:HGNC Symbol;Acc:HGNC:42952]
ENSG00000116783	33.8232	1.37515	0.534633	2.57214	0.0101073	0.0633304	TNNI3K	TNNI3 interacting kinase [Source:HGNC Symbol;Acc:HGNC:19661]
ENSG00000116791	350.72	0.133859	0.312958	0.427722	0.668853	0.831982	CRYZ	crystallin zeta [Source:HGNC Symbol;Acc:HGNC:2419]
ENSG00000162623	273.954	0.331183	0.208898	1.58538	0.112881	0.308391	TYW3	tRNA-yW synthesizing protein 3 homolog [Source:HGNC Symbol;Acc:HGNC:24757]
ENSG00000117054	1615.68	0.307012	0.235127	1.30573	0.191645	0.424117	ACADM	acyl-CoA dehydrogenase medium chain [Source:HGNC Symbol;Acc:HGNC:89]
ENSG00000137955	2806.8	0.305686	0.143695	2.12732	0.0333934	0.14056	RABGGTB	Rab geranylgeranyltransferase subunit beta [Source:HGNC Symbol;Acc:HGNC:9796]
ENSG00000226415	34.3071	-1.01197	0.539907	-1.87434	0.0608839	0.2081	TPI1P1	triosephosphate isomerase 1 pseudogene 1 [Source:HGNC Symbol;Acc:HGNC:35449]
ENSG00000142892	894.513	0.233982	0.163595	1.43025	0.152645	0.370165	PIGK	phosphatidylinositol glycan anchor biosynthesis class K [Source:HGNC Symbol;Acc:HGNC:8965]
ENSG00000226084	323.968	0.0296539	0.188384	0.157412	0.87492	0.941334		ribosomal protein L17 (RPL17) pseudogene
ENSG00000036549	1153.87	0.046789	0.18448	0.253626	0.799784	0.903861	ZZZ3	zinc finger ZZ-type containing 3 [Source:HGNC Symbol;Acc:HGNC:24523]
ENSG00000077254	2705.69	0.0619001	0.182196	0.339744	0.734049	0.867894	USP33	ubiquitin specific peptidase 33 [Source:HGNC Symbol;Acc:HGNC:20059]
ENSG00000180488	560.953	0.260527	0.340294	0.765593	0.443918	0.677261	MIGA1	mitoguardin 1 [Source:HGNC Symbol;Acc:HGNC:24741]
ENSG00000162614	254.526	0.281233	0.353746	0.795015	0.426605	0.662678	NEXN	nexilin F-actin binding protein [Source:HGNC Symbol;Acc:HGNC:29557]
ENSG00000162616	806.32	-0.0929125	0.167478	-0.554774	0.579049	0.775243	DNAJB4	DnaJ heat shock protein family (Hsp40) member B4 [Source:HGNC Symbol;Acc:HGNC:14886]
ENSG00000137960	14.727	0.0518463	0.623927	0.0830967	0.933775	0.970628	GIPC2	GIPC PDZ domain containing family member 2 [Source:HGNC Symbol;Acc:HGNC:18177]
ENSG00000137959	356.091	0.579182	0.309417	1.87185	0.0612272	0.208791	IFI44L	interferon induced protein 44 like [Source:HGNC Symbol;Acc:HGNC:17817]
ENSG00000162618	108.529	-0.383033	0.385438	-0.993759	0.32034	0.568049	ADGRL4	adhesion G protein-coupled receptor L4 [Source:HGNC Symbol;Acc:HGNC:20822]
ENSG00000117114	1308.41	0.376072	0.253249	1.48499	0.137546	0.346752	ADGRL2	adhesion G protein-coupled receptor L2 [Source:HGNC Symbol;Acc:HGNC:18582]
ENSG00000271576	175.583	-0.681998	0.271984	-2.5075	0.012159	0.0715055	PRKACB-DT	PRKACB divergent transcript [Source:HGNC Symbol;Acc:HGNC:55245]
ENSG00000142875	11692.9	0.428188	0.269633	1.58804	0.112277	0.307342	PRKACB	protein kinase cAMP-activated catalytic subunit beta [Source:HGNC Symbol;Acc:HGNC:9381]
ENSG00000203943	140.472	-0.789675	0.245083	-3.22207	0.00127269	0.0147045	SAMD13	sterile alpha motif domain containing 13 [Source:HGNC Symbol;Acc:HGNC:24582]
ENSG00000117133	1221.17	-0.0126655	0.201344	-0.0629047	0.949842	0.978742	RPF1	ribosome production factor 1 homolog [Source:HGNC Symbol;Acc:HGNC:30350]
ENSG00000122432	20.0217	-0.589137	0.497408	-1.18441	0.236249	0.477572	SPATA1	spermatogenesis associated 1 [Source:HGNC Symbol;Acc:HGNC:14682]
ENSG00000117151	158.736	0.343199	0.252913	1.35698	0.174787	0.40266	CTBS	chitobiase [Source:HGNC Symbol;Acc:HGNC:2496]
ENSG00000117155	1495.15	0.318864	0.255709	1.24698	0.212405	0.44872	SSX2IP	SSX family member 2 interacting protein [Source:HGNC Symbol;Acc:HGNC:16509]
ENSG00000171517	36.7884	1.31585	0.488634	2.69292	0.00708285	0.0498697	LPAR3	lysophosphatidic acid receptor 3 [Source:HGNC Symbol;Acc:HGNC:14298]
ENSG00000162642	2318.49	-0.325041	0.158092	-2.05603	0.0397794	0.157668	C1orf52	chromosome 1 open reading frame 52 [Source:HGNC Symbol;Acc:HGNC:24871]
ENSG00000142867	1224.83	-0.253911	0.133001	-1.90909	0.0562501	0.197307	BCL10	BCL10 immune signaling adaptor [Source:HGNC Symbol;Acc:HGNC:989]
ENSG00000153904	5408.03	-0.0676772	0.240188	-0.281767	0.778122	0.891507	DDAH1	dimethylarginine dimethylaminohydrolase 1 [Source:HGNC Symbol;Acc:HGNC:2715]
ENSG00000122417	591.061	0.551933	0.210822	2.61801	0.00884453	0.0580147	ODF2L	outer dense fiber of sperm tails 2 like [Source:HGNC Symbol;Acc:HGNC:29225]
ENSG00000183291	4716.84	-0.388511	0.111808	-3.47482	0.000511199	0.00758766	SELENOF	selenoprotein F [Source:HGNC Symbol;Acc:HGNC:17705]
ENSG00000153936	1732.86	0.0291401	0.186966	0.155858	0.876145	0.941957	HS2ST1	heparan sulfate 2-O-sulfotransferase 1 [Source:HGNC Symbol;Acc:HGNC:5193]
ENSG00000267272	186.123	-0.807764	0.292244	-2.764	0.00570971	0.0432036	LINC01140	long intergenic non-protein coding RNA 1140 [Source:HGNC Symbol;Acc:HGNC:27922]
ENSG00000065243	558.225	-0.0067643	0.254177	-0.0266125	0.978769	0.990356	PKN2	protein kinase N2 [Source:HGNC Symbol;Acc:HGNC:9406]
ENSG00000137947	1296.8	0.0200036	0.220376	0.0907703	0.927675	0.967846	GTF2B	general transcription factor IIB [Source:HGNC Symbol;Acc:HGNC:4648]
ENSG00000137944	1327.65	0.513907	0.345681	1.48665	0.137107	0.346128	KYAT3	kynurenine aminotransferase 3 [Source:HGNC Symbol;Acc:HGNC:33238]
ENSG00000117226	30.4356	0.309695	0.465044	0.665947	0.505445	0.72446	GBP3	guanylate binding protein 3 [Source:HGNC Symbol;Acc:HGNC:4184]
ENSG00000117228	37.9276	0.0579858	0.442049	0.131175	0.895637	0.951205	GBP1	guanylate binding protein 1 [Source:HGNC Symbol;Acc:HGNC:4182]
ENSG00000234518	41.7439	-0.236811	0.308545	-0.767506	0.44278	0.676268	PTGES3P1	prostaglandin E synthase 3 pseudogene 1 [Source:HGNC Symbol;Acc:HGNC:43824]
ENSG00000162645	40.5533	0.403253	0.395249	1.02025	0.30761	0.556062	GBP2	guanylate binding protein 2 [Source:HGNC Symbol;Acc:HGNC:4183]
ENSG00000162654	26.9482	-0.511926	0.456931	-1.12036	0.262562	0.506822	GBP4	guanylate binding protein 4 [Source:HGNC Symbol;Acc:HGNC:20480]
ENSG00000231999	79.8976	0.375823	0.314027	1.19679	0.231389	0.472039	LRRC8C-DT	LRRC8C divergent transcript [Source:HGNC Symbol;Acc:HGNC:53731]
ENSG00000171488	443.844	0.329195	0.235259	1.39929	0.161727	0.384015	LRRC8C	leucine rich repeat containing 8 VRAC subunit C [Source:HGNC Symbol;Acc:HGNC:25075]
ENSG00000272931	48.6099	-1.64984	0.496004	-3.32627	0.000880164	0.0111762	LRRC8D-DT	LRRC8D divergent transcript [Source:HGNC Symbol;Acc:HGNC:55186]
ENSG00000171492	1569.56	0.0984143	0.226615	0.43428	0.664085	0.828819	LRRC8D	leucine rich repeat containing 8 VRAC subunit D [Source:HGNC Symbol;Acc:HGNC:16992]
ENSG00000143032	14.1722	-0.803589	0.869388	-0.924316	0.355322	0.600988	BARHL2	BarH like homeobox 2 [Source:HGNC Symbol;Acc:HGNC:954]
ENSG00000097046	770.979	0.44526	0.23218	1.91773	0.0551448	0.194407	CDC7	cell division cycle 7 [Source:HGNC Symbol;Acc:HGNC:1745]
ENSG00000172031	102.501	0.565895	0.401289	1.41019	0.158482	0.379309	EPHX4	epoxide hydrolase 4 [Source:HGNC Symbol;Acc:HGNC:23758]
ENSG00000174842	281.802	0.54583	0.203463	2.68269	0.00730319	0.0508363	GLMN	glomulin, FKBP associated protein [Source:HGNC Symbol;Acc:HGNC:14373]
ENSG00000067208	338.494	0.900748	0.207088	4.3496	1.36389e-05	0.00048259	EVI5	ecotropic viral integration site 5 [Source:HGNC Symbol;Acc:HGNC:3501]
ENSG00000122406	167220	0.0710842	0.156232	0.454992	0.649115	0.81969	RPL5	ribosomal protein L5 [Source:HGNC Symbol;Acc:HGNC:10360]
ENSG00000143033	1591.84	0.515019	0.293744	1.75329	0.0795522	0.248146	MTF2	metal response element binding transcription factor 2 [Source:HGNC Symbol;Acc:HGNC:29535]
ENSG00000117500	1202.36	-0.0154218	0.192926	-0.0799366	0.936288	0.97211	TMED5	transmembrane p24 trafficking protein 5 [Source:HGNC Symbol;Acc:HGNC:24251]
ENSG00000122483	167.781	1.17532	0.433531	2.71104	0.00670729	0.0480814	CCDC18	coiled-coil domain containing 18 [Source:HGNC Symbol;Acc:HGNC:30370]
ENSG00000223745	160.712	0.61461	0.327762	1.87517	0.0607696	0.207851	CCDC18-AS1	CCDC18 antisense RNA 1 [Source:HGNC Symbol;Acc:HGNC:52262]
ENSG00000117505	5536.71	-0.500941	0.157924	-3.17205	0.00151366	0.0166975	DR1	down-regulator of transcription 1 [Source:HGNC Symbol;Acc:HGNC:3017]
ENSG00000260464	126.782	-0.724175	0.399154	-1.81428	0.0696353	0.227488		novel transcript
ENSG00000023909	473.19	0.192872	0.209469	0.92077	0.357171	0.60308	GCLM	glutamate-cysteine ligase modifier subunit [Source:HGNC Symbol;Acc:HGNC:4312]
ENSG00000198691	90.5657	0.723374	0.420554	1.72005	0.0854232	0.258722	ABCA4	ATP binding cassette subfamily A member 4 [Source:HGNC Symbol;Acc:HGNC:34]
ENSG00000117528	2392.58	0.460331	0.216699	2.12429	0.0336462	0.141175	ABCD3	ATP binding cassette subfamily D member 3 [Source:HGNC Symbol;Acc:HGNC:67]
ENSG00000117525	771.859	0.20733	0.235233	0.881381	0.378112	0.621302	F3	coagulation factor III, tissue factor [Source:HGNC Symbol;Acc:HGNC:3541]
ENSG00000143036	78.2066	0.684457	0.353268	1.9375	0.052684	0.188788	SLC44A3	solute carrier family 44 member 3 [Source:HGNC Symbol;Acc:HGNC:28689]
ENSG00000117519	10274.7	-0.266162	0.252798	-1.05287	0.292403	0.539644	CNN3	calponin 3 [Source:HGNC Symbol;Acc:HGNC:2157]
ENSG00000172339	474.603	-0.0725195	0.170304	-0.425823	0.670237	0.832675	ALG14	ALG14 UDP-N-acetylglucosaminyltransferase subunit [Source:HGNC Symbol;Acc:HGNC:28287]
ENSG00000271092	18.5635	0.764458	0.503578	1.51805	0.129001	0.33409	TLCD4-RWDD3	TLCD4-RWDD3 readthrough [Source:HGNC Symbol;Acc:HGNC:49388]
ENSG00000122481	212.289	0.0103238	0.216101	0.0477727	0.961897	0.983386	RWDD3	RWD domain containing 3 [Source:HGNC Symbol;Acc:HGNC:21393]
ENSG00000228502	359.257	0.0236223	0.625563	0.0377616	0.969878	0.987211	EEF1A1P11	eukaryotic translation elongation factor 1 alpha 1 pseudogene 11 [Source:HGNC Symbol;Acc:HGNC:3206]
ENSG00000137970	1306.68	0.438226	0.163238	2.68458	0.007262	0.0506663	RPL7P9	ribosomal protein L7 pseudogene 9 [Source:HGNC Symbol;Acc:HGNC:37028]
ENSG00000228057	9.30245	1.30245	0.679683	1.91626	0.0553323	0.194795	SEC63P1	SEC63 homolog, protein translocation regulator pseudogene 1 [Source:HGNC Symbol;Acc:HGNC:41953]
ENSG00000280040	28.9918	0.457177	0.488786	0.935331	0.349618	0.595953		novel transcript
ENSG00000117598	4648.95	0.263178	0.297139	0.885706	0.375776	0.619555	PLPPR5	phospholipid phosphatase related 5 [Source:HGNC Symbol;Acc:HGNC:31703]
ENSG00000117600	2419.72	0.864079	0.279221	3.0946	0.00197076	0.0203131	PLPPR4	phospholipid phosphatase related 4 [Source:HGNC Symbol;Acc:HGNC:23496]
ENSG00000156869	15.8467	-0.280776	0.6458	-0.434772	0.663728	0.828761	FRRS1	ferric chelate reductase 1 [Source:HGNC Symbol;Acc:HGNC:27622]
ENSG00000228084	20.5248	-0.717531	0.615711	-1.16537	0.243869	0.486933		novel transcript
ENSG00000117620	880.696	0.217183	0.175168	1.23986	0.215028	0.452435	SLC35A3	solute carrier family 35 member A3 [Source:HGNC Symbol;Acc:HGNC:11023]
ENSG00000156875	2273.73	-0.0949854	0.147105	-0.645697	0.518475	0.734009	MFSD14A	major facilitator superfamily domain containing 14A [Source:HGNC Symbol;Acc:HGNC:23363]
ENSG00000156876	178.78	0.597496	0.237322	2.51766	0.0118137	0.0700488	SASS6	SAS-6 centriolar assembly protein [Source:HGNC Symbol;Acc:HGNC:25403]
ENSG00000122435	274.823	0.253204	0.184478	1.37254	0.169895	0.395838	TRMT13	tRNA methyltransferase 13 homolog [Source:HGNC Symbol;Acc:HGNC:25502]
ENSG00000122477	57.4478	-0.0448283	0.313186	-0.143136	0.886182	0.947101	LRRC39	leucine rich repeat containing 39 [Source:HGNC Symbol;Acc:HGNC:28228]
ENSG00000137992	1069.98	0.616575	0.166462	3.70399	0.000212235	0.00390684	DBT	dihydrolipoamide branched chain transacylase E2 [Source:HGNC Symbol;Acc:HGNC:2698]
ENSG00000224616	33.6244	-0.460637	0.397066	-1.1601	0.246007	0.489056	RTCA-AS1	RTCA antisense RNA 1 [Source:HGNC Symbol;Acc:HGNC:50573]
ENSG00000079335	137.144	-0.435215	0.311511	-1.39711	0.162381	0.385133	CDC14A	cell division cycle 14A [Source:HGNC Symbol;Acc:HGNC:1718]
ENSG00000162692	477.643	-0.113451	0.267964	-0.423383	0.672016	0.833716	VCAM1	vascular cell adhesion molecule 1 [Source:HGNC Symbol;Acc:HGNC:12663]
ENSG00000162695	748.733	0.437011	0.185018	2.362	0.0181768	0.0942955	SLC30A7	solute carrier family 30 member 7 [Source:HGNC Symbol;Acc:HGNC:19306]
ENSG00000170989	1498.98	-1.00811	0.406405	-2.48055	0.0131182	0.0750903	S1PR1	sphingosine-1-phosphate receptor 1 [Source:HGNC Symbol;Acc:HGNC:3165]
ENSG00000228399	9.6491	0.971213	0.591856	1.64096	0.100805	0.28636		ribosomal protein S20 (RPS20) pseudogene
ENSG00000183298	42.057	0.522308	0.345629	1.51118	0.130743	0.337002	RPSAP19	ribosomal protein SA pseudogene 19 [Source:HGNC Symbol;Acc:HGNC:36508]
ENSG00000118733	517.118	0.74904	0.446135	1.67895	0.0931612	0.2732	OLFM3	olfactomedin 3 [Source:HGNC Symbol;Acc:HGNC:17990]
ENSG00000185946	505.607	0.648811	0.216477	2.99714	0.00272525	0.0256298	RNPC3	RNA binding region (RNP1, RRM) containing 3 [Source:HGNC Symbol;Acc:HGNC:18666]
ENSG00000240038	52.1844	0.409762	0.386052	1.06142	0.2885	0.534615	AMY2B	amylase alpha 2B [Source:HGNC Symbol;Acc:HGNC:478]
ENSG00000198890	871.302	-0.411752	0.227586	-1.80922	0.0704172	0.229479	PRMT6	protein arginine methyltransferase 6 [Source:HGNC Symbol;Acc:HGNC:18241]
ENSG00000162631	353.658	-0.322469	0.270658	-1.19143	0.233486	0.474699	NTNG1	netrin G1 [Source:HGNC Symbol;Acc:HGNC:23319]
ENSG00000134215	57.6496	-0.154007	0.371593	-0.414451	0.678544	0.837573	VAV3	vav guanine nucleotide exchange factor 3 [Source:HGNC Symbol;Acc:HGNC:12659]
ENSG00000085491	849.432	0.0402785	0.246112	0.163659	0.87	0.93898	SLC25A24	solute carrier family 25 member 24 [Source:HGNC Symbol;Acc:HGNC:20662]
ENSG00000162639	1297.76	-0.00348617	0.164122	-0.0212414	0.983053	0.992426	HENMT1	HEN methyltransferase 1 [Source:HGNC Symbol;Acc:HGNC:26400]
ENSG00000134186	2993.67	1.05472	0.237609	4.43889	9.0422e-06	0.000342201	PRPF38B	pre-mRNA processing factor 38B [Source:HGNC Symbol;Acc:HGNC:25512]
ENSG00000116266	396.446	0.118678	0.173893	0.682478	0.494937	0.715593	STXBP3	syntaxin binding protein 3 [Source:HGNC Symbol;Acc:HGNC:11446]
ENSG00000121957	762.367	0.0918263	0.214656	0.427783	0.668809	0.831982	GPSM2	G protein signaling modulator 2 [Source:HGNC Symbol;Acc:HGNC:29501]
ENSG00000121940	548.489	0.0702521	0.205624	0.341653	0.732612	0.867364	CLCC1	chloride channel CLIC like 1 [Source:HGNC Symbol;Acc:HGNC:29675]
ENSG00000085433	7517.68	0.469186	0.230316	2.03714	0.0416356	0.162589	WDR47	WD repeat domain 47 [Source:HGNC Symbol;Acc:HGNC:29141]
ENSG00000244716	581.131	0.0311316	0.161994	0.192177	0.847603	0.927249		ribosomal protein L17 (RPL17) pseudogene
ENSG00000197780	2306.57	0.0106154	0.140669	0.0754635	0.939846	0.973795	TAF13	TATA-box binding protein associated factor 13 [Source:HGNC Symbol;Acc:HGNC:11546]
ENSG00000273382	58.5311	0.355442	0.348822	1.01898	0.308213	0.556684	TMEM167B-DT	TMEM167B divergent transcript [Source:HGNC Symbol;Acc:HGNC:55076]
ENSG00000215717	3594.75	0.0352136	0.219923	0.160118	0.872789	0.940468	TMEM167B	transmembrane protein 167B [Source:HGNC Symbol;Acc:HGNC:30187]
ENSG00000251484	11.5636	-0.123546	0.557302	-0.221686	0.824559	0.915088		poly(rC) binding protein 1 (PCBP1) pseudogene
ENSG00000031698	10258.4	0.383797	0.177168	2.1663	0.0302886	0.132208	SARS1	seryl-tRNA synthetase 1 [Source:HGNC Symbol;Acc:HGNC:10537]
ENSG00000134243	3730.92	0.0907545	0.178525	0.508356	0.611204	0.796267	SORT1	sortilin 1 [Source:HGNC Symbol;Acc:HGNC:11186]
ENSG00000143106	4387.95	-0.172288	0.153264	-1.12412	0.260961	0.504943	PSMA5	proteasome 20S subunit alpha 5 [Source:HGNC Symbol;Acc:HGNC:9534]
ENSG00000143028	43.2919	0.148746	0.431874	0.34442	0.730531	0.866451	SYPL2	synaptophysin like 2 [Source:HGNC Symbol;Acc:HGNC:27638]
ENSG00000162650	540.758	-0.196626	0.281125	-0.699428	0.484285	0.708478	ATXN7L2	ataxin 7 like 2 [Source:HGNC Symbol;Acc:HGNC:28713]
ENSG00000174151	561.495	-0.289186	0.237747	-1.21636	0.223847	0.463136	CYB561D1	cytochrome b561 family member D1 [Source:HGNC Symbol;Acc:HGNC:26804]
ENSG00000181754	1585.59	0.000431582	0.137511	0.00313852	0.997496	0.999445	AMIGO1	adhesion molecule with Ig like domain 1 [Source:HGNC Symbol;Acc:HGNC:20824]
ENSG00000065135	5947.76	0.128145	0.186489	0.687145	0.491991	0.71435	GNAI3	G protein subunit alpha i3 [Source:HGNC Symbol;Acc:HGNC:4387]
ENSG00000116337	3860.57	0.0080365	0.148303	0.0541896	0.956784	0.981412	AMPD2	adenosine monophosphate deaminase 2 [Source:HGNC Symbol;Acc:HGNC:469]
ENSG00000168765	527.884	0.477797	0.304528	1.56897	0.116654	0.314306	GSTM4	glutathione S-transferase mu 4 [Source:HGNC Symbol;Acc:HGNC:4636]
ENSG00000184371	392.651	0.118625	0.314598	0.377067	0.706124	0.853209	CSF1	colony stimulating factor 1 [Source:HGNC Symbol;Acc:HGNC:2432]
ENSG00000168710	2935.29	0.274227	0.161065	1.70258	0.088646	0.264811	AHCYL1	adenosylhomocysteinase like 1 [Source:HGNC Symbol;Acc:HGNC:344]
ENSG00000143093	4340.38	0.072426	0.120018	0.60346	0.546202	0.752727	STRIP1	striatin interacting protein 1 [Source:HGNC Symbol;Acc:HGNC:25916]
ENSG00000258634	272.8	-0.136121	0.283367	-0.48037	0.630965	0.809285		novel transcript, antisense to ALX3
ENSG00000156150	19.242	-0.648355	0.885004	-0.732601	0.463802	0.693735	ALX3	ALX homeobox 3 [Source:HGNC Symbol;Acc:HGNC:449]
ENSG00000186150	33.1205	0.503606	0.709323	0.709981	0.477716	0.703541	UBL4B	ubiquitin like 4B [Source:HGNC Symbol;Acc:HGNC:32309]
ENSG00000197106	1373.61	0.126849	0.257291	0.493018	0.622	0.803425	SLC6A17	solute carrier family 6 member 17 [Source:HGNC Symbol;Acc:HGNC:31399]
ENSG00000116396	777.273	-0.143689	0.275735	-0.521114	0.602288	0.790705	KCNC4	potassium voltage-gated channel subfamily C member 4 [Source:HGNC Symbol;Acc:HGNC:6236]
ENSG00000227963	12.5747	-0.827083	0.676927	-1.22182	0.221776	0.460921	RBM15-AS1	RBM15 antisense RNA 1 [Source:HGNC Symbol;Acc:HGNC:53636]
ENSG00000162775	417.336	0.0987674	0.185395	0.53274	0.594213	0.785439	RBM15	RNA binding motif protein 15 [Source:HGNC Symbol;Acc:HGNC:14959]
ENSG00000224699	66.1329	0.135608	0.38612	0.351207	0.725433	0.863094	LAMTOR5-AS1	LAMTOR5 antisense RNA 1 [Source:HGNC Symbol;Acc:HGNC:40823]
ENSG00000168679	137.749	0.720037	0.30519	2.35931	0.0183091	0.0947855	SLC16A4	solute carrier family 16 member 4 [Source:HGNC Symbol;Acc:HGNC:10925]
ENSG00000273373	96.6921	0.924243	0.396812	2.32917	0.0198501	0.0999424		novel transcript, antisense to SLC16A4
ENSG00000134248	5579.39	-0.448272	0.133428	-3.35967	0.00078037	0.0101976	LAMTOR5	late endosomal/lysosomal adaptor, MAPK and MTOR activator 5 [Source:HGNC Symbol;Acc:HGNC:17955]
ENSG00000177301	355.104	0.212838	0.372497	0.571382	0.567741	0.767154	KCNA2	potassium voltage-gated channel subfamily A member 2 [Source:HGNC Symbol;Acc:HGNC:6220]
ENSG00000177272	70.1671	-0.0462513	0.3636	-0.127204	0.898779	0.952569	KCNA3	potassium voltage-gated channel subfamily A member 3 [Source:HGNC Symbol;Acc:HGNC:6221]
ENSG00000143119	138.814	-0.923609	0.308327	-2.99555	0.00273949	0.0257252	CD53	CD53 molecule [Source:HGNC Symbol;Acc:HGNC:1686]
ENSG00000232811	24.3788	0.424955	0.594468	0.71485	0.474702	0.701693		novel transcript
ENSG00000121931	656.032	0.257376	0.251477	1.02346	0.306092	0.554163	LRIF1	ligand dependent nuclear receptor interacting factor 1 [Source:HGNC Symbol;Acc:HGNC:30299]
ENSG00000134255	735.254	-0.183795	0.156447	-1.1748	0.240073	0.482038	CEPT1	choline/ethanolamine phosphotransferase 1 [Source:HGNC Symbol;Acc:HGNC:24289]
ENSG00000162777	27.0808	0.0304904	0.511852	0.0595688	0.952499	0.979918	DENND2D	DENN domain containing 2D [Source:HGNC Symbol;Acc:HGNC:26192]
ENSG00000085465	32.511	0.287554	0.458934	0.626569	0.530942	0.742008	OVGP1	oviductal glycoprotein 1 [Source:HGNC Symbol;Acc:HGNC:8524]
ENSG00000260948	29.8029	0.943134	0.491715	1.91805	0.0551046	0.194374		novel transcript, sense overlapping WDR77 & OVGP1
ENSG00000233337	40.4296	2.08899	0.413745	5.04899	4.44158e-07	3.17984e-05	UBE2FP3	UBE2F pseudogene 3 [Source:HGNC Symbol;Acc:HGNC:44537]
ENSG00000243960	9.99405	-3.31652	1.18705	-2.79393	0.00520721	0.0406246		novel transcript
ENSG00000116455	1432.68	-0.518929	0.140086	-3.70437	0.000211918	0.00390684	WDR77	WD repeat domain 77 [Source:HGNC Symbol;Acc:HGNC:29652]
ENSG00000116459	10528.4	-0.000288666	0.138903	-0.00207818	0.998342	0.999849	ATP5PB	ATP synthase peripheral stalk-membrane subunit b [Source:HGNC Symbol;Acc:HGNC:840]
ENSG00000143110	64.9146	-0.267806	0.366238	-0.731236	0.464635	0.694163	C1orf162	chromosome 1 open reading frame 162 [Source:HGNC Symbol;Acc:HGNC:28344]
ENSG00000282608	66.8116	-0.850244	0.384879	-2.20912	0.0271661	0.122966	ADORA3	adenosine A3 receptor [Source:HGNC Symbol;Acc:HGNC:268]
ENSG00000116473	3298.54	-0.109097	0.134235	-0.812728	0.416374	0.654483	RAP1A	RAP1A, member of RAS oncogene family [Source:HGNC Symbol;Acc:HGNC:9855]
ENSG00000064703	449.896	0.0272201	0.17776	0.153129	0.878297	0.943153	DDX20	DEAD-box helicase 20 [Source:HGNC Symbol;Acc:HGNC:2743]
ENSG00000171385	950.838	1.12228	0.251798	4.45706	8.30904e-06	0.000319752	KCND3	potassium voltage-gated channel subfamily D member 3 [Source:HGNC Symbol;Acc:HGNC:6239]
ENSG00000231437	52.7694	-0.501742	0.380068	-1.32014	0.18679	0.41857	LINC01750	long intergenic non-protein coding RNA 1750 [Source:HGNC Symbol;Acc:HGNC:52538]
ENSG00000143079	2304.12	0.397751	0.160894	2.47213	0.013431	0.0762076	CTTNBP2NL	CTTNBP2 N-terminal like [Source:HGNC Symbol;Acc:HGNC:25330]
ENSG00000134245	293.499	-0.197601	0.426689	-0.463103	0.643291	0.81651	WNT2B	Wnt family member 2B [Source:HGNC Symbol;Acc:HGNC:12781]
ENSG00000273483	28.0392	-0.178094	0.454482	-0.391863	0.69516	0.846843		novel transcript, antisense to WNT2B
ENSG00000116489	3611.91	-0.267399	0.12727	-2.10104	0.0356371	0.146543	CAPZA1	capping actin protein of muscle Z-line subunit alpha 1 [Source:HGNC Symbol;Acc:HGNC:1488]
ENSG00000155366	2701.15	-0.0267946	0.219726	-0.121945	0.902942	0.95532	RHOC	ras homolog family member C [Source:HGNC Symbol;Acc:HGNC:669]
ENSG00000215866	101.815	0.00234831	0.406213	0.00578098	0.995387	0.998349	LINC01356	long intergenic non-protein coding RNA 1356 [Source:HGNC Symbol;Acc:HGNC:50587]
ENSG00000224167	58.5395	-0.00798753	0.385548	-0.0207173	0.983471	0.992556	LINC01357	long intergenic non-protein coding RNA 1357 [Source:HGNC Symbol;Acc:HGNC:50588]
ENSG00000155380	1788	-0.251749	0.20752	-1.21313	0.22508	0.464346	SLC16A1	solute carrier family 16 member 1 [Source:HGNC Symbol;Acc:HGNC:10922]
ENSG00000226419	320.354	-0.0659321	0.217702	-0.302854	0.762001	0.883239	SLC16A1-AS1	SLC16A1 antisense RNA 1 [Source:HGNC Symbol;Acc:HGNC:49445]
ENSG00000238198	65.8537	0.168729	0.392776	0.429582	0.6675	0.831274	LRIG2-DT	LRIG2 divergent transcript [Source:HGNC Symbol;Acc:HGNC:54312]
ENSG00000198799	1176.27	0.364583	0.189845	1.92042	0.0548045	0.193642	LRIG2	leucine rich repeats and immunoglobulin like domains 2 [Source:HGNC Symbol;Acc:HGNC:20889]
ENSG00000116793	499.845	-0.636965	0.187652	-3.3944	0.000687793	0.00936271	PHTF1	putative homeodomain transcription factor 1 [Source:HGNC Symbol;Acc:HGNC:8939]
ENSG00000081019	2475.55	0.360666	0.176078	2.04833	0.0405274	0.159726	RSBN1	round spermatid basic protein 1 [Source:HGNC Symbol;Acc:HGNC:25642]
ENSG00000134242	22.1197	0.268807	0.549221	0.489434	0.624534	0.80518	PTPN22	protein tyrosine phosphatase non-receptor type 22 [Source:HGNC Symbol;Acc:HGNC:9652]
ENSG00000134262	1142.72	-0.0213872	0.121933	-0.175401	0.860764	0.934393	AP4B1	adaptor related protein complex 4 subunit beta 1 [Source:HGNC Symbol;Acc:HGNC:572]
ENSG00000118655	1202.32	-0.501952	0.155701	-3.22382	0.00126493	0.0146617	DCLRE1B	DNA cross-link repair 1B [Source:HGNC Symbol;Acc:HGNC:17641]
ENSG00000235527	16.2194	1.54998	0.483742	3.20415	0.00135463	0.015389	HIPK1-AS1	HIPK1 antisense RNA 1 [Source:HGNC Symbol;Acc:HGNC:50576]
ENSG00000163349	2493.9	-0.042804	0.160278	-0.26706	0.789423	0.898188	HIPK1	homeodomain interacting protein kinase 1 [Source:HGNC Symbol;Acc:HGNC:19006]
ENSG00000116774	1776.2	-0.29863	0.389972	-0.765774	0.443811	0.677183	OLFML3	olfactomedin like 3 [Source:HGNC Symbol;Acc:HGNC:24956]
ENSG00000134207	4143.56	-0.304516	0.325225	-0.936326	0.349105	0.595517	SYT6	synaptotagmin 6 [Source:HGNC Symbol;Acc:HGNC:18638]
ENSG00000116752	2189.67	0.099946	0.188172	0.531142	0.595321	0.786088	BCAS2	BCAS2 pre-mRNA processing factor [Source:HGNC Symbol;Acc:HGNC:975]
ENSG00000175984	130.022	-0.344811	0.371522	-0.928105	0.353353	0.599332	DENND2C	DENN domain containing 2C [Source:HGNC Symbol;Acc:HGNC:24748]
ENSG00000213281	6827.15	-0.0990031	0.164115	-0.603253	0.54634	0.752727	NRAS	NRAS proto-oncogene, GTPase [Source:HGNC Symbol;Acc:HGNC:7989]
ENSG00000009307	42452.7	0.933778	0.227104	4.11168	3.92797e-05	0.0010694	CSDE1	cold shock domain containing E1 [Source:HGNC Symbol;Acc:HGNC:29905]
ENSG00000052723	1798.45	-0.0747345	0.178068	-0.419697	0.674707	0.835413	SIKE1	suppressor of IKBKE 1 [Source:HGNC Symbol;Acc:HGNC:26119]
ENSG00000134198	978.957	0.0266475	0.28877	0.0922796	0.926476	0.967222	TSPAN2	tetraspanin 2 [Source:HGNC Symbol;Acc:HGNC:20659]
ENSG00000134259	71.2159	0.490516	0.472873	1.03731	0.299591	0.547247	NGF	nerve growth factor [Source:HGNC Symbol;Acc:HGNC:7808]
ENSG00000173218	377.55	-0.168805	0.264173	-0.638994	0.522827	0.736828	VANGL1	VANGL planar cell polarity protein 1 [Source:HGNC Symbol;Acc:HGNC:15512]
ENSG00000118729	348.103	0.0910264	0.45914	0.198254	0.842846	0.924585	CASQ2	calsequestrin 2 [Source:HGNC Symbol;Acc:HGNC:1513]
ENSG00000163393	264.814	-0.298342	0.387499	-0.769917	0.441349	0.675395	SLC22A15	solute carrier family 22 member 15 [Source:HGNC Symbol;Acc:HGNC:20301]
ENSG00000163399	16724.2	0.0512209	0.221437	0.231311	0.817073	0.911774	ATP1A1	ATPase Na+/K+ transporting subunit alpha 1 [Source:HGNC Symbol;Acc:HGNC:799]
ENSG00000203865	45.4298	-0.157568	0.354741	-0.444178	0.656914	0.823778	ATP1A1-AS1	ATP1A1 antisense RNA 1 [Source:HGNC Symbol;Acc:HGNC:28262]
ENSG00000116815	81.1169	0.0854217	0.292324	0.292216	0.770122	0.887806	CD58	CD58 molecule [Source:HGNC Symbol;Acc:HGNC:1688]
ENSG00000143061	16109.3	0.0261338	0.215568	0.121232	0.903507	0.955612	IGSF3	immunoglobulin superfamily member 3 [Source:HGNC Symbol;Acc:HGNC:5950]
ENSG00000272715	14.9818	-0.559978	0.551795	-1.01483	0.310187	0.55892		novel transcript
ENSG00000134256	103.618	-0.824191	0.433239	-1.9024	0.0571195	0.199521	CD101	CD101 molecule [Source:HGNC Symbol;Acc:HGNC:5949]
ENSG00000198162	8516.73	0.366374	0.19749	1.85515	0.0635747	0.21418	MAN1A2	mannosidase alpha class 1A member 2 [Source:HGNC Symbol;Acc:HGNC:6822]
ENSG00000279513	10.0858	-0.296359	0.769339	-0.385213	0.70008	0.849644		TEC
ENSG00000183508	389.276	0.205548	0.484126	0.424576	0.671146	0.833113	TENT5C	terminal nucleotidyltransferase 5C [Source:HGNC Symbol;Acc:HGNC:24712]
ENSG00000196505	609.206	-0.159594	0.190977	-0.835673	0.403339	0.643688	GDAP2	ganglioside induced differentiation associated protein 2 [Source:HGNC Symbol;Acc:HGNC:18010]
ENSG00000065183	1253.99	0.466165	0.203909	2.28615	0.0222457	0.107687	WDR3	WD repeat domain 3 [Source:HGNC Symbol;Acc:HGNC:12755]
ENSG00000155761	9.74868	0.91672	0.712917	1.28587	0.198487	0.432203	SPAG17	sperm associated antigen 17 [Source:HGNC Symbol;Acc:HGNC:26620]
ENSG00000092607	152.011	0.290616	0.441918	0.657625	0.510779	0.728156	TBX15	T-box transcription factor 15 [Source:HGNC Symbol;Acc:HGNC:11594]
ENSG00000231365	220.644	-0.756487	0.292253	-2.58847	0.00964044	0.0614859	WARS2-AS1	WARS2 antisense RNA 1 [Source:HGNC Symbol;Acc:HGNC:40612]
ENSG00000198857	21.1536	-0.439954	0.695762	-0.632334	0.527168	0.740068	HSD3BP5	hydroxy-delta-5-steroid dehydrogenase, 3 beta, pseudogene 5 [Source:HGNC Symbol;Acc:HGNC:5223]
ENSG00000261662	24.0163	1.12336	0.835295	1.34486	0.17867	0.407718
ENSG00000274642	38.2661	-0.288395	0.673848	-0.427983	0.668664	0.831948		phosphodiesterase 4D interacting protein (PDE4DIP) pseudogene
ENSG00000270392	10.0777	0.702573	0.676555	1.03846	0.299058	0.54688	PFN1P2	profilin 1 pseudogene 2 [Source:HGNC Symbol;Acc:HGNC:24298]
ENSG00000270231	149.205	0.0781576	0.275748	0.283439	0.776841	0.891002	NBPF8	NBPF member 8 [Source:HGNC Symbol;Acc:HGNC:31990]
ENSG00000275131	371.87	-0.0161324	0.26397	-0.0611144	0.951268	0.979334	PDE4DIPP2	PDE4DIP pseudogene 2 [Source:HGNC Symbol;Acc:HGNC:55081]
ENSG00000273136	191.051	-0.0523687	0.41242	-0.126979	0.898957	0.952609	NBPF26	NBPF member 26 [Source:HGNC Symbol;Acc:HGNC:49571]
ENSG00000275538	21.7203	-1.05526	1.04616	-1.0087	0.313117	0.561576	RNVU1-19	RNA, variant U1 small nuclear 19 [Source:HGNC Symbol;Acc:HGNC:48324]
ENSG00000223345	22.9692	0.672539	0.564679	1.19101	0.233649	0.474837	H2BP1	H2B histone pseudogene 1 [Source:HGNC Symbol;Acc:HGNC:20560]
ENSG00000188610	95.9123	-0.671002	0.447162	-1.50058	0.133464	0.340905	FAM72B	family with sequence similarity 72 member B [Source:HGNC Symbol;Acc:HGNC:24805]
ENSG00000171943	1781.45	1.04977	0.214053	4.90424	9.37874e-07	5.53236e-05	SRGAP2C	SLIT-ROBO Rho GTPase activating protein 2C [Source:HGNC Symbol;Acc:HGNC:30584]
ENSG00000230806	17.9385	0.710012	0.665533	1.06683	0.286047	0.531466	SRGAP2-AS1	SRGAP2 antisense RNA 1 [Source:HGNC Symbol;Acc:HGNC:40902]
ENSG00000272583	79.4207	-0.985528	0.384115	-2.56571	0.0102965	0.064029		novel transcript
ENSG00000231752	59.8458	-0.882265	0.35113	-2.51264	0.011983	0.0708169	EMBP1	embigin pseudogene 1 [Source:HGNC Symbol;Acc:HGNC:38661]
ENSG00000277702	23.1036	-1.01507	0.493661	-2.05621	0.0397626	0.157636		lymphocyte-specific protein 1 (LSP1) pseudogene
ENSG00000232721	22.0752	-0.136014	0.639785	-0.212593	0.831644	0.918905		novel transcript
ENSG00000265531	12.4372	-1.08319	0.893558	-1.21222	0.225428	0.464746	FCGR1CP	Fc fragment of IgG receptor Ic, pseudogene [Source:HGNC Symbol;Acc:HGNC:3615]
ENSG00000232527	178.309	-0.601804	0.381503	-1.57746	0.11469	0.311472	LINC02802	long intergenic non-protein coding RNA 2802 [Source:HGNC Symbol;Acc:HGNC:54326]
ENSG00000266338	932.379	-0.357642	0.134874	-2.65167	0.00800947	0.0543679	NBPF15	NBPF member 15 [Source:HGNC Symbol;Acc:HGNC:28791]
ENSG00000196369	456.768	0.716125	0.226595	3.16038	0.00157564	0.0171999	SRGAP2B	SLIT-ROBO Rho GTPase activating protein 2B [Source:HGNC Symbol;Acc:HGNC:35237]
ENSG00000276216	9.60349	0.54669	0.989172	0.552674	0.580487	0.77604		novel transcript
ENSG00000162825	225.371	0.160905	0.266113	0.60465	0.545412	0.752107	NBPF20	NBPF member 20 [Source:HGNC Symbol;Acc:HGNC:32000]
ENSG00000272150	129.1	-0.0868849	0.334644	-0.259634	0.795146	0.90135	NBPF25P	NBPF member 25, pseudogene [Source:HGNC Symbol;Acc:HGNC:45046]
ENSG00000117262	296.259	0.240463	0.159422	1.50834	0.131467	0.338072	GPR89A	G protein-coupled receptor 89A [Source:HGNC Symbol;Acc:HGNC:31984]
ENSG00000174827	19.0077	-0.238115	0.563153	-0.422825	0.672423	0.833864	PDZK1	PDZ domain containing 1 [Source:HGNC Symbol;Acc:HGNC:8821]
ENSG00000186141	1226.69	-0.0962294	0.169859	-0.566526	0.571036	0.769909	POLR3C	RNA polymerase III subunit C [Source:HGNC Symbol;Acc:HGNC:30076]
ENSG00000186364	189.879	-0.0764205	0.21048	-0.363078	0.716547	0.858145	NUDT17	nudix hydrolase 17 [Source:HGNC Symbol;Acc:HGNC:26618]
ENSG00000131788	1174.63	-0.422805	0.160598	-2.63269	0.0084711	0.0564643	PIAS3	protein inhibitor of activated STAT 3 [Source:HGNC Symbol;Acc:HGNC:16861]
ENSG00000198483	462.926	-0.189517	0.249903	-0.758362	0.448234	0.681078	ANKRD35	ankyrin repeat domain 35 [Source:HGNC Symbol;Acc:HGNC:26323]
ENSG00000131779	2594.88	-0.149778	0.129421	-1.15729	0.247152	0.490073	PEX11B	peroxisomal biogenesis factor 11 beta [Source:HGNC Symbol;Acc:HGNC:8853]
ENSG00000234222	42.7267	0.859831	0.343068	2.5063	0.0122002	0.0716471	LIX1L-AS1	LIX1L antisense RNA 1 [Source:HGNC Symbol;Acc:HGNC:41210]
ENSG00000271601	4587.61	-0.139978	0.152738	-0.916458	0.359427	0.605242	LIX1L	limb and CNS expressed 1 like [Source:HGNC Symbol;Acc:HGNC:28715]
ENSG00000272031	981.16	-0.521847	0.221921	-2.3515	0.0186978	0.096046	ANKRD34A	ankyrin repeat domain 34A [Source:HGNC Symbol;Acc:HGNC:27639]
ENSG00000265972	9519.57	-0.412166	0.214408	-1.92234	0.0545625	0.193059	TXNIP	thioredoxin interacting protein [Source:HGNC Symbol;Acc:HGNC:16952]
ENSG00000168509	79.837	0.103356	0.459241	0.225059	0.821934	0.913615	HJV	hemojuvelin BMP co-receptor [Source:HGNC Symbol;Acc:HGNC:4887]
ENSG00000233396	115.404	0.0630671	0.305985	0.206112	0.836704	0.921413	LINC01719	long intergenic non-protein coding RNA 1719 [Source:HGNC Symbol;Acc:HGNC:52506]
ENSG00000271425	63.3466	-0.270844	0.431059	-0.628321	0.529794	0.741475	NBPF10	NBPF member 10 [Source:HGNC Symbol;Acc:HGNC:31992]
ENSG00000264343	10.8468	-0.0523502	0.74531	-0.0702394	0.944003	0.975967	NOTCH2NLA	notch 2 N-terminal like A [Source:HGNC Symbol;Acc:HGNC:31862]
ENSG00000277420	104.839	-0.235568	0.689012	-0.341892	0.732432	0.867321
ENSG00000276975	87.6682	0.0802637	0.386606	0.207611	0.835533	0.920995	HYDIN2	HYDIN axonemal central pair apparatus protein 2 (pseudogene) [Source:HGNC Symbol;Acc:HGNC:33129]
ENSG00000268043	540.481	-0.0516339	0.336936	-0.153245	0.878205	0.943094	NBPF12	NBPF member 12 [Source:HGNC Symbol;Acc:HGNC:24297]
ENSG00000237188	141.43	0.146415	0.327235	0.44743	0.654565	0.822614		novel transcript, antisense to FMO5
ENSG00000131781	64.7153	0.839287	0.328583	2.55426	0.0106414	0.0652692	FMO5	flavin containing dimethylaniline monoxygenase 5 [Source:HGNC Symbol;Acc:HGNC:3773]
ENSG00000180867	83.5814	0.225473	0.287033	0.785532	0.432142	0.667648	PDIA3P1	protein disulfide isomerase family A member 3 pseudogene 1 [Source:HGNC Symbol;Acc:HGNC:4607]
ENSG00000226015	11.8572	0.431098	0.674759	0.638892	0.522893	0.736866	CCT8P1	chaperonin containing TCP1 subunit 8 pseudogene 1 [Source:HGNC Symbol;Acc:HGNC:35144]
ENSG00000116128	5685.57	-0.0251879	0.13528	-0.186191	0.852295	0.929491	BCL9	BCL9 transcription coactivator [Source:HGNC Symbol;Acc:HGNC:1008]
ENSG00000265107	91.9064	-0.299729	0.576914	-0.519538	0.603385	0.791462	GJA5	gap junction protein alpha 5 [Source:HGNC Symbol;Acc:HGNC:4279]
ENSG00000188092	200.74	0.0163667	0.152579	0.107267	0.914577	0.960901	GPR89B	G protein-coupled receptor 89B [Source:HGNC Symbol;Acc:HGNC:13840]
ENSG00000215859	30.8815	0.00364323	0.478114	0.00762	0.99392	0.997772	PDZK1P1	PDZ domain containing 1 pseudogene 1 [Source:HGNC Symbol;Acc:HGNC:31974]
ENSG00000263956	444.776	-0.113381	0.241975	-0.468565	0.63938	0.813973	NBPF11	NBPF member 11 [Source:HGNC Symbol;Acc:HGNC:31993]
ENSG00000227733	162.667	-0.414048	0.315558	-1.31212	0.189481	0.421758		novel transcript
ENSG00000231551	96.2552	-0.678844	0.25213	-2.69243	0.00709329	0.0499012	PDE4DIPP6	PDE4DIP pseudogene 6 [Source:HGNC Symbol;Acc:HGNC:55097]
ENSG00000270629	320.324	-0.575965	0.314653	-1.83048	0.0671783	0.221828	NBPF14	NBPF member 14 [Source:HGNC Symbol;Acc:HGNC:25232]
ENSG00000178104	3870.65	0.385536	0.190606	2.02268	0.0431063	0.166214	PDE4DIP	phosphodiesterase 4D interacting protein [Source:HGNC Symbol;Acc:HGNC:15580]
ENSG00000269713	502.788	-0.219426	0.194815	-1.12633	0.260026	0.503753	NBPF9	NBPF member 9 [Source:HGNC Symbol;Acc:HGNC:31991]
ENSG00000272755	12.5255	0.599645	0.714377	0.839395	0.401247	0.641083		novel transcript
ENSG00000271383	391.414	-0.158728	0.323949	-0.48998	0.624148	0.805021	NBPF19	NBPF member 19 [Source:HGNC Symbol;Acc:HGNC:31999]
ENSG00000275557	95.0706	0.211396	0.311916	0.677734	0.49794	0.71838		novel transcript
ENSG00000150337	73.7427	0.287163	0.395111	0.72679	0.467355	0.696486	FCGR1A	Fc fragment of IgG receptor Ia [Source:HGNC Symbol;Acc:HGNC:3613]
ENSG00000203814	44.5905	-0.225205	0.484795	-0.464536	0.642264	0.815989	H2BC18	H2B clustered histone 18 [Source:HGNC Symbol;Acc:HGNC:24700]
ENSG00000233030	17.6284	0.606302	0.717431	0.845101	0.398054	0.637969		novel transcript, antisense to FCGR1A
ENSG00000220323	12.131	-2.52414	1.08087	-2.33528	0.0195286	0.0988587	H2BC19P	H2B clustered histone 19, pseudogene [Source:HGNC Symbol;Acc:HGNC:20517]
ENSG00000261716	717.901	0.511107	0.255934	1.99703	0.0458221	0.172841	H2BC20P	H2B clustered histone 20, pseudogene [Source:HGNC Symbol;Acc:HGNC:20516]
ENSG00000184260	62.9315	-1.00496	0.447068	-2.2479	0.0245827	0.114885	H2AC20	H2A clustered histone 20 [Source:HGNC Symbol;Acc:HGNC:4738]
ENSG00000178096	1271.21	-0.576959	0.183503	-3.14414	0.00166575	0.0179417	BOLA1	bolA family member 1 [Source:HGNC Symbol;Acc:HGNC:24263]
ENSG00000159164	10532.5	-0.00623385	0.152127	-0.040978	0.967313	0.985949	SV2A	synaptic vesicle glycoprotein 2A [Source:HGNC Symbol;Acc:HGNC:20566]
ENSG00000223945	9.70646	-2.45207	0.693424	-3.53618	0.000405956	0.00636386		ribosomal protein L6 (RPL6) pseudogene
ENSG00000136631	1876.16	-0.0840728	0.161578	-0.520324	0.602838	0.790973	VPS45	vacuolar protein sorting 45 homolog [Source:HGNC Symbol;Acc:HGNC:14579]
ENSG00000023902	8798.58	-0.247533	0.112858	-2.19332	0.0282843	0.126475	PLEKHO1	pleckstrin homology domain containing O1 [Source:HGNC Symbol;Acc:HGNC:24310]
ENSG00000143401	2751.4	-0.150355	0.325682	-0.461663	0.644323	0.81719	ANP32E	acidic nuclear phosphoprotein 32 family member E [Source:HGNC Symbol;Acc:HGNC:16673]
ENSG00000118298	215.626	0.0625505	0.399066	0.156742	0.875448	0.941542	CA14	carbonic anhydrase 14 [Source:HGNC Symbol;Acc:HGNC:1372]
ENSG00000266472	11930.4	-0.0056665	0.178102	-0.0318159	0.974619	0.988826	MRPS21	mitochondrial ribosomal protein S21 [Source:HGNC Symbol;Acc:HGNC:14046]
ENSG00000163125	3164.41	-0.093187	0.143009	-0.651616	0.514649	0.730998	RPRD2	regulation of nuclear pre-mRNA domain containing 2 [Source:HGNC Symbol;Acc:HGNC:29039]
ENSG00000143374	1093.63	-0.0426779	0.159864	-0.266964	0.789497	0.898188	TARS2	threonyl-tRNA synthetase 2, mitochondrial [Source:HGNC Symbol;Acc:HGNC:30740]
ENSG00000228126	18.1813	-0.946908	0.544075	-1.7404	0.081789	0.252027	FALEC	focally amplified long non-coding RNA in epithelial cancer [Source:HGNC Symbol;Acc:HGNC:43713]
ENSG00000143384	7803.66	-0.0881288	0.14386	-0.612602	0.54014	0.748493	MCL1	MCL1 apoptosis regulator, BCL2 family member [Source:HGNC Symbol;Acc:HGNC:6943]
ENSG00000143420	11251.7	-0.227915	0.104137	-2.18859	0.0286263	0.12759	ENSA	endosulfine alpha [Source:HGNC Symbol;Acc:HGNC:3360]
ENSG00000143457	654.761	-0.402977	0.180761	-2.22933	0.0257918	0.119004	GOLPH3L	golgi phosphoprotein 3 like [Source:HGNC Symbol;Acc:HGNC:24882]
ENSG00000143387	460.956	0.205487	0.398785	0.515282	0.606356	0.792884	CTSK	cathepsin K [Source:HGNC Symbol;Acc:HGNC:2536]
ENSG00000143437	1443.62	-0.331456	0.134508	-2.46421	0.0137315	0.0774892	ARNT	aryl hydrocarbon receptor nuclear translocator [Source:HGNC Symbol;Acc:HGNC:700]
ENSG00000143379	2358.07	0.0958661	0.162818	0.588794	0.556	0.759124	SETDB1	SET domain bifurcated histone lysine methyltransferase 1 [Source:HGNC Symbol;Acc:HGNC:10761]
ENSG00000143418	2387.82	-0.438658	0.165568	-2.64942	0.00806303	0.0546282	CERS2	ceramide synthase 2 [Source:HGNC Symbol;Acc:HGNC:14076]
ENSG00000231073	8.95473	0.580777	0.599009	0.969563	0.332264	0.58051		novel transcript, antisense to CERS2
ENSG00000143409	1020.49	-0.0982148	0.223235	-0.43996	0.659966	0.825706	MINDY1	MINDY lysine 48 deubiquitinase 1 [Source:HGNC Symbol;Acc:HGNC:25648]
ENSG00000143363	2753.62	-0.337826	0.120309	-2.808	0.00498508	0.0392573	PRUNE1	prune exopolyphosphatase 1 [Source:HGNC Symbol;Acc:HGNC:13420]
ENSG00000163141	26.5162	0.294681	0.47359	0.622228	0.533792	0.744567	BNIPL	BCL2 interacting protein like [Source:HGNC Symbol;Acc:HGNC:16976]
ENSG00000213190	77532.7	-0.122167	0.17753	-0.688147	0.49136	0.71391	MLLT11	MLLT11 transcription factor 7 cofactor [Source:HGNC Symbol;Acc:HGNC:16997]
ENSG00000143458	502.587	0.206751	0.206439	1.00151	0.316579	0.564705	GABPB2	GA binding protein transcription factor subunit beta 2 [Source:HGNC Symbol;Acc:HGNC:28441]
ENSG00000143434	6434.48	0.592982	0.214342	2.76652	0.00566583	0.042974	SEMA6C	semaphorin 6C [Source:HGNC Symbol;Acc:HGNC:10740]
ENSG00000163154	32.294	-0.731182	0.541948	-1.34917	0.177281	0.40599	TNFAIP8L2	TNF alpha induced protein 8 like 2 [Source:HGNC Symbol;Acc:HGNC:26277]
ENSG00000163156	3714.51	0.0182697	0.154283	0.118417	0.905737	0.956716	SCNM1	sodium channel modifier 1 [Source:HGNC Symbol;Acc:HGNC:23136]
ENSG00000163155	2274.6	-0.512323	0.193157	-2.65237	0.00799298	0.0543147	LYSMD1	LysM domain containing 1 [Source:HGNC Symbol;Acc:HGNC:32070]
ENSG00000163159	11057.7	-0.143779	0.165309	-0.869758	0.384433	0.627055	VPS72	vacuolar protein sorting 72 homolog [Source:HGNC Symbol;Acc:HGNC:11644]
ENSG00000159352	8417.85	0.0773511	0.216899	0.356623	0.721374	0.860792	PSMD4	proteasome 26S subunit, non-ATPase 4 [Source:HGNC Symbol;Acc:HGNC:9561]
ENSG00000232671	11.6495	-0.965397	0.784285	-1.23093	0.218351	0.456978	ZNF687-AS1	ZNF687 antisense RNA 1 [Source:HGNC Symbol;Acc:HGNC:54048]
ENSG00000143393	4069.53	-0.10765	0.123664	-0.870502	0.384026	0.626676	PI4KB	phosphatidylinositol 4-kinase beta [Source:HGNC Symbol;Acc:HGNC:8984]
ENSG00000143416	695.039	-0.241214	0.356809	-0.67603	0.499021	0.719114	SELENBP1	selenium binding protein 1 [Source:HGNC Symbol;Acc:HGNC:10719]
ENSG00000143375	73.5928	0.263676	0.437457	0.602748	0.546676	0.753047	CGN	cingulin [Source:HGNC Symbol;Acc:HGNC:17429]
ENSG00000143367	642.51	0.0312616	0.174583	0.179065	0.857887	0.932433	TUFT1	tuftelin 1 [Source:HGNC Symbol;Acc:HGNC:12422]
ENSG00000227045	41.2553	-0.497347	0.450149	-1.10485	0.269225	0.514213		novel transcript
ENSG00000159409	21134	-0.272865	0.196042	-1.39187	0.163962	0.387255	CELF3	CUGBP Elav-like family member 3 [Source:HGNC Symbol;Acc:HGNC:11967]
ENSG00000178796	318.581	-1.11329	0.315761	-3.52573	0.000422323	0.00656718	RIIAD1	regulatory subunit of type II PKA R-subunit domain containing 1 [Source:HGNC Symbol;Acc:HGNC:26686]
ENSG00000143436	4459.97	-0.0880948	0.174277	-0.505487	0.613217	0.797471	MRPL9	mitochondrial ribosomal protein L9 [Source:HGNC Symbol;Acc:HGNC:14277]
ENSG00000143450	108.701	0.346531	0.253089	1.36921	0.170934	0.397171	OAZ3	ornithine decarboxylase antizyme 3 [Source:HGNC Symbol;Acc:HGNC:8097]
ENSG00000249602	100.762	0.476686	0.249845	1.90793	0.0564001	0.197696		novel transcript
ENSG00000268288	9.09876	0.418249	0.801608	0.521763	0.601836	0.790434		novel transcript, antisense to OAZ3
ENSG00000182134	1016.31	-0.0620849	0.147123	-0.421994	0.673029	0.834248	TDRKH	tudor and KH domain containing [Source:HGNC Symbol;Acc:HGNC:11713]
ENSG00000225556	40.2698	-0.69284	0.38607	-1.7946	0.0727181	0.234089	C2CD4D	C2 calcium dependent domain containing 4D [Source:HGNC Symbol;Acc:HGNC:37210]
ENSG00000234614	13.2601	2.61043	0.956132	2.73019	0.0063297	0.0462166	C2CD4D-AS1	C2CD4D and THEM5 antisense RNA 1 [Source:HGNC Symbol;Acc:HGNC:54045]
ENSG00000196407	15.2699	0.570494	0.585684	0.974065	0.330024	0.577761	THEM5	thioesterase superfamily member 5 [Source:HGNC Symbol;Acc:HGNC:26755]
ENSG00000159445	246.625	0.0944945	0.289372	0.32655	0.744008	0.872797	THEM4	thioesterase superfamily member 4 [Source:HGNC Symbol;Acc:HGNC:17947]
ENSG00000163191	653.467	-0.149368	0.332906	-0.44868	0.653662	0.822145	S100A11	S100 calcium binding protein A11 [Source:HGNC Symbol;Acc:HGNC:10488]
ENSG00000197915	13.6452	-0.0689997	0.836234	-0.0825124	0.934239	0.970875	HRNR	hornerin [Source:HGNC Symbol;Acc:HGNC:20846]
ENSG00000163220	35.6145	0.700166	0.654913	1.0691	0.285026	0.530354	S100A9	S100 calcium binding protein A9 [Source:HGNC Symbol;Acc:HGNC:10499]
ENSG00000143546	28.8889	1.28454	0.773673	1.66031	0.0968515	0.279777	S100A8	S100 calcium binding protein A8 [Source:HGNC Symbol;Acc:HGNC:10498]
ENSG00000196154	286.946	0.337694	0.307086	1.09967	0.271475	0.516156	S100A4	S100 calcium binding protein A4 [Source:HGNC Symbol;Acc:HGNC:10494]
ENSG00000188643	1295.48	0.0301826	0.287391	0.105023	0.916358	0.961984	S100A16	S100 calcium binding protein A16 [Source:HGNC Symbol;Acc:HGNC:20441]
ENSG00000189171	420.079	0.455919	0.416954	1.09345	0.274195	0.518944	S100A13	S100 calcium binding protein A13 [Source:HGNC Symbol;Acc:HGNC:10490]
ENSG00000160678	35.1011	0.618617	0.578828	1.06874	0.285186	0.530612	S100A1	S100 calcium binding protein A1 [Source:HGNC Symbol;Acc:HGNC:10486]
ENSG00000160679	9386.96	0.087512	0.176155	0.496789	0.619338	0.801614	CHTOP	chromatin target of PRMT1 [Source:HGNC Symbol;Acc:HGNC:24511]
ENSG00000143621	18957.3	-0.000849583	0.197025	-0.00431206	0.996559	0.998825	ILF2	interleukin enhancer binding factor 2 [Source:HGNC Symbol;Acc:HGNC:6037]
ENSG00000169418	49.1988	-2.38067	0.564741	-4.21551	2.49215e-05	0.000756342	NPR1	natriuretic peptide receptor 1 [Source:HGNC Symbol;Acc:HGNC:7943]
ENSG00000143624	1663.01	-0.134175	0.19592	-0.684845	0.493442	0.715134	INTS3	integrator complex subunit 3 [Source:HGNC Symbol;Acc:HGNC:26153]
ENSG00000198837	2262.77	0.215387	0.179302	1.20125	0.229652	0.46953	DENND4B	DENN domain containing 4B [Source:HGNC Symbol;Acc:HGNC:29044]
ENSG00000160741	1468.19	-0.230455	0.157656	-1.46176	0.143806	0.356909	CRTC2	CREB regulated transcription coactivator 2 [Source:HGNC Symbol;Acc:HGNC:27301]
ENSG00000282386	60.9613	-0.14239	0.374489	-0.380225	0.703778	0.851562		novel transcript, antisense to SLC39A1
ENSG00000273026	49.4934	-1.11547	0.377512	-2.95479	0.00312884	0.0281809		novel transcript, antisense to SLC39A1
ENSG00000272654	169.003	-0.381669	0.238517	-1.60017	0.10956	0.30221		novel transcript
ENSG00000143552	36.5726	0.942285	0.424958	2.21736	0.0265983	0.121283	NUP210L	nucleoporin 210 like [Source:HGNC Symbol;Acc:HGNC:29915]
ENSG00000231416	13.3341	-0.20282	0.454796	-0.445959	0.655627	0.823268		ribosomal protein L34 (RPL34) pseudogene
ENSG00000143549	17219	-0.196955	0.184973	-1.06478	0.286977	0.532681	TPM3	tropomyosin 3 [Source:HGNC Symbol;Acc:HGNC:12012]
ENSG00000143515	1066.53	-0.424071	0.190498	-2.22612	0.0260061	0.119441	ATP8B2	ATPase phospholipid transporting 8B2 [Source:HGNC Symbol;Acc:HGNC:13534]
ENSG00000160712	118.489	-0.43965	0.369238	-1.19069	0.233774	0.474976	IL6R	interleukin 6 receptor [Source:HGNC Symbol;Acc:HGNC:6019]
ENSG00000169291	65.9152	-0.0391334	0.423074	-0.0924976	0.926303	0.967097	SHE	Src homology 2 domain containing E [Source:HGNC Symbol;Acc:HGNC:27004]
ENSG00000163239	20.1041	0.142761	0.659501	0.216468	0.828623	0.917517	TDRD10	tudor domain containing 10 [Source:HGNC Symbol;Acc:HGNC:25316]
ENSG00000160716	2600.37	0.183297	0.239825	0.764296	0.444691	0.677826	CHRNB2	cholinergic receptor nicotinic beta 2 subunit [Source:HGNC Symbol;Acc:HGNC:1962]
ENSG00000163348	3720.82	-0.416621	0.200808	-2.07472	0.0380127	0.15339	PYGO2	pygopus family PHD finger 2 [Source:HGNC Symbol;Acc:HGNC:30257]
ENSG00000271380	86.7974	-0.0442296	0.345913	-0.127863	0.898257	0.952337		novel transcript, antisense to SHC1 and PYGO2
ENSG00000160691	1057.12	-0.193292	0.229313	-0.842919	0.399274	0.63923	SHC1	SHC adaptor protein 1 [Source:HGNC Symbol;Acc:HGNC:10840]
ENSG00000160685	133.996	-0.413701	0.272401	-1.51872	0.128833	0.333792	ZBTB7B	zinc finger and BTB domain containing 7B [Source:HGNC Symbol;Acc:HGNC:18668]
ENSG00000163462	3973.3	-0.267493	0.134691	-1.98597	0.0470362	0.175889	TRIM46	tripartite motif containing 46 [Source:HGNC Symbol;Acc:HGNC:19019]
ENSG00000185499	24.9091	-0.280899	0.434935	-0.645842	0.518382	0.733924	MUC1	mucin 1, cell surface associated [Source:HGNC Symbol;Acc:HGNC:7508]
ENSG00000169231	348.491	-0.417769	0.199602	-2.09301	0.0363486	0.148618	THBS3	thrombospondin 3 [Source:HGNC Symbol;Acc:HGNC:11787]
ENSG00000173171	627.607	-0.237233	0.162866	-1.45661	0.145224	0.358974	MTX1	metaxin 1 [Source:HGNC Symbol;Acc:HGNC:7504]
ENSG00000160766	274.327	-0.701265	0.315306	-2.22408	0.0261432	0.11986	GBAP1	glucosylceramidase beta pseudogene 1 [Source:HGNC Symbol;Acc:HGNC:4178]
ENSG00000236675	82.6597	-0.0536021	0.362511	-0.147863	0.882451	0.945686	MTX1P1	metaxin 1 pseudogene 1 [Source:HGNC Symbol;Acc:HGNC:7505]
ENSG00000176444	1645.87	-0.13294	0.2407	-0.552306	0.580738	0.776072	CLK2	CDC like kinase 2 [Source:HGNC Symbol;Acc:HGNC:2069]
ENSG00000160752	6174.57	-0.187262	0.193394	-0.968296	0.332896	0.580847	FDPS	farnesyl diphosphate synthase [Source:HGNC Symbol;Acc:HGNC:3631]
ENSG00000225855	202.304	0.26009	0.234978	1.10687	0.268351	0.513431	RUSC1-AS1	RUSC1 antisense RNA 1 [Source:HGNC Symbol;Acc:HGNC:26680]
ENSG00000160753	9349.09	-0.315785	0.146262	-2.15903	0.0308478	0.133743	RUSC1	RUN and SH3 domain containing 1 [Source:HGNC Symbol;Acc:HGNC:17153]
ENSG00000235919	109.656	-0.745635	0.253727	-2.93873	0.00329561	0.0292737	ASH1L-AS1	ASH1L antisense RNA 1 [Source:HGNC Symbol;Acc:HGNC:44146]
ENSG00000125459	406.276	-0.110705	0.207483	-0.533564	0.593643	0.785135	MSTO1	misato mitochondrial distribution and morphology regulator 1 [Source:HGNC Symbol;Acc:HGNC:29678]
ENSG00000163374	4180.05	-0.110596	0.13152	-0.840902	0.400403	0.640334	YY1AP1	YY1 associated protein 1 [Source:HGNC Symbol;Acc:HGNC:30935]
ENSG00000132676	6923.33	0.0776609	0.11573	0.671054	0.502186	0.72193	DAP3	death associated protein 3 [Source:HGNC Symbol;Acc:HGNC:2673]
ENSG00000203761	126.093	-0.13956	0.246671	-0.565776	0.571546	0.770165	MSTO2P	misato family member 2, pseudogene [Source:HGNC Symbol;Acc:HGNC:26329]
ENSG00000116580	1091.75	0.424946	0.157544	2.69732	0.00699002	0.0494238	GON4L	gon-4 like [Source:HGNC Symbol;Acc:HGNC:25973]
ENSG00000132718	14665.1	-0.119129	0.130833	-0.910543	0.362536	0.608034	SYT11	synaptotagmin 11 [Source:HGNC Symbol;Acc:HGNC:19239]
ENSG00000143622	1248.51	-0.193861	0.16182	-1.198	0.230916	0.471341	RIT1	Ras like without CAAX 1 [Source:HGNC Symbol;Acc:HGNC:10023]
ENSG00000273002	8.82726	0.988775	0.7382	1.33944	0.180427	0.410344	ARHGEF2-AS2	ARHGEF2 antisense RNA 2 [Source:HGNC Symbol;Acc:HGNC:55175]
ENSG00000160803	7452.04	-0.209946	0.161904	-1.29673	0.194725	0.427695	UBQLN4	ubiquilin 4 [Source:HGNC Symbol;Acc:HGNC:1237]
ENSG00000116586	3024.4	-0.284559	0.171107	-1.66305	0.0963034	0.278843	LAMTOR2	late endosomal/lysosomal adaptor, MAPK and MTOR activator 2 [Source:HGNC Symbol;Acc:HGNC:29796]
ENSG00000132698	28.4461	0.155191	0.468202	0.331462	0.740295	0.871118	RAB25	RAB25, member RAS oncogene family [Source:HGNC Symbol;Acc:HGNC:18238]
ENSG00000254726	17546.3	0.364387	0.224629	1.62217	0.104766	0.29388	MEX3A	mex-3 RNA binding family member A [Source:HGNC Symbol;Acc:HGNC:33482]
ENSG00000160789	2818.26	0.0172693	0.182309	0.0947249	0.924533	0.966309	LMNA	lamin A/C [Source:HGNC Symbol;Acc:HGNC:6636]
ENSG00000160785	3209.32	-0.228186	0.201115	-1.1346	0.256541	0.499922	SLC25A44	solute carrier family 25 member 44 [Source:HGNC Symbol;Acc:HGNC:29036]
ENSG00000260238	278.762	-0.0512721	0.225446	-0.227426	0.820093	0.912977	PMF1-BGLAP	PMF1-BGLAP readthrough [Source:HGNC Symbol;Acc:HGNC:42953]
ENSG00000242252	56.5161	0.368347	0.334841	1.10007	0.271303	0.515987	BGLAP	bone gamma-carboxyglutamate protein [Source:HGNC Symbol;Acc:HGNC:1043]
ENSG00000160781	1466.13	0.66747	0.244798	2.72661	0.00639878	0.0465263	PAQR6	progestin and adipoQ receptor family member 6 [Source:HGNC Symbol;Acc:HGNC:30132]
ENSG00000198952	4349.32	-0.289636	0.174396	-1.6608	0.0967539	0.279708	SMG5	SMG5 nonsense mediated mRNA decay factor [Source:HGNC Symbol;Acc:HGNC:24644]
ENSG00000163468	25272.8	-0.072946	0.192731	-0.378487	0.705069	0.852426	CCT3	chaperonin containing TCP1 subunit 3 [Source:HGNC Symbol;Acc:HGNC:1616]
ENSG00000236947	28.8003	0.35509	0.395181	0.898549	0.368893	0.613539
ENSG00000116604	3323.23	-0.291773	0.133078	-2.1925	0.0283437	0.1266	MEF2D	myocyte enhancer factor 2D [Source:HGNC Symbol;Acc:HGNC:6997]
ENSG00000160818	1174.04	0.892221	0.172938	5.15919	2.48014e-07	1.91176e-05	GPATCH4	G-patch domain containing 4 [Source:HGNC Symbol;Acc:HGNC:25982]
ENSG00000280316	134.044	0.319719	0.19452	1.64363	0.100253	0.285338
ENSG00000132702	42.8625	0.475606	0.388773	1.22335	0.221197	0.460251	HAPLN2	hyaluronan and proteoglycan link protein 2 [Source:HGNC Symbol;Acc:HGNC:17410]
ENSG00000272068	20.7339	-0.738424	0.549203	-1.34454	0.178775	0.407838	BCAN-AS1	BCAN antisense RNA 1 [Source:HGNC Symbol;Acc:HGNC:55233]
ENSG00000272405	26.4627	-0.296088	0.440547	-0.672091	0.501526	0.721451		novel transcript, antisense to BCAN
ENSG00000143319	2961.92	-0.142577	0.126702	-1.12529	0.260464	0.504214	ISG20L2	interferon stimulated exonuclease gene 20 like 2 [Source:HGNC Symbol;Acc:HGNC:25745]
ENSG00000143314	2114.23	-0.0242864	0.171085	-0.141955	0.887115	0.947101	MRPL24	mitochondrial ribosomal protein L24 [Source:HGNC Symbol;Acc:HGNC:14037]
ENSG00000143321	19696.8	-0.357488	0.181099	-1.97399	0.0483833	0.178824	HDGF	heparin binding growth factor [Source:HGNC Symbol;Acc:HGNC:4856]
ENSG00000143294	10619.5	-0.314171	0.132838	-2.36506	0.0180271	0.0937074	PRCC	proline rich mitotic checkpoint control factor [Source:HGNC Symbol;Acc:HGNC:9343]
ENSG00000027869	100.287	0.147842	0.324162	0.456075	0.648336	0.819453	SH2D2A	SH2 domain containing 2A [Source:HGNC Symbol;Acc:HGNC:10821]
ENSG00000198400	14.136	1.86923	0.794682	2.35218	0.0186638	0.09593	NTRK1	neurotrophic receptor tyrosine kinase 1 [Source:HGNC Symbol;Acc:HGNC:8031]
ENSG00000187800	154.644	-0.287069	0.357334	-0.803363	0.421765	0.658425	PEAR1	platelet endothelial aggregation receptor 1 [Source:HGNC Symbol;Acc:HGNC:33631]
ENSG00000132694	3110.77	0.0704974	0.122024	0.577732	0.563445	0.764495	ARHGEF11	Rho guanine nucleotide exchange factor 11 [Source:HGNC Symbol;Acc:HGNC:14580]
ENSG00000117036	823.613	-0.0818442	0.249563	-0.32795	0.742949	0.872483	ETV3	ETS variant transcription factor 3 [Source:HGNC Symbol;Acc:HGNC:3492]
ENSG00000158473	31.4247	0.863766	0.528029	1.63583	0.101875	0.28842	CD1D	CD1d molecule [Source:HGNC Symbol;Acc:HGNC:1637]
ENSG00000163554	12.8236	1.0923	0.870231	1.25518	0.209414	0.444989	SPTA1	spectrin alpha, erythrocytic 1 [Source:HGNC Symbol;Acc:HGNC:11272]
ENSG00000163568	226.445	0.495266	0.253797	1.95142	0.0510065	0.185002	AIM2	absent in melanoma 2 [Source:HGNC Symbol;Acc:HGNC:357]
ENSG00000225670	49.8819	0.105566	0.54162	0.194909	0.845464	0.92602	CADM3-AS1	CADM3 antisense RNA 1 [Source:HGNC Symbol;Acc:HGNC:40812]
ENSG00000213088	655.899	0.220025	0.193495	1.13711	0.255491	0.499201	ACKR1	atypical chemokine receptor 1 (Duffy blood group) [Source:HGNC Symbol;Acc:HGNC:4035]
ENSG00000158716	1307.36	-0.212299	0.246725	-0.860466	0.389532	0.63095	DUSP23	dual specificity phosphatase 23 [Source:HGNC Symbol;Acc:HGNC:21480]
ENSG00000188004	640.998	-0.810559	0.2481	-3.26707	0.00108666	0.0131156	SNHG28	small nucleolar RNA host gene 28 [Source:HGNC Symbol;Acc:HGNC:27647]
ENSG00000224259	38.4464	-0.176637	0.544684	-0.324293	0.745716	0.874107	LINC01133	long intergenic non-protein coding RNA 1133 [Source:HGNC Symbol;Acc:HGNC:49447]
ENSG00000260766	304.483	0.552223	0.2412	2.28948	0.0220513	0.107016
ENSG00000143315	948.014	0.31464	0.248903	1.26411	0.206191	0.441175	PIGM	phosphatidylinositol glycan anchor biosynthesis class M [Source:HGNC Symbol;Acc:HGNC:18858]
ENSG00000018625	8036.99	-0.403948	0.216098	-1.86928	0.0615834	0.209545	ATP1A2	ATPase Na+/K+ transporting subunit alpha 2 [Source:HGNC Symbol;Acc:HGNC:800]
ENSG00000132681	9.3556	-1.60636	0.774895	-2.073	0.0381724	0.153822	ATP1A4	ATPase Na+/K+ transporting subunit alpha 4 [Source:HGNC Symbol;Acc:HGNC:14073]
ENSG00000143318	464.715	-0.566701	0.57927	-0.978302	0.327925	0.575288	CASQ1	calsequestrin 1 [Source:HGNC Symbol;Acc:HGNC:1512]
ENSG00000227741	19.2615	-1.20731	0.56112	-2.1516	0.0314285	0.135272		novel transcript
ENSG00000162734	49470.4	-0.645103	0.31906	-2.02189	0.0431879	0.166452	PEA15	proliferation and apoptosis adaptor protein 15 [Source:HGNC Symbol;Acc:HGNC:8822]
ENSG00000224261	16.0519	0.430429	0.600043	0.717331	0.47317	0.700872	RPSAP18	ribosomal protein SA pseudogene 18 [Source:HGNC Symbol;Acc:HGNC:36106]
ENSG00000066294	52.0315	0.119388	0.594225	0.200913	0.840767	0.923572	CD84	CD84 molecule [Source:HGNC Symbol;Acc:HGNC:1704]
ENSG00000117091	11.6281	-0.673959	0.731585	-0.92123	0.35693	0.602806	CD48	CD48 molecule [Source:HGNC Symbol;Acc:HGNC:1683]
ENSG00000213080	48.8974	0.13018	0.276731	0.470422	0.638054	0.81313		spermine synthase (SMS) pseudogene
ENSG00000270149	16.7282	-2.28083	0.759292	-3.00389	0.00266551	0.0252761		novel transcript, TSTD1 - F11R readthrough
ENSG00000158773	5623.84	-0.372968	0.16259	-2.29391	0.0217957	0.106167	USF1	upstream transcription factor 1 [Source:HGNC Symbol;Acc:HGNC:12593]
ENSG00000186517	54.2945	-0.63975	0.357899	-1.78752	0.0738542	0.236418	ARHGAP30	Rho GTPase activating protein 30 [Source:HGNC Symbol;Acc:HGNC:27414]
ENSG00000143256	12445.7	-0.075989	0.163619	-0.464427	0.642342	0.816047	PFDN2	prefoldin subunit 2 [Source:HGNC Symbol;Acc:HGNC:8867]
ENSG00000158793	1862.16	-0.223955	0.153903	-1.45517	0.145621	0.359602	NIT1	nitrilase 1 [Source:HGNC Symbol;Acc:HGNC:7828]
ENSG00000158796	4269.6	-0.142195	0.150562	-0.944431	0.34495	0.591446	DEDD	death effector domain containing [Source:HGNC Symbol;Acc:HGNC:2755]
ENSG00000143222	15414.4	0.570488	0.152896	3.73121	0.000190563	0.00360049	UFC1	ubiquitin-fold modifier conjugating enzyme 1 [Source:HGNC Symbol;Acc:HGNC:26941]
ENSG00000143224	908.46	-0.399625	0.154175	-2.59202	0.00954131	0.0611997	PPOX	protoporphyrinogen oxidase [Source:HGNC Symbol;Acc:HGNC:9280]
ENSG00000158859	163.692	0.0383901	0.225506	0.17024	0.864822	0.936506	ADAMTS4	ADAM metallopeptidase with thrombospondin type 1 motif 4 [Source:HGNC Symbol;Acc:HGNC:220]
ENSG00000158864	5845.92	0.129073	0.126447	1.02077	0.307363	0.555743	NDUFS2	NADH:ubiquinone oxidoreductase core subunit S2 [Source:HGNC Symbol;Acc:HGNC:7708]
ENSG00000158869	165.429	-0.508831	0.447022	-1.13827	0.255009	0.498507	FCER1G	Fc fragment of IgE receptor Ig [Source:HGNC Symbol;Acc:HGNC:3611]
ENSG00000158882	1835.56	-0.305699	0.140364	-2.17791	0.029413	0.130035	TOMM40L	translocase of outer mitochondrial membrane 40 like [Source:HGNC Symbol;Acc:HGNC:25756]
ENSG00000143257	93.8879	0.384917	0.334384	1.15112	0.249681	0.492638	NR1I3	nuclear receptor subfamily 1 group I member 3 [Source:HGNC Symbol;Acc:HGNC:7969]
ENSG00000143252	4511.47	-0.489397	0.166965	-2.93113	0.0033773	0.029747	SDHC	succinate dehydrogenase complex subunit C [Source:HGNC Symbol;Acc:HGNC:10682]
ENSG00000283696	12.01	0.744693	0.613992	1.21287	0.22518	0.464462		novel transcript
ENSG00000203747	107.481	-0.161025	0.48145	-0.334458	0.738034	0.869888	FCGR3A	Fc fragment of IgG receptor IIIa [Source:HGNC Symbol;Acc:HGNC:3619]
ENSG00000162746	82.7227	0.0192931	0.29305	0.0658357	0.947509	0.977617	FCRLB	Fc receptor like B [Source:HGNC Symbol;Acc:HGNC:26431]
ENSG00000081721	2212.42	-0.180587	0.107654	-1.67747	0.0934498	0.273822	DUSP12	dual specificity phosphatase 12 [Source:HGNC Symbol;Acc:HGNC:3067]
ENSG00000118217	1760.74	0.406346	0.112316	3.61787	0.000297036	0.00503999	ATF6	activating transcription factor 6 [Source:HGNC Symbol;Acc:HGNC:791]
ENSG00000152332	1029.06	0.160675	0.308744	0.520414	0.602775	0.790932	UHMK1	U2AF homology motif kinase 1 [Source:HGNC Symbol;Acc:HGNC:19683]
ENSG00000117143	1765.34	-0.176223	0.199909	-0.881514	0.37804	0.621243	UAP1	UDP-N-acetylglucosamine pyrophosphorylase 1 [Source:HGNC Symbol;Acc:HGNC:12457]
ENSG00000162733	378.448	0.902599	0.256661	3.5167	0.000436955	0.00671985	DDR2	discoidin domain receptor tyrosine kinase 2 [Source:HGNC Symbol;Acc:HGNC:2731]
ENSG00000132196	604.319	-0.414529	0.169457	-2.44622	0.0144361	0.0803644	HSD17B7	hydroxysteroid 17-beta dehydrogenase 7 [Source:HGNC Symbol;Acc:HGNC:5215]
ENSG00000143248	709.11	-0.83251	0.284121	-2.93013	0.00338823	0.0298051	RGS5	regulator of G protein signaling 5 [Source:HGNC Symbol;Acc:HGNC:10001]
ENSG00000232995	22.1178	0.411842	0.57286	0.718923	0.472189	0.700281		regulator of G protein signaling 5 [Source:NCBI gene (formerly Entrezgene);Acc:8490]
ENSG00000269887	9.60473	-0.0273792	0.720232	-0.0380144	0.969676	0.987211		novel transcript, sense intronic to PBX1
ENSG00000143149	3058.5	0.260261	0.210151	1.23845	0.215549	0.453229	ALDH9A1	aldehyde dehydrogenase 9 family member A1 [Source:HGNC Symbol;Acc:HGNC:412]
ENSG00000143183	4195.68	-0.0938654	0.114755	-0.817967	0.413376	0.651997	TMCO1	transmembrane and coiled-coil domains 1 [Source:HGNC Symbol;Acc:HGNC:18188]
ENSG00000143179	3646.58	-0.483761	0.130095	-3.71852	0.000200392	0.00375712	UCK2	uridine-cytidine kinase 2 [Source:HGNC Symbol;Acc:HGNC:12562]
ENSG00000215835	11.0056	0.688939	0.721726	0.954571	0.339795	0.586973		Ewing sarcoma breakpoint region 1 (EWSR1) pseudogene
ENSG00000232341	14.6595	0.578242	0.437438	1.32188	0.186207	0.41803	RPL4P2	ribosomal protein L4 pseudogene 2 [Source:HGNC Symbol;Acc:HGNC:36836]
ENSG00000143157	6168.22	-0.0555326	0.150747	-0.368382	0.712588	0.856285	POGK	pogo transposable element derived with KRAB domain [Source:HGNC Symbol;Acc:HGNC:18800]
ENSG00000152382	2380.48	-0.187067	0.175252	-1.06742	0.285782	0.531206	TADA1	transcriptional adaptor 1 [Source:HGNC Symbol;Acc:HGNC:30631]
ENSG00000143195	528.157	1.06713	0.259246	4.11628	3.85041e-05	0.0010563	ILDR2	immunoglobulin like domain containing receptor 2 [Source:HGNC Symbol;Acc:HGNC:18131]
ENSG00000143194	43.2974	1.15657	0.418706	2.76224	0.00574066	0.0433464	MAEL	maelstrom spermatogenic transposon silencer [Source:HGNC Symbol;Acc:HGNC:25929]
ENSG00000198842	68.6814	0.393611	0.370497	1.06239	0.28806	0.53414	STYXL2	serine/threonine/tyrosine interacting like 2 [Source:HGNC Symbol;Acc:HGNC:25034]
ENSG00000272205	10.0831	0.392573	0.741296	0.529577	0.596405	0.786698	POU2F1-DT	POU2F1 divergent transcript [Source:HGNC Symbol;Acc:HGNC:55222]
ENSG00000143190	3374.81	0.447241	0.19263	2.32176	0.0202458	0.101386	POU2F1	POU class 2 homeobox 1 [Source:HGNC Symbol;Acc:HGNC:9212]
ENSG00000198821	75.5743	0.509501	0.458829	1.11044	0.26681	0.511807	CD247	CD247 molecule [Source:HGNC Symbol;Acc:HGNC:1677]
ENSG00000198771	354.186	-0.201583	0.258841	-0.778791	0.436103	0.670962	RCSD1	RCSD domain containing 1 [Source:HGNC Symbol;Acc:HGNC:28310]
ENSG00000197965	8476.9	-0.160749	0.147638	-1.0888	0.27624	0.521262	MPZL1	myelin protein zero like 1 [Source:HGNC Symbol;Acc:HGNC:7226]
ENSG00000143199	9.13147	-0.494155	0.770646	-0.641222	0.521378	0.735556	ADCY10	adenylate cyclase 10 [Source:HGNC Symbol;Acc:HGNC:21285]
ENSG00000143158	6492.77	0.236984	0.150172	1.57809	0.114546	0.311281	MPC2	mitochondrial pyruvate carrier 2 [Source:HGNC Symbol;Acc:HGNC:24515]
ENSG00000143164	2491.65	0.397918	0.156357	2.54493	0.0109301	0.0662954	DCAF6	DDB1 and CUL4 associated factor 6 [Source:HGNC Symbol;Acc:HGNC:30002]
ENSG00000224837	9.72049	-0.169723	0.554657	-0.305996	0.759607	0.882201	GCSHP5	glycine cleavage system protein H pseudogene 5 [Source:HGNC Symbol;Acc:HGNC:44195]
ENSG00000143147	5764.32	0.461129	0.160527	2.87259	0.00407122	0.0338425	GPR161	G protein-coupled receptor 161 [Source:HGNC Symbol;Acc:HGNC:23694]
ENSG00000143155	4350.89	0.144247	0.146485	0.984722	0.324761	0.571848	TIPRL	TOR signaling pathway regulator [Source:HGNC Symbol;Acc:HGNC:30231]
ENSG00000213064	2197.41	0.231179	0.180455	1.28109	0.200161	0.434023	SFT2D2	SFT2 domain containing 2 [Source:HGNC Symbol;Acc:HGNC:25140]
ENSG00000143178	100.102	-0.790926	0.292941	-2.69995	0.00693497	0.0491591	TBX19	T-box transcription factor 19 [Source:HGNC Symbol;Acc:HGNC:11596]
ENSG00000143156	1243.73	0.272771	0.245097	1.11291	0.265747	0.510547	NME7	NME/NM23 family member 7 [Source:HGNC Symbol;Acc:HGNC:20461]
ENSG00000117475	442.473	0.576873	0.200277	2.88037	0.00397203	0.0333935	BLZF1	basic leucine zipper nuclear factor 1 [Source:HGNC Symbol;Acc:HGNC:1065]
ENSG00000117477	514.55	1.04813	0.213293	4.91404	8.92184e-07	5.32534e-05	CCDC181	coiled-coil domain containing 181 [Source:HGNC Symbol;Acc:HGNC:28051]
ENSG00000117479	499.121	-0.13133	0.20719	-0.633863	0.52617	0.739369	SLC19A2	solute carrier family 19 member 2 [Source:HGNC Symbol;Acc:HGNC:10938]
ENSG00000213062	8.79276	0.302132	0.877729	0.34422	0.730681	0.86647		novel transcript
ENSG00000007908	10.6415	1.7212	1.22501	1.40505	0.160006	0.381323	SELE	selectin E [Source:HGNC Symbol;Acc:HGNC:10718]
ENSG00000171806	309.819	0.27862	0.193962	1.43647	0.15087	0.367543	METTL18	methyltransferase like 18 [Source:HGNC Symbol;Acc:HGNC:28793]
ENSG00000000457	406.576	0.544297	0.24057	2.26253	0.0236647	0.111971	SCYL3	SCY1 like pseudokinase 3 [Source:HGNC Symbol;Acc:HGNC:19285]
ENSG00000120370	231.314	1.23577	0.244129	5.06194	4.15013e-07	3.00543e-05	GORAB	golgin, RAB6 interacting [Source:HGNC Symbol;Acc:HGNC:25676]
ENSG00000010932	152.925	0.0930949	0.536883	0.173399	0.862338	0.93545	FMO1	flavin containing dimethylaniline monoxygenase 1 [Source:HGNC Symbol;Acc:HGNC:3769]
ENSG00000076258	18.2037	-0.770719	0.460593	-1.67332	0.0942642	0.275214	FMO4	flavin containing dimethylaniline monoxygenase 4 [Source:HGNC Symbol;Acc:HGNC:3772]
ENSG00000233328	21.9219	0.636878	0.415376	1.53326	0.125213	0.327689	PFN1P1	profilin 1 pseudogene 1 [Source:HGNC Symbol;Acc:HGNC:42989]
ENSG00000230364	17.6972	0.104654	0.498894	0.209771	0.833846	0.920072	RPL4P3	ribosomal protein L4 pseudogene 3 [Source:HGNC Symbol;Acc:HGNC:35773]
ENSG00000117533	1465.55	-0.0880937	0.176348	-0.499544	0.617396	0.800503	VAMP4	vesicle associated membrane protein 4 [Source:HGNC Symbol;Acc:HGNC:12645]
ENSG00000010165	1735.7	-0.018355	0.127481	-0.143982	0.885515	0.946898	EEF1AKNMT	eEF1A lysine and N-terminal methyltransferase [Source:HGNC Symbol;Acc:HGNC:24248]
ENSG00000230630	36.4502	0.454667	0.342448	1.3277	0.184278	0.415871	DNM3OS	DNM3 opposite strand/antisense RNA [Source:HGNC Symbol;Acc:HGNC:41228]
ENSG00000135845	1991.68	-0.325852	0.148566	-2.19331	0.0282847	0.126475	PIGC	phosphatidylinositol glycan anchor biosynthesis class C [Source:HGNC Symbol;Acc:HGNC:8960]
ENSG00000180999	43.0044	0.374832	0.537227	0.697716	0.485355	0.709056	C1orf105	chromosome 1 open reading frame 105 [Source:HGNC Symbol;Acc:HGNC:29591]
ENSG00000094975	2058.16	0.21475	0.215392	0.99702	0.318755	0.566758	SUCO	SUN domain containing ossification factor [Source:HGNC Symbol;Acc:HGNC:1240]
ENSG00000117586	51.8171	-0.430605	0.3431	-1.25504	0.209464	0.445014	TNFSF4	TNF superfamily member 4 [Source:HGNC Symbol;Acc:HGNC:11934]
ENSG00000203739	41.6339	-0.335744	0.386719	-0.868186	0.385292	0.627724	PRDX6-AS1	PRDX6 antisense RNA 1 [Source:HGNC Symbol;Acc:HGNC:54870]
ENSG00000117592	4800.35	-0.313751	0.222923	-1.40744	0.159298	0.380576	PRDX6	peroxiredoxin 6 [Source:HGNC Symbol;Acc:HGNC:16753]
ENSG00000162753	10.753	1.48247	0.722622	2.05152	0.0402162	0.158898	SLC9C2	solute carrier family 9 member C2 (putative) [Source:HGNC Symbol;Acc:HGNC:28664]
ENSG00000076321	676.016	0.584416	0.211739	2.76008	0.0057787	0.043498	KLHL20	kelch like family member 20 [Source:HGNC Symbol;Acc:HGNC:25056]
ENSG00000117593	429.284	0.059937	0.139856	0.428561	0.668243	0.831623	DARS2	aspartyl-tRNA synthetase 2, mitochondrial [Source:HGNC Symbol;Acc:HGNC:25538]
ENSG00000270084	36.7625	-0.333831	0.452208	-0.738224	0.460378	0.691214	GAS5-AS1	GAS5 antisense RNA 1 [Source:HGNC Symbol;Acc:HGNC:44119]
ENSG00000117601	14.1423	0.445456	0.683895	0.651351	0.51482	0.731036	SERPINC1	serpin family C member 1 [Source:HGNC Symbol;Acc:HGNC:775]
ENSG00000135870	1766.94	0.421827	0.258917	1.6292	0.103271	0.29119	RC3H1	ring finger and CCCH-type domains 1 [Source:HGNC Symbol;Acc:HGNC:29434]
ENSG00000116161	5194.11	0.0949855	0.178883	0.530993	0.595424	0.786088	CACYBP	calcyclin binding protein [Source:HGNC Symbol;Acc:HGNC:30423]
ENSG00000120333	1485.71	-0.126792	0.133662	-0.948601	0.342824	0.589612	MRPS14	mitochondrial ribosomal protein S14 [Source:HGNC Symbol;Acc:HGNC:14049]
ENSG00000120332	76.6618	1.2744	0.718696	1.77321	0.0761941	0.241025	TNN	tenascin N [Source:HGNC Symbol;Acc:HGNC:22942]
ENSG00000235750	37.9549	-0.228069	0.472512	-0.482673	0.629328	0.808341	KIAA0040	KIAA0040 [Source:HGNC Symbol;Acc:HGNC:28950]
ENSG00000227740	19.6887	-0.586383	0.680134	-0.862157	0.388601	0.62997	LINC02803	long intergenic non-protein coding RNA 2803 [Source:HGNC Symbol;Acc:HGNC:54328]
ENSG00000230777	11.6248	0.276128	0.462891	0.59653	0.550821	0.755557	RPS29P5	ribosomal protein S29 pseudogene 5 [Source:HGNC Symbol;Acc:HGNC:35584]
ENSG00000143207	2695.9	-0.0753389	0.124267	-0.606264	0.544339	0.751536	COP1	COP1 E3 ubiquitin ligase [Source:HGNC Symbol;Acc:HGNC:17440]
ENSG00000236021	12.5408	-0.391129	0.597966	-0.654099	0.513048	0.730074		novel transcript
ENSG00000152092	4911.17	0.200259	0.160502	1.2477	0.21214	0.448378	ASTN1	astrotactin 1 [Source:HGNC Symbol;Acc:HGNC:773]
ENSG00000198797	981.051	0.290545	0.540082	0.537964	0.590602	0.782849	BRINP2	BMP/retinoic acid inducible neural specific 2 [Source:HGNC Symbol;Acc:HGNC:13746]
ENSG00000227579	16.6146	0.0444103	0.88355	0.0502635	0.959912	0.982625		novel transcript
ENSG00000242193	57.8118	-0.56117	0.380692	-1.47408	0.140461	0.351064	CRYZL2P	crystallin zeta like 2, pseudogene [Source:HGNC Symbol;Acc:HGNC:52164]
ENSG00000224687	105.964	-0.453798	0.273298	-1.66045	0.096823	0.279749	RASAL2-AS1	RASAL2 antisense RNA 1 [Source:HGNC Symbol;Acc:HGNC:44170]
ENSG00000075391	1281.69	0.4098	0.189599	2.1614	0.0306643	0.133166	RASAL2	RAS protein activator like 2 [Source:HGNC Symbol;Acc:HGNC:9874]
ENSG00000213057	26.8285	-0.277129	0.481698	-0.575317	0.565077	0.765299	C1orf220	chromosome 1 open reading frame 220 [Source:HGNC Symbol;Acc:HGNC:33805]
ENSG00000116191	1450.64	0.182386	0.1851	0.985338	0.324458	0.571547	RALGPS2	Ral GEF with PH domain and SH3 binding motif 2 [Source:HGNC Symbol;Acc:HGNC:30279]
ENSG00000116199	2312.54	0.286883	0.197424	1.45313	0.146188	0.36033	FAM20B	FAM20B glycosaminoglycan xylosylkinase [Source:HGNC Symbol;Acc:HGNC:23017]
ENSG00000162782	10.3929	0.177328	0.75268	0.235595	0.813747	0.910244	TDRD5	tudor domain containing 5 [Source:HGNC Symbol;Acc:HGNC:20614]
ENSG00000169905	2513.67	-0.0940189	0.151887	-0.619007	0.535912	0.745677	TOR1AIP2	torsin 1A interacting protein 2 [Source:HGNC Symbol;Acc:HGNC:24055]
ENSG00000272906	20.2605	-0.820521	0.569674	-1.44033	0.149773	0.365722		novel transcript, antisense to TOR1AIP1
ENSG00000143337	1373.45	0.202811	0.249599	0.81255	0.416476	0.654483	TOR1AIP1	torsin 1A interacting protein 1 [Source:HGNC Symbol;Acc:HGNC:29456]
ENSG00000260360	16.7356	-0.47457	0.491328	-0.965891	0.334099	0.581894		novel transcript
ENSG00000135837	730.922	0.625962	0.243849	2.567	0.0102582	0.0639011	CEP350	centrosomal protein 350 [Source:HGNC Symbol;Acc:HGNC:24238]
ENSG00000116260	2619.96	0.0896623	0.199012	0.450537	0.652324	0.821298	QSOX1	quiescin sulfhydryl oxidase 1 [Source:HGNC Symbol;Acc:HGNC:9756]
ENSG00000121454	27.3805	-0.279082	0.607325	-0.459528	0.645855	0.818114	LHX4	LIM homeobox 4 [Source:HGNC Symbol;Acc:HGNC:21734]
ENSG00000135835	370.256	0.377121	0.27014	1.39602	0.162709	0.385509	KIAA1614	KIAA1614 [Source:HGNC Symbol;Acc:HGNC:29327]
ENSG00000243155	97.4377	1.00633	0.403422	2.49449	0.0126139	0.0733228		novel transcript
ENSG00000153029	54.4522	-0.211983	0.495497	-0.427818	0.668784	0.831982	MR1	major histocompatibility complex, class I-related [Source:HGNC Symbol;Acc:HGNC:4975]
ENSG00000198216	6971.92	0.159134	0.218134	0.729526	0.46568	0.695021	CACNA1E	calcium voltage-gated channel subunit alpha1 E [Source:HGNC Symbol;Acc:HGNC:1392]
ENSG00000272880	13.9117	1.35958	0.556865	2.44149	0.0146269	0.0811208		novel transcript
ENSG00000135821	16156.1	-0.289737	0.144879	-1.99986	0.0455152	0.172188	GLUL	glutamate-ammonia ligase [Source:HGNC Symbol;Acc:HGNC:4341]
ENSG00000135838	192.402	-0.103551	0.243902	-0.424558	0.671159	0.833113	NPL	N-acetylneuraminate pyruvate lyase [Source:HGNC Symbol;Acc:HGNC:16781]
ENSG00000135862	1952.36	0.0961216	0.183885	0.522726	0.601165	0.789851	LAMC1	laminin subunit gamma 1 [Source:HGNC Symbol;Acc:HGNC:6492]
ENSG00000058085	119.327	0.136776	0.388552	0.352015	0.724827	0.862877	LAMC2	laminin subunit gamma 2 [Source:HGNC Symbol;Acc:HGNC:6493]
ENSG00000157064	10046.6	0.489473	0.215622	2.27005	0.0232045	0.110615	NMNAT2	nicotinamide nucleotide adenylyltransferase 2 [Source:HGNC Symbol;Acc:HGNC:16789]
ENSG00000232860	21.5105	0.547795	0.628924	0.871004	0.383752	0.626433	SMG7-AS1	SMG7 antisense RNA 1 [Source:HGNC Symbol;Acc:HGNC:24518]
ENSG00000116698	5947.57	-0.158969	0.127626	-1.24558	0.212917	0.449575	SMG7	SMG7 nonsense mediated mRNA decay factor [Source:HGNC Symbol;Acc:HGNC:16792]
ENSG00000116701	95.1994	-0.162755	0.535678	-0.30383	0.761258	0.883114	NCF2	neutrophil cytosolic factor 2 [Source:HGNC Symbol;Acc:HGNC:7661]
ENSG00000143344	2502.34	0.24893	0.241357	1.03137	0.302365	0.550124	RGL1	ral guanine nucleotide dissociation stimulator like 1 [Source:HGNC Symbol;Acc:HGNC:30281]
ENSG00000198860	2088.31	0.00453648	0.221828	0.0204504	0.983684	0.992633	TSEN15	tRNA splicing endonuclease subunit 15 [Source:HGNC Symbol;Acc:HGNC:16791]
ENSG00000271387	41.5016	-0.114897	0.523538	-0.219463	0.826289	0.916159	C1orf21-DT	C1orf21 divergent transcript [Source:HGNC Symbol;Acc:HGNC:55249]
ENSG00000116667	4365.16	0.0206533	0.158714	0.130129	0.896464	0.951639	C1orf21	chromosome 1 open reading frame 21 [Source:HGNC Symbol;Acc:HGNC:15494]
ENSG00000116406	1105.82	0.658239	0.261819	2.5141	0.0119336	0.0706468	EDEM3	ER degradation enhancing alpha-mannosidase like protein 3 [Source:HGNC Symbol;Acc:HGNC:16787]
ENSG00000116668	494.213	0.36006	0.218978	1.64427	0.100119	0.285088	SWT1	SWT1 RNA endoribonuclease homolog [Source:HGNC Symbol;Acc:HGNC:16785]
ENSG00000231084	69.5767	-0.27904	0.343012	-0.813499	0.415932	0.654311	RPL22P24	ribosomal protein L22 pseudogene 24 [Source:HGNC Symbol;Acc:HGNC:53758]
ENSG00000279838	51.2438	1.33414	0.372275	3.58375	0.000338694	0.00550803		TEC
ENSG00000116679	11110.4	0.396426	0.16171	2.45146	0.0142276	0.0794327	IVNS1ABP	influenza virus NS1A binding protein [Source:HGNC Symbol;Acc:HGNC:16951]
ENSG00000273004	53.4398	-0.00804508	0.312231	-0.0257664	0.979444	0.99056		novel transcript
ENSG00000143341	27.6287	0.41436	0.57241	0.723886	0.469136	0.697734	HMCN1	hemicentin 1 [Source:HGNC Symbol;Acc:HGNC:19194]
ENSG00000047410	1201.43	0.555267	0.224885	2.46911	0.0135449	0.0766844	TPR	translocated promoter region, nuclear basket protein [Source:HGNC Symbol;Acc:HGNC:12017]
ENSG00000157181	296.128	1.04129	0.222022	4.69003	2.73166e-06	0.000131502	ODR4	odr-4 GPCR localization factor homolog [Source:HGNC Symbol;Acc:HGNC:24299]
ENSG00000073756	73.0373	-0.560722	0.435161	-1.28854	0.197559	0.43098	PTGS2	prostaglandin-endoperoxide synthase 2 [Source:HGNC Symbol;Acc:HGNC:9605]
ENSG00000116711	16.948	-0.199805	0.507439	-0.393752	0.693764	0.84584	PLA2G4A	phospholipase A2 group IVA [Source:HGNC Symbol;Acc:HGNC:9035]
ENSG00000237457	192.114	-0.866285	0.384021	-2.25583	0.0240813	0.113152	LINC01351	long intergenic non-protein coding RNA 1351 [Source:HGNC Symbol;Acc:HGNC:50577]
ENSG00000231767	163.4	0.30793	0.175798	1.75161	0.0798402	0.248705	RPS27AP5	ribosomal protein S27a pseudogene 5 [Source:HGNC Symbol;Acc:HGNC:36867]
ENSG00000116741	943.937	-0.278798	0.227758	-1.2241	0.220914	0.459892	RGS2	regulator of G protein signaling 2 [Source:HGNC Symbol;Acc:HGNC:9998]
ENSG00000116750	1320.09	0.769129	0.19831	3.87841	0.00010514	0.00230548	UCHL5	ubiquitin C-terminal hydrolase L5 [Source:HGNC Symbol;Acc:HGNC:19678]
ENSG00000116747	1648.38	0.36517	0.237258	1.53913	0.123773	0.325721	RO60	Ro60, Y RNA binding protein [Source:HGNC Symbol;Acc:HGNC:11313]
ENSG00000272579	1141.56	0.529327	0.201277	2.62985	0.00854234	0.0568035
ENSG00000134371	825.158	0.142226	0.196444	0.724004	0.469063	0.697709	CDC73	cell division cycle 73 [Source:HGNC Symbol;Acc:HGNC:16783]
ENSG00000162630	1417.81	0.12867	0.345114	0.372834	0.709272	0.854562	B3GALT2	beta-1,3-galactosyltransferase 2 [Source:HGNC Symbol;Acc:HGNC:917]
ENSG00000233057	12.268	0.474639	0.432642	1.09707	0.27261	0.517286	EEF1A1P14	eukaryotic translation elongation factor 1 alpha 1 pseudogene 14 [Source:HGNC Symbol;Acc:HGNC:3197]
ENSG00000066279	204.36	0.0587122	0.365618	0.160583	0.872422	0.940354	ASPM	assembly factor for spindle microtubules [Source:HGNC Symbol;Acc:HGNC:19048]
ENSG00000213047	423.296	-0.00789774	0.193406	-0.040835	0.967427	0.985949	DENND1B	DENN domain containing 1B [Source:HGNC Symbol;Acc:HGNC:28404]
ENSG00000203724	72.1412	-0.362304	0.379383	-0.954982	0.339587	0.586902	C1orf53	chromosome 1 open reading frame 53 [Source:HGNC Symbol;Acc:HGNC:30003]
ENSG00000151414	292.495	-0.166441	0.21721	-0.766265	0.443519	0.676996	NEK7	NIMA related kinase 7 [Source:HGNC Symbol;Acc:HGNC:13386]
ENSG00000081237	24.2199	-0.326167	0.531681	-0.613463	0.53957	0.74814	PTPRC	protein tyrosine phosphatase receptor type C [Source:HGNC Symbol;Acc:HGNC:9666]
ENSG00000229989	21.7164	-0.0167502	0.484648	-0.0345616	0.972429	0.988359	MIR181A1HG	MIR181A1 host gene [Source:HGNC Symbol;Acc:HGNC:48659]
ENSG00000236468	9.9588	1.19457	0.693204	1.72326	0.0848409	0.257577		eukaryotic translation elongation factor 1 alpha 1 (EEF1A1) pseudogene
ENSG00000118197	568.506	-0.213635	0.322187	-0.663077	0.507281	0.725401	DDX59	DEAD-box helicase 59 [Source:HGNC Symbol;Acc:HGNC:25360]
ENSG00000116852	31148	0.239262	0.174619	1.37019	0.170626	0.396695	KIF21B	kinesin family member 21B [Source:HGNC Symbol;Acc:HGNC:29442]
ENSG00000081248	105.872	0.455783	0.437354	1.04214	0.297348	0.545359	CACNA1S	calcium voltage-gated channel subunit alpha1 S [Source:HGNC Symbol;Acc:HGNC:1397]
ENSG00000232237	16.1193	-0.277133	0.656815	-0.421935	0.673073	0.834248	ASCL5	achaete-scute family bHLH transcription factor 5 [Source:HGNC Symbol;Acc:HGNC:33169]
ENSG00000118194	1561.19	0.125352	0.429585	0.291797	0.770442	0.887971	TNNT2	troponin T2, cardiac type [Source:HGNC Symbol;Acc:HGNC:11949]
ENSG00000159173	1672.18	0.155826	0.497434	0.313259	0.754084	0.878669	TNNI1	troponin I1, slow skeletal type [Source:HGNC Symbol;Acc:HGNC:11945]
ENSG00000159176	2056.26	0.133695	0.22485	0.594596	0.552113	0.756575	CSRP1	cysteine and glycine rich protein 1 [Source:HGNC Symbol;Acc:HGNC:2469]
ENSG00000224536	11.7393	-0.550388	0.78661	-0.699696	0.484117	0.708401		novel transcript
ENSG00000198700	4838.02	0.0530516	0.144898	0.366131	0.714267	0.856991	IPO9	importin 9 [Source:HGNC Symbol;Acc:HGNC:19425]
ENSG00000163431	51.0228	-0.0283163	0.382529	-0.0740239	0.940991	0.974411	LMOD1	leiomodin 1 [Source:HGNC Symbol;Acc:HGNC:6647]
ENSG00000134375	4269.2	-0.0262913	0.193895	-0.135595	0.892141	0.949865	TIMM17A	translocase of inner mitochondrial membrane 17A [Source:HGNC Symbol;Acc:HGNC:17315]
ENSG00000176393	2409.32	-0.375623	0.16709	-2.24802	0.0245746	0.11488	RNPEP	arginyl aminopeptidase [Source:HGNC Symbol;Acc:HGNC:10078]
ENSG00000236439	29.8079	-0.207818	0.331611	-0.626693	0.530861	0.742008		ribosomal protein S27 (metallopanstimulin 1) (RPS27) pseudogene
ENSG00000117139	6368.89	0.279941	0.17022	1.64459	0.100055	0.284968	KDM5B	lysine demethylase 5B [Source:HGNC Symbol;Acc:HGNC:18039]
ENSG00000228288	509.462	-0.552935	0.299289	-1.84749	0.0646759	0.216266	PCAT6	prostate cancer associated transcript 6 [Source:HGNC Symbol;Acc:HGNC:43714]
ENSG00000183155	1463.44	0.0483291	0.13236	0.365133	0.715012	0.857346	RABIF	RAB interacting factor [Source:HGNC Symbol;Acc:HGNC:9797]
ENSG00000117153	2175.21	-0.228355	0.136577	-1.67198	0.0945282	0.275472	KLHL12	kelch like family member 12 [Source:HGNC Symbol;Acc:HGNC:19360]
ENSG00000163444	10625.5	0.0834314	0.137915	0.604948	0.545214	0.751958	TMEM183A	transmembrane protein 183A [Source:HGNC Symbol;Acc:HGNC:20173]
ENSG00000143847	986.324	-0.0515794	0.207463	-0.24862	0.803655	0.905404	PPFIA4	PTPRF interacting protein alpha 4 [Source:HGNC Symbol;Acc:HGNC:9248]
ENSG00000122180	461.257	0.210609	0.582776	0.361389	0.717809	0.858739	MYOG	myogenin [Source:HGNC Symbol;Acc:HGNC:7612]
ENSG00000163485	1432.92	0.146245	0.272199	0.537273	0.591079	0.78315	ADORA1	adenosine A1 receptor [Source:HGNC Symbol;Acc:HGNC:262]
ENSG00000133055	1681.12	0.20798	0.63366	0.328221	0.742745	0.872412	MYBPH	myosin binding protein H [Source:HGNC Symbol;Acc:HGNC:7552]
ENSG00000058668	2380	-0.25719	0.235029	-1.09429	0.273826	0.518654	ATP2B4	ATPase plasma membrane Ca2+ transporting 4 [Source:HGNC Symbol;Acc:HGNC:817]
ENSG00000058673	2550.96	0.322087	0.183762	1.75274	0.079646	0.248347	ZC3H11A	zinc finger CCCH-type containing 11A [Source:HGNC Symbol;Acc:HGNC:29093]
ENSG00000257315	24.3977	0.335425	0.52194	0.64265	0.520451	0.735	ZBED6	zinc finger BED-type containing 6 [Source:HGNC Symbol;Acc:HGNC:33273]
ENSG00000182004	10688.1	-0.258779	0.171873	-1.50564	0.132158	0.338997	SNRPE	small nuclear ribonucleoprotein polypeptide E [Source:HGNC Symbol;Acc:HGNC:11161]
ENSG00000143842	119.231	0.0296788	0.33233	0.0893054	0.928839	0.96855	SOX13	SRY-box transcription factor 13 [Source:HGNC Symbol;Acc:HGNC:11192]
ENSG00000143845	2330.7	-0.317033	0.224564	-1.41177	0.158017	0.378765	ETNK2	ethanolamine kinase 2 [Source:HGNC Symbol;Acc:HGNC:25575]
ENSG00000158615	2150.3	0.0913779	0.155048	0.589351	0.555626	0.758858	PPP1R15B	protein phosphatase 1 regulatory subunit 15B [Source:HGNC Symbol;Acc:HGNC:14951]
ENSG00000133056	4297.62	0.154815	0.191467	0.808575	0.41876	0.65613	PIK3C2B	phosphatidylinositol-4-phosphate 3-kinase catalytic subunit type 2 beta [Source:HGNC Symbol;Acc:HGNC:8972]
ENSG00000198625	2182.63	0.49087	0.175263	2.80076	0.00509824	0.0399232	MDM4	MDM4 regulator of p53 [Source:HGNC Symbol;Acc:HGNC:6974]
ENSG00000240710	9.04059	-0.498581	0.886365	-0.5625	0.573775	0.77178		novel transcript
ENSG00000163531	4451.93	0.268666	0.159169	1.68793	0.0914254	0.270079	NFASC	neurofascin [Source:HGNC Symbol;Acc:HGNC:29866]
ENSG00000117222	1305.24	-0.0123981	0.160509	-0.0772423	0.938431	0.973193	RBBP5	RB binding protein 5, histone lysine methyltransferase complex subunit [Source:HGNC Symbol;Acc:HGNC:9888]
ENSG00000133059	1998.66	0.822017	0.25187	3.26366	0.00109984	0.0132049	DSTYK	dual serine/threonine and tyrosine protein kinase [Source:HGNC Symbol;Acc:HGNC:29043]
ENSG00000133069	5988.81	-0.169076	0.21192	-0.797827	0.424971	0.660958	TMCC2	transmembrane and coiled-coil domain family 2 [Source:HGNC Symbol;Acc:HGNC:24239]
ENSG00000226235	14.5614	0.680899	0.493406	1.38	0.167588	0.392785	LEMD1-AS1	LEMD1 antisense RNA 1 [Source:HGNC Symbol;Acc:HGNC:44132]
ENSG00000186007	764.032	-0.0499153	0.348575	-0.143198	0.886134	0.947101	LEMD1	LEM domain containing 1 [Source:HGNC Symbol;Acc:HGNC:18725]
ENSG00000158711	489.719	0.267771	0.255367	1.04857	0.294375	0.54201	ELK4	ETS transcription factor ELK4 [Source:HGNC Symbol;Acc:HGNC:3326]
ENSG00000158715	239.137	-0.521802	0.304098	-1.7159	0.0861805	0.259941	SLC45A3	solute carrier family 45 member 3 [Source:HGNC Symbol;Acc:HGNC:8642]
ENSG00000069275	31265.1	0.556355	0.171131	3.25104	0.00114983	0.0136744	NUCKS1	nuclear casein kinase and cyclin dependent kinase substrate 1 [Source:HGNC Symbol;Acc:HGNC:29923]
ENSG00000133065	1538.15	0.0305862	0.245558	0.124558	0.900873	0.953864	SLC41A1	solute carrier family 41 member 1 [Source:HGNC Symbol;Acc:HGNC:19429]
ENSG00000276600	44.3113	0.514619	0.406508	1.26595	0.205531	0.440531	RAB7B	RAB7B, member RAS oncogene family [Source:HGNC Symbol;Acc:HGNC:30513]
ENSG00000263961	11.6734	2.7111	0.668982	4.05258	5.06561e-05	0.00131366	RHEX	regulator of hemoglobinization and erythroid cell expansion [Source:HGNC Symbol;Acc:HGNC:25341]
ENSG00000196550	59.6934	-0.29506	0.313276	-0.941852	0.346268	0.592777	FAM72A	family with sequence similarity 72 member A [Source:HGNC Symbol;Acc:HGNC:24044]
ENSG00000263528	58.3661	-0.20551	0.327426	-0.627653	0.530232	0.741634	IKBKE	inhibitor of nuclear factor kappa B kinase subunit epsilon [Source:HGNC Symbol;Acc:HGNC:14552]
ENSG00000266094	70.214	-0.755737	0.3247	-2.3275	0.0199389	0.100269	RASSF5	Ras association domain family member 5 [Source:HGNC Symbol;Acc:HGNC:17609]
ENSG00000143479	284.831	-0.596856	0.254434	-2.34582	0.0189855	0.0970277	DYRK3	dual specificity tyrosine phosphorylation regulated kinase 3 [Source:HGNC Symbol;Acc:HGNC:3094]
ENSG00000162889	2395.28	-0.414363	0.213465	-1.94113	0.052243	0.18776	MAPKAPK2	MAPK activated protein kinase 2 [Source:HGNC Symbol;Acc:HGNC:6887]
ENSG00000162892	38.9613	0.483792	0.440004	1.09952	0.271542	0.516195	IL24	interleukin 24 [Source:HGNC Symbol;Acc:HGNC:11346]
ENSG00000162894	62.4488	0.941507	0.432236	2.17822	0.0293895	0.129977	FCMR	Fc fragment of IgM receptor [Source:HGNC Symbol;Acc:HGNC:14315]
ENSG00000180667	637.101	0.23474	0.234831	0.99961	0.317499	0.565566	YOD1	YOD1 deubiquitinase [Source:HGNC Symbol;Acc:HGNC:25035]
ENSG00000196352	183.776	-0.398022	0.348598	-1.14178	0.253547	0.497026	CD55	CD55 molecule (Cromer blood group) [Source:HGNC Symbol;Acc:HGNC:2665]
ENSG00000203710	14.1447	0.175903	0.710999	0.247403	0.804596	0.905849	CR1	complement C3b/C4b receptor 1 (Knops blood group) [Source:HGNC Symbol;Acc:HGNC:2334]
ENSG00000117335	909.288	-0.0679443	0.225606	-0.301163	0.76329	0.883741	CD46	CD46 molecule [Source:HGNC Symbol;Acc:HGNC:6953]
ENSG00000203709	16.1306	0.357557	0.620988	0.575787	0.564759	0.765182	MIR29B2CHG	MIR29B2 and MIR29C host gene [Source:HGNC Symbol;Acc:HGNC:32018]
ENSG00000009790	11.5019	-0.0358751	0.638471	-0.0561891	0.955191	0.980841	TRAF3IP3	TRAF3 interacting protein 3 [Source:HGNC Symbol;Acc:HGNC:30766]
ENSG00000162757	178.306	-0.0981303	0.201506	-0.486985	0.626269	0.806308	C1orf74	chromosome 1 open reading frame 74 [Source:HGNC Symbol;Acc:HGNC:26319]
ENSG00000143469	939.926	0.302018	0.195603	1.54404	0.12258	0.323765	SYT14	synaptotagmin 14 [Source:HGNC Symbol;Acc:HGNC:23143]
ENSG00000082497	455.407	-1.11175	0.363422	-3.05911	0.00221997	0.0221636	SERTAD4	SERTA domain containing 4 [Source:HGNC Symbol;Acc:HGNC:25236]
ENSG00000054392	150.11	-0.497469	0.284503	-1.74855	0.0803681	0.249613	HHAT	hedgehog acyltransferase [Source:HGNC Symbol;Acc:HGNC:18270]
ENSG00000117625	2347.03	-0.037809	0.136961	-0.276058	0.782504	0.894651	RCOR3	REST corepressor 3 [Source:HGNC Symbol;Acc:HGNC:25594]
ENSG00000153363	94.5725	0.135016	0.268152	0.503504	0.61461	0.798704	LINC00467	long intergenic non-protein coding RNA 467 [Source:HGNC Symbol;Acc:HGNC:28227]
ENSG00000170385	431.927	0.0516978	0.261916	0.197383	0.843528	0.924838	SLC30A1	solute carrier family 30 member 1 [Source:HGNC Symbol;Acc:HGNC:11012]
ENSG00000123684	4139.57	0.330059	0.202424	1.63054	0.102988	0.290556	LPGAT1	lysophosphatidylglycerol acyltransferase 1 [Source:HGNC Symbol;Acc:HGNC:28985]
ENSG00000233626	60.303	0.730668	0.268569	2.7206	0.00651635	0.0471221		protein (peptidyl-prolyl cis\\/trans isomerase) NIMA-interacting, 4 (parvulin) (PIN4) pseudogene
ENSG00000143493	1250.74	0.249576	0.17919	1.3928	0.16368	0.386972	INTS7	integrator complex subunit 7 [Source:HGNC Symbol;Acc:HGNC:24484]
ENSG00000066027	993.872	-0.474747	0.185619	-2.55765	0.0105383	0.0649286	PPP2R5A	protein phosphatase 2 regulatory subunit B'alpha [Source:HGNC Symbol;Acc:HGNC:9309]
ENSG00000225338	65.5759	0.99526	0.5381	1.84958	0.0643738	0.215457	RPL23AP18	ribosomal protein L23a pseudogene 18 [Source:HGNC Symbol;Acc:HGNC:36726]
ENSG00000065600	2515.35	-0.162297	0.148838	-1.09042	0.275526	0.52054	PACC1	proton activated chloride channel 1 [Source:HGNC Symbol;Acc:HGNC:25593]
ENSG00000260805	686.151	-0.244374	0.199753	-1.22338	0.221185	0.460251		novel transcript
ENSG00000162772	170.782	-0.426812	0.503549	-0.847609	0.396656	0.636792	ATF3	activating transcription factor 3 [Source:HGNC Symbol;Acc:HGNC:785]
ENSG00000117697	1404.88	-0.203982	0.134888	-1.51223	0.130474	0.33651	NSL1	NSL1 component of MIS12 kinetochore complex [Source:HGNC Symbol;Acc:HGNC:24548]
ENSG00000203705	1083.32	-0.482846	0.125063	-3.86082	0.000113005	0.00243125	TATDN3	TatD DNase domain containing 3 [Source:HGNC Symbol;Acc:HGNC:27010]
ENSG00000198468	117.741	-0.528314	0.393437	-1.34282	0.179331	0.408559	FLVCR1-DT	FLVCR1 divergent transcript [Source:HGNC Symbol;Acc:HGNC:39077]
ENSG00000162769	1244.57	0.156518	0.210661	0.742982	0.457492	0.688526	FLVCR1	FLVCR heme transporter 1 [Source:HGNC Symbol;Acc:HGNC:24682]
ENSG00000143494	3516.46	0.167427	0.252343	0.663492	0.507015	0.72531	VASH2	vasohibin 2 [Source:HGNC Symbol;Acc:HGNC:25723]
ENSG00000174606	1563.88	-0.0934289	0.252574	-0.369906	0.711452	0.855609	ANGEL2	angel homolog 2 [Source:HGNC Symbol;Acc:HGNC:30534]
ENSG00000136643	1114.55	0.6035	0.234924	2.56892	0.0102017	0.0637389	RPS6KC1	ribosomal protein S6 kinase C1 [Source:HGNC Symbol;Acc:HGNC:10439]
ENSG00000152104	217.194	0.307793	0.261914	1.17517	0.239927	0.482028	PTPN14	protein tyrosine phosphatase non-receptor type 14 [Source:HGNC Symbol;Acc:HGNC:9647]
ENSG00000117724	1113.74	0.163752	0.356596	0.459208	0.646085	0.818114	CENPF	centromere protein F [Source:HGNC Symbol;Acc:HGNC:1857]
ENSG00000136636	1886.33	0.286735	0.204377	1.40297	0.160626	0.382444	KCTD3	potassium channel tetramerization domain containing 3 [Source:HGNC Symbol;Acc:HGNC:21305]
ENSG00000162814	115.888	0.405317	0.281328	1.44073	0.149662	0.365519	SPATA17	spermatogenesis associated 17 [Source:HGNC Symbol;Acc:HGNC:25184]
ENSG00000067533	1079.22	0.512074	0.256834	1.99379	0.0461747	0.173727	RRP15	ribosomal RNA processing 15 homolog [Source:HGNC Symbol;Acc:HGNC:24255]
ENSG00000143353	543.38	0.0126934	0.160733	0.0789716	0.937055	0.972545	LYPLAL1	lysophospholipase like 1 [Source:HGNC Symbol;Acc:HGNC:20440]
ENSG00000136628	4377.68	0.835032	0.196493	4.24967	2.14083e-05	0.000673042	EPRS1	glutamyl-prolyl-tRNA synthetase 1 [Source:HGNC Symbol;Acc:HGNC:3418]
ENSG00000067704	2528.78	-0.0822264	0.179326	-0.458531	0.646571	0.818326	IARS2	isoleucyl-tRNA synthetase 2, mitochondrial [Source:HGNC Symbol;Acc:HGNC:29685]
ENSG00000118873	1561.79	0.578213	0.238233	2.42709	0.0152203	0.083128	RAB3GAP2	RAB3 GTPase activating non-catalytic protein subunit 2 [Source:HGNC Symbol;Acc:HGNC:17168]
ENSG00000218283	685.358	-0.0339696	0.242916	-0.139841	0.888785	0.947878	MORF4L1P1	mortality factor 4 like 1 pseudogene 1 [Source:HGNC Symbol;Acc:HGNC:20400]
ENSG00000116141	3728.04	0.280056	0.173024	1.6186	0.105534	0.295187	MARK1	microtubule affinity regulating kinase 1 [Source:HGNC Symbol;Acc:HGNC:6896]
ENSG00000186205	1157.17	-0.176478	0.187975	-0.938838	0.347814	0.594249	MTARC1	mitochondrial amidoxime reducing component 1 [Source:HGNC Symbol;Acc:HGNC:26189]
ENSG00000136630	91.7335	-0.0306718	0.305847	-0.100285	0.920118	0.964004	HLX	H2.0 like homeobox [Source:HGNC Symbol;Acc:HGNC:4978]
ENSG00000143498	452.176	0.436868	0.223566	1.95409	0.0506906	0.184252	TAF1A	TATA-box binding protein associated factor, RNA polymerase I subunit A [Source:HGNC Symbol;Acc:HGNC:11532]
ENSG00000225265	138.408	-1.06368	0.21487	-4.95033	7.40869e-07	4.61968e-05	TAF1A-AS1	TAF1A antisense RNA 1 [Source:HGNC Symbol;Acc:HGNC:40573]
ENSG00000154305	1249.34	0.317233	0.196238	1.61657	0.105971	0.295982	MIA3	MIA SH3 domain ER export factor 3 [Source:HGNC Symbol;Acc:HGNC:24008]
ENSG00000272750	71.5977	0.799009	0.341635	2.33878	0.0193469	0.0983246		novel transcript, antisense to MIA3
ENSG00000186063	1297.83	-0.180824	0.209587	-0.86276	0.388269	0.629878	AIDA	axin interactor, dorsalization associated [Source:HGNC Symbol;Acc:HGNC:25761]
ENSG00000162819	1333.94	0.40277	0.187452	2.14866	0.0316614	0.135847	BROX	BRO1 domain and CAAX motif containing [Source:HGNC Symbol;Acc:HGNC:26512]
ENSG00000228106	184.471	-0.0647228	0.282093	-0.229438	0.818528	0.912425
ENSG00000154309	267.318	0.444896	0.2203	2.0195	0.043435	0.167174	DISP1	dispatched RND transporter family member 1 [Source:HGNC Symbol;Acc:HGNC:19711]
ENSG00000187554	28.212	-0.51206	0.541401	-0.945806	0.344247	0.590944	TLR5	toll like receptor 5 [Source:HGNC Symbol;Acc:HGNC:11851]
ENSG00000143502	731.986	-0.368108	0.315154	-1.16803	0.242795	0.485416	SUSD4	sushi domain containing 4 [Source:HGNC Symbol;Acc:HGNC:25470]
ENSG00000162909	2334.58	0.355678	0.122034	2.91459	0.00356157	0.0308248	CAPN2	calpain 2 [Source:HGNC Symbol;Acc:HGNC:1479]
ENSG00000143514	1969.56	0.122804	0.219079	0.560543	0.575109	0.772912	TP53BP2	tumor protein p53 binding protein 2 [Source:HGNC Symbol;Acc:HGNC:12000]
ENSG00000188460	13.3414	0.336987	0.617428	0.545792	0.585209	0.778904	ACTBP11	ACTB pseudogene 11 [Source:HGNC Symbol;Acc:HGNC:33971]
ENSG00000185495	219.137	-0.371044	0.294071	-1.26175	0.207039	0.442104	SEPTIN7P13	septin 7 pseudogene 13 [Source:HGNC Symbol;Acc:HGNC:55092]
ENSG00000143756	1902.97	0.217904	0.190568	1.14345	0.252852	0.496284	FBXO28	F-box protein 28 [Source:HGNC Symbol;Acc:HGNC:29046]
ENSG00000143753	2257.85	-0.319963	0.127839	-2.50285	0.0123197	0.0721631	DEGS1	delta 4-desaturase, sphingolipid 1 [Source:HGNC Symbol;Acc:HGNC:13709]
ENSG00000237101	24.9416	-0.306053	0.468221	-0.65365	0.513337	0.730136		novel transcript
ENSG00000143748	1659.19	-0.138385	0.163301	-0.84742	0.396761	0.63687	NVL	nuclear VCP like [Source:HGNC Symbol;Acc:HGNC:8070]
ENSG00000162923	3725.29	0.0647899	0.144285	0.449042	0.653402	0.822133	WDR26	WD repeat domain 26 [Source:HGNC Symbol;Acc:HGNC:21208]
ENSG00000143786	3375.28	-0.156302	0.543733	-0.287461	0.773759	0.889795	CNIH3	cornichon family AMPA receptor auxiliary protein 3 [Source:HGNC Symbol;Acc:HGNC:26802]
ENSG00000185842	128.948	-0.454126	0.262787	-1.72811	0.0839677	0.25573	DNAH14	dynein axonemal heavy chain 14 [Source:HGNC Symbol;Acc:HGNC:2945]
ENSG00000143815	2685.49	-0.285664	0.270146	-1.05744	0.29031	0.537004	LBR	lamin B receptor [Source:HGNC Symbol;Acc:HGNC:6518]
ENSG00000143742	18895.4	-0.457356	0.135421	-3.37729	0.000732031	0.00976391	SRP9	signal recognition particle 9 [Source:HGNC Symbol;Acc:HGNC:11304]
ENSG00000242861	11.329	0.814203	0.625846	1.30096	0.193271	0.426239		novel transcript
ENSG00000196187	101.981	0.27218	0.298176	0.912817	0.361339	0.606958	TMEM63A	transmembrane protein 63A [Source:HGNC Symbol;Acc:HGNC:29118]
ENSG00000243709	26.1967	-1.03728	0.670372	-1.54731	0.121788	0.322552	LEFTY1	left-right determination factor 1 [Source:HGNC Symbol;Acc:HGNC:6552]
ENSG00000143811	1136.41	-0.327251	0.141405	-2.31429	0.0206519	0.102642	PYCR2	pyrroline-5-carboxylate reductase 2 [Source:HGNC Symbol;Acc:HGNC:30262]
ENSG00000272562	25.9678	-0.0235982	0.486761	-0.0484801	0.961334	0.983205	H3-3A-DT	H3-3A divergent transcript [Source:HGNC Symbol;Acc:HGNC:55210]
ENSG00000163041	30672.5	-0.580606	0.170891	-3.39752	0.000679986	0.00928387	H3-3A	H3.3 histone A [Source:HGNC Symbol;Acc:HGNC:4764]
ENSG00000185155	16.8659	1.23859	0.624006	1.98491	0.047155	0.176132	MIXL1	Mix paired-like homeobox [Source:HGNC Symbol;Acc:HGNC:13363]
ENSG00000183814	409.714	-0.0342528	0.217178	-0.157717	0.874679	0.94132	LIN9	lin-9 DREAM MuvB core complex component [Source:HGNC Symbol;Acc:HGNC:30830]
ENSG00000203685	5231.18	-0.0454529	0.27364	-0.166105	0.868075	0.938069	STUM	stum, mechanosensory transduction mediator homolog [Source:HGNC Symbol;Acc:HGNC:30491]
ENSG00000143772	708.905	-0.231921	0.23306	-0.995111	0.319682	0.567525	ITPKB	inositol-trisphosphate 3-kinase B [Source:HGNC Symbol;Acc:HGNC:6179]
ENSG00000143801	855.182	0.309072	0.215274	1.43571	0.151084	0.367648	PSEN2	presenilin 2 [Source:HGNC Symbol;Acc:HGNC:9509]
ENSG00000163050	1660.17	-0.131179	0.157354	-0.83366	0.404473	0.644315	COQ8A	coenzyme Q8A [Source:HGNC Symbol;Acc:HGNC:16812]
ENSG00000143776	2428	0.481002	0.177022	2.71718	0.00658403	0.047519	CDC42BPA	CDC42 binding protein kinase alpha [Source:HGNC Symbol;Acc:HGNC:1737]
ENSG00000224834	13.2123	0.985798	0.517256	1.90582	0.0566733	0.198401	BTF3P9	basic transcription factor 3 pseudogene 9 [Source:HGNC Symbol;Acc:HGNC:38573]
ENSG00000143740	3976.73	-0.0825463	0.100177	-0.824004	0.409937	0.649369	SNAP47	synaptosome associated protein 47 [Source:HGNC Symbol;Acc:HGNC:30669]
ENSG00000081692	643.061	0.122327	0.272658	0.448648	0.653685	0.822145	JMJD4	jumonji domain containing 4 [Source:HGNC Symbol;Acc:HGNC:25724]
ENSG00000143816	233.248	0.183222	0.305358	0.600024	0.548491	0.754171	WNT9A	Wnt family member 9A [Source:HGNC Symbol;Acc:HGNC:12778]
ENSG00000143761	30729.8	-0.438759	0.163937	-2.67639	0.00744201	0.0515748	ARF1	ADP ribosylation factor 1 [Source:HGNC Symbol;Acc:HGNC:652]
ENSG00000143793	1954.74	-0.120621	0.158412	-0.761443	0.446393	0.679292	C1orf35	chromosome 1 open reading frame 35 [Source:HGNC Symbol;Acc:HGNC:19032]
ENSG00000162910	1775.44	-0.231294	0.153944	-1.50246	0.132979	0.340303	MRPL55	mitochondrial ribosomal protein L55 [Source:HGNC Symbol;Acc:HGNC:16686]
ENSG00000280157	12.9821	0.62156	0.87947	0.706744	0.479726	0.704959		TEC
ENSG00000143774	15361.3	0.250676	0.172758	1.45102	0.146775	0.361341	GUK1	guanylate kinase 1 [Source:HGNC Symbol;Acc:HGNC:4693]
ENSG00000198835	121.544	0.369901	0.360515	1.02604	0.304875	0.552756	GJC2	gap junction protein gamma 2 [Source:HGNC Symbol;Acc:HGNC:17494]
ENSG00000203684	18.2897	1.1613	0.624587	1.85931	0.0629838	0.212886	IBA57-DT	IBA57 divergent transcript [Source:HGNC Symbol;Acc:HGNC:32062]
ENSG00000162913	127.72	0.054584	0.323272	0.168848	0.865916	0.937062	OBSCN-AS1	OBSCN antisense RNA 1 [Source:HGNC Symbol;Acc:HGNC:32047]
ENSG00000154358	2550.94	0.0955287	0.269473	0.354501	0.722963	0.861942	OBSCN	obscurin, cytoskeletal calmodulin and titin-interacting RhoGEF [Source:HGNC Symbol;Acc:HGNC:15719]
ENSG00000269890	31.4897	-0.655156	0.419399	-1.56213	0.118258	0.31715
ENSG00000154370	1650.66	0.0123498	0.146745	0.0841586	0.93293	0.970303	TRIM11	tripartite motif containing 11 [Source:HGNC Symbol;Acc:HGNC:16281]
ENSG00000196890	127.989	-0.551463	0.412007	-1.33848	0.18074	0.410802	H2BU1	H2B.U histone 1 [Source:HGNC Symbol;Acc:HGNC:20514]
ENSG00000181201	20.8161	0.710416	0.540222	1.31504	0.188495	0.420768	H2BU2P	H2B.U histone 2, pseudogene [Source:HGNC Symbol;Acc:HGNC:20515]
ENSG00000279306	11.3712	0.047201	0.847204	0.0557139	0.95557	0.980903		novel transcript
ENSG00000168159	23853.1	-0.259252	0.160142	-1.61889	0.105471	0.295045	RNF187	ring finger protein 187 [Source:HGNC Symbol;Acc:HGNC:27146]
ENSG00000234975	174.515	0.00711486	0.272705	0.02609	0.979186	0.990508	FTH1P2	ferritin heavy chain 1 pseudogene 2 [Source:HGNC Symbol;Acc:HGNC:3989]
ENSG00000116574	2166.44	0.239246	0.221259	1.0813	0.279565	0.525092	RHOU	ras homolog family member U [Source:HGNC Symbol;Acc:HGNC:17794]
ENSG00000177788	10.0939	-0.869691	0.871222	-0.998243	0.318161	0.566344		novel transcript
ENSG00000168118	4330.82	-0.106451	0.135449	-0.785914	0.431918	0.667457	RAB4A	RAB4A, member RAS oncogene family [Source:HGNC Symbol;Acc:HGNC:9781]
ENSG00000154429	6812.95	-0.136236	0.167465	-0.813516	0.415922	0.654311	CCSAP	centriole, cilia and spindle associated protein [Source:HGNC Symbol;Acc:HGNC:29578]
ENSG00000143632	1894.11	0.231569	0.316024	0.732755	0.463708	0.693735	ACTA1	actin alpha 1, skeletal muscle [Source:HGNC Symbol;Acc:HGNC:129]
ENSG00000069248	1403.62	0.417469	0.227249	1.83706	0.0662017	0.219557	NUP133	nucleoporin 133 [Source:HGNC Symbol;Acc:HGNC:18016]
ENSG00000135776	578.736	0.0135467	0.24679	0.0548915	0.956225	0.981335	ABCB10	ATP binding cassette subfamily B member 10 [Source:HGNC Symbol;Acc:HGNC:41]
ENSG00000135801	1427.32	-0.335556	0.185672	-1.80725	0.070723	0.230007	TAF5L	TATA-box binding protein associated factor 5 like [Source:HGNC Symbol;Acc:HGNC:17304]
ENSG00000135763	556.18	0.0131163	0.321606	0.0407839	0.967468	0.985949	URB2	URB2 ribosome biogenesis homolog [Source:HGNC Symbol;Acc:HGNC:28967]
ENSG00000135773	21.3285	-0.436607	0.553795	-0.788391	0.430468	0.666003	CAPN9	calpain 9 [Source:HGNC Symbol;Acc:HGNC:1486]
ENSG00000119280	4873.98	0.168461	0.188922	0.891695	0.372557	0.61674	C1orf198	chromosome 1 open reading frame 198 [Source:HGNC Symbol;Acc:HGNC:25900]
ENSG00000143643	1213.58	0.531059	0.144389	3.67797	0.000235099	0.0042259	TTC13	tetratricopeptide repeat domain 13 [Source:HGNC Symbol;Acc:HGNC:26204]
ENSG00000143633	759.491	0.227744	0.279818	0.813899	0.415703	0.654181	C1orf131	chromosome 1 open reading frame 131 [Source:HGNC Symbol;Acc:HGNC:25332]
ENSG00000116906	5185.62	0.000122169	0.137431	0.000888948	0.999291	1	GNPAT	glyceronephosphate O-acyltransferase [Source:HGNC Symbol;Acc:HGNC:4416]
ENSG00000116903	440.526	0.479547	0.247512	1.93746	0.0526887	0.188788	EXOC8	exocyst complex component 8 [Source:HGNC Symbol;Acc:HGNC:24659]
ENSG00000010072	289.322	0.137863	0.245148	0.562367	0.573866	0.771861	SPRTN	SprT-like N-terminal domain [Source:HGNC Symbol;Acc:HGNC:25356]
ENSG00000135766	3957.96	0.0942385	0.156427	0.602443	0.546879	0.753181	EGLN1	egl-9 family hypoxia inducible factor 1 [Source:HGNC Symbol;Acc:HGNC:1232]
ENSG00000162946	134.015	0.262147	0.339982	0.77106	0.440671	0.674949	DISC1	DISC1 scaffold protein [Source:HGNC Symbol;Acc:HGNC:2888]
ENSG00000116991	1561.74	0.116362	0.317491	0.366505	0.713988	0.856984	SIPA1L2	signal induced proliferation associated 1 like 2 [Source:HGNC Symbol;Acc:HGNC:23800]
ENSG00000212916	134.497	0.0622287	0.249731	0.249183	0.803219	0.905076	MAP10	microtubule associated protein 10 [Source:HGNC Symbol;Acc:HGNC:29265]
ENSG00000135778	2202.36	-0.606382	0.201415	-3.01061	0.00260721	0.0249015	NTPCR	nucleoside-triphosphatase, cancer-related [Source:HGNC Symbol;Acc:HGNC:28204]
ENSG00000135749	1453.13	0.0428213	0.200985	0.213057	0.831282	0.91878	PCNX2	pecanex 2 [Source:HGNC Symbol;Acc:HGNC:8736]
ENSG00000135750	129.161	0.0344144	0.375654	0.091612	0.927006	0.967494	KCNK1	potassium two pore domain channel subfamily K member 1 [Source:HGNC Symbol;Acc:HGNC:6272]
ENSG00000183780	86.3999	0.392129	0.387687	1.01146	0.311797	0.560257	SLC35F3	solute carrier family 35 member F3 [Source:HGNC Symbol;Acc:HGNC:23616]
ENSG00000235605	41.2556	0.344242	0.301192	1.14293	0.253067	0.496549		ribosomal protein S15 (RPS15) pseudogene
ENSG00000273367	12.9681	-0.506145	0.631145	-0.801948	0.422583	0.659122		novel transcript
ENSG00000231663	55.7586	-0.620414	0.417274	-1.48683	0.137061	0.346046	COA6-AS1	COA6 antisense RNA 1 [Source:HGNC Symbol;Acc:HGNC:40825]
ENSG00000168275	1766.59	-0.294221	0.197773	-1.48767	0.136839	0.345763	COA6	cytochrome c oxidase assembly factor 6 [Source:HGNC Symbol;Acc:HGNC:18025]
ENSG00000059588	245.388	0.362676	0.298273	1.21592	0.224016	0.463316	TARBP1	TAR (HIV-1) RNA binding protein 1 [Source:HGNC Symbol;Acc:HGNC:11568]
ENSG00000168264	8757.7	-0.300981	0.11736	-2.5646	0.0103294	0.0641447	IRF2BP2	interferon regulatory factor 2 binding protein 2 [Source:HGNC Symbol;Acc:HGNC:21729]
ENSG00000273416	78.9728	0.660271	0.315527	2.09259	0.0363853	0.148719		novel transcript
ENSG00000173726	27217.2	0.24924	0.201767	1.23529	0.216723	0.454401	TOMM20	translocase of outer mitochondrial membrane 20 [Source:HGNC Symbol;Acc:HGNC:20947]
ENSG00000188739	162.289	1.1523	0.245392	4.69575	2.65628e-06	0.00012933	RBM34	RNA binding motif protein 34 [Source:HGNC Symbol;Acc:HGNC:28965]
ENSG00000152904	3445.7	0.0323508	0.202067	0.1601	0.872803	0.940468	GGPS1	geranylgeranyl diphosphate synthase 1 [Source:HGNC Symbol;Acc:HGNC:4249]
ENSG00000116957	1295.97	-0.143793	0.155555	-0.924387	0.355285	0.600988
ENSG00000162885	172.453	0.361499	0.24462	1.4778	0.139462	0.349302	B3GALNT2	beta-1,3-N-acetylgalactosaminyltransferase 2 [Source:HGNC Symbol;Acc:HGNC:28596]
ENSG00000273058	43.5709	1.19576	0.357602	3.34383	0.000826311	0.0106648		novel transcript
ENSG00000119285	536.761	0.0294615	0.220052	0.133884	0.893494	0.950254	HEATR1	HEAT repeat containing 1 [Source:HGNC Symbol;Acc:HGNC:25517]
ENSG00000116984	523.892	0.474114	0.232516	2.03906	0.0414442	0.16222	MTR	5-methyltetrahydrofolate-homocysteine methyltransferase [Source:HGNC Symbol;Acc:HGNC:7468]
ENSG00000237991	19.1194	0.322947	0.350249	0.922048	0.356503	0.602459	RPL35P1	ribosomal protein L35 pseudogene 1 [Source:HGNC Symbol;Acc:HGNC:36695]
ENSG00000215808	56.5707	-1.04855	0.711856	-1.47298	0.140758	0.351497	LINC01139	long intergenic non-protein coding RNA 1139 [Source:HGNC Symbol;Acc:HGNC:27924]
ENSG00000228818	10.6873	0.418434	0.649585	0.644156	0.519475	0.734561		proteasome 26S non-ATPase subunit 2 (PSMD2) pseudogene
ENSG00000226919	17.6163	0.305247	0.447366	0.682321	0.495036	0.715603		novel transcript, antisense to RGS7
ENSG00000182901	1354.26	-0.129323	0.308693	-0.418938	0.675262	0.835812	RGS7	regulator of G protein signaling 7 [Source:HGNC Symbol;Acc:HGNC:10003]
ENSG00000225554	187.729	-0.249296	0.231823	-1.07537	0.282207	0.527766
ENSG00000091483	2528.9	-0.343796	0.203263	-1.69139	0.0907626	0.268737	FH	fumarate hydratase [Source:HGNC Symbol;Acc:HGNC:3700]
ENSG00000203668	1057.36	1.03004	0.2951	3.49048	0.000482148	0.00724658	CHML	CHM like Rab escort protein [Source:HGNC Symbol;Acc:HGNC:1941]
ENSG00000180287	59.1746	1.02697	0.386745	2.65542	0.00792103	0.0540003	PLD5	phospholipase D family member 5 [Source:HGNC Symbol;Acc:HGNC:26879]
ENSG00000054282	950.325	0.331974	0.156734	2.11807	0.0341692	0.14254	SDCCAG8	SHH signaling and ciliogenesis regulator SDCCAG8 [Source:HGNC Symbol;Acc:HGNC:10671]
ENSG00000117020	16255.9	-0.615431	0.208245	-2.95532	0.0031234	0.028142	AKT3	AKT serine/threonine kinase 3 [Source:HGNC Symbol;Acc:HGNC:393]
ENSG00000226828	24.5206	-0.456772	0.482376	-0.94692	0.343679	0.590356	LINC02774	long intergenic non-protein coding RNA 2774 [Source:HGNC Symbol;Acc:HGNC:27923]
ENSG00000179456	39090.1	-0.126385	0.175554	-0.719921	0.471574	0.699745	ZBTB18	zinc finger and BTB domain containing 18 [Source:HGNC Symbol;Acc:HGNC:13030]
ENSG00000279774	36.2677	0.674924	0.440676	1.53157	0.125629	0.32834		novel transcript
ENSG00000035687	3485.34	0.120783	0.174997	0.690197	0.490071	0.712742	ADSS2	adenylosuccinate synthase 2 [Source:HGNC Symbol;Acc:HGNC:292]
ENSG00000121644	2212.72	-0.431662	0.174446	-2.47447	0.0133433	0.0758947	DESI2	desumoylating isopeptidase 2 [Source:HGNC Symbol;Acc:HGNC:24264]
ENSG00000203667	1400.59	-0.196911	0.151317	-1.30131	0.193151	0.426137	COX20	cytochrome c oxidase assembly factor COX20 [Source:HGNC Symbol;Acc:HGNC:26970]
ENSG00000272195	66.2743	0.392953	0.425299	0.923943	0.355516	0.601182		novel transcript, antisense to EFCAB2
ENSG00000203666	550.616	-0.236247	0.246411	-0.95875	0.337685	0.58494	EFCAB2	EF-hand calcium binding domain 2 [Source:HGNC Symbol;Acc:HGNC:28166]
ENSG00000185420	1066.4	-0.96582	0.271448	-3.55803	0.000373643	0.00592758	SMYD3	SET and MYND domain containing 3 [Source:HGNC Symbol;Acc:HGNC:15513]
ENSG00000162851	418.165	0.442357	0.176432	2.50724	0.0121678	0.0715394	TFB2M	transcription factor B2, mitochondrial [Source:HGNC Symbol;Acc:HGNC:18559]
ENSG00000162852	1080.18	-0.0842042	0.199205	-0.4227	0.672514	0.833864	CNST	consortin, connexin sorting protein [Source:HGNC Symbol;Acc:HGNC:26486]
ENSG00000143653	3955.61	0.0242283	0.18036	0.134333	0.893139	0.950097	SCCPDH	saccharopine dehydrogenase (putative) [Source:HGNC Symbol;Acc:HGNC:24275]
ENSG00000223519	9.33014	0.339511	0.850994	0.398958	0.689924	0.843994	KIF28P	kinesin family member 28, pseudogene [Source:HGNC Symbol;Acc:HGNC:49205]
ENSG00000260855	188.086	0.589214	0.235566	2.50127	0.012375	0.0723608		novel transcript
ENSG00000153207	428.668	0.406142	0.246412	1.64822	0.0993078	0.283785	AHCTF1	AT-hook containing transcription factor 1 [Source:HGNC Symbol;Acc:HGNC:24618]
ENSG00000197472	242.656	-0.161479	0.235605	-0.68538	0.493104	0.714933	ZNF695	zinc finger protein 695 [Source:HGNC Symbol;Acc:HGNC:30954]
ENSG00000135747	30.5236	0.290516	0.381588	0.761333	0.446458	0.679325	ZNF670-ZNF695	ZNF670-ZNF695 readthrough (NMD candidate) [Source:HGNC Symbol;Acc:HGNC:49200]
ENSG00000277462	190.971	0.00595571	0.366094	0.0162683	0.98702	0.994301	ZNF670	zinc finger protein 670 [Source:HGNC Symbol;Acc:HGNC:28167]
ENSG00000188295	636.103	0.211249	0.222789	0.948203	0.343026	0.589773	ZNF669	zinc finger protein 669 [Source:HGNC Symbol;Acc:HGNC:25736]
ENSG00000221953	117.508	0.370973	0.301108	1.23202	0.21794	0.45628	C1orf229	chromosome 1 open reading frame 229 [Source:HGNC Symbol;Acc:HGNC:33759]
ENSG00000196418	443.787	-0.352159	0.296361	-1.18828	0.234724	0.475982	ZNF124	zinc finger protein 124 [Source:HGNC Symbol;Acc:HGNC:12907]
ENSG00000224014	14.8123	-0.245939	0.612324	-0.401649	0.687942	0.842708		SMT3 suppressor of mif two 3 homolog 3 (yeast) (SUMO3) pseudogene
ENSG00000215795	28.5956	-0.673811	0.42672	-1.57905	0.114326	0.310919		peroxisomal biogenesis factor 5 (PEX5) pseudogene
ENSG00000227671	94.629	0.363971	0.378259	0.962229	0.335935	0.583203	ZNF731P	zinc finger protein 731, pseudogene [Source:HGNC Symbol;Acc:HGNC:32471]
ENSG00000202079	41.7302	1.14834	0.368071	3.11989	0.00180916	0.019126		Y RNA [Source:RFAM;Acc:RF00019]
ENSG00000162714	4249.37	-0.286077	0.131228	-2.17999	0.0292581	0.129594	ZNF496	zinc finger protein 496 [Source:HGNC Symbol;Acc:HGNC:23713]
ENSG00000162711	23.1943	-0.555597	0.6073	-0.914864	0.360263	0.605842	NLRP3	NLR family pyrin domain containing 3 [Source:HGNC Symbol;Acc:HGNC:16400]
ENSG00000162722	357.727	0.504948	0.336258	1.50167	0.133183	0.340485	TRIM58	tripartite motif containing 58 [Source:HGNC Symbol;Acc:HGNC:24150]
ENSG00000175137	4095.97	-0.0227221	0.187513	-0.121176	0.903551	0.955612	SH3BP5L	SH3 binding domain protein 5 like [Source:HGNC Symbol;Acc:HGNC:29360]
ENSG00000171161	2869.36	-0.563039	0.172761	-3.25907	0.0011178	0.0133758	ZNF672	zinc finger protein 672 [Source:HGNC Symbol;Acc:HGNC:26179]
ENSG00000185220	249.361	0.0176936	0.42843	0.0412986	0.967058	0.98585	PGBD2	piggyBac transposable element derived 2 [Source:HGNC Symbol;Acc:HGNC:19399]
ENSG00000233084	10.1044	-0.739408	0.673968	-1.0971	0.2726	0.517286	RPL23AP25	ribosomal protein L23a pseudogene 25 [Source:HGNC Symbol;Acc:HGNC:35672]
ENSG00000035115	1258.74	0.469338	0.230541	2.03581	0.0417692	0.162984	SH3YL1	SH3 and SYLF domain containing 1 [Source:HGNC Symbol;Acc:HGNC:29546]
ENSG00000143727	7135.43	-0.30795	0.107177	-2.8733	0.00406211	0.0338003	ACP1	acid phosphatase 1 [Source:HGNC Symbol;Acc:HGNC:122]
ENSG00000130508	1393.81	0.0993501	0.178863	0.555453	0.578585	0.774957	PXDN	peroxidasin [Source:HGNC Symbol;Acc:HGNC:14966]
ENSG00000171853	2546.87	-0.456785	0.169826	-2.68971	0.00715131	0.050141	TRAPPC12	trafficking protein particle complex 12 [Source:HGNC Symbol;Acc:HGNC:24284]
ENSG00000225234	114.078	-0.292491	0.360724	-0.810845	0.417455	0.655354	TRAPPC12-AS1	TRAPPC12 antisense RNA 1 [Source:HGNC Symbol;Acc:HGNC:41046]
ENSG00000271868	20.2986	0.341917	0.539197	0.634124	0.526	0.739311		novel transcript
ENSG00000182551	2181.78	-0.162159	0.215195	-0.753543	0.451123	0.683238	ADI1	acireductone dioxygenase 1 [Source:HGNC Symbol;Acc:HGNC:30576]
ENSG00000235078	19.7216	0.650697	0.530613	1.22631	0.220081	0.458993		novel transcript, antisense to ADI1
ENSG00000242282	30.1602	-0.176323	0.483002	-0.365056	0.715069	0.857346		novel transcript
ENSG00000234171	1169.97	-0.175342	0.194881	-0.899736	0.368261	0.613165	RNASEH1-AS1	RNASEH1 antisense RNA 1 [Source:HGNC Symbol;Acc:HGNC:49289]
ENSG00000118004	83.3998	-0.0140808	0.463992	-0.030347	0.97579	0.989294	COLEC11	collectin subfamily member 11 [Source:HGNC Symbol;Acc:HGNC:17213]
ENSG00000230090	36.2474	0.758669	0.4339	1.74849	0.08038	0.249613		novel transcript
ENSG00000236106	53.7708	-0.950943	0.545762	-1.74241	0.0814364	0.251568		novel transcript
ENSG00000234275	21.5665	0.255443	0.74553	0.342633	0.731875	0.867004		novel transcript
ENSG00000205837	10.068	-0.378536	0.887551	-0.426495	0.669747	0.832472	LINC00487	long intergenic non-protein coding RNA 487 [Source:HGNC Symbol;Acc:HGNC:42947]
ENSG00000271947	22.4892	1.87899	0.496971	3.78089	0.000156271	0.00313403		novel transcript
ENSG00000228203	172.497	0.239329	0.272153	0.879392	0.379189	0.62242	GRASLND	glycosaminoglycan regulatory associated long non-coding RNA [Source:HGNC Symbol;Acc:HGNC:30963]
ENSG00000235092	54.5988	0.0685796	0.317359	0.216095	0.828914	0.917652	ID2-AS1	ID2 antisense RNA 1 [Source:HGNC Symbol;Acc:HGNC:51103]
ENSG00000260837	126.339	0.227833	0.219962	1.03578	0.300303	0.548026
ENSG00000134313	13892.6	0.573894	0.257828	2.22587	0.0260226	0.119465	KIDINS220	kinase D interacting substrate 220 [Source:HGNC Symbol;Acc:HGNC:29508]
ENSG00000143797	5112.04	0.466217	0.164964	2.82618	0.00471066	0.0377108	MBOAT2	membrane bound O-acyltransferase domain containing 2 [Source:HGNC Symbol;Acc:HGNC:25193]
ENSG00000151693	592.613	-0.018437	0.311889	-0.0591141	0.952861	0.980085	ASAP2	ArfGAP with SH3 domain, ankyrin repeat and PH domain 2 [Source:HGNC Symbol;Acc:HGNC:2721]
ENSG00000119185	5976.69	-0.0702434	0.226659	-0.309908	0.756631	0.880371	ITGB1BP1	integrin subunit beta 1 binding protein 1 [Source:HGNC Symbol;Acc:HGNC:23927]
ENSG00000119203	1822.56	0.144917	0.186109	0.77867	0.436174	0.671031	CPSF3	cleavage and polyadenylation specific factor 3 [Source:HGNC Symbol;Acc:HGNC:2326]
ENSG00000151694	623.156	0.279396	0.216438	1.29088	0.196745	0.429989	ADAM17	ADAM metallopeptidase domain 17 [Source:HGNC Symbol;Acc:HGNC:195]
ENSG00000239300	16.2824	0.539201	0.543558	0.991985	0.321205	0.56842		novel transcript
ENSG00000271855	156.606	-0.146194	0.258881	-0.564716	0.572267	0.770692		novel transcript
ENSG00000134308	51492.9	-0.216816	0.181726	-1.1931	0.232831	0.473751	YWHAQ	tyrosine 3-monooxygenase/tryptophan 5-monooxygenase activation protein theta [Source:HGNC Symbol;Acc:HGNC:12854]
ENSG00000115750	246.718	-0.0533129	0.224762	-0.237197	0.812504	0.909525	TAF1B	TATA-box binding protein associated factor, RNA polymerase I subunit B [Source:HGNC Symbol;Acc:HGNC:11533]
ENSG00000269973	310.146	0.711506	0.266462	2.6702	0.00758061	0.0523621		novel transcript
ENSG00000134317	50.9201	-0.50759	0.443743	-1.14388	0.252672	0.496085	GRHL1	grainyhead like transcription factor 1 [Source:HGNC Symbol;Acc:HGNC:17923]
ENSG00000260077	648.865	0.0449199	0.288359	0.155778	0.876208	0.941957		novel transcript
ENSG00000172059	1698.23	-0.233939	0.179748	-1.30148	0.193093	0.426082	KLF11	Kruppel like factor 11 [Source:HGNC Symbol;Acc:HGNC:11811]
ENSG00000271787	10.1598	-0.652875	0.607998	-1.07381	0.282907	0.528602		novel transcript, antisense to KLF11
ENSG00000205795	51.5407	-0.990302	0.390271	-2.53747	0.0111657	0.0672538	CYS1	cystin 1 [Source:HGNC Symbol;Acc:HGNC:18525]
ENSG00000257135	87.526	-1.19078	0.391088	-3.04478	0.00232848	0.0229347	ODC1-DT	ODC1 divergent transcript [Source:HGNC Symbol;Acc:HGNC:54070]
ENSG00000115761	606.384	0.393274	0.219513	1.79158	0.0732005	0.235164	NOL10	nucleolar protein 10 [Source:HGNC Symbol;Acc:HGNC:25862]
ENSG00000243819	83.7411	0.58136	0.324397	1.79213	0.0731129	0.234973	RN7SL832P	RNA, 7SL, cytoplasmic 832, pseudogene [Source:HGNC Symbol;Acc:HGNC:46848]
ENSG00000143882	86.7539	0.318886	0.321226	0.992714	0.320849	0.568271	ATP6V1C2	ATPase H+ transporting V1 subunit C2 [Source:HGNC Symbol;Acc:HGNC:18264]
ENSG00000143870	4306.62	-0.449602	0.175289	-2.56491	0.0103202	0.0641289	PDIA6	protein disulfide isomerase family A member 6 [Source:HGNC Symbol;Acc:HGNC:30168]
ENSG00000150873	25.173	1.01843	0.629502	1.61784	0.105698	0.295547	C2orf50	chromosome 2 open reading frame 50 [Source:HGNC Symbol;Acc:HGNC:26324]
ENSG00000162976	310.691	0.176918	0.252973	0.699355	0.48433	0.708478	SLC66A3	solute carrier family 66 member 3 [Source:HGNC Symbol;Acc:HGNC:28503]
ENSG00000134318	1192.53	0.369669	0.303147	1.21944	0.222677	0.461802	ROCK2	Rho associated coiled-coil containing protein kinase 2 [Source:HGNC Symbol;Acc:HGNC:10252]
ENSG00000169016	619.188	-0.574531	0.296102	-1.94031	0.0523414	0.187952	E2F6	E2F transcription factor 6 [Source:HGNC Symbol;Acc:HGNC:3120]
ENSG00000134324	1250.41	0.828162	0.216165	3.83116	0.000127538	0.00266632	LPIN1	lipin 1 [Source:HGNC Symbol;Acc:HGNC:13345]
ENSG00000151779	2329.54	0.158551	0.197961	0.800917	0.42318	0.659533	NBAS	NBAS subunit of NRZ tethering complex [Source:HGNC Symbol;Acc:HGNC:15625]
ENSG00000233718	311.709	-0.269085	0.207585	-1.29626	0.194885	0.427896	MYCNOS	MYCN opposite strand [Source:HGNC Symbol;Acc:HGNC:16911]
ENSG00000134323	5558.89	-0.647835	0.19505	-3.32137	0.000895765	0.011283	MYCN	MYCN proto-oncogene, bHLH transcription factor [Source:HGNC Symbol;Acc:HGNC:7559]
ENSG00000197872	11789	0.530691	0.262327	2.02302	0.0430714	0.166156	CYRIA	CYFIP related Rac1 interactor A [Source:HGNC Symbol;Acc:HGNC:25373]
ENSG00000214842	9.56366	-1.45486	0.868615	-1.67492	0.0939501	0.274715	RAD51AP2	RAD51 associated protein 2 [Source:HGNC Symbol;Acc:HGNC:34417]
ENSG00000163032	2433.99	-0.833529	0.254322	-3.27745	0.00104749	0.0127408	VSNL1	visinin like 1 [Source:HGNC Symbol;Acc:HGNC:12722]
ENSG00000163029	567.481	1.21039	0.250779	4.82652	1.38938e-06	7.63102e-05	SMC6	structural maintenance of chromosomes 6 [Source:HGNC Symbol;Acc:HGNC:20466]
ENSG00000170745	63.8014	-0.176087	0.344004	-0.511874	0.608739	0.794649	KCNS3	potassium voltage-gated channel modifier subfamily S member 3 [Source:HGNC Symbol;Acc:HGNC:6302]
ENSG00000260331	39.4997	0.755782	0.451061	1.67557	0.0938231	0.274564		novel transcript
ENSG00000240857	784.009	-0.446721	0.181886	-2.45604	0.0140477	0.0787604	RDH14	retinol dehydrogenase 14 [Source:HGNC Symbol;Acc:HGNC:19979]
ENSG00000143867	653.746	0.304727	0.817705	0.372661	0.7094	0.854562	OSR1	odd-skipped related transcription factor 1 [Source:HGNC Symbol;Acc:HGNC:8111]
ENSG00000183891	220.761	0.0853502	0.291199	0.293099	0.769446	0.887555	TTC32	tetratricopeptide repeat domain 32 [Source:HGNC Symbol;Acc:HGNC:32954]
ENSG00000118965	279.447	0.561353	0.287293	1.95394	0.0507086	0.184252	WDR35	WD repeat domain 35 [Source:HGNC Symbol;Acc:HGNC:29250]
ENSG00000227210	10.9452	-0.503643	0.762279	-0.660707	0.508801	0.726664		novel transcript
ENSG00000068697	12168.4	-0.162371	0.136754	-1.18732	0.235101	0.476451	LAPTM4A	lysosomal protein transmembrane 4 alpha [Source:HGNC Symbol;Acc:HGNC:6924]
ENSG00000223734	9.32804	0.027134	0.769923	0.0352425	0.971886	0.987992	LAPTM4A-DT	LAPTM4A divergent transcript [Source:HGNC Symbol;Acc:HGNC:54382]
ENSG00000115884	1033.8	-0.312484	0.245434	-1.27319	0.202949	0.437311	SDC1	syndecan 1 [Source:HGNC Symbol;Acc:HGNC:10658]
ENSG00000055917	5949.89	0.17217	0.202569	0.849931	0.395363	0.635315	PUM2	pumilio RNA binding family member 2 [Source:HGNC Symbol;Acc:HGNC:14958]
ENSG00000143878	17372.9	-0.269865	0.144951	-1.86176	0.0626362	0.211985	RHOB	ras homolog family member B [Source:HGNC Symbol;Acc:HGNC:668]
ENSG00000279307	24.7749	0.573236	0.362335	1.58206	0.113636	0.309881	NDUFAF2P1	NDUFAF2 pseudogene 1 [Source:HGNC Symbol;Acc:HGNC:54722]
ENSG00000143869	10.2829	-0.361061	0.831162	-0.434405	0.663994	0.828795	GDF7	growth differentiation factor 7 [Source:HGNC Symbol;Acc:HGNC:4222]
ENSG00000118961	917.137	-0.0349091	0.159611	-0.218714	0.826873	0.916563	LDAH	lipid droplet associated hydrolase [Source:HGNC Symbol;Acc:HGNC:26145]
ENSG00000279526	36.4236	-0.908898	0.439552	-2.06778	0.0386604	0.155142		TEC
ENSG00000119778	750.64	0.312391	0.18731	1.66778	0.0953594	0.277091	ATAD2B	ATPase family AAA domain containing 2B [Source:HGNC Symbol;Acc:HGNC:29230]
ENSG00000173960	1661.39	0.0339063	0.224807	0.150824	0.880114	0.944197	UBXN2A	UBX domain protein 2A [Source:HGNC Symbol;Acc:HGNC:27265]
ENSG00000205639	42.6308	-0.129192	0.367547	-0.351497	0.725215	0.863039	MFSD2B	major facilitator superfamily domain containing 2B [Source:HGNC Symbol;Acc:HGNC:37207]
ENSG00000163026	913.795	0.0721844	0.176485	0.409011	0.682532	0.840049	WDCP	WD repeat and coiled coil containing [Source:HGNC Symbol;Acc:HGNC:26157]
ENSG00000115128	4874.85	-0.214583	0.150787	-1.42308	0.154712	0.3735	SF3B6	splicing factor 3b subunit 6 [Source:HGNC Symbol;Acc:HGNC:30096]
ENSG00000219626	968.817	0.329069	0.165886	1.9837	0.047289	0.176484	FAM228B	family with sequence similarity 228 member B [Source:HGNC Symbol;Acc:HGNC:24736]
ENSG00000115129	934.081	-0.170739	0.210381	-0.811573	0.417037	0.654942	TP53I3	tumor protein p53 inducible protein 3 [Source:HGNC Symbol;Acc:HGNC:19373]
ENSG00000176732	38.7064	-0.209157	0.407932	-0.512724	0.608144	0.7942	PFN4	profilin family member 4 [Source:HGNC Symbol;Acc:HGNC:31103]
ENSG00000276087	14.5846	-0.98204	0.747859	-1.31314	0.189137	0.421385		novel transcript
ENSG00000186453	43.1954	0.0622239	0.285756	0.217752	0.827623	0.916903	FAM228A	family with sequence similarity 228 member A [Source:HGNC Symbol;Acc:HGNC:34418]
ENSG00000198399	472.426	1.01537	0.238591	4.2557	2.08395e-05	0.000662043	ITSN2	intersectin 2 [Source:HGNC Symbol;Acc:HGNC:6184]
ENSG00000242628	14.77	0.16796	0.462835	0.362894	0.716684	0.858145		novel transcript
ENSG00000138031	1069.04	-0.329709	0.216057	-1.52603	0.127003	0.330825	ADCY3	adenylate cyclase 3 [Source:HGNC Symbol;Acc:HGNC:234]
ENSG00000115137	397.409	0.330868	0.211666	1.56316	0.118015	0.316838	DNAJC27	DnaJ heat shock protein family (Hsp40) member C27 [Source:HGNC Symbol;Acc:HGNC:30290]
ENSG00000084710	7850.57	-0.122914	0.140357	-0.875722	0.381181	0.624305	EFR3B	EFR3 homolog B [Source:HGNC Symbol;Acc:HGNC:29155]
ENSG00000115138	186.768	-0.437083	0.337135	-1.29646	0.194817	0.427821	POMC	proopiomelanocortin [Source:HGNC Symbol;Acc:HGNC:9201]
ENSG00000119772	3934.58	-0.161109	0.125694	-1.28176	0.199927	0.433757	DNMT3A	DNA methyltransferase 3 alpha [Source:HGNC Symbol;Acc:HGNC:2978]
ENSG00000138101	2201.81	0.437564	0.192751	2.2701	0.0232017	0.110615	DTNB	dystrobrevin beta [Source:HGNC Symbol;Acc:HGNC:3058]
ENSG00000143970	346.124	0.315321	0.250395	1.2593	0.207923	0.443089	ASXL2	ASXL transcriptional regulator 2 [Source:HGNC Symbol;Acc:HGNC:23805]
ENSG00000084733	12050.8	-0.0339614	0.179455	-0.189247	0.849899	0.928341	RAB10	RAB10, member RAS oncogene family [Source:HGNC Symbol;Acc:HGNC:9759]
ENSG00000084754	13185.4	0.505182	0.149543	3.37817	0.000729696	0.00974407	HADHA	hydroxyacyl-CoA dehydrogenase trifunctional multienzyme complex subunit alpha [Source:HGNC Symbol;Acc:HGNC:4801]
ENSG00000173567	18.5704	-0.670251	0.61298	-1.09343	0.274205	0.518944	ADGRF3	adhesion G protein-coupled receptor F3 [Source:HGNC Symbol;Acc:HGNC:18989]
ENSG00000138018	2550.74	0.313173	0.189525	1.65241	0.0984507	0.282448	SELENOI	selenoprotein I [Source:HGNC Symbol;Acc:HGNC:29361]
ENSG00000213699	2076.12	-0.0500087	0.181643	-0.275313	0.783076	0.894904	SLC35F6	solute carrier family 35 member F6 [Source:HGNC Symbol;Acc:HGNC:26055]
ENSG00000157851	52232.1	0.103268	0.116774	0.884338	0.376514	0.620018	DPYSL5	dihydropyrimidinase like 5 [Source:HGNC Symbol;Acc:HGNC:20637]
ENSG00000230286	88.3772	1.09808	0.307941	3.56587	0.000362651	0.00579711		novel transcript
ENSG00000084764	10313.7	-0.176245	0.18135	-0.971849	0.331126	0.579245	MAPRE3	microtubule associated protein RP/EB family member 3 [Source:HGNC Symbol;Acc:HGNC:6892]
ENSG00000119777	1067.53	-0.330602	0.177558	-1.86194	0.062612	0.211943	TMEM214	transmembrane protein 214 [Source:HGNC Symbol;Acc:HGNC:25983]
ENSG00000231636	22.6225	-0.205202	0.51984	-0.394741	0.693034	0.845489	AGBL5-AS1	AGBL5 antisense RNA 1 [Source:HGNC Symbol;Acc:HGNC:41133]
ENSG00000272056	77.8628	1.70128	0.343004	4.95995	7.05118e-07	4.47448e-05		novel transcript, antisense to AGBL5
ENSG00000229122	76.4928	1.10644	0.398541	2.77622	0.00549951	0.0421333	AGBL5-IT1	AGBL5 intronic transcript 1 [Source:HGNC Symbol;Acc:HGNC:41484]
ENSG00000272148	49.8572	1.00232	0.366747	2.733	0.00627598	0.0459525		novel transcript, antisense to AGBL5
ENSG00000138080	489.998	0.0843318	0.232122	0.363309	0.716374	0.858145	EMILIN1	elastin microfibril interfacer 1 [Source:HGNC Symbol;Acc:HGNC:19880]
ENSG00000138030	1043.21	0.0869828	0.170144	0.511231	0.609189	0.794989	KHK	ketohexokinase [Source:HGNC Symbol;Acc:HGNC:6315]
ENSG00000143994	19.11	0.807184	0.487356	1.65625	0.0976708	0.281212	ABHD1	abhydrolase domain containing 1 [Source:HGNC Symbol;Acc:HGNC:17553]
ENSG00000138073	2548.21	-0.256383	0.156549	-1.63772	0.10148	0.287659	PREB	prolactin regulatory element binding [Source:HGNC Symbol;Acc:HGNC:9356]
ENSG00000138100	41.429	0.563925	0.495849	1.13729	0.255417	0.499135	TRIM54	tripartite motif containing 54 [Source:HGNC Symbol;Acc:HGNC:16008]
ENSG00000163794	110.282	-0.177297	0.303823	-0.583554	0.559521	0.761781	UCN	urocortin [Source:HGNC Symbol;Acc:HGNC:12516]
ENSG00000115204	3477.11	-0.33114	0.183825	-1.80139	0.0716417	0.231917	MPV17	mitochondrial inner membrane protein MPV17 [Source:HGNC Symbol;Acc:HGNC:7224]
ENSG00000115207	1948.99	-0.181734	0.175664	-1.03456	0.300875	0.548274	GTF3C2	general transcription factor IIIC subunit 2 [Source:HGNC Symbol;Acc:HGNC:4665]
ENSG00000234072	141.904	-0.0338125	0.316765	-0.106743	0.914993	0.961079		novel transcript, antisense to GTF3C2 and EIF2B4
ENSG00000115211	2312.11	0.0194619	0.148784	0.130806	0.895929	0.95137	EIF2B4	eukaryotic translation initiation factor 2B subunit delta [Source:HGNC Symbol;Acc:HGNC:3260]
ENSG00000115234	4785.24	-0.255653	0.175057	-1.4604	0.144181	0.357568	SNX17	sorting nexin 17 [Source:HGNC Symbol;Acc:HGNC:14979]
ENSG00000163795	1779.19	-0.429283	0.156294	-2.74663	0.00602109	0.0447778	ZNF513	zinc finger protein 513 [Source:HGNC Symbol;Acc:HGNC:26498]
ENSG00000115241	11655.8	-0.0380832	0.153277	-0.24846	0.803778	0.905462	PPM1G	protein phosphatase, Mg2+/Mn2+ dependent 1G [Source:HGNC Symbol;Acc:HGNC:9278]
ENSG00000115216	6475.06	-0.00908277	0.126103	-0.0720268	0.942581	0.975138	NRBP1	nuclear receptor binding protein 1 [Source:HGNC Symbol;Acc:HGNC:7993]
ENSG00000138002	1076.21	0.419052	0.18641	2.24801	0.0245757	0.11488	IFT172	intraflagellar transport 172 [Source:HGNC Symbol;Acc:HGNC:30391]
ENSG00000084734	15.8747	-0.470993	0.6066	-0.776448	0.437484	0.672249	GCKR	glucokinase regulator [Source:HGNC Symbol;Acc:HGNC:4196]
ENSG00000221843	86.8613	0.327959	0.337231	0.972503	0.3308	0.578757	C2orf16	chromosome 2 open reading frame 16 [Source:HGNC Symbol;Acc:HGNC:25275]
ENSG00000176714	137.762	0.730852	0.316683	2.30784	0.0210083	0.103757	CCDC121	coiled-coil domain containing 121 [Source:HGNC Symbol;Acc:HGNC:25833]
ENSG00000198522	3323.65	-0.123485	0.145799	-0.846956	0.39702	0.637042	GPN1	GPN-loop GTPase 1 [Source:HGNC Symbol;Acc:HGNC:17030]
ENSG00000119760	1688.21	-0.224449	0.110957	-2.02284	0.0430896	0.166175	SUPT7L	SPT7 like, STAGA complex subunit gamma [Source:HGNC Symbol;Acc:HGNC:30632]
ENSG00000171174	158.295	0.362366	0.251141	1.44288	0.149055	0.364676	RBKS	ribokinase [Source:HGNC Symbol;Acc:HGNC:30325]
ENSG00000158019	1419.63	-0.262775	0.174014	-1.51007	0.131024	0.337394	BABAM2	BRISC and BRCA1 A complex member 2 [Source:HGNC Symbol;Acc:HGNC:1106]
ENSG00000075426	1280.28	-0.0492526	0.431778	-0.114069	0.909183	0.957964	FOSL2	FOS like 2, AP-1 transcription factor subunit [Source:HGNC Symbol;Acc:HGNC:3798]
ENSG00000163803	38.1693	1.20225	0.408651	2.942	0.00326101	0.0290177	PLB1	phospholipase B1 [Source:HGNC Symbol;Acc:HGNC:30041]
ENSG00000226833	22.4612	-0.791743	0.667659	-1.18585	0.235682	0.476886		novel transcript
ENSG00000213639	14977.3	0.289485	0.165452	1.74966	0.080177	0.249229	PPP1CB	protein phosphatase 1 catalytic subunit beta [Source:HGNC Symbol;Acc:HGNC:9282]
ENSG00000163806	31.1506	-0.413551	0.479659	-0.862177	0.38859	0.62997	SPDYA	speedy/RINGO cell cycle regulator family member A [Source:HGNC Symbol;Acc:HGNC:30613]
ENSG00000171103	562.272	-0.0684307	0.232907	-0.293811	0.768902	0.887173	TRMT61B	tRNA methyltransferase 61B [Source:HGNC Symbol;Acc:HGNC:26070]
ENSG00000163811	947.586	0.321159	0.207122	1.55058	0.121003	0.32145	WDR43	WD repeat domain 43 [Source:HGNC Symbol;Acc:HGNC:28945]
ENSG00000115295	333.745	-0.099247	0.257355	-0.385642	0.699762	0.849484	CLIP4	CAP-Gly domain containing linker protein family member 4 [Source:HGNC Symbol;Acc:HGNC:26108]
ENSG00000171094	30.913	2.74322	0.580732	4.72373	2.31553e-06	0.00011545	ALK	ALK receptor tyrosine kinase [Source:HGNC Symbol;Acc:HGNC:427]
ENSG00000119801	9486.31	-0.427249	0.157535	-2.71209	0.00668614	0.0480595	YPEL5	yippee like 5 [Source:HGNC Symbol;Acc:HGNC:18329]
ENSG00000213626	8379.99	-1.17804	0.227586	-5.17624	2.26401e-07	1.77789e-05	LBH	LBH regulator of WNT signaling pathway [Source:HGNC Symbol;Acc:HGNC:29532]
ENSG00000172954	519.496	0.0622972	0.208686	0.298521	0.765305	0.884811	LCLAT1	lysocardiolipin acyltransferase 1 [Source:HGNC Symbol;Acc:HGNC:26756]
ENSG00000158089	681.412	-0.405766	0.309661	-1.31036	0.190076	0.422467	GALNT14	polypeptide N-acetylgalactosaminyltransferase 14 [Source:HGNC Symbol;Acc:HGNC:22946]
ENSG00000214711	31.561	-0.0745933	0.539142	-0.138355	0.88996	0.948663	CAPN14	calpain 14 [Source:HGNC Symbol;Acc:HGNC:16664]
ENSG00000013016	725.233	-0.322624	0.178909	-1.80328	0.0713437	0.231299	EHD3	EH domain containing 3 [Source:HGNC Symbol;Acc:HGNC:3244]
ENSG00000162959	942.775	-0.113935	0.177643	-0.641368	0.521284	0.735532	MEMO1	mediator of cell motility 1 [Source:HGNC Symbol;Acc:HGNC:14014]
ENSG00000162961	4147.95	-0.293221	0.160862	-1.82281	0.0683318	0.224488	DPY30	dpy-30 histone methyltransferase complex regulatory subunit [Source:HGNC Symbol;Acc:HGNC:24590]
ENSG00000021574	4278.76	0.0359186	0.219539	0.163609	0.870039	0.93898	SPAST	spastin [Source:HGNC Symbol;Acc:HGNC:11233]
ENSG00000152683	653.043	0.0043428	0.265005	0.0163876	0.986925	0.994296	SLC30A6	solute carrier family 30 member 6 [Source:HGNC Symbol;Acc:HGNC:19305]
ENSG00000091106	27.2264	-0.245403	0.487724	-0.50316	0.614852	0.798844	NLRC4	NLR family CARD domain containing 4 [Source:HGNC Symbol;Acc:HGNC:16412]
ENSG00000119820	5274.77	0.576739	0.146641	3.93299	8.38942e-05	0.00194123	YIPF4	Yip1 domain family member 4 [Source:HGNC Symbol;Acc:HGNC:28145]
ENSG00000115760	1306.74	0.481792	0.183971	2.61885	0.00882266	0.0579166	BIRC6	baculoviral IAP repeat containing 6 [Source:HGNC Symbol;Acc:HGNC:13516]
ENSG00000276334	73.0067	0.330927	0.319756	1.03494	0.300699	0.548191		novel transcript, sense intronic to BIRC6
ENSG00000018699	675.171	0.418539	0.16914	2.47451	0.013342	0.0758947	TTC27	tetratricopeptide repeat domain 27 [Source:HGNC Symbol;Acc:HGNC:25986]
ENSG00000152689	134.032	-0.723796	0.290112	-2.49488	0.0125998	0.0732772	RASGRP3	RAS guanyl releasing protein 3 [Source:HGNC Symbol;Acc:HGNC:14545]
ENSG00000171055	2604.23	0.0730077	0.147483	0.495026	0.620582	0.802122	FEZ2	fasciculation and elongation protein zeta 2 [Source:HGNC Symbol;Acc:HGNC:3660]
ENSG00000279519	73.755	1.21809	0.478157	2.54746	0.010851	0.066103		TEC
ENSG00000115808	764.664	0.276038	0.181503	1.52085	0.128299	0.333189	STRN	striatin [Source:HGNC Symbol;Acc:HGNC:11424]
ENSG00000008869	1734.98	0.619534	0.24394	2.5397	0.0110948	0.0669392	HEATR5B	HEAT repeat containing 5B [Source:HGNC Symbol;Acc:HGNC:29273]
ENSG00000152133	893.496	0.193857	0.178066	1.08868	0.276296	0.521291	GPATCH11	G-patch domain containing 11 [Source:HGNC Symbol;Acc:HGNC:26768]
ENSG00000218739	3154.32	0.441922	0.182992	2.41498	0.0157359	0.0851298	CEBPZOS	CEBPZ opposite strand [Source:HGNC Symbol;Acc:HGNC:49288]
ENSG00000272054	40.7854	1.77667	0.394317	4.50569	6.61568e-06	0.000265144		novel transcript
ENSG00000003509	427.839	0.000889439	0.186626	0.0047659	0.996197	0.99866	NDUFAF7	NADH:ubiquinone oxidoreductase complex assembly factor 7 [Source:HGNC Symbol;Acc:HGNC:28816]
ENSG00000115825	837.711	0.347468	0.314243	1.10573	0.268843	0.513817	PRKD3	protein kinase D3 [Source:HGNC Symbol;Acc:HGNC:9408]
ENSG00000115828	311.057	0.0922566	0.351031	0.262816	0.792693	0.900076	QPCT	glutaminyl-peptide cyclotransferase [Source:HGNC Symbol;Acc:HGNC:9753]
ENSG00000163171	5198.1	0.0647103	0.162803	0.397477	0.691016	0.844364	CDC42EP3	CDC42 effector protein 3 [Source:HGNC Symbol;Acc:HGNC:16943]
ENSG00000115841	55.9269	0.9858	0.362225	2.72151	0.00649839	0.0470464	RMDN2	regulator of microtubule dynamics 2 [Source:HGNC Symbol;Acc:HGNC:26567]
ENSG00000119787	1124.64	-0.102306	0.181634	-0.563253	0.573263	0.771297	ATL2	atlastin GTPase 2 [Source:HGNC Symbol;Acc:HGNC:24047]
ENSG00000143889	2364.74	0.00830801	0.137347	0.0604892	0.951766	0.9796	HNRNPLL	heterogeneous nuclear ribonucleoprotein L like [Source:HGNC Symbol;Acc:HGNC:25127]
ENSG00000235586	12.8538	-1.913	0.726798	-2.63209	0.00848605	0.056534		novel transcript
ENSG00000152147	884.101	-0.276139	0.140022	-1.97211	0.0485972	0.179246	GEMIN6	gem nuclear organelle associated protein 6 [Source:HGNC Symbol;Acc:HGNC:20044]
ENSG00000163214	1360.51	0.504588	0.185141	2.72543	0.00642171	0.0466337	DHX57	DExH-box helicase 57 [Source:HGNC Symbol;Acc:HGNC:20086]
ENSG00000188010	1099.95	-0.262986	0.176319	-1.49153	0.135821	0.344337	MORN2	MORN repeat containing 2 [Source:HGNC Symbol;Acc:HGNC:30166]
ENSG00000269210	239.342	0.287495	0.203082	1.41566	0.156874	0.377018		novel transcript, antisense to ARHGEF33
ENSG00000115904	1693.73	0.593278	0.206464	2.87352	0.00405921	0.0337873	SOS1	SOS Ras/Rac guanine nucleotide exchange factor 1 [Source:HGNC Symbol;Acc:HGNC:11187]
ENSG00000229692	133.279	-0.447921	0.28878	-1.55108	0.120882	0.32124	SOS1-IT1	SOS1 intronic transcript 1 [Source:HGNC Symbol;Acc:HGNC:41385]
ENSG00000011566	847.325	0.420465	0.250526	1.67833	0.0932831	0.27343	MAP4K3	mitogen-activated protein kinase kinase kinase kinase 3 [Source:HGNC Symbol;Acc:HGNC:6865]
ENSG00000231312	207.477	0.293797	0.228865	1.28371	0.199242	0.433035	MAP4K3-DT	MAP4K3 divergent transcript [Source:HGNC Symbol;Acc:HGNC:54056]
ENSG00000138050	510.927	0.20274	0.189559	1.06953	0.284829	0.530143	THUMPD2	THUMP domain containing 2 [Source:HGNC Symbol;Acc:HGNC:14890]
ENSG00000227028	19.2754	0.0624428	0.516848	0.120815	0.903838	0.955768	SLC8A1-AS1	SLC8A1 antisense RNA 1 [Source:HGNC Symbol;Acc:HGNC:44102]
ENSG00000162878	515.936	-0.364685	0.267539	-1.36311	0.172848	0.399844	PKDCC	protein kinase domain containing, cytoplasmic [Source:HGNC Symbol;Acc:HGNC:25123]
ENSG00000143924	902.784	0.22428	0.214339	1.04638	0.295386	0.543351	EML4	EMAP like 4 [Source:HGNC Symbol;Acc:HGNC:1316]
ENSG00000162882	90.3821	0.198819	0.321783	0.617866	0.536663	0.746058	HAAO	3-hydroxyanthranilate 3,4-dioxygenase [Source:HGNC Symbol;Acc:HGNC:4796]
ENSG00000226491	11.0769	-0.0516738	0.858442	-0.0601949	0.952	0.979681	FTOP1	FTO pseudogene 1 [Source:HGNC Symbol;Acc:HGNC:43759]
ENSG00000152518	1756.6	-0.80397	0.25974	-3.09529	0.00196622	0.0202913	ZFP36L2	ZFP36 ring finger protein like 2 [Source:HGNC Symbol;Acc:HGNC:1108]
ENSG00000115970	696.124	-0.017999	0.1738	-0.103562	0.917517	0.962479	THADA	THADA armadillo repeat containing [Source:HGNC Symbol;Acc:HGNC:19217]
ENSG00000138036	529.064	0.0610991	0.182905	0.334048	0.738344	0.869888	DYNC2LI1	dynein cytoplasmic 2 light intermediate chain 1 [Source:HGNC Symbol;Acc:HGNC:24595]
ENSG00000138095	4201.96	0.587116	0.223984	2.62124	0.00876099	0.0576623	LRPPRC	leucine rich pentatricopeptide repeat containing [Source:HGNC Symbol;Acc:HGNC:15714]
ENSG00000138032	2542.67	0.252978	0.190425	1.32849	0.184017	0.415544	PPM1B	protein phosphatase, Mg2+/Mn2+ dependent 1B [Source:HGNC Symbol;Acc:HGNC:9276]
ENSG00000143919	202.545	-0.41508	0.22113	-1.87709	0.0605063	0.207204	CAMKMT	calmodulin-lysine N-methyltransferase [Source:HGNC Symbol;Acc:HGNC:26276]
ENSG00000170577	234.504	0.346505	0.727033	0.476601	0.633646	0.810656	SIX2	SIX homeobox 2 [Source:HGNC Symbol;Acc:HGNC:10888]
ENSG00000205054	10.1522	-0.211373	0.860129	-0.245746	0.805879	0.906683	LINC01121	long intergenic non-protein coding RNA 1121 [Source:HGNC Symbol;Acc:HGNC:49266]
ENSG00000068784	282.002	0.661424	0.228171	2.89881	0.00374587	0.0319518	SRBD1	S1 RNA binding domain 1 [Source:HGNC Symbol;Acc:HGNC:25521]
ENSG00000116016	773.738	-0.220515	0.338977	-0.650532	0.515349	0.731443	EPAS1	endothelial PAS domain protein 1 [Source:HGNC Symbol;Acc:HGNC:3374]
ENSG00000250565	297.265	-0.202059	0.232816	-0.867893	0.385453	0.627861	ATP6V1E2	ATPase H+ transporting V1 subunit E2 [Source:HGNC Symbol;Acc:HGNC:18125]
ENSG00000119729	615.992	0.112769	0.250611	0.449978	0.652726	0.821671	RHOQ	ras homolog family member Q [Source:HGNC Symbol;Acc:HGNC:17736]
ENSG00000119878	1686.43	-0.377539	0.143224	-2.636	0.00838903	0.0560958	CRIPT	CXXC repeat containing interactor of PDZ3 domain [Source:HGNC Symbol;Acc:HGNC:14312]
ENSG00000171150	842.196	-0.0287568	0.231269	-0.124344	0.901043	0.953929	SOCS5	suppressor of cytokine signaling 5 [Source:HGNC Symbol;Acc:HGNC:16852]
ENSG00000228925	13.8245	1.46462	0.657849	2.22637	0.0259894	0.119395		novel transcript, antisense to MCFD2
ENSG00000180398	2762.59	-0.304568	0.17168	-1.77405	0.0760553	0.240735	MCFD2	multiple coagulation factor deficiency 2, ER cargo receptor complex subunit [Source:HGNC Symbol;Acc:HGNC:18451]
ENSG00000068724	448.015	0.0161305	0.207326	0.0778026	0.937985	0.973155	TTC7A	tetratricopeptide repeat domain 7A [Source:HGNC Symbol;Acc:HGNC:19750]
ENSG00000143933	41331	-0.574326	0.172385	-3.33165	0.000863326	0.011018	CALM2	calmodulin 2 [Source:HGNC Symbol;Acc:HGNC:1445]
ENSG00000234690	586.599	-0.0421878	0.233138	-0.180956	0.856402	0.931622	EPCAM-DT	EPCAM divergent transcript [Source:HGNC Symbol;Acc:HGNC:52639]
ENSG00000226087	12.6621	1.05016	0.870701	1.2061	0.227778	0.467442		novel transcript
ENSG00000095002	961.837	0.468264	0.227674	2.05673	0.0397118	0.157524	MSH2	mutS homolog 2 [Source:HGNC Symbol;Acc:HGNC:7325]
ENSG00000230979	122.911	-0.0175029	0.235519	-0.0743163	0.940759	0.974281		ribosomal protein L18a (RPL18A) pseudogene
ENSG00000116062	1813.09	0.378746	0.231874	1.63342	0.102381	0.28943	MSH6	mutS homolog 6 [Source:HGNC Symbol;Acc:HGNC:7329]
ENSG00000138081	989.725	0.325573	0.246652	1.31997	0.186845	0.418612	FBXO11	F-box protein 11 [Source:HGNC Symbol;Acc:HGNC:13590]
ENSG00000233230	118.853	0.144351	0.325304	0.443742	0.657229	0.823878		novel transcript
ENSG00000170802	960.457	-0.190493	0.235083	-0.810322	0.417755	0.655496	FOXN2	forkhead box N2 [Source:HGNC Symbol;Acc:HGNC:5281]
ENSG00000243244	431.563	-0.545857	0.448075	-1.21823	0.223138	0.462337	STON1	stonin 1 [Source:HGNC Symbol;Acc:HGNC:17003]
ENSG00000115239	598.324	0.425198	0.20968	2.02785	0.0425758	0.164953	ASB3	ankyrin repeat and SOCS box containing 3 [Source:HGNC Symbol;Acc:HGNC:16013]
ENSG00000270898	13.2008	3.26596	0.909648	3.59035	0.00033023	0.00539906
ENSG00000143942	133.353	-0.325102	0.256148	-1.2692	0.20437	0.43905	CHAC2	ChaC glutathione specific gamma-glutamylcyclotransferase 2 [Source:HGNC Symbol;Acc:HGNC:32363]
ENSG00000068912	1449.04	0.0209421	0.154619	0.135444	0.892261	0.949868	ERLEC1	endoplasmic reticulum lectin 1 [Source:HGNC Symbol;Acc:HGNC:25222]
ENSG00000119737	120.772	0.946377	0.390801	2.42163	0.0154509	0.0839779	GPR75	G protein-coupled receptor 75 [Source:HGNC Symbol;Acc:HGNC:4526]
ENSG00000068878	1162.38	0.365657	0.199826	1.82987	0.0672686	0.222011	PSME4	proteasome activator subunit 4 [Source:HGNC Symbol;Acc:HGNC:20635]
ENSG00000170634	1158.07	0.222044	0.22379	0.992197	0.321101	0.568316	ACYP2	acylphosphatase 2 [Source:HGNC Symbol;Acc:HGNC:180]
ENSG00000233266	28.5142	-0.518092	0.401824	-1.28935	0.197276	0.430588	HMGB1P31	high mobility group box 1 pseudogene 31 [Source:HGNC Symbol;Acc:HGNC:39122]
ENSG00000272156	36.1689	0.11315	0.465462	0.243091	0.807935	0.907539		novel transcript
ENSG00000115306	12054.2	0.474513	0.249883	1.89894	0.0575721	0.200461	SPTBN1	spectrin beta, non-erythrocytic 1 [Source:HGNC Symbol;Acc:HGNC:11275]
ENSG00000115310	31090.1	0.333839	0.137308	2.43132	0.0150438	0.0825588	RTN4	reticulon 4 [Source:HGNC Symbol;Acc:HGNC:14085]
ENSG00000227799	45.3775	-0.635629	0.413074	-1.53878	0.123858	0.325807	CDPF1P1	CDPF1 pseudogene 1 [Source:HGNC Symbol;Acc:HGNC:54763]
ENSG00000085760	488.398	1.28954	0.270382	4.76931	1.84858e-06	9.60741e-05	MTIF2	mitochondrial translational initiation factor 2 [Source:HGNC Symbol;Acc:HGNC:7441]
ENSG00000162997	57.0165	0.136379	0.400562	0.340469	0.733504	0.867694	PRORSD1P	prolyl-tRNA synthetase associated domain containing 1, pseudogene [Source:HGNC Symbol;Acc:HGNC:34379]
ENSG00000240401	39.5731	0.625583	0.322474	1.93995	0.0523857	0.188077		novel transcript, antisense to CCDC88A
ENSG00000163001	2717.65	-0.0794186	0.167955	-0.472857	0.636315	0.812217	CFAP36	cilia and flagella associated protein 36 [Source:HGNC Symbol;Acc:HGNC:30540]
ENSG00000275052	4643.39	0.379507	0.165688	2.29049	0.0219929	0.106815	PPP4R3B	protein phosphatase 4 regulatory subunit 3B [Source:HGNC Symbol;Acc:HGNC:29267]
ENSG00000272606	14.1432	-2.72945	0.739665	-3.69012	0.000224152	0.00407871	PPP4R3B-DT	PPP4R3B divergent transcript [Source:HGNC Symbol;Acc:HGNC:55209]
ENSG00000138035	485.447	-0.167191	0.218653	-0.764642	0.444485	0.677689	PNPT1	polyribonucleotide nucleotidyltransferase 1 [Source:HGNC Symbol;Acc:HGNC:23166]
ENSG00000233251	15.4316	-0.00986317	0.967503	-0.0101945	0.991866	0.996984		novel transcript, antisense to CCDC85A
ENSG00000028116	87.1712	0.128044	0.378249	0.338518	0.734973	0.868318	VRK2	VRK serine/threonine kinase 2 [Source:HGNC Symbol;Acc:HGNC:12719]
ENSG00000115392	659.119	-0.581842	0.171668	-3.38934	0.000700623	0.00948169	FANCL	FA complementation group L [Source:HGNC Symbol;Acc:HGNC:20748]
ENSG00000233426	414.364	0.234605	0.222751	1.05322	0.292241	0.539504	EIF3FP3	eukaryotic translation initiation factor 3 subunit F pseudogene 3 [Source:HGNC Symbol;Acc:HGNC:37625]
ENSG00000233723	1149.78	-0.0295845	0.172243	-0.171761	0.863626	0.936091	LINC01122	long intergenic non-protein coding RNA 1122 [Source:HGNC Symbol;Acc:HGNC:49267]
ENSG00000231043	10.7135	0.205944	0.595192	0.346012	0.729334	0.865563		IK cytokine, down-regulator of HLA II (IK) pseudogene
ENSG00000222030	24.1	0.282213	0.543221	0.519518	0.6034	0.791462	LINC01793	long intergenic non-protein coding RNA 1793 [Source:HGNC Symbol;Acc:HGNC:52583]
ENSG00000115421	1381.1	0.233977	0.163105	1.43452	0.151424	0.368216	PAPOLG	poly(A) polymerase gamma [Source:HGNC Symbol;Acc:HGNC:14982]
ENSG00000162924	62.5927	0.516384	0.31881	1.61972	0.105292	0.294804	REL	REL proto-oncogene, NF-kB subunit [Source:HGNC Symbol;Acc:HGNC:9954]
ENSG00000237522	9.06295	2.37104	1.07314	2.20944	0.0271443	0.122925	NONOP2	non-POU domain containing, octamer-binding pseudogene 2 [Source:HGNC Symbol;Acc:HGNC:42032]
ENSG00000162927	163.275	-0.0721398	0.184819	-0.390327	0.696295	0.847654	PUS10	pseudouridine synthase 10 [Source:HGNC Symbol;Acc:HGNC:26505]
ENSG00000162928	2031.89	-0.26548	0.114423	-2.32015	0.0203326	0.101739	PEX13	peroxisomal biogenesis factor 13 [Source:HGNC Symbol;Acc:HGNC:8855]
ENSG00000162929	1114.01	0.000835781	0.142295	0.00587356	0.995314	0.998349	KIAA1841	KIAA1841 [Source:HGNC Symbol;Acc:HGNC:29387]
ENSG00000274769	11.2213	0.686912	0.652342	1.05299	0.292344	0.539614		novel transcript
ENSG00000212978	629.933	-0.276711	0.154904	-1.78634	0.074045	0.236808		novel transcript
ENSG00000237651	134.666	0.220829	0.296037	0.745952	0.455696	0.687208	C2orf74	chromosome 2 open reading frame 74 [Source:HGNC Symbol;Acc:HGNC:34439]
ENSG00000173209	400.978	0.392756	0.186139	2.11002	0.0348569	0.144492	AHSA2P	activator of HSP90 ATPase homolog 2, pseudogene [Source:HGNC Symbol;Acc:HGNC:20437]
ENSG00000115464	887.394	0.518558	0.258246	2.008	0.0446433	0.17014	USP34	ubiquitin specific peptidase 34 [Source:HGNC Symbol;Acc:HGNC:20066]
ENSG00000270820	314.011	-0.261086	0.183079	-1.42608	0.153844	0.371976	USP34-DT	USP34 divergent transcript [Source:HGNC Symbol;Acc:HGNC:55262]
ENSG00000082898	4882.14	-0.168204	0.171992	-0.977973	0.328088	0.575413	XPO1	exportin 1 [Source:HGNC Symbol;Acc:HGNC:12825]
ENSG00000115484	17247.3	0.257929	0.196158	1.31491	0.188541	0.420768	CCT4	chaperonin containing TCP1 subunit 4 [Source:HGNC Symbol;Acc:HGNC:1617]
ENSG00000236498	42.2122	0.941522	0.3494	2.69469	0.00704549	0.0496902		novel transcript
ENSG00000173163	1568.41	-0.393892	0.228133	-1.72659	0.0842412	0.256221	COMMD1	copper metabolism domain containing 1 [Source:HGNC Symbol;Acc:HGNC:23024]
ENSG00000229839	13.9709	1.7017	0.656893	2.59053	0.00958279	0.0613338		novel transcript
ENSG00000186889	396.31	-0.314436	0.191479	-1.64215	0.100559	0.285822	TMEM17	transmembrane protein 17 [Source:HGNC Symbol;Acc:HGNC:26623]
ENSG00000242412	9.52925	0.1603	0.74493	0.215188	0.829621	0.917869	DBIL5P2	diazepam binding inhibitor-like 5 pseudogene 2 [Source:HGNC Symbol;Acc:HGNC:38518]
ENSG00000143951	263.958	0.0557525	0.154711	0.360365	0.718574	0.859198	WDPCP	WD repeat containing planar cell polarity effector [Source:HGNC Symbol;Acc:HGNC:28027]
ENSG00000014641	6674.83	0.048038	0.210339	0.228383	0.819348	0.912835	MDH1	malate dehydrogenase 1 [Source:HGNC Symbol;Acc:HGNC:6970]
ENSG00000228305	20.1952	0.30584	0.423185	0.72271	0.469858	0.698271	PRELID1P6	PRELID1 pseudogene 6 [Source:HGNC Symbol;Acc:HGNC:54771]
ENSG00000169764	3735.1	0.443881	0.233069	1.9045	0.056845	0.198811	UGP2	UDP-glucose pyrophosphorylase 2 [Source:HGNC Symbol;Acc:HGNC:12527]
ENSG00000143952	565.422	0.340101	0.289601	1.17438	0.240243	0.482233	VPS54	VPS54 subunit of GARP complex [Source:HGNC Symbol;Acc:HGNC:18652]
ENSG00000197329	5065.92	-0.0285093	0.202503	-0.140784	0.88804	0.947421	PELI1	pellino E3 ubiquitin protein ligase 1 [Source:HGNC Symbol;Acc:HGNC:8827]
ENSG00000225889	83.1454	-0.149671	0.302009	-0.495586	0.620187	0.801928		novel transcript, antisense to PELI1
ENSG00000236148	19.104	1.04482	0.685269	1.52468	0.127339	0.331424	RPL23AP37	ribosomal protein L23a pseudogene 37 [Source:HGNC Symbol;Acc:HGNC:35664]
ENSG00000223935	20.946	-0.216107	0.498575	-0.433449	0.664689	0.829302	LGALSL-DT	LGALSL divergent transcript [Source:HGNC Symbol;Acc:HGNC:53951]
ENSG00000119862	3764.52	-0.230137	0.192515	-1.19542	0.231921	0.472637	LGALSL	galectin like [Source:HGNC Symbol;Acc:HGNC:25012]
ENSG00000260101	59.754	-0.364705	0.496301	-0.734846	0.462433	0.692602		novel transcript
ENSG00000119844	2139.6	0.69511	0.204183	3.40435	0.000663207	0.00910198	AFTPH	aftiphilin [Source:HGNC Symbol;Acc:HGNC:25951]
ENSG00000179833	1067.84	0.0930522	0.186061	0.500116	0.616993	0.800146	SERTAD2	SERTA domain containing 2 [Source:HGNC Symbol;Acc:HGNC:30784]
ENSG00000115902	4481.94	0.0790546	0.16709	0.473126	0.636124	0.81214	SLC1A4	solute carrier family 1 member 4 [Source:HGNC Symbol;Acc:HGNC:10942]
ENSG00000011523	2327.15	0.560086	0.155486	3.60216	0.000315583	0.0052449	CEP68	centrosomal protein 68 [Source:HGNC Symbol;Acc:HGNC:29076]
ENSG00000138069	8780.61	-0.123819	0.204544	-0.605343	0.544951	0.751761	RAB1A	RAB1A, member RAS oncogene family [Source:HGNC Symbol;Acc:HGNC:9758]
ENSG00000273763	16.7238	0.0891822	0.592913	0.150414	0.880438	0.944323		marker of proliferation Ki-67 (MKI67) pseudogene
ENSG00000172974	120.328	0.0240512	0.233564	0.102975	0.917983	0.962749	VDAC2P5	VDAC2 pseudogene 5 [Source:HGNC Symbol;Acc:HGNC:54753]
ENSG00000138071	7713.95	0.461072	0.190139	2.42492	0.0153117	0.0834096	ACTR2	actin related protein 2 [Source:HGNC Symbol;Acc:HGNC:169]
ENSG00000198369	2319.76	-0.420873	0.183814	-2.28966	0.0220409	0.107016	SPRED2	sprouty related EVH1 domain containing 2 [Source:HGNC Symbol;Acc:HGNC:17722]
ENSG00000204929	15.2244	-1.04448	0.74795	-1.39645	0.162578	0.38537		novel transcript
ENSG00000143971	179.023	0.52156	0.255202	2.04371	0.0409822	0.160913	ETAA1	ETAA1 activator of ATR kinase [Source:HGNC Symbol;Acc:HGNC:24648]
ENSG00000197223	947.775	-0.492348	0.160849	-3.06092	0.00220657	0.0220912	C1D	C1D nuclear receptor corepressor [Source:HGNC Symbol;Acc:HGNC:29911]
ENSG00000243667	610.828	0.486659	0.215528	2.25798	0.0239468	0.112794	WDR92	WD repeat domain 92 [Source:HGNC Symbol;Acc:HGNC:25176]
ENSG00000115946	636.65	-0.264065	0.185554	-1.42311	0.154703	0.3735	PNO1	partner of NOB1 homolog [Source:HGNC Symbol;Acc:HGNC:32790]
ENSG00000221823	6961.15	-0.369304	0.166807	-2.21395	0.026832	0.122083	PPP3R1	protein phosphatase 3 regulatory subunit B, alpha [Source:HGNC Symbol;Acc:HGNC:9317]
ENSG00000273064	57.0758	-0.191691	0.325674	-0.588598	0.556131	0.759182		novel transcript
ENSG00000115956	115.304	-1.07068	0.408174	-2.62309	0.00871357	0.057448	PLEK	pleckstrin [Source:HGNC Symbol;Acc:HGNC:9070]
ENSG00000204923	284.427	0.418986	0.22722	1.84396	0.0651888	0.217547	FBXO48	F-box protein 48 [Source:HGNC Symbol;Acc:HGNC:33857]
ENSG00000169621	24.3159	0.194375	0.45513	0.427076	0.669324	0.832151	APLF	aprataxin and PNKP like factor [Source:HGNC Symbol;Acc:HGNC:28724]
ENSG00000163219	29.9857	-0.533515	0.524255	-1.01766	0.308839	0.557329	ARHGAP25	Rho GTPase activating protein 25 [Source:HGNC Symbol;Acc:HGNC:28951]
ENSG00000198380	3034.06	0.662949	0.195936	3.3835	0.000715687	0.00961738	GFPT1	glutamine--fructose-6-phosphate transaminase 1 [Source:HGNC Symbol;Acc:HGNC:4241]
ENSG00000169599	2192.14	0.20771	0.196453	1.0573	0.290374	0.537004	NFU1	NFU1 iron-sulfur cluster scaffold [Source:HGNC Symbol;Acc:HGNC:16287]
ENSG00000196975	277.98	0.0864877	0.280809	0.307995	0.758086	0.881151	ANXA4	annexin A4 [Source:HGNC Symbol;Acc:HGNC:542]
ENSG00000087338	834.506	0.0887984	0.251638	0.352882	0.724177	0.862471	GMCL1	germ cell-less 1, spermatogenesis associated [Source:HGNC Symbol;Acc:HGNC:23843]
ENSG00000124380	3383.44	-0.445856	0.186659	-2.38861	0.0169121	0.089414	SNRNP27	small nuclear ribonucleoprotein U4/U6.U5 subunit 27 [Source:HGNC Symbol;Acc:HGNC:30240]
ENSG00000244617	247.478	-0.287397	0.269059	-1.06816	0.28545	0.530906	ASPRV1	aspartic peptidase retroviral like 1 [Source:HGNC Symbol;Acc:HGNC:26321]
ENSG00000179818	2059.83	-0.200495	0.147887	-1.35573	0.175184	0.403354	PCBP1-AS1	PCBP1 antisense RNA 1 [Source:HGNC Symbol;Acc:HGNC:42948]
ENSG00000169564	13099.8	-0.823651	0.31357	-2.62669	0.00862203	0.0571068	PCBP1	poly(rC) binding protein 1 [Source:HGNC Symbol;Acc:HGNC:8647]
ENSG00000115998	441.707	0.0214389	0.228768	0.0937145	0.925336	0.966771	C2orf42	chromosome 2 open reading frame 42 [Source:HGNC Symbol;Acc:HGNC:26056]
ENSG00000116001	3646.22	0.234682	0.258918	0.906395	0.364727	0.609633	TIA1	TIA1 cytotoxic granule associated RNA binding protein [Source:HGNC Symbol;Acc:HGNC:11802]
ENSG00000035141	3397.89	0.19232	0.146444	1.31327	0.189092	0.421381	FAM136A	family with sequence similarity 136 member A [Source:HGNC Symbol;Acc:HGNC:25911]
ENSG00000116035	20.1677	-0.521504	0.50618	-1.03027	0.302881	0.550771	VAX2	ventral anterior homeobox 2 [Source:HGNC Symbol;Acc:HGNC:12661]
ENSG00000144031	206.777	0.324576	0.293525	1.10579	0.268819	0.513817	ANKRD53	ankyrin repeat domain 53 [Source:HGNC Symbol;Acc:HGNC:25691]
ENSG00000144043	3616.56	-0.514612	0.188829	-2.72529	0.00642456	0.0466337	TEX261	testis expressed 261 [Source:HGNC Symbol;Acc:HGNC:30712]
ENSG00000124370	217.419	-0.280556	0.257161	-1.09097	0.275284	0.520237	MCEE	methylmalonyl-CoA epimerase [Source:HGNC Symbol;Acc:HGNC:16732]
ENSG00000124383	1070.02	1.3216	0.239203	5.52503	3.29436e-08	3.493e-06	MPHOSPH10	M-phase phosphoprotein 10 [Source:HGNC Symbol;Acc:HGNC:7213]
ENSG00000124374	1055.94	-0.743671	0.226218	-3.28741	0.00101114	0.0123825	PAIP2B	poly(A) binding protein interacting protein 2B [Source:HGNC Symbol;Acc:HGNC:29200]
ENSG00000135636	273.035	0.172209	0.310721	0.554224	0.579426	0.775514	DYSF	dysferlin [Source:HGNC Symbol;Acc:HGNC:3097]
ENSG00000233971	19.7978	1.04761	0.587183	1.78412	0.0744035	0.237481	RPS20P10	ribosomal protein S20 pseudogene 10 [Source:HGNC Symbol;Acc:HGNC:36800]
ENSG00000144036	1732.08	0.548872	0.214021	2.56457	0.0103304	0.0641447	EXOC6B	exocyst complex component 6B [Source:HGNC Symbol;Acc:HGNC:17085]
ENSG00000272702	14.3303	-0.847813	0.634773	-1.33561	0.181675	0.411995		novel transcript
ENSG00000135632	1892.21	-0.265232	0.164119	-1.6161	0.106073	0.296038	SMYD5	SMYD family member 5 [Source:HGNC Symbol;Acc:HGNC:16258]
ENSG00000135624	20657.7	-0.0650928	0.207479	-0.313731	0.753725	0.878332	CCT7	chaperonin containing TCP1 subunit 7 [Source:HGNC Symbol;Acc:HGNC:1622]
ENSG00000116127	746.227	0.317113	0.224766	1.41086	0.158286	0.379177	ALMS1	ALMS1 centrosome and basal body associated protein [Source:HGNC Symbol;Acc:HGNC:428]
ENSG00000230002	14.5764	-0.112789	0.666462	-0.169235	0.865612	0.936972	ALMS1-IT1	ALMS1 intronic transcript 1 [Source:HGNC Symbol;Acc:HGNC:41305]
ENSG00000144034	2250.27	-0.0164438	0.148999	-0.110362	0.912122	0.959428	TPRKB	TP53RK binding protein [Source:HGNC Symbol;Acc:HGNC:24259]
ENSG00000144048	978.891	-0.219644	0.156008	-1.4079	0.15916	0.380478	DUSP11	dual specificity phosphatase 11 [Source:HGNC Symbol;Acc:HGNC:3066]
ENSG00000124356	1756.59	-0.0150625	0.116059	-0.129783	0.896738	0.951639	STAMBP	STAM binding protein [Source:HGNC Symbol;Acc:HGNC:16950]
ENSG00000163017	114.587	-0.413254	0.713401	-0.579273	0.562405	0.763763	ACTG2	actin gamma 2, smooth muscle [Source:HGNC Symbol;Acc:HGNC:145]
ENSG00000114956	5559.94	-0.136769	0.134043	-1.02034	0.307567	0.556033	DGUOK	deoxyguanosine kinase [Source:HGNC Symbol;Acc:HGNC:2858]
ENSG00000235499	18.9038	-0.561181	0.73571	-0.762774	0.445598	0.678664		novel transcript (LOC100132318)
ENSG00000187605	3098.28	0.212706	0.197622	1.07633	0.281781	0.527322	TET3	tet methylcytosine dioxygenase 3 [Source:HGNC Symbol;Acc:HGNC:28313]
ENSG00000257800	57.1232	-0.79097	0.478426	-1.65328	0.0982744	0.282233	FNBP1P1	formin binding protein 1 pseudogene 1 [Source:HGNC Symbol;Acc:HGNC:44528]
ENSG00000217702	17.3681	0.631636	0.64578	0.978098	0.328026	0.575344		novel transcript, antisense to BOLA3
ENSG00000163170	1015.72	-0.123572	0.188993	-0.653842	0.513214	0.730102	BOLA3	bolA family member 3 [Source:HGNC Symbol;Acc:HGNC:24415]
ENSG00000225439	2433.8	-0.526354	0.204701	-2.57133	0.0101309	0.0634231	BOLA3-AS1	BOLA3 divergent transcript [Source:HGNC Symbol;Acc:HGNC:42922]
ENSG00000114978	2884.82	-0.10103	0.150842	-0.669775	0.503001	0.722446	MOB1A	MOB kinase activator 1A [Source:HGNC Symbol;Acc:HGNC:16015]
ENSG00000065911	1666.79	-0.233283	0.250047	-0.932958	0.350842	0.596906	MTHFD2	methylenetetrahydrofolate dehydrogenase (NADP+ dependent) 2, methenyltetrahydrofolate cyclohydrolase [Source:HGNC Symbol;Acc:HGNC:7434]
ENSG00000188687	26.6912	0.658828	0.406287	1.62158	0.104893	0.294059	SLC4A5	solute carrier family 4 member 5 [Source:HGNC Symbol;Acc:HGNC:18168]
ENSG00000204843	8867.55	0.169862	0.20812	0.816172	0.414402	0.652966	DCTN1	dynactin subunit 1 [Source:HGNC Symbol;Acc:HGNC:2711]
ENSG00000237737	29.7229	-0.917991	0.520849	-1.76249	0.0779868	0.244783	DCTN1-AS1	DCTN1 antisense RNA 1 [Source:HGNC Symbol;Acc:HGNC:44151]
ENSG00000159239	450.516	-0.331589	0.205341	-1.61482	0.10635	0.296523		novel protein
ENSG00000233155	10.3915	-0.488725	0.761334	-0.641933	0.520917	0.735206	HMGA1P8	high mobility group AT-hook 1 pseudogene 8 [Source:HGNC Symbol;Acc:HGNC:39183]
ENSG00000114993	258.37	-0.337263	0.234099	-1.44068	0.149674	0.365519	RTKN	rhotekin [Source:HGNC Symbol;Acc:HGNC:10466]
ENSG00000115274	473.23	0.546484	0.14988	3.64614	0.00026621	0.00465202	INO80B	INO80 complex subunit B [Source:HGNC Symbol;Acc:HGNC:13324]
ENSG00000204822	392.993	-0.00787797	0.163807	-0.048093	0.961642	0.983321	MRPL53	mitochondrial ribosomal protein L53 [Source:HGNC Symbol;Acc:HGNC:16684]
ENSG00000135637	527.638	-0.0109111	0.262217	-0.0416109	0.966809	0.985762	CCDC142	coiled-coil domain containing 142 [Source:HGNC Symbol;Acc:HGNC:25889]
ENSG00000257702	18.6401	-0.073873	0.536311	-0.137743	0.890444	0.948967	LBX2-AS1	LBX2 antisense RNA 1 [Source:HGNC Symbol;Acc:HGNC:25136]
ENSG00000115317	3086.2	-0.0312964	0.157413	-0.198817	0.842406	0.92446	HTRA2	HtrA serine peptidase 2 [Source:HGNC Symbol;Acc:HGNC:14348]
ENSG00000115318	833.274	-0.142353	0.164666	-0.864495	0.387316	0.629173	LOXL3	lysyl oxidase like 3 [Source:HGNC Symbol;Acc:HGNC:13869]
ENSG00000115325	442.167	-0.16938	0.229061	-0.739456	0.45963	0.690586	DOK1	docking protein 1 [Source:HGNC Symbol;Acc:HGNC:2990]
ENSG00000272711	81.6173	0.282871	0.40034	0.706576	0.47983	0.704959	HK2-DT	HK2 divergent transcript [Source:HGNC Symbol;Acc:HGNC:55204]
ENSG00000159399	617.556	-0.919578	0.384693	-2.39042	0.0168292	0.0891711	HK2	hexokinase 2 [Source:HGNC Symbol;Acc:HGNC:4923]
ENSG00000115350	4029.64	-0.188317	0.216831	-0.868496	0.385123	0.627529	POLE4	DNA polymerase epsilon 4, accessory subunit [Source:HGNC Symbol;Acc:HGNC:18755]
ENSG00000115363	38.9073	0.0330261	0.386845	0.0853729	0.931965	0.969866	EVA1A	eva-1 homolog A, regulator of programmed cell death [Source:HGNC Symbol;Acc:HGNC:25816]
ENSG00000115364	834.319	-0.0793677	0.212209	-0.374006	0.7084	0.854343	MRPL19	mitochondrial ribosomal protein L19 [Source:HGNC Symbol;Acc:HGNC:14052]
ENSG00000005436	833.029	-0.0566856	0.19367	-0.292691	0.769758	0.887672	GCFC2	GC-rich sequence DNA-binding factor 2 [Source:HGNC Symbol;Acc:HGNC:1317]
ENSG00000270696	340.382	-0.425142	0.201578	-2.10907	0.0349386	0.144713		novel transcript, antisense to C2orf3
ENSG00000271452	25.0956	-0.579718	0.734199	-0.789592	0.429766	0.665368		novel transcript, sense intronic to MRPL19
ENSG00000270996	17.1436	-0.497589	0.582131	-0.854771	0.392678	0.63335		novel transcript
ENSG00000066032	3298.81	0.669323	0.215428	3.10695	0.00189031	0.019702	CTNNA2	catenin alpha 2 [Source:HGNC Symbol;Acc:HGNC:2510]
ENSG00000229385	35.0658	-1.63804	0.505892	-3.23792	0.00120403	0.0141715	CTNNA2-AS1	CTNNA2 antisense RNA 1 [Source:HGNC Symbol;Acc:HGNC:40165]
ENSG00000163541	5619.85	-0.0585741	0.173903	-0.336821	0.736252	0.869257	SUCLG1	succinate-CoA ligase GDP/ADP-forming subunit alpha [Source:HGNC Symbol;Acc:HGNC:11449]
ENSG00000115423	43.8741	0.975312	0.407543	2.39315	0.0167044	0.0888204	DNAH6	dynein axonemal heavy chain 6 [Source:HGNC Symbol;Acc:HGNC:2951]
ENSG00000186854	18.2293	0.00356912	0.544227	0.00655815	0.994767	0.998104	TRABD2A	TraB domain containing 2A [Source:HGNC Symbol;Acc:HGNC:27013]
ENSG00000213399	25.7483	0.341479	0.425047	0.803391	0.421749	0.658425	RPS2P17	ribosomal protein S2 pseudogene 17 [Source:HGNC Symbol;Acc:HGNC:35764]
ENSG00000176407	5623.81	-0.204685	0.178692	-1.14547	0.252016	0.495301	KCMF1	potassium channel modulatory factor 1 [Source:HGNC Symbol;Acc:HGNC:20589]
ENSG00000152291	6442	0.42259	0.148896	2.83815	0.00453754	0.0367226	TGOLN2	trans-golgi network protein 2 [Source:HGNC Symbol;Acc:HGNC:15450]
ENSG00000115459	1053.45	-0.466945	0.143817	-3.24679	0.00116714	0.0138344	ELMOD3	ELMO domain containing 3 [Source:HGNC Symbol;Acc:HGNC:26158]
ENSG00000168906	4036.25	0.092616	0.494509	0.187289	0.851434	0.928925	MAT2A	methionine adenosyltransferase 2A [Source:HGNC Symbol;Acc:HGNC:6904]
ENSG00000118640	216.201	0.157483	0.272654	0.577593	0.563539	0.764518	VAMP8	vesicle associated membrane protein 8 [Source:HGNC Symbol;Acc:HGNC:12647]
ENSG00000168899	799.079	0.360868	0.296213	1.21828	0.223119	0.462337	VAMP5	vesicle associated membrane protein 5 [Source:HGNC Symbol;Acc:HGNC:12646]
ENSG00000168890	697.423	0.0187166	0.17907	0.104522	0.916755	0.962046	TMEM150A	transmembrane protein 150A [Source:HGNC Symbol;Acc:HGNC:24677]
ENSG00000168883	4223.74	-0.28126	0.170016	-1.65432	0.0980629	0.281819	USP39	ubiquitin specific peptidase 39 [Source:HGNC Symbol;Acc:HGNC:20071]
ENSG00000168887	2538.96	-0.0723329	0.172807	-0.418576	0.675526	0.835955	C2orf68	chromosome 2 open reading frame 68 [Source:HGNC Symbol;Acc:HGNC:34353]
ENSG00000132300	1217.39	0.359392	0.164824	2.18045	0.0292238	0.12949	PTCD3	pentatricopeptide repeat domain 3 [Source:HGNC Symbol;Acc:HGNC:24717]
ENSG00000132305	3670.76	-0.0114305	0.164267	-0.0695846	0.944524	0.976292	IMMT	inner membrane mitochondrial protein [Source:HGNC Symbol;Acc:HGNC:6047]
ENSG00000273080	42.8738	-0.438949	0.514475	-0.853197	0.39355	0.634106		novel transcript, antisense to IMMT
ENSG00000115548	1462.54	-0.543153	0.299743	-1.81206	0.0699768	0.228281	KDM3A	lysine demethylase 3A [Source:HGNC Symbol;Acc:HGNC:20815]
ENSG00000249884	18.5228	1.00828	0.485357	2.07741	0.0377641	0.152765	RNF103-CHMP3	RNF103-CHMP3 readthrough [Source:HGNC Symbol;Acc:HGNC:38847]
ENSG00000239305	1598.05	0.178751	0.215073	0.831119	0.405906	0.645611	RNF103	ring finger protein 103 [Source:HGNC Symbol;Acc:HGNC:12859]
ENSG00000153561	2517.54	-0.00538785	0.167887	-0.0320922	0.974399	0.988826	RMND5A	required for meiotic nuclear division 5 homolog A [Source:HGNC Symbol;Acc:HGNC:25850]
ENSG00000183281	34.2343	0.0125682	0.384819	0.0326602	0.973946	0.988757	PLGLB1	plasminogen like B1 [Source:HGNC Symbol;Acc:HGNC:9072]
ENSG00000231259	163.805	-0.182118	0.42921	-0.42431	0.671339	0.833297	ANAPC1P2	ANAPC1 pseudogene 2 [Source:HGNC Symbol;Acc:HGNC:54708]
ENSG00000266931	13.4123	0.150339	0.89065	0.168797	0.865956	0.937062		required for meiotic nuclear division 5 homolog A (S. cerevisiae) (RMND5A) pseudogene
ENSG00000204745	38.6546	-0.460403	0.380237	-1.21083	0.22596	0.465307		anaphase promoting complex subunit 1 (ANAPC1) pseudogene
ENSG00000222041	116.717	-0.112417	0.343789	-0.326994	0.743673	0.872759	CYTOR	cytoskeleton regulator RNA [Source:HGNC Symbol;Acc:HGNC:28717]
ENSG00000233205	10.2981	0.0334107	0.638334	0.0523405	0.958257	0.98215	WBP1P2	WBP1 pseudogene 2 [Source:HGNC Symbol;Acc:HGNC:54568]
ENSG00000172086	1053.16	0.592499	0.209209	2.83209	0.00462453	0.0371496	KRCC1	lysine rich coiled-coil 1 [Source:HGNC Symbol;Acc:HGNC:28039]
ENSG00000115593	233.638	0.263304	0.504925	0.521472	0.602038	0.790501	SMYD1	SET and MYND domain containing 1 [Source:HGNC Symbol;Acc:HGNC:20986]
ENSG00000172071	499.328	0.457098	0.28176	1.62229	0.10474	0.29385	EIF2AK3	eukaryotic translation initiation factor 2 alpha kinase 3 [Source:HGNC Symbol;Acc:HGNC:3255]
ENSG00000234028	29.01	-0.525868	0.428837	-1.22627	0.220099	0.458993	EIF2AK3-DT	EIF2AK3 divergent transcript [Source:HGNC Symbol;Acc:HGNC:54066]
ENSG00000211592	22.2207	0.680788	0.504904	1.34835	0.177545	0.406296	IGKC	immunoglobulin kappa constant [Source:HGNC Symbol;Acc:HGNC:5716]
ENSG00000283196	491.4	-0.645459	0.384695	-1.67785	0.0933767	0.27364		LSP1 pseudogene 5 [Source:NCBI gene (formerly Entrezgene);Acc:645166]
ENSG00000144029	2949.26	-0.103517	0.153931	-0.672489	0.501272	0.721329	MRPS5	mitochondrial ribosomal protein S5 [Source:HGNC Symbol;Acc:HGNC:14498]
ENSG00000144026	547.299	0.536631	0.180719	2.96943	0.00298353	0.0273249	ZNF514	zinc finger protein 514 [Source:HGNC Symbol;Acc:HGNC:25894]
ENSG00000275111	578.018	-0.0098671	0.148081	-0.0666333	0.946874	0.977371	ZNF2	zinc finger protein 2 [Source:HGNC Symbol;Acc:HGNC:12991]
ENSG00000233757	48.5385	0.395532	0.449434	0.880068	0.378823	0.622023		novel C2H2 type zinc finger protein
ENSG00000155066	75.0687	0.0753207	0.278155	0.270786	0.786555	0.896716	PROM2	prominin 2 [Source:HGNC Symbol;Acc:HGNC:20685]
ENSG00000115042	1126.95	-0.215155	0.158851	-1.35444	0.175596	0.404024	FAHD2A	fumarylacetoacetate hydrolase domain containing 2A [Source:HGNC Symbol;Acc:HGNC:24252]
ENSG00000272913	260.862	-0.790574	0.20878	-3.78664	0.000152701	0.00307738		novel transcript
ENSG00000229689	153.462	-0.269891	0.214009	-1.26112	0.207264	0.442284		Ankyrin repeat domain-containing protein pseudogene
ENSG00000168992	12.7568	-0.647512	0.587765	-1.10165	0.270613	0.515435	OR7E102P	olfactory receptor family 7 subfamily E member 102 pseudogene [Source:HGNC Symbol;Acc:HGNC:15043]
ENSG00000232931	94.9114	0.551108	0.377611	1.45946	0.144439	0.357934	LINC00342	long intergenic non-protein coding RNA 342 [Source:HGNC Symbol;Acc:HGNC:42470]
ENSG00000174501	1757.62	2.49927	0.318694	7.84223	4.42599e-15	3.19047e-12	ANKRD36C	ankyrin repeat domain 36C [Source:HGNC Symbol;Acc:HGNC:32946]
ENSG00000231584	269.392	-0.00480226	0.18502	-0.0259554	0.979293	0.990508	FAHD2CP	fumarylacetoacetate hydrolase domain containing 2C, pseudogene [Source:HGNC Symbol;Acc:HGNC:44135]
ENSG00000186281	45.7039	-0.031902	0.480174	-0.0664385	0.947029	0.9774	GPAT2	glycerol-3-phosphate acyltransferase 2, mitochondrial [Source:HGNC Symbol;Acc:HGNC:27168]
ENSG00000084090	11584.4	-0.242542	0.118692	-2.04345	0.0410075	0.160962	STARD7	StAR related lipid transfer domain containing 7 [Source:HGNC Symbol;Acc:HGNC:18063]
ENSG00000135956	4743.89	-0.121219	0.168422	-0.719733	0.47169	0.699875	TMEM127	transmembrane protein 127 [Source:HGNC Symbol;Acc:HGNC:26038]
ENSG00000144021	3209.16	-0.110274	0.122641	-0.899159	0.368568	0.613401	CIAO1	cytosolic iron-sulfur assembly component 1 [Source:HGNC Symbol;Acc:HGNC:14280]
ENSG00000144028	7220.21	0.369339	0.23722	1.55695	0.119483	0.318939	SNRNP200	small nuclear ribonucleoprotein U5 subunit 200 [Source:HGNC Symbol;Acc:HGNC:30859]
ENSG00000163121	24.7863	-0.298616	0.5088	-0.586902	0.557269	0.760281	NEURL3	neuralized E3 ubiquitin protein ligase 3 [Source:HGNC Symbol;Acc:HGNC:25162]
ENSG00000249715	23.3334	-0.334522	0.535346	-0.62487	0.532056	0.742863	FER1L5	fer-1 like family member 5 [Source:HGNC Symbol;Acc:HGNC:19044]
ENSG00000158158	1044.34	-0.134216	0.164185	-0.817467	0.413662	0.652267	CNNM4	cyclin and CBS domain divalent metal cation transport mediator 4 [Source:HGNC Symbol;Acc:HGNC:105]
ENSG00000273265	10.1953	-0.252723	0.768046	-0.329047	0.74212	0.872198	CNNM3-DT	CNNM3 divergent transcript [Source:HGNC Symbol;Acc:HGNC:53592]
ENSG00000168763	1644.34	-0.301884	0.174327	-1.73171	0.0833248	0.254885	CNNM3	cyclin and CBS domain divalent metal cation transport mediator 3 [Source:HGNC Symbol;Acc:HGNC:104]
ENSG00000163126	59.0809	0.390691	0.451635	0.86506	0.387006	0.629047	ANKRD23	ankyrin repeat domain 23 [Source:HGNC Symbol;Acc:HGNC:24470]
ENSG00000213337	1024.92	-0.3913	0.243756	-1.6053	0.108428	0.300292	ANKRD39	ankyrin repeat domain 39 [Source:HGNC Symbol;Acc:HGNC:28640]
ENSG00000168758	5563.32	0.0224683	0.187335	0.119936	0.904534	0.955986	SEMA4C	semaphorin 4C [Source:HGNC Symbol;Acc:HGNC:10731]
ENSG00000168754	24.1336	0.116629	0.498067	0.234164	0.814858	0.910717	FAM178B	family with sequence similarity 178 member B [Source:HGNC Symbol;Acc:HGNC:28036]
ENSG00000279791	9.92554	-0.763187	0.658691	-1.15864	0.246602	0.48966		TEC
ENSG00000196912	665.889	2.81825	0.690413	4.08198	4.46545e-05	0.00118743	ANKRD36B	ankyrin repeat domain 36B [Source:HGNC Symbol;Acc:HGNC:29333]
ENSG00000135940	8919.46	-0.256413	0.180644	-1.41944	0.15577	0.375151	COX5B	cytochrome c oxidase subunit 5B [Source:HGNC Symbol;Acc:HGNC:2269]
ENSG00000228486	45.5133	0.483854	0.38706	1.25008	0.211272	0.44706	C2orf92	chromosome 2 open reading frame 92 [Source:HGNC Symbol;Acc:HGNC:49272]
ENSG00000115085	15.7353	0.59783	0.823093	0.726322	0.467641	0.696707	ZAP70	zeta chain of T cell receptor associated protein kinase 70 [Source:HGNC Symbol;Acc:HGNC:12858]
ENSG00000075568	1691.82	0.227216	0.196319	1.15738	0.247115	0.490073	TMEM131	transmembrane protein 131 [Source:HGNC Symbol;Acc:HGNC:30366]
ENSG00000183513	2217.04	-0.0682513	0.120053	-0.568512	0.569688	0.768845	COA5	cytochrome c oxidase assembly factor 5 [Source:HGNC Symbol;Acc:HGNC:33848]
ENSG00000115446	1146.68	-0.438372	0.190357	-2.30289	0.021285	0.104589	UNC50	unc-50 inner nuclear membrane RNA binding protein [Source:HGNC Symbol;Acc:HGNC:16046]
ENSG00000071073	542.689	0.837854	0.325717	2.57234	0.0101015	0.0633202	MGAT4A	alpha-1,3-mannosyl-glycoprotein 4-beta-N-acetylglucosaminyltransferase A [Source:HGNC Symbol;Acc:HGNC:7047]
ENSG00000196872	50.7607	0.332075	0.310416	1.06977	0.284722	0.530022	CRACDL	CRACD like [Source:HGNC Symbol;Acc:HGNC:33454]
ENSG00000135951	124.124	0.132282	0.25469	0.519384	0.603493	0.791485	TSGA10	testis specific 10 [Source:HGNC Symbol;Acc:HGNC:14927]
ENSG00000241962	30.7791	-0.575821	0.311179	-1.85045	0.0642492	0.215212		novel protein, C2orf15-MRPL30-novel lincRNA readthrough
ENSG00000273045	83.9026	-0.232031	0.28798	-0.805721	0.420404	0.657353	C2orf15	chromosome 2 open reading frame 15 [Source:HGNC Symbol;Acc:HGNC:28436]
ENSG00000144182	163.511	0.159248	0.228265	0.697643	0.485401	0.709082	LIPT1	lipoyltransferase 1 [Source:HGNC Symbol;Acc:HGNC:29569]
ENSG00000158411	502.478	0.143931	0.202243	0.711675	0.476666	0.702877	MITD1	microtubule interacting and trafficking domain containing 1 [Source:HGNC Symbol;Acc:HGNC:25207]
ENSG00000185414	4051.69	-0.140864	0.131406	-1.07197	0.283732	0.529277	MRPL30	mitochondrial ribosomal protein L30 [Source:HGNC Symbol;Acc:HGNC:14036]
ENSG00000144214	41.9484	0.385437	0.439374	0.877243	0.380355	0.623601	LYG1	lysozyme g1 [Source:HGNC Symbol;Acc:HGNC:27014]
ENSG00000115514	967.175	0.0919567	0.172813	0.532117	0.594645	0.785804	TXNDC9	thioredoxin domain containing 9 [Source:HGNC Symbol;Acc:HGNC:24110]
ENSG00000135945	1213.78	0.331247	0.201638	1.64278	0.100429	0.28558	REV1	REV1 DNA directed polymerase [Source:HGNC Symbol;Acc:HGNC:14060]
ENSG00000144218	6698.06	0.107383	0.244141	0.439838	0.660055	0.825734	AFF3	AF4/FMR2 family member 3 [Source:HGNC Symbol;Acc:HGNC:6473]
ENSG00000230393	50.5682	-0.247393	0.341668	-0.724074	0.46902	0.697686		novel transcript
ENSG00000232084	18.6708	-1.59881	0.894614	-1.78715	0.0739132	0.236547	LINC01104	long intergenic non-protein coding RNA 1104 [Source:HGNC Symbol;Acc:HGNC:49226]
ENSG00000170485	537.168	-0.161955	0.458175	-0.353477	0.723731	0.862293	NPAS2	neuronal PAS domain protein 2 [Source:HGNC Symbol;Acc:HGNC:7895]
ENSG00000071082	156434	0.227021	0.137442	1.65176	0.0985835	0.282582	RPL31	ribosomal protein L31 [Source:HGNC Symbol;Acc:HGNC:10334]
ENSG00000204634	439.413	0.333274	0.257986	1.29183	0.196416	0.429642	TBC1D8	TBC1 domain family member 8 [Source:HGNC Symbol;Acc:HGNC:17791]
ENSG00000272902	28.0683	0.532369	0.437544	1.21672	0.223711	0.462988	TBC1D8-AS1	TBC1D8 antisense RNA 1 [Source:HGNC Symbol;Acc:HGNC:52782]
ENSG00000158435	998.828	-0.424632	0.214572	-1.97897	0.0478189	0.177626	CNOT11	CCR4-NOT transcription complex subunit 11 [Source:HGNC Symbol;Acc:HGNC:25217]
ENSG00000163162	892.504	-0.0899384	0.214157	-0.419965	0.674511	0.835261	RNF149	ring finger protein 149 [Source:HGNC Symbol;Acc:HGNC:23137]
ENSG00000212283	13.718	-1.80071	0.775562	-2.32181	0.0202433	0.101386	SNORD89	small nucleolar RNA, C/D box 89 [Source:HGNC Symbol;Acc:HGNC:32750]
ENSG00000196460	26.2863	-0.0226268	0.488357	-0.0463325	0.963045	0.98407	RFX8	regulatory factor X8 [Source:HGNC Symbol;Acc:HGNC:37253]
ENSG00000071054	23069.8	0.770923	0.184002	4.18975	2.7926e-05	0.000829495	MAP4K4	mitogen-activated protein kinase kinase kinase kinase 4 [Source:HGNC Symbol;Acc:HGNC:6866]
ENSG00000115598	9.99896	1.62676	0.73508	2.21304	0.0268951	0.122237	IL1RL2	interleukin 1 receptor like 2 [Source:HGNC Symbol;Acc:HGNC:5999]
ENSG00000135953	404.055	-0.230895	0.232516	-0.993028	0.320696	0.5682	MFSD9	major facilitator superfamily domain containing 9 [Source:HGNC Symbol;Acc:HGNC:28158]
ENSG00000170417	330.829	-0.77552	0.16793	-4.61811	3.87245e-06	0.00017408	TMEM182	transmembrane protein 182 [Source:HGNC Symbol;Acc:HGNC:26391]
ENSG00000227157	72.8612	-0.40851	0.582901	-0.700821	0.483415	0.707898		novel transcript
ENSG00000228528	188.733	-0.154497	0.267957	-0.576574	0.564227	0.76499		novel transcript
ENSG00000233639	12015.3	0.405114	0.217289	1.8644	0.0622654	0.211099	PANTR1	POU3F3 adjacent non-coding transcript 1 [Source:HGNC Symbol;Acc:HGNC:49513]
ENSG00000239587	23.3727	-0.254574	0.513102	-0.496147	0.619791	0.801686
ENSG00000229743	494.109	-0.0994163	0.296706	-0.335067	0.737575	0.86978	LINC01159	long intergenic non-protein coding RNA 1159 [Source:HGNC Symbol;Acc:HGNC:49514]
ENSG00000135972	680.051	0.268339	0.155015	1.73105	0.0834427	0.254957	MRPS9	mitochondrial ribosomal protein S9 [Source:HGNC Symbol;Acc:HGNC:14501]
ENSG00000135973	36.977	-0.122592	0.510601	-0.240093	0.810258	0.908439	GPR45	G protein-coupled receptor 45 [Source:HGNC Symbol;Acc:HGNC:4503]
ENSG00000272861	12.8385	-0.0589263	0.63356	-0.0930083	0.925897	0.966926		novel transcript
ENSG00000135966	1492.3	0.378464	0.173918	2.1761	0.0295475	0.130355	TGFBRAP1	transforming growth factor beta receptor associated protein 1 [Source:HGNC Symbol;Acc:HGNC:16836]
ENSG00000235319	16.2871	-0.400894	0.616301	-0.650484	0.51538	0.731446		novel transcript
ENSG00000272994	199.754	0.447704	0.256093	1.74821	0.0804281	0.249701	C2orf49-DT	C2orf49 divergent transcript [Source:HGNC Symbol;Acc:HGNC:55178]
ENSG00000135974	1289.49	-0.035199	0.177355	-0.198466	0.84268	0.924583	C2orf49	chromosome 2 open reading frame 49 [Source:HGNC Symbol;Acc:HGNC:28772]
ENSG00000115641	660.707	0.221262	0.287361	0.769979	0.441313	0.67538	FHL2	four and a half LIM domains 2 [Source:HGNC Symbol;Acc:HGNC:3703]
ENSG00000071051	12436.6	-0.352768	0.162135	-2.17576	0.029573	0.130402	NCK2	NCK adaptor protein 2 [Source:HGNC Symbol;Acc:HGNC:7665]
ENSG00000235522	12.8622	-0.674501	0.715572	-0.942604	0.345884	0.592361		novel transcript
ENSG00000119147	469.86	0.567446	0.216247	2.62406	0.00868891	0.0573532	ECRG4	ECRG4 augurin precursor [Source:HGNC Symbol;Acc:HGNC:24642]
ENSG00000115652	2023.95	-0.0251265	0.191656	-0.131102	0.895695	0.951226	UXS1	UDP-glucuronate decarboxylase 1 [Source:HGNC Symbol;Acc:HGNC:17729]
ENSG00000214199	134.725	0.123562	0.290833	0.424856	0.670942	0.833008	EEF1A1P12	eukaryotic translation elongation factor 1 alpha 1 pseudogene 12 [Source:HGNC Symbol;Acc:HGNC:3195]
ENSG00000144057	3806.28	-0.0221784	0.224422	-0.0988247	0.921277	0.964787	ST6GAL2	ST6 beta-galactoside alpha-2,6-sialyltransferase 2 [Source:HGNC Symbol;Acc:HGNC:10861]
ENSG00000238250	19.2172	0.526401	0.583822	0.901646	0.367245	0.612173	ST6GAL2-IT1	ST6GAL2 intronic transcript 1 [Source:HGNC Symbol;Acc:HGNC:41380]
ENSG00000135968	678.824	1.53577	0.228443	6.72276	1.7831e-11	5.46434e-09	GCC2	GRIP and coiled-coil domain containing 2 [Source:HGNC Symbol;Acc:HGNC:23218]
ENSG00000214184	8.82787	0.422652	0.944878	0.447308	0.654652	0.822623	GCC2-AS1	GCC2 antisense RNA 1 [Source:HGNC Symbol;Acc:HGNC:28126]
ENSG00000169756	1094.35	-0.0751655	0.196515	-0.382493	0.702096	0.850632	LIMS1	LIM zinc finger domain containing 1 [Source:HGNC Symbol;Acc:HGNC:6616]
ENSG00000163006	365.485	0.193222	0.212409	0.909671	0.362996	0.608359	CCDC138	coiled-coil domain containing 138 [Source:HGNC Symbol;Acc:HGNC:26531]
ENSG00000144061	75.7937	0.384139	0.270169	1.42184	0.155072	0.374045	NPHP1	nephrocystin 1 [Source:HGNC Symbol;Acc:HGNC:7905]
ENSG00000175701	969.465	-0.297216	0.216269	-1.37429	0.169352	0.395295	MTLN	mitoregulin [Source:HGNC Symbol;Acc:HGNC:27339]
ENSG00000153094	587.237	0.167828	0.293414	0.571986	0.567332	0.766837	BCL2L11	BCL2 like 11 [Source:HGNC Symbol;Acc:HGNC:994]
ENSG00000172965	203.989	-0.374157	0.305199	-1.22594	0.220219	0.459045	MIR4435-2HG	MIR4435-2 host gene [Source:HGNC Symbol;Acc:HGNC:35163]
ENSG00000153107	692.255	0.216121	0.183148	1.18003	0.237987	0.479653	ANAPC1	anaphase promoting complex subunit 1 [Source:HGNC Symbol;Acc:HGNC:19988]
ENSG00000153208	135.038	-0.511658	0.283527	-1.80462	0.0711338	0.230916	MERTK	MER proto-oncogene, tyrosine kinase [Source:HGNC Symbol;Acc:HGNC:7027]
ENSG00000153214	166.913	-0.233897	0.248713	-0.940429	0.346997	0.593459	TMEM87B	transmembrane protein 87B [Source:HGNC Symbol;Acc:HGNC:25913]
ENSG00000144161	1364.16	0.337816	0.199476	1.69351	0.0903576	0.268069	ZC3H8	zinc finger CCCH-type containing 8 [Source:HGNC Symbol;Acc:HGNC:30941]
ENSG00000169629	18.7202	-0.202008	0.640898	-0.315195	0.752614	0.877742	RGPD8	RANBP2 like and GRIP domain containing 8 [Source:HGNC Symbol;Acc:HGNC:9849]
ENSG00000114999	5562.07	0.0312664	0.117919	0.265152	0.790893	0.899007	TTL	tubulin tyrosine ligase [Source:HGNC Symbol;Acc:HGNC:21586]
ENSG00000125630	893.185	0.309656	0.20374	1.51986	0.128546	0.333408	POLR1B	RNA polymerase I subunit B [Source:HGNC Symbol;Acc:HGNC:20454]
ENSG00000207383	17.8386	0.0207953	0.607381	0.0342376	0.972688	0.988461		Y RNA [Source:RFAM;Acc:RF00019]
ENSG00000243389	108.06	-0.417207	0.362551	-1.15075	0.249833	0.492685		novel transcript
ENSG00000228251	24.4843	0.0310531	0.483979	0.0641622	0.948841	0.978112		novel transcript
ENSG00000231747	33.4229	0.386283	0.31359	1.23181	0.21802	0.456401		ribosomal protein S20 (RPS20) pseudogene
ENSG00000237753	195.109	0.238054	0.225364	1.05631	0.290827	0.537723		novel transcript (FLJ42351)
ENSG00000115008	55.4992	0.29606	0.444751	0.665677	0.505618	0.724465	IL1A	interleukin 1 alpha [Source:HGNC Symbol;Acc:HGNC:5991]
ENSG00000125538	483.122	0.239464	0.448846	0.53351	0.593681	0.785135	IL1B	interleukin 1 beta [Source:HGNC Symbol;Acc:HGNC:5992]
ENSG00000125637	193.085	0.430365	0.304604	1.41287	0.157694	0.378322	PSD4	pleckstrin and Sec7 domain containing 4 [Source:HGNC Symbol;Acc:HGNC:19096]
ENSG00000189223	921.965	-1.02993	0.74832	-1.37633	0.16872	0.394544	PAX8-AS1	PAX8 antisense RNA 1 [Source:HGNC Symbol;Acc:HGNC:49271]
ENSG00000125618	233.104	-0.704579	0.79329	-0.888174	0.374447	0.618516	PAX8	paired box 8 [Source:HGNC Symbol;Acc:HGNC:8622]
ENSG00000136682	572.307	0.0708606	0.220479	0.321394	0.747912	0.875239	CBWD2	COBW domain containing 2 [Source:HGNC Symbol;Acc:HGNC:17907]
ENSG00000184492	33.1336	0.636917	0.543972	1.17086	0.241654	0.483982	FOXD4L1	forkhead box D4 like 1 [Source:HGNC Symbol;Acc:HGNC:18521]
ENSG00000146556	433.723	0.24192	0.167491	1.44438	0.148632	0.364139	WASH2P	WASP family homolog 2, pseudogene [Source:HGNC Symbol;Acc:HGNC:33145]
ENSG00000240356	486.241	-0.0159547	0.207752	-0.0767968	0.938785	0.973335	RPL23AP7	ribosomal protein L23a pseudogene 7 [Source:HGNC Symbol;Acc:HGNC:17336]
ENSG00000144134	2195.75	-0.146143	0.220628	-0.662397	0.507717	0.725778	RABL2A	RAB, member of RAS oncogene family like 2A [Source:HGNC Symbol;Acc:HGNC:9799]
ENSG00000115084	570.883	-0.261595	0.209658	-1.24773	0.212131	0.448378	SLC35F5	solute carrier family 35 member F5 [Source:HGNC Symbol;Acc:HGNC:23617]
ENSG00000228857	19.2101	0.780682	0.509464	1.53236	0.125434	0.328026		novel transcript
ENSG00000115091	11290.6	0.0130155	0.186294	0.0698655	0.944301	0.976194	ACTR3	actin related protein 3 [Source:HGNC Symbol;Acc:HGNC:170]
ENSG00000125633	927.283	0.455157	0.280997	1.61979	0.105277	0.294798	CCDC93	coiled-coil domain containing 93 [Source:HGNC Symbol;Acc:HGNC:25611]
ENSG00000125629	1116.63	0.217327	0.218725	0.993608	0.320414	0.568049	INSIG2	insulin induced gene 2 [Source:HGNC Symbol;Acc:HGNC:20452]
ENSG00000226856	23.5309	1.24142	0.616542	2.01351	0.0440607	0.168799	THORLNC	testis associated oncogenic lncRNA [Source:HGNC Symbol;Acc:HGNC:53788]
ENSG00000115107	39.917	0.201847	0.379839	0.531401	0.595141	0.786088	STEAP3	STEAP3 metalloreductase [Source:HGNC Symbol;Acc:HGNC:24592]
ENSG00000186132	536.891	-0.0621357	0.156872	-0.396091	0.692038	0.844924	C2orf76	chromosome 2 open reading frame 76 [Source:HGNC Symbol;Acc:HGNC:27017]
ENSG00000155368	7132.68	-0.212828	0.175061	-1.21574	0.224086	0.463354	DBI	diazepam binding inhibitor, acyl-CoA binding protein [Source:HGNC Symbol;Acc:HGNC:2690]
ENSG00000171227	55.1009	0.117052	0.526723	0.222227	0.824137	0.914741	TMEM37	transmembrane protein 37 [Source:HGNC Symbol;Acc:HGNC:18216]
ENSG00000088179	1070.38	0.535652	0.227295	2.35663	0.0184414	0.0951568	PTPN4	protein tyrosine phosphatase non-receptor type 4 [Source:HGNC Symbol;Acc:HGNC:9656]
ENSG00000115109	1520.03	-0.0303909	0.192966	-0.157494	0.874856	0.941334	EPB41L5	erythrocyte membrane protein band 4.1 like 5 [Source:HGNC Symbol;Acc:HGNC:19819]
ENSG00000236878	10.355	1.36246	0.807514	1.68723	0.0915601	0.270271	MTATP6P26	MT-ATP6 pseudogene 26 [Source:HGNC Symbol;Acc:HGNC:52182]
ENSG00000227788	11.5872	2.13019	0.755017	2.82139	0.00478164	0.0381453	MTCO3P43	MT-CO3 pseudogene 43 [Source:HGNC Symbol;Acc:HGNC:52146]
ENSG00000226479	507.36	-0.475053	0.315563	-1.50541	0.132218	0.339031	TMEM185B	transmembrane protein 185B [Source:HGNC Symbol;Acc:HGNC:18896]
ENSG00000144118	4154.58	0.179006	0.161041	1.11155	0.26633	0.511323	RALB	RAS like proto-oncogene B [Source:HGNC Symbol;Acc:HGNC:9840]
ENSG00000265451	35.3454	0.464713	0.367197	1.26557	0.205667	0.440673	CLASP1-AS1	CLASP1 antisense RNA 1 [Source:HGNC Symbol;Acc:HGNC:55328]
ENSG00000236859	553.671	-0.549134	0.160222	-3.42732	0.000609559	0.00860352	NIFK-AS1	NIFK antisense RNA 1 [Source:HGNC Symbol;Acc:HGNC:27385]
ENSG00000155438	1782.75	0.0845353	0.14191	0.595699	0.551377	0.755915	NIFK	nucleolar protein interacting with the FHA domain of MKI67 [Source:HGNC Symbol;Acc:HGNC:17838]
ENSG00000211460	6234.49	0.0977859	0.135468	0.721837	0.470395	0.698696	TSN	translin [Source:HGNC Symbol;Acc:HGNC:12379]
ENSG00000155052	73.6277	1.1233	0.492632	2.28019	0.0225961	0.108715	CNTNAP5	contactin associated protein family member 5 [Source:HGNC Symbol;Acc:HGNC:18748]
ENSG00000213236	12.636	0.633267	0.615061	1.0296	0.303197	0.551027	YWHAZP2	tyrosine 3-monooxygenase/tryptophan 5-monooxygenase activation protein zeta pseudogene 2 [Source:HGNC Symbol;Acc:HGNC:31078]
ENSG00000260634	27.6157	-0.512326	0.493915	-1.03728	0.299608	0.547247		novel transcript
ENSG00000260163	14.3044	0.0580166	0.609357	0.0952096	0.924148	0.966134		novel transcript
ENSG00000163161	2582.32	0.147081	0.156239	0.941388	0.346506	0.592982	ERCC3	ERCC excision repair 3, TFIIH core complex helicase subunit [Source:HGNC Symbol;Acc:HGNC:3435]
ENSG00000169967	1178.6	0.650925	0.26486	2.45762	0.0139861	0.0785309	MAP3K2	mitogen-activated protein kinase kinase kinase 2 [Source:HGNC Symbol;Acc:HGNC:6854]
ENSG00000236682	273.904	0.15708	0.365917	0.429277	0.667722	0.831465	MAP3K2-DT	MAP3K2 divergent transcript [Source:HGNC Symbol;Acc:HGNC:54088]
ENSG00000163166	1396.25	0.68395	0.213615	3.20179	0.00136576	0.0154804	IWS1	interacts with SUPT6H, CTD assembly factor 1 [Source:HGNC Symbol;Acc:HGNC:25467]
ENSG00000169994	21.1623	0.614312	0.446078	1.37714	0.168469	0.394103	MYO7B	myosin VIIB [Source:HGNC Symbol;Acc:HGNC:7607]
ENSG00000072163	616.572	-0.0284125	0.245582	-0.115694	0.907895	0.957636	LIMS2	LIM zinc finger domain containing 2 [Source:HGNC Symbol;Acc:HGNC:16084]
ENSG00000144230	162.813	0.0558875	0.688976	0.0811168	0.935349	0.971537	GPR17	G protein-coupled receptor 17 [Source:HGNC Symbol;Acc:HGNC:4471]
ENSG00000136709	3306.05	-0.098877	0.173926	-0.568499	0.569696	0.768845	WDR33	WD repeat domain 33 [Source:HGNC Symbol;Acc:HGNC:25651]
ENSG00000144231	4188.63	-0.0491516	0.130555	-0.376482	0.706559	0.853549	POLR2D	RNA polymerase II subunit D [Source:HGNC Symbol;Acc:HGNC:9191]
ENSG00000144233	1523.72	-0.401002	0.162166	-2.47279	0.0134064	0.0761331	AMMECR1L	AMMECR1 like [Source:HGNC Symbol;Acc:HGNC:28658]
ENSG00000136715	2362.49	-0.0170965	0.164312	-0.104049	0.917131	0.962181	SAP130	Sin3A associated protein 130 [Source:HGNC Symbol;Acc:HGNC:29813]
ENSG00000136731	4359.29	0.481781	0.18291	2.63397	0.00843918	0.0563234	UGGT1	UDP-glucose glycoprotein glucosyltransferase 1 [Source:HGNC Symbol;Acc:HGNC:15663]
ENSG00000136720	8890.23	-0.420547	0.212683	-1.97734	0.0480027	0.17802	HS6ST1	heparan sulfate 6-O-sulfotransferase 1 [Source:HGNC Symbol;Acc:HGNC:5201]
ENSG00000136699	3400.63	-0.261998	0.120348	-2.17701	0.0294799	0.130216	SMPD4	sphingomyelin phosphodiesterase 4 [Source:HGNC Symbol;Acc:HGNC:32949]
ENSG00000213225	29.9748	1.27391	0.754903	1.68752	0.0915042	0.270169	NOC2LP1	NOC2 like nucleolar associated transcriptional repressor pseudogene 1 [Source:HGNC Symbol;Acc:HGNC:52285]
ENSG00000136710	5487.76	-0.429866	0.147648	-2.91143	0.00359777	0.0310042	CCDC115	coiled-coil domain containing 115 [Source:HGNC Symbol;Acc:HGNC:28178]
ENSG00000136718	5741.72	-0.0250444	0.158041	-0.158468	0.874088	0.940966	IMP4	IMP U3 small nucleolar ribonucleoprotein 4 [Source:HGNC Symbol;Acc:HGNC:30856]
ENSG00000072135	2273.03	-0.0808734	0.137164	-0.589612	0.555451	0.758707	PTPN18	protein tyrosine phosphatase non-receptor type 18 [Source:HGNC Symbol;Acc:HGNC:9649]
ENSG00000178162	316.668	0.440791	0.298509	1.47664	0.139771	0.349936	FAR2P2	fatty acyl-CoA reductase 2 pseudogene 2 [Source:HGNC Symbol;Acc:HGNC:49279]
ENSG00000230646	9.7807	1.72106	0.966905	1.77996	0.0750819	0.238616	KLF2P2	Kruppel like factor 2 pseudogene 2 [Source:HGNC Symbol;Acc:HGNC:49281]
ENSG00000196834	11.8085	0.423371	0.671888	0.630121	0.528616	0.740839	POTEI	POTE ankyrin domain family member I [Source:HGNC Symbol;Acc:HGNC:37093]
ENSG00000222038	14.2077	-0.402393	0.606354	-0.663627	0.506929	0.725264	POTEJ	POTE ankyrin domain family member J [Source:HGNC Symbol;Acc:HGNC:37094]
ENSG00000240253	23.1764	0.600841	0.788946	0.761575	0.446314	0.67927	FAR2P3	fatty acyl-CoA reductase 2 pseudogene 3 [Source:HGNC Symbol;Acc:HGNC:49285]
ENSG00000178171	1648.32	0.508925	0.239315	2.12659	0.0334542	0.140721	AMER3	APC membrane recruitment protein 3 [Source:HGNC Symbol;Acc:HGNC:26771]
ENSG00000115762	5663.74	-0.165342	0.209332	-0.789857	0.429611	0.66517	PLEKHB2	pleckstrin homology domain containing B2 [Source:HGNC Symbol;Acc:HGNC:19236]
ENSG00000188219	20.8057	-0.802352	0.481079	-1.66782	0.0953521	0.277091	POTEE	POTE ankyrin domain family member E [Source:HGNC Symbol;Acc:HGNC:33895]
ENSG00000214077	11.0935	-1.17861	0.889351	-1.32525	0.185089	0.416653	GNAQP1	G protein subunit alpha q pseudogene 1 [Source:HGNC Symbol;Acc:HGNC:4391]
ENSG00000075886	25.2653	0.459879	0.458943	1.00204	0.316324	0.564574	TUBA3D	tubulin alpha 3d [Source:HGNC Symbol;Acc:HGNC:24071]
ENSG00000152117	838.261	-0.252844	0.18475	-1.36857	0.171132	0.397484	SMPD4BP	sphingomyelin phosphodiesterase 4B, pseudogene [Source:HGNC Symbol;Acc:HGNC:24761]
ENSG00000197927	135.907	0.400103	0.268561	1.4898	0.136276	0.344897	NBEAP2	neurobeachin pseudogene 2 [Source:HGNC Symbol;Acc:HGNC:40003]
ENSG00000213222	28.7227	-0.470952	0.451828	-1.04233	0.297261	0.545326	TOMM40P4	TOMM40 pseudogene 4 [Source:HGNC Symbol;Acc:HGNC:54633]
ENSG00000163046	60.837	0.289247	0.484572	0.596913	0.550566	0.755437	ANKRD30BL	ankyrin repeat domain 30B like [Source:HGNC Symbol;Acc:HGNC:35167]
ENSG00000230992	38.4322	-0.281431	0.489087	-0.575421	0.565006	0.765299	FAM201B	family with sequence similarity 201 member B [Source:HGNC Symbol;Acc:HGNC:27933]
ENSG00000176771	973.457	0.757609	0.246122	3.07819	0.00208262	0.0211879	NCKAP5	NCK associated protein 5 [Source:HGNC Symbol;Acc:HGNC:29847]
ENSG00000226953	49.167	-0.095985	0.419507	-0.228804	0.819021	0.912731	NCKAP5-AS2	NCKAP5 antisense RNA 2 [Source:HGNC Symbol;Acc:HGNC:54065]
ENSG00000153086	12.2077	1.28199	0.923608	1.38803	0.165129	0.389214	ACMSD	aminocarboxymuconate semialdehyde decarboxylase [Source:HGNC Symbol;Acc:HGNC:19288]
ENSG00000082258	1199.59	0.191754	0.211531	0.906505	0.364669	0.609576	CCNT2	cyclin T2 [Source:HGNC Symbol;Acc:HGNC:1600]
ENSG00000115839	1267.04	0.149341	0.180732	0.826314	0.408626	0.648173	RAB3GAP1	RAB3 GTPase activating protein catalytic subunit 1 [Source:HGNC Symbol;Acc:HGNC:17063]
ENSG00000121988	130.52	-0.00594502	0.209777	-0.0283398	0.977391	0.989918	ZRANB3	zinc finger RANBP2-type containing 3 [Source:HGNC Symbol;Acc:HGNC:25249]
ENSG00000144224	3603.72	0.656667	0.172526	3.80618	0.000141129	0.00288094	UBXN4	UBX domain protein 4 [Source:HGNC Symbol;Acc:HGNC:14860]
ENSG00000076003	1551.48	0.209243	0.194724	1.07456	0.282573	0.528174	MCM6	minichromosome maintenance complex component 6 [Source:HGNC Symbol;Acc:HGNC:6949]
ENSG00000115866	2783.05	0.0276774	0.176435	0.156871	0.875347	0.941514	DARS1	aspartyl-tRNA synthetase 1 [Source:HGNC Symbol;Acc:HGNC:2678]
ENSG00000231890	16.7484	-1.00987	0.516467	-1.95535	0.050542	0.183991	DARS1-AS1	DARS1 antisense RNA 1 [Source:HGNC Symbol;Acc:HGNC:40170]
ENSG00000121966	2380.81	0.0379929	0.254342	0.149377	0.881256	0.944716	CXCR4	C-X-C motif chemokine receptor 4 [Source:HGNC Symbol;Acc:HGNC:2561]
ENSG00000227347	16.0213	-0.447293	0.560591	-0.797896	0.424931	0.660958	HNRNPKP2	heterogeneous nuclear ribonucleoprotein K pseudogene 2 [Source:HGNC Symbol;Acc:HGNC:42375]
ENSG00000233045	75.7017	0.790721	0.505825	1.56323	0.117999	0.316827	RPL15P5	ribosomal protein L15 pseudogene 5 [Source:HGNC Symbol;Acc:HGNC:35746]
ENSG00000144228	585.966	-0.0470418	0.276404	-0.170192	0.864859	0.936506	SPOPL	speckle type BTB/POZ protein like [Source:HGNC Symbol;Acc:HGNC:27934]
ENSG00000168702	367.922	0.732834	0.583308	1.25634	0.208993	0.444576	LRP1B	LDL receptor related protein 1B [Source:HGNC Symbol;Acc:HGNC:6693]
ENSG00000121964	3624.94	0.362365	0.170448	2.12595	0.0335072	0.140827	GTDC1	glycosyltransferase like domain containing 1 [Source:HGNC Symbol;Acc:HGNC:20887]
ENSG00000238057	68.168	-0.428912	0.339065	-1.26498	0.205877	0.440943	ZEB2-AS1	ZEB2 antisense RNA 1 [Source:HGNC Symbol;Acc:HGNC:37149]
ENSG00000121989	1909.33	0.65917	0.253939	2.59578	0.00943763	0.0606853	ACVR2A	activin A receptor type 2A [Source:HGNC Symbol;Acc:HGNC:173]
ENSG00000204406	987.89	0.604944	0.219439	2.75678	0.00583741	0.0437589	MBD5	methyl-CpG binding domain protein 5 [Source:HGNC Symbol;Acc:HGNC:20444]
ENSG00000135999	2782.53	0.394967	0.192073	2.05634	0.0397495	0.157636	EPC2	enhancer of polycomb homolog 2 [Source:HGNC Symbol;Acc:HGNC:24543]
ENSG00000168280	19451.3	0.824252	0.231647	3.55822	0.000373373	0.00592703	KIF5C	kinesin family member 5C [Source:HGNC Symbol;Acc:HGNC:6325]
ENSG00000187123	531.765	-0.460691	0.302511	-1.52289	0.127786	0.332219	LYPD6	LY6/PLAUR domain containing 6 [Source:HGNC Symbol;Acc:HGNC:28751]
ENSG00000168288	5491.47	-0.226638	0.168026	-1.34882	0.177394	0.406079	MMADHC	metabolism of cobalamin associated D [Source:HGNC Symbol;Acc:HGNC:25221]
ENSG00000231969	30.7171	0.613248	0.481629	1.27328	0.202919	0.437311	MMADHC-DT	MMADHC divergent transcript [Source:HGNC Symbol;Acc:HGNC:41087]
ENSG00000115963	5193.15	0.590997	0.337573	1.75072	0.0799936	0.248946	RND3	Rho family GTPase 3 [Source:HGNC Symbol;Acc:HGNC:671]
ENSG00000184898	168.144	0.489731	0.284712	1.72009	0.0854158	0.258722	RBM43	RNA binding motif protein 43 [Source:HGNC Symbol;Acc:HGNC:24790]
ENSG00000123609	64.7734	0.676426	0.341556	1.98042	0.0476559	0.177257	NMI	N-myc and STAT interactor [Source:HGNC Symbol;Acc:HGNC:7854]
ENSG00000123610	16.6265	0.0536233	0.645562	0.0830646	0.9338	0.970628	TNFAIP6	TNF alpha induced protein 6 [Source:HGNC Symbol;Acc:HGNC:11898]
ENSG00000183091	691.705	0.220431	0.388588	0.567262	0.570536	0.7694	NEB	nebulin [Source:HGNC Symbol;Acc:HGNC:7720]
ENSG00000162980	1496.96	-0.120867	0.180541	-0.669471	0.503195	0.7226	ARL5A	ADP ribosylation factor like GTPase 5A [Source:HGNC Symbol;Acc:HGNC:696]
ENSG00000182389	734.832	0.729246	0.280641	2.5985	0.0093632	0.0603612	CACNB4	calcium voltage-gated channel auxiliary subunit beta 4 [Source:HGNC Symbol;Acc:HGNC:1404]
ENSG00000157827	3497.2	0.306244	0.216322	1.41568	0.156868	0.377018	FMNL2	formin like 2 [Source:HGNC Symbol;Acc:HGNC:18267]
ENSG00000144278	559.47	-0.414948	0.278094	-1.49211	0.13567	0.344224	GALNT13	polypeptide N-acetylgalactosaminyltransferase 13 [Source:HGNC Symbol;Acc:HGNC:23242]
ENSG00000224675	18.0212	-1.07237	0.688713	-1.55706	0.119457	0.318903		novel transcript
ENSG00000235949	17.8188	-1.41147	0.814183	-1.73361	0.0829881	0.254357
ENSG00000162989	766.454	0.502677	0.233476	2.15302	0.0313174	0.134964	KCNJ3	potassium inwardly rectifying channel subfamily J member 3 [Source:HGNC Symbol;Acc:HGNC:6264]
ENSG00000153234	3555.03	-0.801508	0.290588	-2.75823	0.00581153	0.0436214	NR4A2	nuclear receptor subfamily 4 group A member 2 [Source:HGNC Symbol;Acc:HGNC:7981]
ENSG00000115159	3357.16	-0.0486111	0.227464	-0.213709	0.830774	0.918442	GPD2	glycerol-3-phosphate dehydrogenase 2 [Source:HGNC Symbol;Acc:HGNC:4456]
ENSG00000230562	24.3576	0.246464	0.439349	0.560977	0.574813	0.772618	FAM133DP	family with sequence similarity 133 member D, pseudogene [Source:HGNC Symbol;Acc:HGNC:44192]
ENSG00000115165	83.8043	1.697	0.522495	3.24788	0.00116269	0.0137921	CYTIP	cytohesin 1 interacting protein [Source:HGNC Symbol;Acc:HGNC:9506]
ENSG00000123612	58.7532	0.851013	0.495278	1.71825	0.0857501	0.259232	ACVR1C	activin A receptor type 1C [Source:HGNC Symbol;Acc:HGNC:18123]
ENSG00000234584	12.1104	0.340098	0.676175	0.502973	0.614983	0.798844		novel transcript
ENSG00000115170	1372.92	-0.183311	0.1712	-1.07074	0.284285	0.529897	ACVR1	activin A receptor type 1 [Source:HGNC Symbol;Acc:HGNC:171]
ENSG00000007001	122.405	0.302612	0.339548	0.891221	0.372811	0.616867	UPP2	uridine phosphorylase 2 [Source:HGNC Symbol;Acc:HGNC:23061]
ENSG00000270557	103.633	0.945472	0.372388	2.53895	0.0111187	0.067051		novel transcript
ENSG00000271320	45.8208	-1.09509	0.432852	-2.52994	0.0114082	0.0683701		novel transcript
ENSG00000115183	170.404	0.23842	0.332602	0.716831	0.473478	0.701039	TANC1	tetratricopeptide repeat, ankyrin repeat and coiled-coil containing 1 [Source:HGNC Symbol;Acc:HGNC:29364]
ENSG00000213189	57.7473	-0.809624	0.340291	-2.37921	0.0173497	0.0909701	BTF3L4P2	basic transcription factor 3 like 4 pseudogene 2 [Source:HGNC Symbol;Acc:HGNC:39646]
ENSG00000196151	474.088	0.137916	0.361254	0.381771	0.702632	0.850871	WDSUB1	WD repeat, sterile alpha motif and U-box domain containing 1 [Source:HGNC Symbol;Acc:HGNC:26697]
ENSG00000123636	1916.85	1.32592	0.280302	4.73033	2.24154e-06	0.000112655	BAZ2B	bromodomain adjacent to zinc finger domain 2B [Source:HGNC Symbol;Acc:HGNC:963]
ENSG00000224152	208.837	-0.297258	0.205129	-1.44913	0.147301	0.362079		novel transcript, antisense to BAZ2B
ENSG00000136536	1413	0.494177	0.200784	2.46124	0.0138457	0.0778884	MARCHF7	membrane associated ring-CH-type finger 7 [Source:HGNC Symbol;Acc:HGNC:17393]
ENSG00000115221	75.5329	0.13811	0.540115	0.255704	0.798179	0.903082	ITGB6	integrin subunit beta 6 [Source:HGNC Symbol;Acc:HGNC:6161]
ENSG00000136560	1240.59	-0.666073	0.190773	-3.49144	0.000480431	0.00722919	TANK	TRAF family member associated NFKB activator [Source:HGNC Symbol;Acc:HGNC:11562]
ENSG00000115233	3518.42	-0.0322247	0.20092	-0.160386	0.872577	0.940467	PSMD14	proteasome 26S subunit, non-ATPase 14 [Source:HGNC Symbol;Acc:HGNC:16889]
ENSG00000136535	19128.5	-0.488801	0.227605	-2.14759	0.0317466	0.136067	TBR1	T-box brain transcription factor 1 [Source:HGNC Symbol;Acc:HGNC:11590]
ENSG00000251621	143.96	-0.186907	0.382704	-0.488387	0.625276	0.805813		novel transcript
ENSG00000144290	413.975	0.129797	0.234249	0.554097	0.579512	0.77552	SLC4A10	solute carrier family 4 member 10 [Source:HGNC Symbol;Acc:HGNC:13811]
ENSG00000235716	15.6901	1.0441	0.764785	1.36522	0.172184	0.398859	KRT18P46	keratin 18 pseudogene 46 [Source:HGNC Symbol;Acc:HGNC:33416]
ENSG00000197635	417.639	0.399564	0.336058	1.18897	0.23445	0.475619	DPP4	dipeptidyl peptidase 4 [Source:HGNC Symbol;Acc:HGNC:3009]
ENSG00000078098	91.4399	0.898621	0.38786	2.31687	0.0205108	0.102245	FAP	fibroblast activation protein alpha [Source:HGNC Symbol;Acc:HGNC:3590]
ENSG00000115267	49.3272	-0.143651	0.324757	-0.442335	0.658247	0.824334	IFIH1	interferon induced with helicase C domain 1 [Source:HGNC Symbol;Acc:HGNC:18873]
ENSG00000184611	85.2972	-0.447787	0.35334	-1.2673	0.205048	0.439758	KCNH7	potassium voltage-gated channel subfamily H member 7 [Source:HGNC Symbol;Acc:HGNC:18863]
ENSG00000182263	169.466	0.67482	0.400792	1.68371	0.0922368	0.271503	FIGN	fidgetin, microtubule severing factor [Source:HGNC Symbol;Acc:HGNC:13285]
ENSG00000115290	297.086	0.86992	0.313439	2.7754	0.00551337	0.0422172	GRB14	growth factor receptor bound protein 14 [Source:HGNC Symbol;Acc:HGNC:4565]
ENSG00000277998	41.5946	0.0613406	0.320008	0.191685	0.847989	0.927388		eukaryotic translation initiation factor 3, subunit E (EIF3E) pseudogene
ENSG00000082438	126.279	0.0031195	0.285858	0.0109128	0.991293	0.996687	COBLL1	cordon-bleu WH2 repeat protein like 1 [Source:HGNC Symbol;Acc:HGNC:23571]
ENSG00000169507	32.351	-0.282793	0.457868	-0.617631	0.536819	0.746071	SLC38A11	solute carrier family 38 member 11 [Source:HGNC Symbol;Acc:HGNC:26836]
ENSG00000178662	5774.68	0.801863	0.261405	3.06751	0.00215851	0.02174	CSRNP3	cysteine and serine rich nuclear protein 3 [Source:HGNC Symbol;Acc:HGNC:30729]
ENSG00000123607	521.203	0.239897	0.21113	1.13625	0.255851	0.499547	TTC21B	tetratricopeptide repeat domain 21B [Source:HGNC Symbol;Acc:HGNC:25660]
ENSG00000144285	95.0382	0.0719547	0.436196	0.16496	0.868976	0.938502	SCN1A	sodium voltage-gated channel alpha subunit 1 [Source:HGNC Symbol;Acc:HGNC:10585]
ENSG00000163092	55.6008	0.554431	0.467496	1.18596	0.235639	0.476838	XIRP2	xin actin binding repeat containing 2 [Source:HGNC Symbol;Acc:HGNC:14303]
ENSG00000228222	15.8905	2.94214	0.88073	3.34057	0.000836063	0.010763		novel transcript (hCG1660379)
ENSG00000198648	1922.49	0.365868	0.192542	1.9002	0.0574068	0.200115	STK39	serine/threonine kinase 39 [Source:HGNC Symbol;Acc:HGNC:17717]
ENSG00000172292	2561.23	0.31585	0.204082	1.54766	0.121704	0.322502	CERS6	ceramide synthase 6 [Source:HGNC Symbol;Acc:HGNC:23826]
ENSG00000227617	16.3013	0.0848197	0.46741	0.181467	0.856001	0.931429	CERS6-AS1	CERS6 antisense RNA 1 [Source:HGNC Symbol;Acc:HGNC:44485]
ENSG00000163072	62.3244	-0.0995245	0.352802	-0.282097	0.777869	0.891421	NOSTRIN	nitric oxide synthase trafficking [Source:HGNC Symbol;Acc:HGNC:20203]
ENSG00000073737	40.8707	-0.0898902	0.60995	-0.147373	0.882838	0.94588	DHRS9	dehydrogenase/reductase 9 [Source:HGNC Symbol;Acc:HGNC:16888]
ENSG00000163093	467.201	-0.168985	0.206755	-0.817317	0.413747	0.652303	BBS5	Bardet-Biedl syndrome 5 [Source:HGNC Symbol;Acc:HGNC:970]
ENSG00000239474	516.566	0.243293	0.370935	0.655892	0.511893	0.729137	KLHL41	kelch like family member 41 [Source:HGNC Symbol;Acc:HGNC:16905]
ENSG00000138399	857.129	0.10623	0.235124	0.451803	0.651411	0.820668	FASTKD1	FAST kinase domains 1 [Source:HGNC Symbol;Acc:HGNC:26150]
ENSG00000154479	206.516	1.70152	0.345981	4.91795	8.74535e-07	5.28274e-05	CCDC173	coiled-coil domain containing 173 [Source:HGNC Symbol;Acc:HGNC:25064]
ENSG00000144362	189.804	0.512453	0.194831	2.63024	0.00853234	0.056767	PHOSPHO2	phosphatase, orphan 2 [Source:HGNC Symbol;Acc:HGNC:28316]
ENSG00000213160	3038.4	-0.0296453	0.170645	-0.173725	0.862082	0.9353	KLHL23	kelch like family member 23 [Source:HGNC Symbol;Acc:HGNC:27506]
ENSG00000138382	1501.24	-0.124562	0.213979	-0.582122	0.560485	0.762351	METTL5	methyltransferase like 5 [Source:HGNC Symbol;Acc:HGNC:25006]
ENSG00000144357	882.218	0.755078	0.204324	3.6955	0.000219453	0.00400482	UBR3	ubiquitin protein ligase E3 component n-recognin 3 [Source:HGNC Symbol;Acc:HGNC:30467]
ENSG00000128692	33.1792	0.612123	0.391478	1.56362	0.117907	0.31665	EIF2S2P4	eukaryotic translation initiation factor 2 subunit 2 beta pseudogene 4 [Source:HGNC Symbol;Acc:HGNC:37626]
ENSG00000239467	63.8522	0.116913	0.320673	0.364585	0.715421	0.857597		glutamate rich 2 [Source:NCBI gene (formerly Entrezgene);Acc:285141]
ENSG00000204334	21.9224	0.278263	0.461189	0.60336	0.546269	0.752727	ERICH2	glutamate rich 2 [Source:HGNC Symbol;Acc:HGNC:44395]
ENSG00000198586	804.409	-0.327262	0.252662	-1.29525	0.195233	0.428173	TLK1	tousled like kinase 1 [Source:HGNC Symbol;Acc:HGNC:11841]
ENSG00000123600	877.261	0.556484	0.154096	3.61129	0.000304676	0.00514366	METTL8	methyltransferase like 8 [Source:HGNC Symbol;Acc:HGNC:25856]
ENSG00000115827	1100.75	0.082553	0.218011	0.378665	0.704937	0.852307	DCAF17	DDB1 and CUL4 associated factor 17 [Source:HGNC Symbol;Acc:HGNC:25784]
ENSG00000233762	649.334	0.352105	0.272314	1.29301	0.196007	0.429122	RPS15P4	ribosomal protein S15 pseudogene 4 [Source:HGNC Symbol;Acc:HGNC:35712]
ENSG00000077380	12205.2	0.40665	0.210683	1.93015	0.0535888	0.190849	DYNC1I2	dynein cytoplasmic 1 intermediate chain 2 [Source:HGNC Symbol;Acc:HGNC:2964]
ENSG00000128708	853.133	0.114787	0.254923	0.450281	0.652508	0.821487	HAT1	histone acetyltransferase 1 [Source:HGNC Symbol;Acc:HGNC:4821]
ENSG00000172878	361.083	-0.264008	0.248233	-1.06355	0.287532	0.533398	METAP1D	methionyl aminopeptidase type 1D, mitochondrial [Source:HGNC Symbol;Acc:HGNC:32583]
ENSG00000225205	12.918	-1.07122	0.612635	-1.74855	0.0803682	0.249613		novel transcript
ENSG00000091428	132.213	0.968302	0.326837	2.96264	0.0030501	0.0277584	RAPGEF4	Rap guanine nucleotide exchange factor 4 [Source:HGNC Symbol;Acc:HGNC:16626]
ENSG00000091436	877.927	0.450032	0.349133	1.289	0.197399	0.430743	MAP3K20	mitogen-activated protein kinase kinase kinase 20 [Source:HGNC Symbol;Acc:HGNC:17797]
ENSG00000231735	39.3824	1.07524	0.508994	2.11248	0.0346455	0.143797	RPS2P18	ribosomal protein S2 pseudogene 18 [Source:HGNC Symbol;Acc:HGNC:36449]
ENSG00000172845	2532	0.120641	0.20739	0.58171	0.560762	0.762433	SP3	Sp3 transcription factor [Source:HGNC Symbol;Acc:HGNC:11208]
ENSG00000138430	10533.7	-0.0611127	0.194548	-0.314127	0.753424	0.878208	OLA1	Obg like ATPase 1 [Source:HGNC Symbol;Acc:HGNC:28833]
ENSG00000144306	926.777	0.347414	0.21066	1.64917	0.0991137	0.283445	SCRN3	secernin 3 [Source:HGNC Symbol;Acc:HGNC:30382]
ENSG00000226853	29.811	0.0632737	0.334613	0.189095	0.850019	0.928341		novel transcript
ENSG00000115935	346.585	0.0395855	0.206007	0.192156	0.84762	0.927249	WIPF1	WAS/WASL interacting protein family member 1 [Source:HGNC Symbol;Acc:HGNC:12736]
ENSG00000235655	4003.8	-0.919348	0.253683	-3.624	0.000290077	0.00495874	H3P6	H3 histone pseudogene 6 [Source:HGNC Symbol;Acc:HGNC:42980]
ENSG00000138435	812.888	0.192872	0.596391	0.323398	0.746394	0.874473	CHRNA1	cholinergic receptor nicotinic alpha 1 subunit [Source:HGNC Symbol;Acc:HGNC:1955]
ENSG00000154518	9384.34	-0.147451	0.179136	-0.823125	0.410437	0.649754	ATP5MC3	ATP synthase membrane subunit c locus 3 [Source:HGNC Symbol;Acc:HGNC:843]
ENSG00000144320	2334.21	0.324236	0.205262	1.57962	0.114193	0.310792	LNPK	lunapark, ER junction formation factor [Source:HGNC Symbol;Acc:HGNC:21610]
ENSG00000218175	335.406	0.154402	0.241411	0.639582	0.522445	0.736481		ribosomal protein, large, P1 (RPLP1) pseudogene
ENSG00000128654	3263.54	-0.387684	0.161837	-2.39553	0.0165965	0.0884711	MTX2	metaxin 2 [Source:HGNC Symbol;Acc:HGNC:7506]
ENSG00000170144	16509.2	0.332919	0.192256	1.73164	0.0833378	0.254892	HNRNPA3	heterogeneous nuclear ribonucleoprotein A3 [Source:HGNC Symbol;Acc:HGNC:24941]
ENSG00000116044	791.199	0.19328	0.342811	0.56381	0.572884	0.771025	NFE2L2	nuclear factor, erythroid 2 like 2 [Source:HGNC Symbol;Acc:HGNC:7782]
ENSG00000213963	74.3222	-0.203659	0.298198	-0.682965	0.494629	0.715365		novel transcript
ENSG00000280374	62.635	0.0984357	0.339784	0.289701	0.772045	0.888836		novel transcript
ENSG00000018510	1594.14	0.176569	0.161604	1.0926	0.274569	0.519474	AGPS	alkylglycerone phosphate synthase [Source:HGNC Symbol;Acc:HGNC:327]
ENSG00000196659	130.547	-0.206721	0.314362	-0.65759	0.510802	0.728156	TTC30B	tetratricopeptide repeat domain 30B [Source:HGNC Symbol;Acc:HGNC:26425]
ENSG00000197557	208.074	0.197509	0.220591	0.895361	0.370594	0.61519	TTC30A	tetratricopeptide repeat domain 30A [Source:HGNC Symbol;Acc:HGNC:25853]
ENSG00000128655	43.7614	0.946727	0.380484	2.48822	0.0128386	0.0740805	PDE11A	phosphodiesterase 11A [Source:HGNC Symbol;Acc:HGNC:8773]
ENSG00000079156	1732.37	0.799892	0.202542	3.94926	7.83924e-05	0.00184796	OSBPL6	oxysterol binding protein like 6 [Source:HGNC Symbol;Acc:HGNC:16388]
ENSG00000223960	405.813	0.0303844	0.152061	0.199818	0.841623	0.923977	CHROMR	cholesterol induced regulator of metabolism RNA [Source:HGNC Symbol;Acc:HGNC:54059]
ENSG00000180228	3915.46	-0.0177603	0.183237	-0.0969254	0.922786	0.96535	PRKRA	protein activator of interferon induced protein kinase EIF2AK2 [Source:HGNC Symbol;Acc:HGNC:9438]
ENSG00000204311	60.9331	0.332719	0.321796	1.03394	0.301163	0.548533	PJVK	pejvakin [Source:HGNC Symbol;Acc:HGNC:29502]
ENSG00000238082	10.3065	-0.266406	0.621503	-0.428647	0.66818	0.831623	NUDCP2	nuclear distribution C pseudogene 2 [Source:HGNC Symbol;Acc:HGNC:8047]
ENSG00000079150	950.241	-0.271176	0.185893	-1.45877	0.144628	0.358206	FKBP7	FKBP prolyl isomerase 7 [Source:HGNC Symbol;Acc:HGNC:3723]
ENSG00000116095	1500.17	0.109216	0.213443	0.511688	0.608869	0.794743	PLEKHA3	pleckstrin homology domain containing A3 [Source:HGNC Symbol;Acc:HGNC:14338]
ENSG00000237298	67.4597	0.0748933	0.352042	0.21274	0.83153	0.918888	TTN-AS1	TTN antisense RNA 1 [Source:HGNC Symbol;Acc:HGNC:44124]
ENSG00000155657	206.155	0.403079	0.379829	1.06121	0.288594	0.534696	TTN	titin [Source:HGNC Symbol;Acc:HGNC:12403]
ENSG00000270956	13.3801	0.218192	0.71379	0.305681	0.759848	0.882438		novel transcript, antisense to TTN
ENSG00000163492	62.3841	0.317795	0.418501	0.759365	0.447634	0.680455	CCDC141	coiled-coil domain containing 141 [Source:HGNC Symbol;Acc:HGNC:26821]
ENSG00000144331	266.343	0.886042	0.812944	1.08992	0.275749	0.520695	ZNF385B	zinc finger protein 385B [Source:HGNC Symbol;Acc:HGNC:26332]
ENSG00000226564	80.6895	0.263603	0.260389	1.01234	0.311373	0.559854	FTH1P20	ferritin heavy chain 1 pseudogene 20 [Source:HGNC Symbol;Acc:HGNC:37639]
ENSG00000236667	40.3153	1.54811	0.565283	2.73865	0.00616916	0.0455152	RPL27AP3	ribosomal protein L27a pseudogene 3 [Source:HGNC Symbol;Acc:HGNC:35553]
ENSG00000170035	16604.3	-0.564218	0.14416	-3.91383	9.08437e-05	0.00206402	UBE2E3	ubiquitin conjugating enzyme E2 E3 [Source:HGNC Symbol;Acc:HGNC:12479]
ENSG00000115232	74.3368	0.11887	0.296115	0.401431	0.688103	0.842788	ITGA4	integrin subunit alpha 4 [Source:HGNC Symbol;Acc:HGNC:6140]
ENSG00000188452	57.309	0.180537	0.312268	0.578148	0.563164	0.764453	CERKL	ceramide kinase like [Source:HGNC Symbol;Acc:HGNC:21699]
ENSG00000162992	2190.51	-1.19753	0.360248	-3.32419	0.00088676	0.0112146	NEUROD1	neuronal differentiation 1 [Source:HGNC Symbol;Acc:HGNC:7762]
ENSG00000138434	1035.23	-0.122531	0.170996	-0.716576	0.473636	0.701139	ITPRID2	ITPR interacting domain containing 2 [Source:HGNC Symbol;Acc:HGNC:11319]
ENSG00000150722	10.8828	0.844065	0.730447	1.15555	0.247866	0.490714	PPP1R1C	protein phosphatase 1 regulatory inhibitor subunit 1C [Source:HGNC Symbol;Acc:HGNC:14940]
ENSG00000077232	1689.48	0.36616	0.206135	1.77631	0.0756823	0.239823	DNAJC10	DnaJ heat shock protein family (Hsp40) member C10 [Source:HGNC Symbol;Acc:HGNC:24637]
ENSG00000061676	7106.11	0.161981	0.210194	0.770624	0.44093	0.675165	NCKAP1	NCK associated protein 1 [Source:HGNC Symbol;Acc:HGNC:7666]
ENSG00000163002	623.717	0.10549	0.165446	0.637608	0.523729	0.737712	NUP35	nucleoporin 35 [Source:HGNC Symbol;Acc:HGNC:29797]
ENSG00000272800	22.0032	1.03379	0.61566	1.67916	0.0931202	0.273143		novel transcript
ENSG00000177855	17.461	0.0131491	0.475722	0.0276404	0.977949	0.990204	CACYBPP2	calcyclin binding protein pseudogene 2 [Source:HGNC Symbol;Acc:HGNC:45123]
ENSG00000237877	47.1881	0.0655563	0.426475	0.153717	0.877833	0.942776	LINC01473	long intergenic non-protein coding RNA 1473 [Source:HGNC Symbol;Acc:HGNC:51109]
ENSG00000065548	4901.62	0.69538	0.23248	2.99114	0.00277936	0.0259444	ZC3H15	zinc finger CCCH-type containing 15 [Source:HGNC Symbol;Acc:HGNC:29528]
ENSG00000138448	804.378	0.322611	0.294532	1.09533	0.27337	0.518181	ITGAV	integrin subunit alpha V [Source:HGNC Symbol;Acc:HGNC:6150]
ENSG00000144369	4015.71	-0.0445579	0.21628	-0.20602	0.836775	0.921413	FAM171B	family with sequence similarity 171 member B [Source:HGNC Symbol;Acc:HGNC:29412]
ENSG00000064989	85.2859	0.0812007	0.35193	0.23073	0.817525	0.912044	CALCRL	calcitonin receptor like receptor [Source:HGNC Symbol;Acc:HGNC:16709]
ENSG00000003436	398.303	0.34208	0.253897	1.34732	0.177878	0.406856	TFPI	tissue factor pathway inhibitor [Source:HGNC Symbol;Acc:HGNC:11760]
ENSG00000144366	763.778	0.164691	0.240736	0.684115	0.493902	0.715263	GULP1	GULP PTB domain containing engulfment adaptor 1 [Source:HGNC Symbol;Acc:HGNC:18649]
ENSG00000115368	651.113	0.590851	0.224734	2.62911	0.0085609	0.0568667	WDR75	WD repeat domain 75 [Source:HGNC Symbol;Acc:HGNC:25725]
ENSG00000138449	669.289	-0.146858	0.256897	-0.571662	0.567551	0.767023	SLC40A1	solute carrier family 40 member 1 [Source:HGNC Symbol;Acc:HGNC:10909]
ENSG00000138381	3941.06	0.280975	0.186398	1.50739	0.13171	0.338351	ASNSD1	asparagine synthetase domain containing 1 [Source:HGNC Symbol;Acc:HGNC:24910]
ENSG00000151687	184.291	0.517406	0.243387	2.12586	0.0335153	0.140836	ANKAR	ankyrin and armadillo repeat containing [Source:HGNC Symbol;Acc:HGNC:26350]
ENSG00000128694	634.599	0.156429	0.134158	1.16601	0.243612	0.486663	OSGEPL1	O-sialoglycoprotein endopeptidase like 1 [Source:HGNC Symbol;Acc:HGNC:23075]
ENSG00000253559	32.1855	-0.258815	0.465346	-0.556177	0.57809	0.774874	OSGEPL1-AS1	OSGEPL1 antisense RNA 1 [Source:HGNC Symbol;Acc:HGNC:41009]
ENSG00000273240	18.5179	0.691373	0.783527	0.882386	0.377568	0.620896		novel transcript
ENSG00000128699	2183.42	-0.11462	0.162192	-0.706693	0.479757	0.704959	ORMDL1	ORMDL sphingolipid biosynthesis regulator 1 [Source:HGNC Symbol;Acc:HGNC:16036]
ENSG00000064933	439.298	0.539909	0.187271	2.88303	0.00393869	0.0331739	PMS1	PMS1 homolog 1, mismatch repair system component [Source:HGNC Symbol;Acc:HGNC:9121]
ENSG00000187699	37.4118	-0.0119411	0.47521	-0.0251281	0.979953	0.990915	C2orf88	chromosome 2 open reading frame 88 [Source:HGNC Symbol;Acc:HGNC:28191]
ENSG00000204253	91.1106	-0.372002	0.285612	-1.30247	0.192754	0.42561	HNRNPCP2	heterogeneous nuclear ribonucleoprotein C pseudogene 2 [Source:HGNC Symbol;Acc:HGNC:48814]
ENSG00000198130	620.939	0.491966	0.217375	2.26322	0.0236224	0.111875	HIBCH	3-hydroxyisobutyryl-CoA hydrolase [Source:HGNC Symbol;Acc:HGNC:4908]
ENSG00000151689	1132.78	0.0867787	0.235397	0.368649	0.712389	0.856187	INPP1	inositol polyphosphate-1-phosphatase [Source:HGNC Symbol;Acc:HGNC:6071]
ENSG00000151690	1133.57	0.530013	0.335572	1.57943	0.114237	0.310792	MFSD6	major facilitator superfamily domain containing 6 [Source:HGNC Symbol;Acc:HGNC:24711]
ENSG00000272979	15.9582	0.0539551	0.558704	0.096572	0.923066	0.965516		novel transcript, antisense to MFSD6
ENSG00000233654	62.5468	0.0536749	0.412355	0.130167	0.896435	0.951639		novel transcript
ENSG00000138386	2752.6	-0.728814	0.28141	-2.58987	0.00960123	0.0613357	NAB1	NGFI-A binding protein 1 [Source:HGNC Symbol;Acc:HGNC:7626]
[truncated: 11,588 more rows]

## Sheet: Mono LvE
Supplementary data 3. List of mRNAs that change their association with monosomes from early to late phases of human neocortical development [Statistical testing was done using DESeq2 with a two-tailed Wald test and adjusted for multiple comparisons using the procedure of Benjamini–Hochberg]
ensembl_gene_id	baseMean	log2FoldChange	lfcSE	stat	pvalue	padj	hgnc_symbol	description
ENSG00000227232	265.236	-0.223484	0.278069	-0.803702	0.421569	0.599727	WASH7P	WASP family homolog 7, pseudogene [Source:HGNC Symbol;Acc:HGNC:38034]
ENSG00000279457	485.401	-0.133899	0.204276	-0.655485	0.512156	0.678112	WASH9P	WAS protein family homolog 9, pseudogene [Source:HGNC Symbol;Acc:HGNC:53981]
ENSG00000225630	188.364	0.993252	0.268895	3.69382	0.000220908	0.00161493	MTND2P28	MT-ND2 pseudogene 28 [Source:HGNC Symbol;Acc:HGNC:42129]
ENSG00000237973	1966	0.281114	0.384787	0.730571	0.465041	0.638997	MTCO1P12	MT-CO1 pseudogene 12 [Source:HGNC Symbol;Acc:HGNC:52014]
ENSG00000229344	28.4736	0.303421	0.363958	0.83367	0.404467	0.583994	MTCO2P12	MT-CO2 pseudogene 12 [Source:HGNC Symbol;Acc:HGNC:52028]
ENSG00000248527	10375.3	0.749109	0.203398	3.68297	0.000230528	0.0016738	MTATP6P1	MT-ATP6 pseudogene 1 [Source:HGNC Symbol;Acc:HGNC:44575]
ENSG00000198744	37.9292	0.725004	0.356776	2.0321	0.0421435	0.115464	MTCO3P12	MT-CO3 pseudogene 12 [Source:HGNC Symbol;Acc:HGNC:52042]
ENSG00000237491	36.9545	0.282767	0.287197	0.984578	0.324831	0.505093	LINC01409	long intergenic non-protein coding RNA 1409 [Source:HGNC Symbol;Acc:HGNC:50701]
ENSG00000230092	11.1568	0.417654	0.684539	0.610124	0.54178	0.701735		F-box only protein 25 (FBXO25) pseudogene
ENSG00000225880	105.486	-1.26527	0.302154	-4.18751	2.8203e-05	0.000280867	LINC00115	long intergenic non-protein coding RNA 115 [Source:HGNC Symbol;Acc:HGNC:26211]
ENSG00000272438	49.4953	0.0180308	0.305901	0.0589432	0.952997	0.976615		novel transcript
ENSG00000230699	172.366	0.539353	0.316246	1.70548	0.0881041	0.201417		novel transcript
ENSG00000223764	269.139	0.57227	0.332566	1.72077	0.0852924	0.196706	LINC02593	long intergenic non-protein coding RNA 2593 [Source:HGNC Symbol;Acc:HGNC:53933]
ENSG00000187634	26.2951	1.55225	0.617339	2.51442	0.0119228	0.0435633	SAMD11	sterile alpha motif domain containing 11 [Source:HGNC Symbol;Acc:HGNC:28706]
ENSG00000188976	4192.52	0.13421	0.158841	0.844932	0.398149	0.57765	NOC2L	NOC2 like nucleolar associated transcriptional repressor [Source:HGNC Symbol;Acc:HGNC:24517]
ENSG00000187961	750.55	-0.441558	0.140871	-3.13449	0.00172152	0.00896604	KLHL17	kelch like family member 17 [Source:HGNC Symbol;Acc:HGNC:24023]
ENSG00000272512	83.6184	-0.654993	0.336953	-1.94387	0.051911	0.135716		novel transcript
ENSG00000187608	336.822	0.584472	0.226234	2.58349	0.00978064	0.0371541	ISG15	ISG15 ubiquitin like modifier [Source:HGNC Symbol;Acc:HGNC:4053]
ENSG00000188157	9352.84	0.0184005	0.201222	0.0914438	0.92714	0.9616	AGRN	agrin [Source:HGNC Symbol;Acc:HGNC:329]
ENSG00000131591	904.656	-0.546589	0.168563	-3.24263	0.00118431	0.00659757	C1orf159	chromosome 1 open reading frame 159 [Source:HGNC Symbol;Acc:HGNC:26062]
ENSG00000176022	4370.1	0.414174	0.246626	1.67936	0.0930819	0.209502	B3GALT6	beta-1,3-galactosyltransferase 6 [Source:HGNC Symbol;Acc:HGNC:17978]
ENSG00000160087	3841.72	-0.335983	0.159304	-2.10906	0.0349391	0.100345	UBE2J2	ubiquitin conjugating enzyme E2 J2 [Source:HGNC Symbol;Acc:HGNC:19268]
ENSG00000230415	20.7596	-1.45112	0.600029	-2.41842	0.0155882	0.05375	LINC01786	long intergenic non-protein coding RNA 1786 [Source:HGNC Symbol;Acc:HGNC:52575]
ENSG00000162572	268.402	-0.372538	0.198647	-1.87538	0.0607405	0.152884	SCNN1D	sodium channel epithelial 1 subunit delta [Source:HGNC Symbol;Acc:HGNC:10601]
ENSG00000131584	5776.55	0.166116	0.139401	1.19164	0.233402	0.403889	ACAP3	ArfGAP with coiled-coil, ankyrin repeat and PH domains 3 [Source:HGNC Symbol;Acc:HGNC:16754]
ENSG00000240731	77.8018	0.738199	0.293988	2.51099	0.0120395	0.0439028		novel transcript
ENSG00000224051	2378.64	-0.266546	0.162753	-1.63773	0.101478	0.223046	CPTP	ceramide-1-phosphate transfer protein [Source:HGNC Symbol;Acc:HGNC:28116]
ENSG00000169962	72.4138	0.490005	0.3617	1.35473	0.175504	0.331578	TAS1R3	taste 1 receptor member 3 [Source:HGNC Symbol;Acc:HGNC:15661]
ENSG00000107404	6360.67	-0.0111017	0.125231	-0.0886502	0.92936	0.962946	DVL1	dishevelled segment polarity protein 1 [Source:HGNC Symbol;Acc:HGNC:3084]
ENSG00000175756	6415.87	-0.241284	0.148665	-1.62301	0.104588	0.227881	AURKAIP1	aurora kinase A interacting protein 1 [Source:HGNC Symbol;Acc:HGNC:24114]
ENSG00000221978	2954.94	-0.34723	0.100916	-3.44078	0.00058003	0.0036378	CCNL2	cyclin L2 [Source:HGNC Symbol;Acc:HGNC:20570]
ENSG00000224870	1052.78	-0.685266	0.161185	-4.25143	2.12408e-05	0.000220303	MRPL20-AS1	MRPL20 antisense RNA 1 [Source:HGNC Symbol;Acc:HGNC:27125]
ENSG00000242485	4759.02	-0.0559704	0.151324	-0.369872	0.711478	0.82865	MRPL20	mitochondrial ribosomal protein L20 [Source:HGNC Symbol;Acc:HGNC:14478]
ENSG00000272455	133.425	0.273567	0.32414	0.843977	0.398682	0.578187	MRPL20-DT	MRPL20 divergent transcript [Source:HGNC Symbol;Acc:HGNC:54814]
ENSG00000235098	96.1703	0.206709	0.446021	0.463451	0.643041	0.77972	ANKRD65	ankyrin repeat domain 65 [Source:HGNC Symbol;Acc:HGNC:42950]
ENSG00000160072	873.174	-0.703328	0.221771	-3.17141	0.00151701	0.00808606	ATAD3B	ATPase family AAA domain containing 3B [Source:HGNC Symbol;Acc:HGNC:24007]
ENSG00000197785	1628.81	-0.278971	0.124563	-2.23959	0.0251174	0.0780423	ATAD3A	ATPase family AAA domain containing 3A [Source:HGNC Symbol;Acc:HGNC:25567]
ENSG00000205090	1873.51	-0.263135	0.152696	-1.72326	0.0848414	0.195845	TMEM240	transmembrane protein 240 [Source:HGNC Symbol;Acc:HGNC:25186]
ENSG00000160075	11821.8	-0.0158998	0.119001	-0.13361	0.893711	0.94249	SSU72	SSU72 homolog, RNA polymerase II CTD phosphatase [Source:HGNC Symbol;Acc:HGNC:25016]
ENSG00000215014	58.96	0.237432	0.253784	0.935569	0.349495	0.530143		novel transcript
ENSG00000272106	1705.34	-0.564814	0.147048	-3.84101	0.000122527	0.000980395		artifact
ENSG00000197530	2788.95	0.126073	0.16558	0.761403	0.446416	0.622859	MIB2	MIB E3 ubiquitin protein ligase 2 [Source:HGNC Symbol;Acc:HGNC:30577]
ENSG00000189339	7728.87	0.0478579	0.187998	0.254566	0.799059	0.887003	SLC35E2B	solute carrier family 35 member E2B [Source:HGNC Symbol;Acc:HGNC:33941]
ENSG00000269737	16.4135	1.73687	0.751093	2.31245	0.0207529	0.0674316		ribosomal protein S7 (RPS7) pseudogene
ENSG00000008128	405.823	-0.188607	0.190667	-0.989193	0.322569	0.502729	CDK11A	cyclin dependent kinase 11A [Source:HGNC Symbol;Acc:HGNC:1730]
ENSG00000268575	296.823	0.00803458	0.220228	0.0364829	0.970897	0.986128		novel transcript, readthrough between SLC35E2 and CDK11A
ENSG00000215790	441.481	-0.256708	0.216486	-1.18579	0.235705	0.406658	SLC35E2A	solute carrier family 35 member E2A [Source:HGNC Symbol;Acc:HGNC:20863]
ENSG00000008130	2662.31	-0.732815	0.160193	-4.57458	4.77174e-06	6.21132e-05	NADK	NAD kinase [Source:HGNC Symbol;Acc:HGNC:29831]
ENSG00000078369	78949	0.214356	0.151916	1.41101	0.158241	0.307736	GNB1	G protein subunit beta 1 [Source:HGNC Symbol;Acc:HGNC:4396]
ENSG00000231050	113.803	0.240641	0.288505	0.834094	0.404228	0.583822		novel transcript
ENSG00000178821	214.738	0.526928	0.280159	1.88082	0.0599967	0.151561	TMEM52	transmembrane protein 52 [Source:HGNC Symbol;Acc:HGNC:27916]
ENSG00000233542	11.6031	0.20677	0.73654	0.280731	0.778916	0.874009		novel transcript
ENSG00000067606	6730.11	-0.0190128	0.155919	-0.12194	0.902947	0.948133	PRKCZ	protein kinase C zeta [Source:HGNC Symbol;Acc:HGNC:9412]
ENSG00000162585	4771.53	-0.403858	0.114872	-3.51574	0.000438532	0.00286197	FAAP20	FA core complex associated protein 20 [Source:HGNC Symbol;Acc:HGNC:26428]
ENSG00000157933	5512.29	0.536541	0.160637	3.34008	0.000837534	0.00497716	SKI	SKI proto-oncogene [Source:HGNC Symbol;Acc:HGNC:10896]
ENSG00000269896	61.2031	-0.663907	0.363203	-1.82792	0.0675613	0.165769		small nuclear ribonucleoprotein N (SNRPN) pseudogene
ENSG00000157911	1044.41	-0.604432	0.182579	-3.31053	0.000931205	0.00542372	PEX10	peroxisomal biogenesis factor 10 [Source:HGNC Symbol;Acc:HGNC:8851]
ENSG00000157881	1877.74	-0.603627	0.175048	-3.44836	0.000564006	0.00355254	PANK4	pantothenate kinase 4 (inactive) [Source:HGNC Symbol;Acc:HGNC:19366]
ENSG00000197921	361.703	-0.92833	0.421304	-2.20347	0.0275616	0.0840163	HES5	hes family bHLH transcription factor 5 [Source:HGNC Symbol;Acc:HGNC:19764]
ENSG00000272449	16.6245	-0.338407	0.711709	-0.475485	0.634441	0.773339		novel transcript
ENSG00000157873	141.312	0.362826	0.231324	1.56847	0.116771	0.247039	TNFRSF14	TNF receptor superfamily member 14 [Source:HGNC Symbol;Acc:HGNC:11912]
ENSG00000157870	3098.63	0.0473812	0.161563	0.293267	0.769318	0.868376	PRXL2B	peroxiredoxin like 2B [Source:HGNC Symbol;Acc:HGNC:28390]
ENSG00000162591	375.574	-0.36531	0.241179	-1.51468	0.129853	0.266965	MEGF6	multiple EGF like domains 6 [Source:HGNC Symbol;Acc:HGNC:3232]
ENSG00000238260	56.9344	-0.0770698	0.380849	-0.202363	0.839633	0.911388		novel transcript
ENSG00000227372	1845.81	-0.895136	0.17031	-5.25592	1.47287e-07	3.00473e-06	TP73-AS1	TP73 antisense RNA 1 [Source:HGNC Symbol;Acc:HGNC:29052]
ENSG00000235169	70.5255	0.198188	0.279524	0.709019	0.478313	0.650073	SMIM1	small integral membrane protein 1 (Vel blood group) [Source:HGNC Symbol;Acc:HGNC:44204]
ENSG00000130764	5131.95	-0.101241	0.148402	-0.682209	0.495107	0.664209	LRRC47	leucine rich repeat containing 47 [Source:HGNC Symbol;Acc:HGNC:29207]
ENSG00000272153	21.2347	-0.729768	0.550098	-1.32662	0.184636	0.34341		novel transcript, antisense to LRRC47
ENSG00000116198	1159.83	-0.0475831	0.23367	-0.203634	0.83864	0.91088	CEP104	centrosomal protein 104 [Source:HGNC Symbol;Acc:HGNC:24866]
ENSG00000169598	571.475	-0.427698	0.146975	-2.91	0.00361428	0.0166234	DFFB	DNA fragmentation factor subunit beta [Source:HGNC Symbol;Acc:HGNC:2773]
ENSG00000198912	1267.71	-0.667519	0.126072	-5.29474	1.19186e-07	2.49751e-06	C1orf174	chromosome 1 open reading frame 174 [Source:HGNC Symbol;Acc:HGNC:27915]
ENSG00000131697	686.003	-0.437967	0.199327	-2.19723	0.0280039	0.0850448	NPHP4	nephrocystin 4 [Source:HGNC Symbol;Acc:HGNC:19104]
ENSG00000069424	1030.18	0.248413	0.162587	1.52788	0.126542	0.262079	KCNAB2	potassium voltage-gated channel subfamily A regulatory beta subunit 2 [Source:HGNC Symbol;Acc:HGNC:6229]
ENSG00000116251	130744	0.197552	0.128186	1.54114	0.123284	0.25696	RPL22	ribosomal protein L22 [Source:HGNC Symbol;Acc:HGNC:10315]
ENSG00000158286	68.58	1.15381	0.302692	3.81184	0.000137938	0.0010831	RNF207	ring finger protein 207 [Source:HGNC Symbol;Acc:HGNC:32947]
ENSG00000116237	2108.28	-0.584789	0.213091	-2.74432	0.00606365	0.0252599	ICMT	isoprenylcysteine carboxyl methyltransferase [Source:HGNC Symbol;Acc:HGNC:5350]
ENSG00000158292	4979.48	0.0926989	0.201178	0.46078	0.644957	0.781067	GPR153	G protein-coupled receptor 153 [Source:HGNC Symbol;Acc:HGNC:23618]
ENSG00000097021	13838.6	0.313014	0.187033	1.67358	0.0942137	0.21133	ACOT7	acyl-CoA thioesterase 7 [Source:HGNC Symbol;Acc:HGNC:24157]
ENSG00000069812	16.9925	1.14935	0.56908	2.01966	0.0434191	0.118108	HES2	hes family bHLH transcription factor 2 [Source:HGNC Symbol;Acc:HGNC:16005]
ENSG00000187017	41.828	0.170009	0.545976	0.311386	0.755507	0.859347	ESPN	espin [Source:HGNC Symbol;Acc:HGNC:13281]
ENSG00000215788	281.331	0.376375	0.292499	1.28676	0.198178	0.360614	TNFRSF25	TNF receptor superfamily member 25 [Source:HGNC Symbol;Acc:HGNC:11910]
ENSG00000162408	2014.83	-0.0173567	0.186775	-0.0929286	0.92596	0.961191	NOL9	nucleolar protein 9 [Source:HGNC Symbol;Acc:HGNC:26265]
ENSG00000173662	10.0187	0.453421	0.607141	0.746814	0.455176	0.630488	TAS1R1	taste 1 receptor member 1 [Source:HGNC Symbol;Acc:HGNC:14448]
ENSG00000204859	850.845	-0.56194	0.170428	-3.29723	0.000976452	0.005636	ZBTB48	zinc finger and BTB domain containing 48 [Source:HGNC Symbol;Acc:HGNC:4930]
ENSG00000162413	657.601	-0.130116	0.193944	-0.670894	0.502288	0.670192	KLHL21	kelch like family member 21 [Source:HGNC Symbol;Acc:HGNC:29041]
ENSG00000116273	2699.18	-0.193706	0.127419	-1.52024	0.128452	0.26483	PHF13	PHD finger protein 13 [Source:HGNC Symbol;Acc:HGNC:22983]
ENSG00000041988	1562.55	-0.294003	0.150907	-1.94824	0.0513862	0.134751	THAP3	THAP domain containing 3 [Source:HGNC Symbol;Acc:HGNC:20855]
ENSG00000007923	1264.58	-0.307012	0.201024	-1.52725	0.1267	0.262309	DNAJC11	DnaJ heat shock protein family (Hsp40) member C11 [Source:HGNC Symbol;Acc:HGNC:25570]
ENSG00000171735	6265.99	0.116678	0.113146	1.03122	0.302438	0.48149	CAMTA1	calmodulin binding transcription activator 1 [Source:HGNC Symbol;Acc:HGNC:18806]
ENSG00000270035	21.4447	0.10185	0.506921	0.200918	0.840763	0.912329		novel transcript
ENSG00000269978	17.9206	0.259979	0.487724	0.533046	0.594002	0.74217		novel transcript
ENSG00000049245	1434.73	-0.109055	0.157985	-0.690288	0.490013	0.660127	VAMP3	vesicle associated membrane protein 3 [Source:HGNC Symbol;Acc:HGNC:12644]
ENSG00000269925	28.6004	0.0114888	0.349916	0.0328331	0.973808	0.987681		novel transcript, sense intronic to VAMP3
ENSG00000049246	341.661	0.11086	0.307577	0.36043	0.718526	0.833293	PER3	period circadian regulator 3 [Source:HGNC Symbol;Acc:HGNC:8847]
ENSG00000116288	20733.7	0.27942	0.182855	1.5281	0.126489	0.262008	PARK7	Parkinsonism associated deglycase [Source:HGNC Symbol;Acc:HGNC:16369]
ENSG00000116285	1514.19	0.0973948	0.141472	0.688438	0.491177	0.661051	ERRFI1	ERBB receptor feedback inhibitor 1 [Source:HGNC Symbol;Acc:HGNC:18185]
ENSG00000238290	18.6292	1.63209	0.716136	2.27902	0.022666	0.0720625		novel transcript
ENSG00000074800	31378.7	-0.174258	0.280935	-0.620278	0.535075	0.696055	ENO1	enolase 1 [Source:HGNC Symbol;Acc:HGNC:3350]
ENSG00000228526	12.9691	-0.149544	0.536613	-0.278682	0.780489	0.875031	MIR34AHG	MIR34A host gene [Source:HGNC Symbol;Acc:HGNC:51913]
ENSG00000171612	1007.84	-0.503801	0.162386	-3.10248	0.00191903	0.00983903	SLC25A33	solute carrier family 25 member 33 [Source:HGNC Symbol;Acc:HGNC:29681]
ENSG00000188807	1584.13	-0.83937	0.211536	-3.96799	7.24824e-05	0.000627399	TMEM201	transmembrane protein 201 [Source:HGNC Symbol;Acc:HGNC:33719]
ENSG00000178585	8776.89	-0.134797	0.12967	-1.03954	0.298552	0.477329	CTNNBIP1	catenin beta interacting protein 1 [Source:HGNC Symbol;Acc:HGNC:16913]
ENSG00000162441	1771.28	-0.221813	0.132196	-1.6779	0.0933663	0.210023	LZIC	leucine zipper and CTNNBIP1 domain containing [Source:HGNC Symbol;Acc:HGNC:17497]
ENSG00000173614	348.097	-0.4351	0.190498	-2.28402	0.0223705	0.0713435	NMNAT1	nicotinamide nucleotide adenylyltransferase 1 [Source:HGNC Symbol;Acc:HGNC:17877]
ENSG00000162444	18.6497	-0.0279915	0.713951	-0.0392064	0.968726	0.98514	RBP7	retinol binding protein 7 [Source:HGNC Symbol;Acc:HGNC:30316]
ENSG00000130939	3988.57	-0.300218	0.135678	-2.21273	0.0269163	0.0824777	UBE4B	ubiquitination factor E4B [Source:HGNC Symbol;Acc:HGNC:12500]
ENSG00000054523	21126.5	0.512834	0.174233	2.94338	0.00324649	0.0152133	KIF1B	kinesin family member 1B [Source:HGNC Symbol;Acc:HGNC:16636]
ENSG00000142657	22965.6	0.0889425	0.187182	0.475166	0.634669	0.773521	PGD	phosphogluconate dehydrogenase [Source:HGNC Symbol;Acc:HGNC:8891]
ENSG00000251503	116.45	-0.722248	0.198879	-3.63159	0.000281682	0.00197697	CENPS-CORT	CENPS-CORT readthrough [Source:HGNC Symbol;Acc:HGNC:38843]
ENSG00000175279	177.146	0.073951	0.183067	0.403956	0.686245	0.811344	CENPS	centromere protein S [Source:HGNC Symbol;Acc:HGNC:23163]
ENSG00000160049	5009.95	0.0446594	0.135283	0.330119	0.74131	0.849402	DFFA	DNA fragmentation factor subunit alpha [Source:HGNC Symbol;Acc:HGNC:2772]
ENSG00000142655	2076.57	-0.130959	0.145651	-0.899132	0.368582	0.549342	PEX14	peroxisomal biogenesis factor 14 [Source:HGNC Symbol;Acc:HGNC:8856]
ENSG00000130940	77.3041	0.123009	0.418024	0.294264	0.768556	0.867875	CASZ1	castor zinc finger 1 [Source:HGNC Symbol;Acc:HGNC:26002]
ENSG00000271895	185.996	0.52339	0.273642	1.91268	0.0557886	0.143357
ENSG00000116649	20195.6	1.26847	0.26681	4.75419	1.99246e-06	2.95359e-05	SRM	spermidine synthase [Source:HGNC Symbol;Acc:HGNC:11296]
ENSG00000171824	2044.92	0.300294	0.163665	1.83481	0.0665339	0.163812	EXOSC10	exosome component 10 [Source:HGNC Symbol;Acc:HGNC:9138]
ENSG00000230337	16.3179	0.582112	0.559305	1.04078	0.297978	0.476549	EXOSC10-AS1	EXOSC10 antisense RNA 1 [Source:HGNC Symbol;Acc:HGNC:40456]
ENSG00000198793	2418.43	0.569011	0.161508	3.52312	0.000426503	0.0027983	MTOR	mechanistic target of rapamycin kinase [Source:HGNC Symbol;Acc:HGNC:3942]
ENSG00000116663	587.908	-0.00353236	0.20613	-0.0171366	0.986328	0.994139	FBXO6	F-box protein 6 [Source:HGNC Symbol;Acc:HGNC:13585]
ENSG00000177000	1336.46	0.312075	0.193854	1.60985	0.107431	0.232633	MTHFR	methylenetetrahydrofolate reductase [Source:HGNC Symbol;Acc:HGNC:7436]
ENSG00000011021	3628.61	0.377908	0.115335	3.27662	0.00105056	0.00598337	CLCN6	chloride voltage-gated channel 6 [Source:HGNC Symbol;Acc:HGNC:2024]
ENSG00000242349	15.3574	1.02566	0.70053	1.46411	0.143163	0.286047
ENSG00000175206	129.947	0.803101	0.324409	2.47558	0.0133019	0.0474898	NPPA	natriuretic peptide A [Source:HGNC Symbol;Acc:HGNC:7939]
ENSG00000116688	6169.45	0.102917	0.108359	0.949778	0.342225	0.522598	MFN2	mitofusin 2 [Source:HGNC Symbol;Acc:HGNC:16877]
ENSG00000116691	2640.8	-0.44529	0.169037	-2.63427	0.00843179	0.0330112	MIIP	migration and invasion inhibitory protein [Source:HGNC Symbol;Acc:HGNC:25715]
ENSG00000048707	1261.59	0.610609	0.222524	2.74402	0.00606917	0.0252715	VPS13D	vacuolar protein sorting 13 homolog D [Source:HGNC Symbol;Acc:HGNC:23595]
ENSG00000162496	493.847	0.299014	0.255078	1.17225	0.241097	0.413061	DHRS3	dehydrogenase/reductase 3 [Source:HGNC Symbol;Acc:HGNC:17693]
ENSG00000175147	12.5458	-1.83737	0.79538	-2.31005	0.0208854	0.0677751	TMEM51-AS1	TMEM51 antisense RNA 1 [Source:HGNC Symbol;Acc:HGNC:26301]
ENSG00000171729	235.862	0.366158	0.221019	1.65668	0.0975836	0.216718	TMEM51	transmembrane protein 51 [Source:HGNC Symbol;Acc:HGNC:25488]
ENSG00000142621	27.9912	0.0567713	0.418437	0.135675	0.892079	0.941735	FHAD1	forkhead associated phosphopeptide binding domain 1 [Source:HGNC Symbol;Acc:HGNC:29408]
ENSG00000116138	957.84	0.33163	0.183729	1.805	0.0710744	0.171956	DNAJC16	DnaJ heat shock protein family (Hsp40) member C16 [Source:HGNC Symbol;Acc:HGNC:29157]
ENSG00000116771	40.9848	-0.531826	0.327265	-1.62506	0.10415	0.227175	AGMAT	agmatinase [Source:HGNC Symbol;Acc:HGNC:18407]
ENSG00000237301	15.067	0.545883	0.616316	0.88572	0.375768	0.556115		novel transcript
ENSG00000235084	17.791	0.0948319	0.423404	0.223975	0.822777	0.901216	CHCHD2P6	coiled-coil-helix-coiled-coil-helix domain containing 2 pseudogene 6 [Source:HGNC Symbol;Acc:HGNC:39590]
ENSG00000197312	814.316	0.261494	0.220509	1.18586	0.235676	0.406658	DDI2	DNA damage inducible 1 homolog 2 [Source:HGNC Symbol;Acc:HGNC:24578]
ENSG00000116786	4705.91	-0.228325	0.147287	-1.5502	0.121092	0.253708	PLEKHM2	pleckstrin homology and RUN domain containing M2 [Source:HGNC Symbol;Acc:HGNC:29131]
ENSG00000162458	1356.44	0.0677664	0.159978	0.423599	0.671858	0.800882	FBLIM1	filamin binding LIM protein 1 [Source:HGNC Symbol;Acc:HGNC:24686]
ENSG00000233954	605.976	0.583851	0.255019	2.28944	0.0220536	0.0706821	UQCRHL	ubiquinol-cytochrome c reductase hinge protein like [Source:HGNC Symbol;Acc:HGNC:51714]
ENSG00000178715	67.7287	-0.101731	0.430697	-0.236201	0.813277	0.895396		ribosomal protein S16 (RPS16) pseudogene
ENSG00000179743	852.43	-0.678311	0.156581	-4.33201	1.47753e-05	0.000161384		uncharacterized LOC729614 [Source:NCBI gene (formerly Entrezgene);Acc:729614]
ENSG00000116809	2973.02	-0.158865	0.118772	-1.33757	0.181038	0.338667	ZBTB17	zinc finger and BTB domain containing 17 [Source:HGNC Symbol;Acc:HGNC:12936]
ENSG00000173641	66.0822	0.294787	0.365244	0.807095	0.419612	0.597984	HSPB7	heat shock protein family B (small) member 7 [Source:HGNC Symbol;Acc:HGNC:5249]
ENSG00000232456	37.9939	0.00595267	0.686223	0.00867453	0.993079	0.997823		pseudogene similar to part of novel protein FLJ36766
ENSG00000237276	11.7852	-1.63284	0.670331	-2.43587	0.0148562	0.051787	ANO7L1	anoctamin 7 like 1 (pseudogene) [Source:HGNC Symbol;Acc:HGNC:32248]
ENSG00000132881	205.28	-0.374781	0.24105	-1.55479	0.119997	0.252059	CPLANE2	ciliogenesis and planar polarity effector 2 [Source:HGNC Symbol;Acc:HGNC:28127]
ENSG00000037637	2182.91	-0.288546	0.119456	-2.4155	0.0157138	0.0540635	FBXO42	F-box protein 42 [Source:HGNC Symbol;Acc:HGNC:29249]
ENSG00000055070	4764.8	-0.941876	0.226877	-4.15148	3.30328e-05	0.000322035	SZRD1	SUZ RNA binding domain containing 1 [Source:HGNC Symbol;Acc:HGNC:30232]
ENSG00000157191	1456.24	-0.414332	0.181433	-2.28366	0.0223913	0.0714017	NECAP2	NECAP endocytosis associated 2 [Source:HGNC Symbol;Acc:HGNC:25528]
ENSG00000226029	46.9467	0.193318	0.403663	0.47891	0.632003	0.771389	LINC01772	long intergenic non-protein coding RNA 1772 [Source:HGNC Symbol;Acc:HGNC:52562]
ENSG00000080947	193.467	0.429517	0.246492	1.74252	0.0814174	0.189803	CROCCP3	CROCC pseudogene 3 [Source:HGNC Symbol;Acc:HGNC:29405]
ENSG00000261135	68.4715	0.0615301	0.428154	0.14371	0.885729	0.938355		novel transcript
ENSG00000224174	24.7	-0.169485	0.513424	-0.330108	0.741319	0.849402		novel transcript
ENSG00000219481	2653.19	-0.541978	0.234539	-2.31082	0.020843	0.0676689	NBPF1	NBPF member 1 [Source:HGNC Symbol;Acc:HGNC:26088]
ENSG00000215908	1823.61	-0.409894	0.19456	-2.10678	0.0351369	0.100783	CROCCP2	CROCC pseudogene 2 [Source:HGNC Symbol;Acc:HGNC:28170]
ENSG00000186301	9.16884	-0.251554	0.685914	-0.366743	0.713811	0.830357	MST1P2	macrophage stimulating 1 pseudogene 2 [Source:HGNC Symbol;Acc:HGNC:7383]
ENSG00000236698	18.6998	0.208506	0.375463	0.55533	0.578669	0.730402	EIF1AXP1	EIF1AX pseudogene 1 [Source:HGNC Symbol;Acc:HGNC:19900]
ENSG00000272426	13.6392	-0.824956	0.573546	-1.43834	0.150337	0.296666		novel transcript
ENSG00000159363	8644.59	-0.0936546	0.151165	-0.619552	0.535553	0.696295	ATP13A2	ATPase cation transporting 13A2 [Source:HGNC Symbol;Acc:HGNC:30213]
ENSG00000117118	2827.19	-0.675174	0.157971	-4.27404	1.91962e-05	0.000202072	SDHB	succinate dehydrogenase complex iron sulfur subunit B [Source:HGNC Symbol;Acc:HGNC:10681]
ENSG00000117115	168.236	0.103354	0.258165	0.40034	0.688906	0.813342	PADI2	peptidyl arginine deiminase 2 [Source:HGNC Symbol;Acc:HGNC:18341]
ENSG00000074964	2710	0.101068	0.189298	0.533907	0.593406	0.741683	ARHGEF10L	Rho guanine nucleotide exchange factor 10 like [Source:HGNC Symbol;Acc:HGNC:25540]
ENSG00000117154	10321.4	0.150004	0.239558	0.626171	0.531203	0.693248	IGSF21	immunoglobin superfamily member 21 [Source:HGNC Symbol;Acc:HGNC:28246]
ENSG00000159423	477.589	-0.454975	0.236138	-1.92673	0.0540127	0.139881	ALDH4A1	aldehyde dehydrogenase 4 family member A1 [Source:HGNC Symbol;Acc:HGNC:406]
ENSG00000272084	46.3585	0.48984	0.380865	1.28613	0.198399	0.360862		novel transcript
ENSG00000127481	5079.54	0.411847	0.149506	2.75472	0.00587431	0.0246375	UBR4	ubiquitin protein ligase E3 component n-recognin 4 [Source:HGNC Symbol;Acc:HGNC:30313]
ENSG00000230424	60.6765	-0.117114	0.308747	-0.37932	0.704451	0.824164	EMC1-AS1	EMC1 antisense RNA 1 [Source:HGNC Symbol;Acc:HGNC:54050]
ENSG00000127463	2972.38	0.308895	0.120595	2.56143	0.0104243	0.0391061	EMC1	ER membrane protein complex subunit 1 [Source:HGNC Symbol;Acc:HGNC:28957]
ENSG00000053372	4221.43	-0.264388	0.123389	-2.14272	0.0321357	0.0942782	MRTO4	MRT4 homolog, ribosome maturation factor [Source:HGNC Symbol;Acc:HGNC:18477]
ENSG00000211454	31.3897	1.35084	0.381351	3.54225	0.000396732	0.00263455	AKR7L	aldo-keto reductase family 7 like (gene/pseudogene) [Source:HGNC Symbol;Acc:HGNC:24056]
ENSG00000162482	56.5073	0.649007	0.358278	1.81146	0.0700696	0.170149	AKR7A3	aldo-keto reductase family 7 member A3 [Source:HGNC Symbol;Acc:HGNC:390]
ENSG00000270728	76.7057	0.950454	0.405406	2.34445	0.0190552	0.0631195		synaptonemal complex protein 3 (SYCP3) pseudogene
ENSG00000077549	14292.4	-0.292173	0.145003	-2.01494	0.0439108	0.119107	CAPZB	capping actin protein of muscle Z-line subunit beta [Source:HGNC Symbol;Acc:HGNC:1491]
ENSG00000173436	2488.8	-0.234084	0.142409	-1.64374	0.10023	0.220951	MICOS10	mitochondrial contact site and cristae organizing system subunit 10 [Source:HGNC Symbol;Acc:HGNC:32068]
ENSG00000226396	64.108	0.076073	0.486987	0.156212	0.875866	0.933063		ribosomal protein S14 (RPS14) pseudogene
ENSG00000162542	37.1406	-0.37958	0.373345	-1.0167	0.309296	0.488598	TMCO4	transmembrane and coiled-coil domains 4 [Source:HGNC Symbol;Acc:HGNC:27393]
ENSG00000169914	600.617	0.0525331	0.251081	0.209228	0.83427	0.907834	OTUD3	OTU deubiquitinase 3 [Source:HGNC Symbol;Acc:HGNC:29038]
ENSG00000236963	22.1443	-0.905428	0.588446	-1.53868	0.123884	0.258017	LINC01141	long intergenic non-protein coding RNA 1141 [Source:HGNC Symbol;Acc:HGNC:49455]
ENSG00000162545	41781.9	0.338608	0.171089	1.97913	0.0478011	0.127419	CAMK2N1	calcium/calmodulin dependent protein kinase II inhibitor 1 [Source:HGNC Symbol;Acc:HGNC:24190]
ENSG00000090432	1748.51	-0.215493	0.190528	-1.13103	0.258042	0.432491	MUL1	mitochondrial E3 ubiquitin protein ligase 1 [Source:HGNC Symbol;Acc:HGNC:25762]
ENSG00000183114	214.737	-0.58314	0.303663	-1.92035	0.0548132	0.14148	FAM43B	family with sequence similarity 43 member B [Source:HGNC Symbol;Acc:HGNC:31791]
ENSG00000158828	2976.99	0.291716	0.172134	1.6947	0.0901323	0.204672	PINK1	PTEN induced kinase 1 [Source:HGNC Symbol;Acc:HGNC:14581]
ENSG00000117242	337.531	-0.00813454	0.175365	-0.0463863	0.963002	0.982211	PINK1-AS	PINK1 antisense RNA [Source:HGNC Symbol;Acc:HGNC:38872]
ENSG00000189410	27.7744	0.00713375	0.588091	0.0121303	0.990322	0.996386	SH2D5	SH2 domain containing 5 [Source:HGNC Symbol;Acc:HGNC:28819]
ENSG00000142794	431.978	-0.0279554	0.408456	-0.0684416	0.945434	0.972348	NBPF3	NBPF member 3 [Source:HGNC Symbol;Acc:HGNC:25076]
ENSG00000076864	2725.79	-0.525554	0.212707	-2.47079	0.0134815	0.0479765	RAP1GAP	RAP1 GTPase activating protein [Source:HGNC Symbol;Acc:HGNC:9858]
ENSG00000090686	1093.04	0.7958	0.180369	4.41207	1.02386e-05	0.000117809	USP48	ubiquitin specific peptidase 48 [Source:HGNC Symbol;Acc:HGNC:18533]
ENSG00000142798	960.361	0.207327	0.263948	0.785484	0.43217	0.609282	HSPG2	heparan sulfate proteoglycan 2 [Source:HGNC Symbol;Acc:HGNC:5273]
ENSG00000218510	534.971	-0.291948	0.266007	-1.09752	0.272414	0.448958	LINC00339	long intergenic non-protein coding RNA 339 [Source:HGNC Symbol;Acc:HGNC:25011]
ENSG00000070831	36774.3	0.0315513	0.135593	0.232691	0.816001	0.897172	CDC42	cell division cycle 42 [Source:HGNC Symbol;Acc:HGNC:1736]
ENSG00000162552	578.998	0.640325	0.403398	1.58733	0.112439	0.240399	WNT4	Wnt family member 4 [Source:HGNC Symbol;Acc:HGNC:12783]
ENSG00000184677	1585.47	0.0684239	0.164499	0.415953	0.677444	0.804742	ZBTB40	zinc finger and BTB domain containing 40 [Source:HGNC Symbol;Acc:HGNC:29045]
ENSG00000133216	7790.9	-0.0313194	0.165702	-0.189011	0.850084	0.918317	EPHB2	EPH receptor B2 [Source:HGNC Symbol;Acc:HGNC:3393]
ENSG00000004487	9501.81	-0.0564357	0.158969	-0.355012	0.722581	0.83611	KDM1A	lysine demethylase 1A [Source:HGNC Symbol;Acc:HGNC:29079]
ENSG00000261326	29.8705	0.399247	0.440701	0.905936	0.36497	0.545444	LINC01355	long intergenic non-protein coding RNA 1355 [Source:HGNC Symbol;Acc:HGNC:50584]
ENSG00000249087	323.093	-0.145902	0.233142	-0.625808	0.531441	0.693396	ZNF436-AS1	ZNF436 antisense RNA 1 [Source:HGNC Symbol;Acc:HGNC:25122]
ENSG00000117318	1266.81	0.191598	0.311517	0.615049	0.538522	0.699054	ID3	inhibitor of DNA binding 3, HLH protein [Source:HGNC Symbol;Acc:HGNC:5362]
ENSG00000236810	45.0155	-0.146916	0.348548	-0.421509	0.673384	0.80208	ELOA-AS1	ELOA antisense RNA 1 [Source:HGNC Symbol;Acc:HGNC:50582]
ENSG00000011009	4733.08	-0.698963	0.153343	-4.55817	5.16017e-06	6.6299e-05	LYPLA2	lysophospholipase 2 [Source:HGNC Symbol;Acc:HGNC:6738]
ENSG00000117308	1225.98	-0.300276	0.119015	-2.52302	0.0116353	0.0427375	GALE	UDP-galactose-4-epimerase [Source:HGNC Symbol;Acc:HGNC:4116]
ENSG00000117305	601.277	-0.456771	0.209344	-2.18191	0.0291158	0.087442	HMGCL	3-hydroxy-3-methylglutaryl-CoA lyase [Source:HGNC Symbol;Acc:HGNC:5005]
ENSG00000179163	729.925	0.282081	0.149781	1.88329	0.0596611	0.150878	FUCA1	alpha-L-fucosidase 1 [Source:HGNC Symbol;Acc:HGNC:4006]
ENSG00000189266	3250.99	-0.222143	0.197515	-1.12469	0.26072	0.435192	PNRC2	proline rich nuclear receptor coactivator 2 [Source:HGNC Symbol;Acc:HGNC:23158]
ENSG00000188529	5820.71	-0.0903144	0.151376	-0.596623	0.550759	0.70917	SRSF10	serine and arginine rich splicing factor 10 [Source:HGNC Symbol;Acc:HGNC:16713]
ENSG00000142661	188.666	0.205556	0.439394	0.467817	0.639915	0.777458	MYOM3	myomesin 3 [Source:HGNC Symbol;Acc:HGNC:26679]
ENSG00000001460	264.689	-0.0485107	0.348963	-0.139014	0.889439	0.94026	STPG1	sperm tail PG-rich repeat containing 1 [Source:HGNC Symbol;Acc:HGNC:28070]
ENSG00000001461	893.49	-0.393751	0.179545	-2.19305	0.0283038	0.0857638	NIPAL3	NIPA like domain containing 3 [Source:HGNC Symbol;Acc:HGNC:25233]
ENSG00000117602	1391.63	-0.609907	0.289785	-2.10468	0.0353189	0.101179	RCAN3	RCAN family member 3 [Source:HGNC Symbol;Acc:HGNC:3042]
ENSG00000169504	7794.32	-0.363073	0.157468	-2.3057	0.0211274	0.0683448	CLIC4	chloride intracellular channel 4 [Source:HGNC Symbol;Acc:HGNC:13518]
ENSG00000020633	19.031	0.885177	0.550659	1.60749	0.107948	0.233515	RUNX3	RUNX family transcription factor 3 [Source:HGNC Symbol;Acc:HGNC:10473]
ENSG00000117614	3985.16	0.401678	0.169757	2.3662	0.0179718	0.0602934	SYF2	SYF2 pre-mRNA splicing factor [Source:HGNC Symbol;Acc:HGNC:19824]
ENSG00000117616	1273.99	0.100776	0.459308	0.219408	0.826332	0.90314	RSRP1	arginine and serine rich protein 1 [Source:HGNC Symbol;Acc:HGNC:25234]
ENSG00000272432	15.0117	-0.321054	0.524517	-0.612094	0.540476	0.700804		novel transcript
ENSG00000261349	14.4201	-2.03475	1.24258	-1.63753	0.10152	0.223088		novel pseudogene
ENSG00000183726	8366.22	0.159285	0.138983	1.14607	0.251765	0.42569	TMEM50A	transmembrane protein 50A [Source:HGNC Symbol;Acc:HGNC:30590]
ENSG00000188672	26.9256	-0.261254	0.447705	-0.58354	0.55953	0.715618	RHCE	Rh blood group CcEe antigens [Source:HGNC Symbol;Acc:HGNC:10008]
ENSG00000204178	4342.87	0.604785	0.164906	3.66746	0.000244973	0.00176163	MACO1	macoilin 1 [Source:HGNC Symbol;Acc:HGNC:25572]
ENSG00000157978	208.443	0.243825	0.345629	0.705454	0.480528	0.651824	LDLRAP1	low density lipoprotein receptor adaptor protein 1 [Source:HGNC Symbol;Acc:HGNC:18640]
ENSG00000228172	27.964	-0.515545	0.406782	-1.26737	0.205022	0.369303		novel transcript
ENSG00000117640	4518.42	-0.239765	0.118382	-2.02535	0.0428316	0.116842	MTFR1L	mitochondrial fission regulator 1 like [Source:HGNC Symbol;Acc:HGNC:28836]
ENSG00000182749	679.77	0.811742	0.201839	4.02173	5.77729e-05	0.000518276	PAQR7	progestin and adipoQ receptor family member 7 [Source:HGNC Symbol;Acc:HGNC:23146]
ENSG00000158006	312.601	-0.786189	0.262769	-2.99194	0.00277214	0.0133417	PAFAH2	platelet activating factor acetylhydrolase 2 [Source:HGNC Symbol;Acc:HGNC:8579]
ENSG00000158008	207.31	-0.331994	0.28071	-1.18269	0.23693	0.408163	EXTL1	exostosin like glycosyltransferase 1 [Source:HGNC Symbol;Acc:HGNC:3515]
ENSG00000175087	2418.95	0.87737	0.223022	3.934	8.35428e-05	0.000704821	PDIK1L	PDLIM1 interacting kinase 1 like [Source:HGNC Symbol;Acc:HGNC:18981]
ENSG00000197245	131.883	0.366494	0.233322	1.57077	0.116237	0.246247	FAM110D	family with sequence similarity 110 member D [Source:HGNC Symbol;Acc:HGNC:25860]
ENSG00000236782	35.3564	-0.710518	0.474606	-1.49707	0.134376	0.27373	ZNF593OS	ZNF593 opposite strand [Source:HGNC Symbol;Acc:HGNC:41278]
ENSG00000142684	76.124	0.239546	0.352613	0.679345	0.496919	0.665567	ZNF593	zinc finger protein 593 [Source:HGNC Symbol;Acc:HGNC:30943]
ENSG00000142675	202.277	-0.70911	0.214564	-3.30489	0.000950146	0.00551323	CNKSR1	connector enhancer of kinase suppressor of Ras 1 [Source:HGNC Symbol;Acc:HGNC:19700]
ENSG00000142669	10400.9	-0.149951	0.176925	-0.847545	0.396691	0.576174	SH3BGRL3	SH3 domain binding glutamate rich protein like 3 [Source:HGNC Symbol;Acc:HGNC:15568]
ENSG00000223583	12.5562	0.544127	0.496279	1.09641	0.272899	0.449435		ribosomal protein L17 (RPL17) pseudogene
ENSG00000260063	23.6253	0.163425	0.501592	0.325812	0.744567	0.851683		novel transcript, antisense to ARID1A
ENSG00000060642	338.985	-0.442214	0.160813	-2.74986	0.00596199	0.0249449	PIGV	phosphatidylinositol glycan anchor biosynthesis class V [Source:HGNC Symbol;Acc:HGNC:26031]
ENSG00000142751	1694.05	-0.219124	0.145567	-1.50532	0.132242	0.270535	GPN2	GPN-loop GTPase 2 [Source:HGNC Symbol;Acc:HGNC:25513]
ENSG00000090273	7220.23	-0.0633838	0.192771	-0.328804	0.742304	0.850251	NUDC	nuclear distribution C, dynein complex regulator [Source:HGNC Symbol;Acc:HGNC:8045]
ENSG00000090020	820.032	-0.331654	0.173566	-1.91082	0.0560273	0.143757	SLC9A1	solute carrier family 9 member A1 [Source:HGNC Symbol;Acc:HGNC:11071]
ENSG00000142784	5031.36	-0.344553	0.125709	-2.74089	0.00612731	0.025464	WDTC1	WD and tetratricopeptide repeats 1 [Source:HGNC Symbol;Acc:HGNC:29175]
ENSG00000243659	29.8057	0.512853	0.426646	1.20206	0.229341	0.399102		SMT3 suppressor of mif two 3 homolog 2 (yeast) (SMT3H2) pseudogene
ENSG00000241547	13.9086	1.61324	0.697374	2.3133	0.0207059	0.0673263	ACTG1P20	actin gamma 1 pseudogene 20 [Source:HGNC Symbol;Acc:HGNC:51500]
ENSG00000142765	14.6079	0.202521	0.606183	0.334093	0.738309	0.847255	SYTL1	synaptotagmin like 1 [Source:HGNC Symbol;Acc:HGNC:15584]
ENSG00000142733	156.509	0.542996	0.247845	2.19087	0.028461	0.0860617	MAP3K6	mitogen-activated protein kinase kinase kinase 6 [Source:HGNC Symbol;Acc:HGNC:6858]
ENSG00000181773	46.7869	-1.22077	0.367206	-3.32448	0.000885826	0.0052097	GPR3	G protein-coupled receptor 3 [Source:HGNC Symbol;Acc:HGNC:4484]
ENSG00000000938	77.3195	0.088505	0.361054	0.24513	0.806356	0.891533	FGR	FGR proto-oncogene, Src family tyrosine kinase [Source:HGNC Symbol;Acc:HGNC:3697]
ENSG00000235912	24.3501	0.223151	0.312101	0.714995	0.474612	0.646912		novel pseudogene
ENSG00000009780	710.37	-0.180108	0.179741	-1.00204	0.316324	0.495975	FAM76A	family with sequence similarity 76 member A [Source:HGNC Symbol;Acc:HGNC:28530]
ENSG00000117758	7844.9	0.402136	0.170858	2.35363	0.018591	0.0619142	STX12	syntaxin 12 [Source:HGNC Symbol;Acc:HGNC:11430]
ENSG00000130775	254.267	0.861548	0.353428	2.43769	0.0147815	0.0515913	THEMIS2	thymocyte selection associated family member 2 [Source:HGNC Symbol;Acc:HGNC:16839]
ENSG00000117748	3117.07	-0.43356	0.191295	-2.26644	0.0234244	0.0739318	RPA2	replication protein A2 [Source:HGNC Symbol;Acc:HGNC:10290]
ENSG00000158161	1217.79	-0.68706	0.161025	-4.2668	1.98293e-05	0.00020768	EYA3	EYA transcriptional coactivator and phosphatase 3 [Source:HGNC Symbol;Acc:HGNC:3521]
ENSG00000228589	23.2709	0.147669	0.334167	0.441901	0.658561	0.791521	SPCS2P4	signal peptidase complex subunit 2 pseudogene 4 [Source:HGNC Symbol;Acc:HGNC:45237]
ENSG00000169403	156.197	-0.94439	0.331236	-2.85111	0.00435669	0.0193418	PTAFR	platelet activating factor receptor [Source:HGNC Symbol;Acc:HGNC:9582]
ENSG00000126698	8240.38	0.0837259	0.129455	0.646756	0.51779	0.683047	DNAJC8	DnaJ heat shock protein family (Hsp40) member C8 [Source:HGNC Symbol;Acc:HGNC:15470]
ENSG00000130770	8606.93	-0.0282337	0.149704	-0.188596	0.850409	0.918454	ATP5IF1	ATP synthase inhibitory factor subunit 1 [Source:HGNC Symbol;Acc:HGNC:871]
ENSG00000130766	704.802	0.201571	0.176957	1.1391	0.254662	0.428735	SESN2	sestrin 2 [Source:HGNC Symbol;Acc:HGNC:20746]
ENSG00000130772	1081.94	-0.348014	0.154755	-2.24881	0.0245248	0.0766986	MED18	mediator complex subunit 18 [Source:HGNC Symbol;Acc:HGNC:25944]
ENSG00000242125	2208.19	0.205122	0.20887	0.982054	0.326073	0.506234	SNHG3	small nucleolar RNA host gene 3 [Source:HGNC Symbol;Acc:HGNC:10118]
ENSG00000279443	36.7426	0.400832	0.53781	0.745303	0.456088	0.631051		TEC
ENSG00000180098	2247.8	-0.180334	0.122261	-1.475	0.140214	0.281764	TRNAU1AP	tRNA selenocysteine 1 associated protein 1 [Source:HGNC Symbol;Acc:HGNC:30813]
ENSG00000197989	1450.1	0.201007	0.178944	1.12329	0.261312	0.435887	SNHG12	small nucleolar RNA host gene 12 [Source:HGNC Symbol;Acc:HGNC:30062]
ENSG00000221539	29.7204	0.433783	0.493666	0.878697	0.379566	0.559858	SNORD99	small nucleolar RNA, C/D box 99 [Source:HGNC Symbol;Acc:HGNC:32762]
ENSG00000120656	1483.73	-0.44593	0.155046	-2.87612	0.00402603	0.0181113	TAF12	TATA-box binding protein associated factor 12 [Source:HGNC Symbol;Acc:HGNC:11545]
ENSG00000229388	9.24398	0.720541	0.697831	1.03254	0.301817	0.480791	LINC01715	long intergenic non-protein coding RNA 1715 [Source:HGNC Symbol;Acc:HGNC:52502]
ENSG00000116329	14.6076	1.89179	0.605327	3.12523	0.00177663	0.00920306	OPRD1	opioid receptor delta 1 [Source:HGNC Symbol;Acc:HGNC:8153]
ENSG00000159023	2592.96	-0.0982175	0.201993	-0.486242	0.626796	0.767835	EPB41	erythrocyte membrane protein band 4.1 [Source:HGNC Symbol;Acc:HGNC:3377]
ENSG00000225616	18.4429	0.142312	0.360675	0.394572	0.693159	0.816458		ribosomal protein L27 (RPL27) pseudogene
ENSG00000116350	5534.13	-0.163124	0.204336	-0.798314	0.424688	0.602528	SRSF4	serine and arginine rich splicing factor 4 [Source:HGNC Symbol;Acc:HGNC:10786]
ENSG00000116353	991.38	-0.296356	0.153945	-1.92507	0.0542203	0.140261	MECR	mitochondrial trans-2-enoyl-CoA reductase [Source:HGNC Symbol;Acc:HGNC:19691]
ENSG00000060656	3213.81	0.20235	0.243232	0.831925	0.405451	0.584676	PTPRU	protein tyrosine phosphatase receptor type U [Source:HGNC Symbol;Acc:HGNC:9683]
ENSG00000162510	27.3475	1.08177	0.488855	2.21286	0.0269073	0.0824685	MATN1	matrilin 1 [Source:HGNC Symbol;Acc:HGNC:6907]
ENSG00000186056	12.6728	0.949732	0.561964	1.69002	0.0910234	0.206072	MATN1-AS1	MATN1 antisense RNA 1 [Source:HGNC Symbol;Acc:HGNC:40364]
ENSG00000162512	19583.1	0.890401	0.167861	5.3044	1.13046e-07	2.3905e-06	SDC3	syndecan 3 [Source:HGNC Symbol;Acc:HGNC:10660]
ENSG00000084628	17536.2	-0.624211	0.182614	-3.4182	0.000630366	0.00390847	NKAIN1	sodium/potassium transporting ATPase interacting 1 [Source:HGNC Symbol;Acc:HGNC:25743]
ENSG00000121766	5828.92	0.103269	0.110647	0.933317	0.350656	0.531311	ZCCHC17	zinc finger CCHC-type containing 17 [Source:HGNC Symbol;Acc:HGNC:30246]
ENSG00000142910	112.8	1.12846	0.496372	2.27341	0.0230013	0.0728699	TINAGL1	tubulointerstitial nephritis antigen like 1 [Source:HGNC Symbol;Acc:HGNC:19168]
ENSG00000162517	2744.25	-0.224273	0.212501	-1.05539	0.291245	0.468968	PEF1	penta-EF-hand domain containing 1 [Source:HGNC Symbol;Acc:HGNC:30009]
ENSG00000084636	505.964	-0.41454	0.232332	-1.78426	0.0743814	0.177988	COL16A1	collagen type XVI alpha 1 chain [Source:HGNC Symbol;Acc:HGNC:2193]
ENSG00000134668	26.4844	0.112327	0.418325	0.268517	0.788301	0.880134	SPOCD1	SPOC domain containing 1 [Source:HGNC Symbol;Acc:HGNC:26338]
ENSG00000184007	11937.2	0.0323904	0.131879	0.245608	0.805986	0.891264	PTP4A2	protein tyrosine phosphatase 4A2 [Source:HGNC Symbol;Acc:HGNC:9635]
ENSG00000025800	5367.92	0.502951	0.141798	3.54695	0.000389724	0.00259489	KPNA6	karyopherin subunit alpha 6 [Source:HGNC Symbol;Acc:HGNC:6399]
ENSG00000160050	5574.79	0.175962	0.146782	1.19879	0.230608	0.400628	CCDC28B	coiled-coil domain containing 28B [Source:HGNC Symbol;Acc:HGNC:28163]
ENSG00000224066	10.812	-0.600571	0.809242	-0.742139	0.458003	0.632565		novel transcript
ENSG00000160051	285.178	-0.550175	0.195493	-2.8143	0.00488835	0.021252	IQCC	IQ motif containing C [Source:HGNC Symbol;Acc:HGNC:25545]
ENSG00000160055	820.879	-0.174138	0.185537	-0.938564	0.347955	0.528704	TMEM234	transmembrane protein 234 [Source:HGNC Symbol;Acc:HGNC:28837]
ENSG00000220785	705.506	0.536226	0.196368	2.73072	0.00631966	0.0261342	MTMR9LP	myotubularin related protein 9 like, pseudogene [Source:HGNC Symbol;Acc:HGNC:27920]
ENSG00000183615	164.088	0.790431	0.245536	3.21921	0.00128544	0.0070576	FAM167B	family with sequence similarity 167 member B [Source:HGNC Symbol;Acc:HGNC:28133]
ENSG00000175130	220788	-0.352616	0.153988	-2.28988	0.022028	0.0706162	MARCKSL1	MARCKS like 1 [Source:HGNC Symbol;Acc:HGNC:7142]
ENSG00000162526	9.337	-0.415428	0.704364	-0.589791	0.555331	0.712531	TSSK3	testis specific serine kinase 3 [Source:HGNC Symbol;Acc:HGNC:15473]
ENSG00000225828	206.439	1.88629	0.224189	8.41383	3.96835e-17	5.42765e-15	FAM229A	family with sequence similarity 229 member A [Source:HGNC Symbol;Acc:HGNC:44652]
ENSG00000160058	6355.03	-0.269031	0.0976413	-2.7553	0.00586378	0.0246008	BSDC1	BSD domain containing 1 [Source:HGNC Symbol;Acc:HGNC:25501]
ENSG00000176261	771.367	-0.635479	0.114866	-5.53233	3.16003e-08	7.75759e-07	ZBTB8OS	zinc finger and BTB domain containing 8 opposite strand [Source:HGNC Symbol;Acc:HGNC:24094]
ENSG00000162521	14683.6	-0.364437	0.143986	-2.53106	0.0113719	0.0419422	RBBP4	RB binding protein 4, chromatin remodeling factor [Source:HGNC Symbol;Acc:HGNC:9887]
ENSG00000162520	51.2054	0.364033	0.340498	1.06912	0.285016	0.462451	SYNC	syncoilin, intermediate filament protein [Source:HGNC Symbol;Acc:HGNC:28897]
ENSG00000162522	3242.24	-0.36606	0.160617	-2.27909	0.0226619	0.0720576	KIAA1522	KIAA1522 [Source:HGNC Symbol;Acc:HGNC:29301]
ENSG00000134684	4183.25	0.177543	0.218181	0.81374	0.415794	0.594343	YARS1	tyrosyl-tRNA synthetase 1 [Source:HGNC Symbol;Acc:HGNC:12840]
ENSG00000116497	1636.97	-0.171427	0.158046	-1.08467	0.278069	0.454957	S100PBP	S100P binding protein [Source:HGNC Symbol;Acc:HGNC:25768]
ENSG00000121900	353.271	0.280209	0.406624	0.689109	0.490755	0.660677	TMEM54	transmembrane protein 54 [Source:HGNC Symbol;Acc:HGNC:24143]
ENSG00000142920	1020.83	0.457661	0.237334	1.92834	0.0538129	0.139454	AZIN2	antizyme inhibitor 2 [Source:HGNC Symbol;Acc:HGNC:29957]
ENSG00000278997	28.3476	-0.881689	0.492196	-1.79134	0.0732392	0.176059		TEC
ENSG00000116525	879.036	-0.278945	0.162618	-1.71535	0.0862819	0.198248	TRIM62	tripartite motif containing 62 [Source:HGNC Symbol;Acc:HGNC:25574]
ENSG00000279179	17.8622	-0.373696	0.497927	-0.750504	0.452951	0.62855		TEC
ENSG00000160094	8857.01	-0.503054	0.131396	-3.82854	0.000128908	0.00102261	ZNF362	zinc finger protein 362 [Source:HGNC Symbol;Acc:HGNC:18079]
ENSG00000225313	66.1812	-1.41308	0.387552	-3.64615	0.000266196	0.001884		novel transcript
ENSG00000121903	119.038	0.283107	0.323013	0.876457	0.380782	0.560781	ZSCAN20	zinc finger and SCAN domain containing 20 [Source:HGNC Symbol;Acc:HGNC:13093]
ENSG00000142698	41.5963	-0.392593	0.57891	-0.678159	0.497671	0.666241	C1orf94	chromosome 1 open reading frame 94 [Source:HGNC Symbol;Acc:HGNC:28250]
ENSG00000163866	1393.56	-0.666539	0.150157	-4.43896	9.03966e-06	0.000106557	SMIM12	small integral membrane protein 12 [Source:HGNC Symbol;Acc:HGNC:25154]
ENSG00000230163	41.8244	-0.709113	0.434997	-1.63016	0.103069	0.225473		novel transcript
ENSG00000241014	26.5385	0.695223	0.418707	1.6604	0.0968331	0.2155	GPR199P	G protein-coupled receptor 199, pseudogene [Source:HGNC Symbol;Acc:HGNC:55170]
ENSG00000243749	54.1393	-0.128761	0.368954	-0.348989	0.727098	0.839273	TMEM35B	transmembrane protein 35B [Source:HGNC Symbol;Acc:HGNC:40021]
ENSG00000163867	533.706	0.103793	0.179987	0.576666	0.564165	0.71893	ZMYM6	zinc finger MYM-type containing 6 [Source:HGNC Symbol;Acc:HGNC:13050]
ENSG00000197056	235.863	-0.0829462	0.19045	-0.435528	0.66318	0.794665	ZMYM1	zinc finger MYM-type containing 1 [Source:HGNC Symbol;Acc:HGNC:26253]
ENSG00000146463	2692.47	0.598136	0.18519	3.22985	0.00123856	0.00684352	ZMYM4	zinc finger MYM-type containing 4 [Source:HGNC Symbol;Acc:HGNC:13055]
ENSG00000229994	37.8617	0.00870538	0.287038	0.0303283	0.975805	0.988579	RPL5P4	ribosomal protein L5 pseudogene 4 [Source:HGNC Symbol;Acc:HGNC:36095]
ENSG00000142687	3447.69	0.0271389	0.125	0.217112	0.828121	0.904124	KIAA0319L	KIAA0319 like [Source:HGNC Symbol;Acc:HGNC:30071]
ENSG00000239636	15.5621	1.42555	0.728603	1.95655	0.0503999	0.132791	TFAP2E-AS1	TFAP2E antisense RNA 1 [Source:HGNC Symbol;Acc:HGNC:41274]
ENSG00000126067	9014.48	-0.491987	0.149965	-3.28069	0.00103555	0.00591238	PSMB2	proteasome 20S subunit beta 2 [Source:HGNC Symbol;Acc:HGNC:9539]
ENSG00000142686	8276.23	-0.149233	0.136894	-1.09013	0.275655	0.452447	C1orf216	chromosome 1 open reading frame 216 [Source:HGNC Symbol;Acc:HGNC:26800]
ENSG00000134698	4504.05	0.478119	0.18937	2.52478	0.0115771	0.0425576	AGO4	argonaute RISC component 4 [Source:HGNC Symbol;Acc:HGNC:18424]
ENSG00000232862	18.7985	0.800258	0.549016	1.45762	0.144945	0.288797		implantation-associated protein (DKFZp564K142) pseudogene
ENSG00000092850	472.064	-0.200624	0.216814	-0.92533	0.354794	0.535537	TEKT2	tektin 2 [Source:HGNC Symbol;Acc:HGNC:11725]
ENSG00000116863	2481.33	-0.293902	0.125032	-2.35062	0.0187421	0.0622831	ADPRS	ADP-ribosylserine hydrolase [Source:HGNC Symbol;Acc:HGNC:21304]
ENSG00000171812	51.98	0.460206	0.497291	0.925426	0.354744	0.535501	COL8A2	collagen type VIII alpha 2 chain [Source:HGNC Symbol;Acc:HGNC:2216]
ENSG00000116871	18153.5	0.34336	0.160904	2.13394	0.0328474	0.0957891	MAP7D1	MAP7 domain containing 1 [Source:HGNC Symbol;Acc:HGNC:25514]
ENSG00000214193	119.904	-0.362733	0.244977	-1.48068	0.138691	0.279831	SH3D21	SH3 domain containing 21 [Source:HGNC Symbol;Acc:HGNC:26236]
ENSG00000116883	105.073	0.507295	0.284766	1.78145	0.0748396	0.178669
ENSG00000116898	2079.79	-0.0846612	0.109965	-0.769894	0.441363	0.618193	MRPS15	mitochondrial ribosomal protein S15 [Source:HGNC Symbol;Acc:HGNC:14504]
ENSG00000163873	7393.78	-1.0515	0.298184	-3.52636	0.000421315	0.00277011	GRIK3	glutamate ionotropic receptor kainate type subunit 3 [Source:HGNC Symbol;Acc:HGNC:4581]
ENSG00000233621	21.3158	-1.2016	0.561718	-2.13915	0.0324236	0.0949022	LINC01137	long intergenic non-protein coding RNA 1137 [Source:HGNC Symbol;Acc:HGNC:49453]
ENSG00000163875	16453.9	0.0756313	0.143793	0.525973	0.598907	0.745947	MEAF6	MYST/Esa1 associated factor 6 [Source:HGNC Symbol;Acc:HGNC:25674]
ENSG00000237749	33.501	0.0531034	0.379755	0.139836	0.88879	0.939962		ribosomal protein S27 (metallopanstimulin 1) (RPS27) pseudogene
ENSG00000134697	974.459	1.37622	0.298989	4.6029	4.16645e-06	5.51653e-05	GNL2	G protein nucleolar 2 [Source:HGNC Symbol;Acc:HGNC:29925]
ENSG00000116922	628.509	-0.697085	0.218259	-3.19385	0.00140391	0.00758212	C1orf109	chromosome 1 open reading frame 109 [Source:HGNC Symbol;Acc:HGNC:26039]
ENSG00000183317	516.406	0.779285	0.224608	3.46953	0.000521368	0.00331937	EPHA10	EPH receptor A10 [Source:HGNC Symbol;Acc:HGNC:19987]
ENSG00000185090	3092.61	-0.175477	0.132552	-1.32383	0.185558	0.344479	MANEAL	mannosidase endo-alpha like [Source:HGNC Symbol;Acc:HGNC:26452]
ENSG00000196449	1085.4	-0.519036	0.13055	-3.97576	7.01548e-05	0.000610611	YRDC	yrdC N6-threonylcarbamoyltransferase domain containing [Source:HGNC Symbol;Acc:HGNC:28905]
ENSG00000197982	4980.49	-0.120448	0.162754	-0.740063	0.459262	0.633453	C1orf122	chromosome 1 open reading frame 122 [Source:HGNC Symbol;Acc:HGNC:24789]
ENSG00000188786	725.649	0.192358	0.243596	0.78966	0.429726	0.607132	MTF1	metal regulatory transcription factor 1 [Source:HGNC Symbol;Acc:HGNC:7428]
ENSG00000204084	588.75	-0.253769	0.203918	-1.24446	0.213329	0.379733	INPP5B	inositol polyphosphate-5-phosphatase B [Source:HGNC Symbol;Acc:HGNC:6077]
ENSG00000183386	1291.88	0.128014	0.163833	0.781369	0.434586	0.611663	FHL3	four and a half LIM domains 3 [Source:HGNC Symbol;Acc:HGNC:3704]
ENSG00000116954	994.538	0.343521	0.174084	1.9733	0.0484615	0.128833	RRAGC	Ras related GTP binding C [Source:HGNC Symbol;Acc:HGNC:19902]
ENSG00000228436	63.2467	-0.0563044	0.287198	-0.196047	0.844573	0.914891		novel transcript
ENSG00000214114	244.779	-0.782897	0.216164	-3.62177	0.000292589	0.00204011	MYCBP	MYC binding protein [Source:HGNC Symbol;Acc:HGNC:7554]
ENSG00000158315	21.8808	0.135676	0.524807	0.258525	0.796002	0.884995	RHBDL2	rhomboid like 2 [Source:HGNC Symbol;Acc:HGNC:16083]
ENSG00000174574	3900.68	-0.822757	0.148957	-5.52346	3.32384e-08	8.1024e-07	AKIRIN1	akirin 1 [Source:HGNC Symbol;Acc:HGNC:25744]
ENSG00000168653	21558.6	0.254345	0.140598	1.80903	0.0704471	0.170931	NDUFS5	NADH:ubiquinone oxidoreductase subunit S5 [Source:HGNC Symbol;Acc:HGNC:7712]
ENSG00000127603	7262.7	0.528158	0.188943	2.79532	0.00518481	0.0222877	MACF1	microtubule actin crosslinking factor 1 [Source:HGNC Symbol;Acc:HGNC:13664]
ENSG00000183682	9.41352	0.734049	0.823672	0.891192	0.372826	0.553468	BMP8A	bone morphogenetic protein 8a [Source:HGNC Symbol;Acc:HGNC:21650]
ENSG00000182109	207.582	0.318532	0.233185	1.366	0.171938	0.326443
ENSG00000243970	75.6425	-0.40223	0.325228	-1.23676	0.216175	0.383129	PPIEL	peptidylprolyl isomerase E like pseudogene [Source:HGNC Symbol;Acc:HGNC:33195]
ENSG00000090621	9894.96	0.352059	0.108527	3.24397	0.00117876	0.00657738	PABPC4	poly(A) binding protein cytoplasmic 4 [Source:HGNC Symbol;Acc:HGNC:8557]
ENSG00000163909	236.83	-0.0880107	0.258785	-0.340093	0.733787	0.844166	HEYL	hes related family bHLH transcription factor with YRPW motif like [Source:HGNC Symbol;Acc:HGNC:4882]
ENSG00000084072	1835.82	0.139908	0.169288	0.82645	0.408549	0.587402	PPIE	peptidylprolyl isomerase E [Source:HGNC Symbol;Acc:HGNC:9258]
ENSG00000116985	77.8676	0.727574	0.292323	2.48894	0.0128125	0.046158	BMP8B	bone morphogenetic protein 8b [Source:HGNC Symbol;Acc:HGNC:1075]
ENSG00000043514	816.636	-0.383616	0.140082	-2.73851	0.00617176	0.0256257	TRIT1	tRNA isopentenyltransferase 1 [Source:HGNC Symbol;Acc:HGNC:20286]
ENSG00000116990	1259.04	-0.815961	0.185645	-4.39528	1.10629e-05	0.000126144	MYCL	MYCL proto-oncogene, bHLH transcription factor [Source:HGNC Symbol;Acc:HGNC:7555]
ENSG00000228477	19.2825	0.18313	0.413228	0.443169	0.657644	0.790933		ribosomal protein S2 (RPS2) pseudogene
ENSG00000131236	7561.76	0.0863062	0.181129	0.47649	0.633726	0.772745	CAP1	cyclase associated actin cytoskeleton regulatory protein 1 [Source:HGNC Symbol;Acc:HGNC:20040]
ENSG00000259943	887.094	-0.435331	0.224495	-1.93916	0.0524823	0.136759		novel transcript, antisense to ZMPSTE24
ENSG00000084073	1442.94	-0.154109	0.209391	-0.735986	0.461739	0.635922	ZMPSTE24	zinc metallopeptidase STE24 [Source:HGNC Symbol;Acc:HGNC:12877]
ENSG00000084070	3598.27	0.0363966	0.14158	0.257074	0.797122	0.885744	SMAP2	small ArfGAP2 [Source:HGNC Symbol;Acc:HGNC:25082]
ENSG00000187801	182.257	0.015674	0.304979	0.0513939	0.959012	0.980074	ZFP69B	ZFP69 zinc finger protein B [Source:HGNC Symbol;Acc:HGNC:28053]
ENSG00000260920	553.153	-0.121972	0.301508	-0.404539	0.685816	0.811182		novel transcript, sense overlapping with ZNF643
ENSG00000279667	46.1166	1.02288	0.395457	2.58658	0.00969343	0.0369205		TEC
ENSG00000187815	385.649	0.825228	0.217891	3.78734	0.000152266	0.00117959	ZFP69	ZFP69 zinc finger protein [Source:HGNC Symbol;Acc:HGNC:24708]
ENSG00000238287	19.1468	-0.873609	0.576236	-1.51606	0.129504	0.266504		novel transcript
ENSG00000164002	707.251	-0.21745	0.163427	-1.33056	0.183334	0.341721	EXO5	exonuclease 5 [Source:HGNC Symbol;Acc:HGNC:26115]
ENSG00000238186	57.2539	0.650593	0.358898	1.81275	0.0698699	0.169812		novel transcript
ENSG00000117010	102.485	0.292493	0.281763	1.03808	0.299233	0.477978	ZNF684	zinc finger protein 684 [Source:HGNC Symbol;Acc:HGNC:28418]
ENSG00000117016	2018.01	0.234694	0.192134	1.22151	0.221892	0.389927	RIMS3	regulating synaptic membrane exocytosis 3 [Source:HGNC Symbol;Acc:HGNC:21292]
ENSG00000272145	80.6181	-1.1413	0.391647	-2.9141	0.00356713	0.0164658	NFYC-AS1	NFYC antisense RNA 1 [Source:HGNC Symbol;Acc:HGNC:49451]
ENSG00000066136	5009.61	-0.418586	0.103339	-4.05063	5.10809e-05	0.000467148	NFYC	nuclear transcription factor Y subunit gamma [Source:HGNC Symbol;Acc:HGNC:7806]
ENSG00000179862	146.037	-0.114153	0.261288	-0.436887	0.662194	0.793826	CITED4	Cbp/p300 interacting transactivator with Glu/Asp rich carboxy-terminal domain 4 [Source:HGNC Symbol;Acc:HGNC:18696]
ENSG00000281207	19.5285	-0.533906	0.499428	-1.06904	0.285054	0.46248	SLFNL1-AS1	SLFNL1 antisense RNA 1 [Source:HGNC Symbol;Acc:HGNC:44126]
ENSG00000127124	1458.01	0.615345	0.266634	2.30783	0.0210087	0.0680893	HIVEP3	HIVEP zinc finger 3 [Source:HGNC Symbol;Acc:HGNC:13561]
ENSG00000227527	11.8825	-1.05483	0.522072	-2.02047	0.043335	0.117926		novel transcript
ENSG00000177181	1468.98	0.494326	0.217045	2.27753	0.0227549	0.0722539	RIMKLA	ribosomal modification protein rimK like family member A [Source:HGNC Symbol;Acc:HGNC:28725]
ENSG00000127125	1825.14	-0.0289732	0.117119	-0.247383	0.804612	0.89029	PPCS	phosphopantothenoylcysteine synthetase [Source:HGNC Symbol;Acc:HGNC:25686]
ENSG00000171960	2147.97	-0.28917	0.218738	-1.322	0.18617	0.345304	PPIH	peptidylprolyl isomerase H [Source:HGNC Symbol;Acc:HGNC:14651]
ENSG00000234917	74.1453	0.0724426	0.244608	0.296158	0.767109	0.866967		novel transcript
ENSG00000065978	302250	0.341757	0.137131	2.49219	0.0126956	0.0458321	YBX1	Y-box binding protein 1 [Source:HGNC Symbol;Acc:HGNC:8014]
ENSG00000164008	438.064	-0.206688	0.194773	-1.06117	0.288612	0.466052	C1orf50	chromosome 1 open reading frame 50 [Source:HGNC Symbol;Acc:HGNC:28795]
ENSG00000283580	86.2707	-0.165694	0.258121	-0.641924	0.520922	0.685502		novel protein
ENSG00000228452	177.757	0.653148	0.274502	2.37939	0.0173411	0.0585388		novel transcript
ENSG00000274386	109.818	-0.372435	0.19521	-1.90787	0.0564084	0.144509	TMEM269	transmembrane protein 269 [Source:HGNC Symbol;Acc:HGNC:52381]
ENSG00000177868	7190.96	-0.0671855	0.185072	-0.363023	0.716587	0.832227	SVBP	small vasohibin binding protein [Source:HGNC Symbol;Acc:HGNC:29204]
ENSG00000164010	490.225	-0.524892	0.167004	-3.143	0.00167224	0.0087528	ERMAP	erythroblast membrane associated protein (Scianna blood group) [Source:HGNC Symbol;Acc:HGNC:15743]
ENSG00000227533	13.1706	-0.919846	0.710187	-1.29522	0.195245	0.356715	SLC2A1-AS1	SLC2A1 antisense RNA 1 [Source:HGNC Symbol;Acc:HGNC:44187]
ENSG00000117395	3221.65	-0.0535371	0.156198	-0.342752	0.731785	0.842686	EBNA1BP2	EBNA1 binding protein 2 [Source:HGNC Symbol;Acc:HGNC:15531]
ENSG00000243710	13.0074	-0.247298	0.692969	-0.356867	0.721191	0.835094	CFAP57	cilia and flagella associated protein 57 [Source:HGNC Symbol;Acc:HGNC:26485]
ENSG00000229431	9.26367	-1.16334	0.777656	-1.49596	0.134665	0.274079	MED8-AS1	MED8 antisense RNA 1 [Source:HGNC Symbol;Acc:HGNC:40908]
ENSG00000198198	1194.65	0.100733	0.1961	0.513682	0.607474	0.752746	SZT2	SZT2 subunit of KICSTOR complex [Source:HGNC Symbol;Acc:HGNC:29040]
ENSG00000178922	1226.07	0.139204	0.130046	1.07043	0.284428	0.461966	HYI	hydroxypyruvate isomerase (putative) [Source:HGNC Symbol;Acc:HGNC:26948]
ENSG00000229348	29.7196	1.42696	0.47223	3.02176	0.00251312	0.0122998	HYI-AS1	HYI antisense RNA 1 [Source:HGNC Symbol;Acc:HGNC:41173]
ENSG00000142949	9737.53	0.224743	0.141228	1.59135	0.11153	0.238882	PTPRF	protein tyrosine phosphatase receptor type F [Source:HGNC Symbol;Acc:HGNC:9670]
ENSG00000236200	22.0988	-0.74449	0.448639	-1.65944	0.0970267	0.215809	KDM4A-AS1	KDM4A antisense RNA 1 [Source:HGNC Symbol;Acc:HGNC:40528]
ENSG00000117407	33.5254	0.529219	0.327997	1.61349	0.106639	0.23126	ARTN	artemin [Source:HGNC Symbol;Acc:HGNC:727]
ENSG00000237950	20.2256	0.145912	0.404258	0.360938	0.718146	0.833182		novel transcript
ENSG00000117408	2728.93	-0.151146	0.13307	-1.13584	0.256024	0.430271	IPO13	importin 13 [Source:HGNC Symbol;Acc:HGNC:16853]
ENSG00000117411	14406.6	0.129983	0.169024	0.769021	0.441881	0.618638	B4GALT2	beta-1,4-galactosyltransferase 2 [Source:HGNC Symbol;Acc:HGNC:925]
ENSG00000159214	474.283	-0.226181	0.191256	-1.18261	0.236964	0.408171	CCDC24	coiled-coil domain containing 24 [Source:HGNC Symbol;Acc:HGNC:28688]
ENSG00000196517	659.316	-0.958514	0.259016	-3.7006	0.000215093	0.00158075	SLC6A9	solute carrier family 6 member 9 [Source:HGNC Symbol;Acc:HGNC:11056]
ENSG00000230615	80.5529	0.93932	0.263788	3.56089	0.000369598	0.00248652		novel transcript
ENSG00000178028	3246.93	0.10446	0.220279	0.474215	0.635347	0.77377	DMAP1	DNA methyltransferase 1 associated protein 1 [Source:HGNC Symbol;Acc:HGNC:18291]
ENSG00000117419	6927.58	-0.21901	0.134476	-1.62862	0.103393	0.22597	ERI3	ERI1 exoribonuclease family member 3 [Source:HGNC Symbol;Acc:HGNC:17276]
ENSG00000187147	8040.16	0.093439	0.129692	0.720466	0.471238	0.644433	RNF220	ring finger protein 220 [Source:HGNC Symbol;Acc:HGNC:25552]
ENSG00000126106	694.669	0.37323	0.180717	2.06527	0.0388972	0.108858	TMEM53	transmembrane protein 53 [Source:HGNC Symbol;Acc:HGNC:26186]
ENSG00000198520	55.0446	-0.053695	0.383785	-0.139909	0.888732	0.939953	ARMH1	armadillo like helical domain containing 1 [Source:HGNC Symbol;Acc:HGNC:34345]
ENSG00000225721	43.5264	-1.14728	0.314557	-3.64729	0.000265016	0.00187804		novel transcript
ENSG00000234093	9.42767	0.0848986	0.51097	0.166152	0.868038	0.928892	RPS15AP11	ribosomal protein S15a pseudogene 11 [Source:HGNC Symbol;Acc:HGNC:36707]
ENSG00000173846	1479.91	-0.790674	0.233267	-3.38957	0.000700028	0.00428112	PLK3	polo like kinase 3 [Source:HGNC Symbol;Acc:HGNC:2154]
ENSG00000117425	508.837	-0.434567	0.207002	-2.09934	0.0357873	0.102169	PTCH2	patched 2 [Source:HGNC Symbol;Acc:HGNC:9586]
ENSG00000070785	1791.99	0.00707391	0.187046	0.0378191	0.969832	0.985701	EIF2B3	eukaryotic translation initiation factor 2B subunit gamma [Source:HGNC Symbol;Acc:HGNC:3259]
ENSG00000126107	3572.17	-0.152283	0.124143	-1.22667	0.219945	0.387535	HECTD3	HECT domain E3 ubiquitin protein ligase 3 [Source:HGNC Symbol;Acc:HGNC:26117]
ENSG00000126088	2679.55	-0.187796	0.15345	-1.22382	0.221018	0.388936	UROD	uroporphyrinogen decarboxylase [Source:HGNC Symbol;Acc:HGNC:12591]
ENSG00000162415	1896.9	-0.210584	0.150928	-1.39526	0.162938	0.314428	ZSWIM5	zinc finger SWIM-type containing 5 [Source:HGNC Symbol;Acc:HGNC:29299]
ENSG00000281912	51.5761	-1.08996	0.300011	-3.63307	0.000280067	0.00196663	LINC01144	long intergenic non-protein coding RNA 1144 [Source:HGNC Symbol;Acc:HGNC:49460]
ENSG00000186603	103.844	-0.690292	0.278959	-2.47453	0.0133413	0.0475997	HPDL	4-hydroxyphenylpyruvate dioxygenase like [Source:HGNC Symbol;Acc:HGNC:28242]
ENSG00000070759	67.7331	0.00855619	0.273886	0.03124	0.975078	0.98832	TESK2	testis associated actin remodelling kinase 2 [Source:HGNC Symbol;Acc:HGNC:11732]
ENSG00000132763	491.281	-0.30976	0.188491	-1.64337	0.100307	0.22105	MMACHC	metabolism of cobalamin associated C [Source:HGNC Symbol;Acc:HGNC:24525]
ENSG00000132780	6535.05	0.0280467	0.157574	0.17799	0.858731	0.923525	NASP	nuclear autoantigenic sperm protein [Source:HGNC Symbol;Acc:HGNC:7644]
ENSG00000159592	1578.95	-0.42354	0.222831	-1.90073	0.0573375	0.146321	GPBP1L1	GC-rich promoter binding protein 1 like 1 [Source:HGNC Symbol;Acc:HGNC:28843]
ENSG00000159596	1905.06	-0.165794	0.155144	-1.06865	0.285228	0.462611	TMEM69	transmembrane protein 69 [Source:HGNC Symbol;Acc:HGNC:28035]
ENSG00000197429	524.781	-0.0794116	0.184256	-0.430985	0.666479	0.79683	IPP	intracisternal A particle-promoted polypeptide [Source:HGNC Symbol;Acc:HGNC:6108]
ENSG00000230896	135.029	-0.0826788	0.253353	-0.326338	0.744169	0.851414		novel transcript
ENSG00000086015	5455.08	0.329726	0.169944	1.94021	0.0523544	0.136503	MAST2	microtubule associated serine/threonine kinase 2 [Source:HGNC Symbol;Acc:HGNC:19035]
ENSG00000117472	110.245	0.0229571	0.238454	0.0962744	0.923303	0.959437	TSPAN1	tetraspanin 1 [Source:HGNC Symbol;Acc:HGNC:20657]
ENSG00000132128	4432.46	-0.27103	0.158337	-1.71173	0.086947	0.199396	LRRC41	leucine rich repeat containing 41 [Source:HGNC Symbol;Acc:HGNC:16917]
ENSG00000173660	27832.8	0.364552	0.149286	2.44198	0.0146071	0.0511302	UQCRH	ubiquinol-cytochrome c reductase hinge protein [Source:HGNC Symbol;Acc:HGNC:12590]
ENSG00000117481	913.273	-0.482801	0.174243	-2.77085	0.00559109	0.0237002	NSUN4	NOP2/Sun RNA methyltransferase 4 [Source:HGNC Symbol;Acc:HGNC:31802]
ENSG00000117480	756.667	0.754093	0.173779	4.33939	1.42881e-05	0.000156616	FAAH	fatty acid amide hydrolase [Source:HGNC Symbol;Acc:HGNC:3553]
ENSG00000162456	16.956	0.0257589	0.481087	0.053543	0.957299	0.979164	KNCN	kinocilin [Source:HGNC Symbol;Acc:HGNC:26488]
ENSG00000079277	552.01	-0.393462	0.151851	-2.5911	0.00956694	0.0365524	MKNK1	MAPK interacting serine/threonine kinase 1 [Source:HGNC Symbol;Acc:HGNC:7110]
ENSG00000142961	219.022	0.226758	0.210972	1.07483	0.282452	0.459877	MOB3C	MOB kinase activator 3C [Source:HGNC Symbol;Acc:HGNC:29800]
ENSG00000123472	2992.06	-0.4253	0.146274	-2.90757	0.00364253	0.0167135	ATPAF1	ATP synthase mitochondrial F1 complex assembly factor 1 [Source:HGNC Symbol;Acc:HGNC:18803]
ENSG00000159658	1287.22	-0.695188	0.179504	-3.87283	0.000107577	0.000874891	EFCAB14	EF-hand calcium binding domain 14 [Source:HGNC Symbol;Acc:HGNC:29051]
ENSG00000187048	54.5805	0.315234	0.318097	0.990997	0.321687	0.501835	CYP4A11	cytochrome P450 family 4 subfamily A member 11 [Source:HGNC Symbol;Acc:HGNC:2642]
ENSG00000186377	460.449	0.502945	0.236525	2.12639	0.0334709	0.0971822	CYP4X1	cytochrome P450 family 4 subfamily X member 1 [Source:HGNC Symbol;Acc:HGNC:20244]
ENSG00000162365	12.4329	0.0714799	0.642434	0.111264	0.911407	0.952577	CYP4A22	cytochrome P450 family 4 subfamily A member 22 [Source:HGNC Symbol;Acc:HGNC:20575]
ENSG00000162367	92.0398	-0.747509	0.367703	-2.03292	0.042061	0.115261	TAL1	TAL bHLH transcription factor 1, erythroid differentiation factor [Source:HGNC Symbol;Acc:HGNC:11556]
ENSG00000123473	234.753	-0.99209	0.279219	-3.55309	0.000380735	0.00254541	STIL	STIL centriolar assembly protein [Source:HGNC Symbol;Acc:HGNC:10879]
ENSG00000162368	8880.85	0.366466	0.184252	1.98894	0.0467081	0.125167	CMPK1	cytidine/uridine monophosphate kinase 1 [Source:HGNC Symbol;Acc:HGNC:18170]
ENSG00000225762	12.2833	-0.813843	0.698954	-1.16437	0.244273	0.41665	LINC01389	long intergenic non-protein coding RNA 1389 [Source:HGNC Symbol;Acc:HGNC:50661]
ENSG00000237424	57.3904	0.398172	0.62296	0.639161	0.522718	0.686922	FOXD2-AS1	FOXD2 adjacent opposite strand RNA 1 [Source:HGNC Symbol;Acc:HGNC:44256]
ENSG00000186564	115.213	1.67864	0.853962	1.96571	0.0493321	0.130672	FOXD2	forkhead box D2 [Source:HGNC Symbol;Acc:HGNC:3803]
ENSG00000269113	64.8828	0.123811	0.421848	0.293496	0.769143	0.868311	TRABD2B	TraB domain containing 2B [Source:HGNC Symbol;Acc:HGNC:44200]
ENSG00000132122	188.646	-0.460397	0.247125	-1.86301	0.0624607	0.156405	SPATA6	spermatogenesis associated 6 [Source:HGNC Symbol;Acc:HGNC:18309]
ENSG00000186094	77.1872	0.266291	0.316944	0.840184	0.400805	0.580267	AGBL4	ATP/GTP binding protein like 4 [Source:HGNC Symbol;Acc:HGNC:25892]
ENSG00000162373	2189.69	-0.3297	0.13996	-2.35567	0.0184891	0.0616489	BEND5	BEN domain containing 5 [Source:HGNC Symbol;Acc:HGNC:25668]
ENSG00000162374	13916.8	0.58787	0.243628	2.41298	0.0158225	0.0543636	ELAVL4	ELAV like RNA binding protein 4 [Source:HGNC Symbol;Acc:HGNC:3315]
ENSG00000185104	2714.54	0.338554	0.205447	1.64789	0.0993751	0.219625	FAF1	Fas associated factor 1 [Source:HGNC Symbol;Acc:HGNC:3578]
ENSG00000213478	27.3344	0.761568	0.433808	1.75554	0.079167	0.186009	CFL1P2	cofilin 1 pseudogene 2 [Source:HGNC Symbol;Acc:HGNC:1878]
ENSG00000233406	17.2367	-0.0231215	0.427166	-0.0541278	0.956833	0.978796		ribosomal protein S2 (RPS2) pseudogene
ENSG00000085831	28.4746	1.21723	0.3611	3.37091	0.000749216	0.00453499	TTC39A	tetratricopeptide repeat domain 39A [Source:HGNC Symbol;Acc:HGNC:18657]
ENSG00000117859	939.281	0.344382	0.192807	1.78614	0.074076	0.177441	OSBPL9	oxysterol binding protein like 9 [Source:HGNC Symbol;Acc:HGNC:16386]
ENSG00000078618	3954.04	0.559099	0.20675	2.70423	0.00684638	0.0279133	NRDC	nardilysin convertase [Source:HGNC Symbol;Acc:HGNC:7995]
ENSG00000198841	438.388	-0.692765	0.204099	-3.39426	0.000688142	0.00422254	KTI12	KTI12 chromatin associated homolog [Source:HGNC Symbol;Acc:HGNC:25160]
ENSG00000134717	12267.4	-0.491612	0.118436	-4.15087	3.31209e-05	0.000322781	BTF3L4	basic transcription factor 3 like 4 [Source:HGNC Symbol;Acc:HGNC:30547]
ENSG00000157077	1599.93	0.466025	0.216113	2.1564	0.0310528	0.0918876	ZFYVE9	zinc finger FYVE-type containing 9 [Source:HGNC Symbol;Acc:HGNC:6775]
ENSG00000134748	3807.86	0.43577	0.111167	3.91997	8.85602e-05	0.000740402	PRPF38A	pre-mRNA processing factor 38A [Source:HGNC Symbol;Acc:HGNC:25930]
ENSG00000134744	1029.9	0.0316739	0.164394	0.192671	0.847217	0.916469	TUT4	terminal uridylyl transferase 4 [Source:HGNC Symbol;Acc:HGNC:28981]
ENSG00000182183	16.1665	-0.305462	0.527028	-0.579592	0.562189	0.717457	SHISAL2A	shisa like 2A [Source:HGNC Symbol;Acc:HGNC:28757]
ENSG00000162377	2033.97	0.205567	0.156334	1.31492	0.188536	0.347989	COA7	cytochrome c oxidase assembly factor 7 [Source:HGNC Symbol;Acc:HGNC:25716]
ENSG00000228929	107.197	-0.0104301	0.204547	-0.050991	0.959333	0.980233	RPS13P2	ribosomal protein S13 pseudogene 2 [Source:HGNC Symbol;Acc:HGNC:36364]
ENSG00000116171	2196.13	0.0918821	0.169874	0.540884	0.588587	0.73766	SCP2	sterol carrier protein 2 [Source:HGNC Symbol;Acc:HGNC:10606]
ENSG00000264834	25.2955	0.0357485	0.509912	0.0701073	0.944108	0.97177
ENSG00000174348	55.0186	1.20823	0.6657	1.81498	0.0695266	0.169185	PODN	podocan [Source:HGNC Symbol;Acc:HGNC:23174]
ENSG00000236723	31.2121	-0.671106	0.352543	-1.90361	0.0569606	0.145574		novel transcript, antisense to CPT2
ENSG00000162384	2986.86	-0.142027	0.114908	-1.236	0.216457	0.383531	CZIB	CXXC motif containing zinc binding protein [Source:HGNC Symbol;Acc:HGNC:26059]
ENSG00000226754	25.0278	-0.144651	0.36738	-0.393737	0.693775	0.817011		novel transcript, antisense to MAGOH
ENSG00000174332	9.48907	-1.48582	0.692471	-2.14567	0.0318992	0.0936833	GLIS1	GLIS family zinc finger 1 [Source:HGNC Symbol;Acc:HGNC:29525]
ENSG00000058804	1413.66	-0.253948	0.160687	-1.58039	0.114018	0.242666	NDC1	NDC1 transmembrane nucleoporin [Source:HGNC Symbol;Acc:HGNC:25525]
ENSG00000081870	1239.68	-0.3106	0.151705	-2.04739	0.0406198	0.112287	HSPB11	heat shock protein family B (small) member 11 [Source:HGNC Symbol;Acc:HGNC:25019]
ENSG00000280378	18.8286	0.216876	0.530677	0.408677	0.682776	0.808896		TEC
ENSG00000116205	788.706	-0.266583	0.164381	-1.62174	0.104859	0.228345	TCEANC2	transcription elongation factor A N-terminal and central domain containing 2 [Source:HGNC Symbol;Acc:HGNC:26494]
ENSG00000215883	435.687	0.161772	0.194494	0.831761	0.405544	0.584749	CYB5RL	cytochrome b5 reductase like [Source:HGNC Symbol;Acc:HGNC:32220]
ENSG00000157216	23742.4	-0.191414	0.218389	-0.876482	0.380768	0.560781	SSBP3	single stranded DNA binding protein 3 [Source:HGNC Symbol;Acc:HGNC:15674]
ENSG00000198711	22.1076	-0.496127	0.505255	-0.981935	0.326132	0.506265	SSBP3-AS1	SSBP3 antisense RNA 1 [Source:HGNC Symbol;Acc:HGNC:32328]
ENSG00000162390	47.4453	0.631963	0.353073	1.78989	0.0734715	0.176435	ACOT11	acyl-CoA thioesterase 11 [Source:HGNC Symbol;Acc:HGNC:18156]
ENSG00000243725	201.855	-0.169775	0.224292	-0.756937	0.449087	0.625071	TTC4	tetratricopeptide repeat domain 4 [Source:HGNC Symbol;Acc:HGNC:12394]
ENSG00000162396	232.082	-1.13262	0.255675	-4.42991	9.42709e-06	0.000110223	PARS2	prolyl-tRNA synthetase 2, mitochondrial [Source:HGNC Symbol;Acc:HGNC:30563]
ENSG00000169174	358.045	0.720069	0.440394	1.63505	0.102038	0.223905	PCSK9	proprotein convertase subtilisin/kexin type 9 [Source:HGNC Symbol;Acc:HGNC:20001]
ENSG00000162402	1612.36	0.541912	0.191148	2.83505	0.00458192	0.0201707	USP24	ubiquitin specific peptidase 24 [Source:HGNC Symbol;Acc:HGNC:12623]
ENSG00000173406	7529.71	0.105736	0.200362	0.527727	0.597689	0.744965	DAB1	DAB adaptor protein 1 [Source:HGNC Symbol;Acc:HGNC:2661]
ENSG00000162600	107.521	0.158773	0.250489	0.633853	0.526177	0.689866	OMA1	OMA1 zinc metallopeptidase [Source:HGNC Symbol;Acc:HGNC:29661]
ENSG00000177606	9569.04	-0.553052	0.242212	-2.28333	0.0224107	0.071447	JUN	Jun proto-oncogene, AP-1 transcription factor subunit [Source:HGNC Symbol;Acc:HGNC:6204]
ENSG00000232453	17.3971	0.49316	0.49853	0.98923	0.322551	0.502729	LINC02777	long intergenic non-protein coding RNA 2777 [Source:HGNC Symbol;Acc:HGNC:54297]
ENSG00000172456	218.663	-0.747533	0.316358	-2.36293	0.018131	0.0607176	FGGY	FGGY carbohydrate kinase domain containing [Source:HGNC Symbol;Acc:HGNC:25610]
ENSG00000162599	24409.9	-0.335184	0.17833	-1.87957	0.0601662	0.151837	NFIA	nuclear factor I A [Source:HGNC Symbol;Acc:HGNC:7784]
ENSG00000162604	1266.07	-0.437781	0.120995	-3.61817	0.000296695	0.00206563	TM2D1	TM2 domain containing 1 [Source:HGNC Symbol;Acc:HGNC:24142]
ENSG00000271200	29.2299	0.885308	0.427635	2.07024	0.0384295	0.107799	PATJ-DT	PATJ divergent transcript [Source:HGNC Symbol;Acc:HGNC:55256]
ENSG00000132849	279.833	0.577815	0.220557	2.6198	0.0087981	0.0341697	PATJ	PATJ crumbs cell polarity complex component [Source:HGNC Symbol;Acc:HGNC:28881]
ENSG00000132854	47.8192	0.812958	0.461998	1.75965	0.0784663	0.184832	KANK4	KN motif and ankyrin repeat domains 4 [Source:HGNC Symbol;Acc:HGNC:27263]
ENSG00000162607	2231.76	-0.110155	0.225835	-0.48777	0.625713	0.766915	USP1	ubiquitin specific peptidase 1 [Source:HGNC Symbol;Acc:HGNC:12607]
ENSG00000116641	1458.61	0.557118	0.227051	2.45371	0.0141391	0.0497809	DOCK7	dedicator of cytokinesis 7 [Source:HGNC Symbol;Acc:HGNC:19190]
ENSG00000235545	27.6187	-0.796517	0.512248	-1.55494	0.11996	0.252047		novel transcript
ENSG00000125703	404.51	-0.215289	0.171314	-1.25669	0.208865	0.374162	ATG4C	autophagy related 4C cysteine peptidase [Source:HGNC Symbol;Acc:HGNC:16040]
ENSG00000088035	452.612	-0.500389	0.179639	-2.78553	0.00534401	0.0227991	ALG6	ALG6 alpha-1,3-glucosyltransferase [Source:HGNC Symbol;Acc:HGNC:23157]
ENSG00000203965	517.716	0.360747	0.263785	1.36758	0.171444	0.325882	EFCAB7	EF-hand calcium binding domain 7 [Source:HGNC Symbol;Acc:HGNC:29379]
ENSG00000079739	1882.5	-0.422437	0.264051	-1.59983	0.109636	0.236045	PGM1	phosphoglucomutase 1 [Source:HGNC Symbol;Acc:HGNC:8905]
ENSG00000158966	1188.93	-0.0388447	0.167953	-0.231283	0.817095	0.897628	CACHD1	cache domain containing 1 [Source:HGNC Symbol;Acc:HGNC:29314]
ENSG00000162437	608.201	-0.663636	0.270329	-2.45491	0.0140918	0.0496585	RAVER2	ribonucleoprotein, PTB binding 2 [Source:HGNC Symbol;Acc:HGNC:25577]
ENSG00000162434	1853.71	0.84358	0.189969	4.44062	8.96981e-06	0.000105842	JAK1	Janus kinase 1 [Source:HGNC Symbol;Acc:HGNC:6190]
ENSG00000234144	18.5689	0.81677	0.568493	1.43673	0.150796	0.297192	COX6CP13	cytochrome c oxidase subunit 6C pseudogene 13 [Source:HGNC Symbol;Acc:HGNC:49365]
ENSG00000213625	1953.17	-0.0621449	0.126626	-0.490775	0.623585	0.765073	LEPROT	leptin receptor overlapping transcript [Source:HGNC Symbol;Acc:HGNC:29477]
ENSG00000184588	1467.39	-0.0806574	0.155206	-0.519678	0.603288	0.749588	PDE4B	phosphodiesterase 4B [Source:HGNC Symbol;Acc:HGNC:8781]
ENSG00000152760	22.3667	1.16561	0.503758	2.31382	0.0206775	0.0672614	DYNLT5	dynein light chain Tctex-type family member 5 [Source:HGNC Symbol;Acc:HGNC:26882]
ENSG00000152763	89.5789	-0.0950059	0.268671	-0.353613	0.723629	0.836869	DNAI4	dynein axonemal intermediate chain 4 [Source:HGNC Symbol;Acc:HGNC:26252]
ENSG00000198160	1397.15	-0.308992	0.157732	-1.95897	0.0501158	0.132231	MIER1	MIER1 transcriptional regulator [Source:HGNC Symbol;Acc:HGNC:29657]
ENSG00000116704	692.159	-1.09777	0.234053	-4.69025	2.72872e-06	3.89727e-05	SLC35D1	solute carrier family 35 member D1 [Source:HGNC Symbol;Acc:HGNC:20800]
ENSG00000142864	16172.2	0.285018	0.172	1.65708	0.0975032	0.216591	SERBP1	SERPINE1 mRNA binding protein 1 [Source:HGNC Symbol;Acc:HGNC:17860]
ENSG00000116717	1804.49	-0.110429	0.17801	-0.62035	0.535027	0.696055	GADD45A	growth arrest and DNA damage inducible alpha [Source:HGNC Symbol;Acc:HGNC:4095]
ENSG00000024526	255.821	-1.59344	0.435607	-3.65796	0.000254226	0.00181641	DEPDC1	DEP domain containing 1 [Source:HGNC Symbol;Acc:HGNC:22949]
ENSG00000116754	6823.83	0.418843	0.200178	2.09235	0.0364069	0.1034	SRSF11	serine and arginine rich splicing factor 11 [Source:HGNC Symbol;Acc:HGNC:10782]
ENSG00000118454	1349.47	-0.152036	0.161905	-0.939045	0.347707	0.528483	ANKRD13C	ankyrin repeat domain 13C [Source:HGNC Symbol;Acc:HGNC:25374]
ENSG00000197568	257.202	0.34283	0.255777	1.34035	0.180133	0.337499	HHLA3	HERV-H LTR-associating 3 [Source:HGNC Symbol;Acc:HGNC:4906]
ENSG00000116761	267.323	0.0335505	0.307551	0.109089	0.913132	0.953334	CTH	cystathionine gamma-lyase [Source:HGNC Symbol;Acc:HGNC:2501]
ENSG00000271992	26.2631	1.50721	0.540843	2.78678	0.0053235	0.022736		novel transcript
ENSG00000229956	21.6293	0.137487	0.428001	0.321231	0.748035	0.854489	ZRANB2-AS2	ZRANB2 antisense RNA 2 (head to head) [Source:HGNC Symbol;Acc:HGNC:43595]
ENSG00000233994	13.0262	0.0435548	0.55998	0.0777791	0.938004	0.968238	GDI2P2	GDP dissociation inhibitor 2 pseudogene 2 [Source:HGNC Symbol;Acc:HGNC:37976]
ENSG00000254685	246.566	-0.155231	0.209106	-0.742353	0.457874	0.632481	FPGT	fucose-1-phosphate guanylyltransferase [Source:HGNC Symbol;Acc:HGNC:3825]
ENSG00000259030	10.4405	-0.0620749	0.603987	-0.102775	0.918141	0.956299	FPGT-TNNI3K	FPGT-TNNI3K readthrough [Source:HGNC Symbol;Acc:HGNC:42952]
ENSG00000116783	33.8232	1.85309	0.488586	3.79277	0.000148978	0.00115735	TNNI3K	TNNI3 interacting kinase [Source:HGNC Symbol;Acc:HGNC:19661]
ENSG00000116791	350.72	-0.178181	0.286125	-0.622738	0.533456	0.69498	CRYZ	crystallin zeta [Source:HGNC Symbol;Acc:HGNC:2419]
ENSG00000162623	273.954	0.0506085	0.191207	0.264679	0.791257	0.881797	TYW3	tRNA-yW synthesizing protein 3 homolog [Source:HGNC Symbol;Acc:HGNC:24757]
ENSG00000117054	1615.68	0.111359	0.214705	0.518658	0.603999	0.750235	ACADM	acyl-CoA dehydrogenase medium chain [Source:HGNC Symbol;Acc:HGNC:89]
ENSG00000137955	2806.8	0.388117	0.131152	2.9593	0.00308341	0.0145646	RABGGTB	Rab geranylgeranyltransferase subunit beta [Source:HGNC Symbol;Acc:HGNC:9796]
ENSG00000226415	34.3071	0.102654	0.470668	0.218103	0.827349	0.903576	TPI1P1	triosephosphate isomerase 1 pseudogene 1 [Source:HGNC Symbol;Acc:HGNC:35449]
ENSG00000142892	894.513	0.0605032	0.149471	0.404784	0.685636	0.811108	PIGK	phosphatidylinositol glycan anchor biosynthesis class K [Source:HGNC Symbol;Acc:HGNC:8965]
ENSG00000226084	323.968	-0.0810811	0.172009	-0.471376	0.637372	0.775216		ribosomal protein L17 (RPL17) pseudogene
ENSG00000036549	1153.87	-0.120718	0.168484	-0.716492	0.473688	0.646065	ZZZ3	zinc finger ZZ-type containing 3 [Source:HGNC Symbol;Acc:HGNC:24523]
ENSG00000077254	2705.69	0.385678	0.166179	2.32086	0.0202945	0.0662602	USP33	ubiquitin specific peptidase 33 [Source:HGNC Symbol;Acc:HGNC:20059]
ENSG00000180488	560.953	0.0333975	0.310799	0.107457	0.914426	0.954035	MIGA1	mitoguardin 1 [Source:HGNC Symbol;Acc:HGNC:24741]
ENSG00000162614	254.526	0.426936	0.322774	1.32271	0.185932	0.344983	NEXN	nexilin F-actin binding protein [Source:HGNC Symbol;Acc:HGNC:29557]
ENSG00000162616	806.32	0.0546901	0.152572	0.358454	0.720003	0.834144	DNAJB4	DnaJ heat shock protein family (Hsp40) member B4 [Source:HGNC Symbol;Acc:HGNC:14886]
ENSG00000137960	14.727	0.517867	0.563116	0.919646	0.357758	0.538101	GIPC2	GIPC PDZ domain containing family member 2 [Source:HGNC Symbol;Acc:HGNC:18177]
ENSG00000137959	356.091	0.201074	0.28285	0.710883	0.477157	0.649201	IFI44L	interferon induced protein 44 like [Source:HGNC Symbol;Acc:HGNC:17817]
ENSG00000162618	108.529	0.239701	0.349481	0.685877	0.49279	0.662518	ADGRL4	adhesion G protein-coupled receptor L4 [Source:HGNC Symbol;Acc:HGNC:20822]
ENSG00000117114	1308.41	-0.0125951	0.231421	-0.0544252	0.956596	0.978698	ADGRL2	adhesion G protein-coupled receptor L2 [Source:HGNC Symbol;Acc:HGNC:18582]
ENSG00000271576	175.583	-0.761674	0.24788	-3.07275	0.00212093	0.0106758	PRKACB-DT	PRKACB divergent transcript [Source:HGNC Symbol;Acc:HGNC:55245]
ENSG00000142875	11692.9	0.801846	0.246126	3.25786	0.00112254	0.00631557	PRKACB	protein kinase cAMP-activated catalytic subunit beta [Source:HGNC Symbol;Acc:HGNC:9381]
ENSG00000203943	140.472	-0.826193	0.222987	-3.70512	0.000211292	0.00155611	SAMD13	sterile alpha motif domain containing 13 [Source:HGNC Symbol;Acc:HGNC:24582]
ENSG00000117133	1221.17	-0.0979211	0.183798	-0.532766	0.594196	0.742176	RPF1	ribosome production factor 1 homolog [Source:HGNC Symbol;Acc:HGNC:30350]
ENSG00000122432	20.0217	-1.34937	0.46203	-2.92053	0.00349432	0.0161878	SPATA1	spermatogenesis associated 1 [Source:HGNC Symbol;Acc:HGNC:14682]
ENSG00000117151	158.736	-0.0934178	0.232122	-0.402451	0.687352	0.812203	CTBS	chitobiase [Source:HGNC Symbol;Acc:HGNC:2496]
ENSG00000117155	1495.15	-0.174774	0.233635	-0.748063	0.454422	0.629862	SSX2IP	SSX family member 2 interacting protein [Source:HGNC Symbol;Acc:HGNC:16509]
ENSG00000171517	36.7884	1.62062	0.447238	3.62362	0.00029051	0.00202817	LPAR3	lysophosphatidic acid receptor 3 [Source:HGNC Symbol;Acc:HGNC:14298]
ENSG00000162642	2318.49	-0.0965821	0.144102	-0.670236	0.502708	0.670409	C1orf52	chromosome 1 open reading frame 52 [Source:HGNC Symbol;Acc:HGNC:24871]
ENSG00000142867	1224.83	-0.407884	0.121425	-3.35913	0.000781874	0.00469886	BCL10	BCL10 immune signaling adaptor [Source:HGNC Symbol;Acc:HGNC:989]
ENSG00000153904	5408.03	-0.00794499	0.219235	-0.0362396	0.971091	0.986128	DDAH1	dimethylarginine dimethylaminohydrolase 1 [Source:HGNC Symbol;Acc:HGNC:2715]
ENSG00000122417	591.061	0.660081	0.192422	3.43039	0.000602718	0.00375676	ODF2L	outer dense fiber of sperm tails 2 like [Source:HGNC Symbol;Acc:HGNC:29225]
ENSG00000183291	4716.84	-0.290124	0.101967	-2.84528	0.00443723	0.0196635	SELENOF	selenoprotein F [Source:HGNC Symbol;Acc:HGNC:17705]
ENSG00000153936	1732.86	0.219771	0.170539	1.28869	0.197507	0.359749	HS2ST1	heparan sulfate 2-O-sulfotransferase 1 [Source:HGNC Symbol;Acc:HGNC:5193]
ENSG00000267272	186.123	-0.410391	0.264139	-1.55369	0.120258	0.252492	LINC01140	long intergenic non-protein coding RNA 1140 [Source:HGNC Symbol;Acc:HGNC:27922]
ENSG00000065243	558.225	-0.25179	0.232226	-1.08425	0.278256	0.455083	PKN2	protein kinase N2 [Source:HGNC Symbol;Acc:HGNC:9406]
ENSG00000137947	1296.8	0.012737	0.201128	0.0633281	0.949505	0.974252	GTF2B	general transcription factor IIB [Source:HGNC Symbol;Acc:HGNC:4648]
ENSG00000137944	1327.65	0.922033	0.315495	2.9225	0.00347238	0.0160976	KYAT3	kynurenine aminotransferase 3 [Source:HGNC Symbol;Acc:HGNC:33238]
ENSG00000117226	30.4356	0.566846	0.422776	1.34077	0.179995	0.3374	GBP3	guanylate binding protein 3 [Source:HGNC Symbol;Acc:HGNC:4184]
ENSG00000117228	37.9276	0.412179	0.401061	1.02772	0.304081	0.483282	GBP1	guanylate binding protein 1 [Source:HGNC Symbol;Acc:HGNC:4182]
ENSG00000234518	41.7439	0.214148	0.274635	0.779756	0.435535	0.61244	PTGES3P1	prostaglandin E synthase 3 pseudogene 1 [Source:HGNC Symbol;Acc:HGNC:43824]
ENSG00000162645	40.5533	0.523229	0.360293	1.45223	0.146437	0.291019	GBP2	guanylate binding protein 2 [Source:HGNC Symbol;Acc:HGNC:4183]
ENSG00000162654	26.9482	0.48512	0.390756	1.24149	0.214424	0.381062	GBP4	guanylate binding protein 4 [Source:HGNC Symbol;Acc:HGNC:20480]
ENSG00000231999	79.8976	1.10157	0.283891	3.88024	0.000104354	0.00085343	LRRC8C-DT	LRRC8C divergent transcript [Source:HGNC Symbol;Acc:HGNC:53731]
ENSG00000171488	443.844	0.305225	0.214802	1.42095	0.15533	0.303653	LRRC8C	leucine rich repeat containing 8 VRAC subunit C [Source:HGNC Symbol;Acc:HGNC:25075]
ENSG00000272931	48.6099	-1.25568	0.439753	-2.85542	0.00429806	0.0191335	LRRC8D-DT	LRRC8D divergent transcript [Source:HGNC Symbol;Acc:HGNC:55186]
ENSG00000171492	1569.56	0.111239	0.206833	0.53782	0.590702	0.739476	LRRC8D	leucine rich repeat containing 8 VRAC subunit D [Source:HGNC Symbol;Acc:HGNC:16992]
ENSG00000143032	14.1722	-0.912486	0.791267	-1.1532	0.24883	0.422115	BARHL2	BarH like homeobox 2 [Source:HGNC Symbol;Acc:HGNC:954]
ENSG00000097046	770.979	-0.188932	0.212482	-0.889166	0.373914	0.554399	CDC7	cell division cycle 7 [Source:HGNC Symbol;Acc:HGNC:1745]
ENSG00000172031	102.501	0.741082	0.366041	2.02459	0.0429097	0.116998	EPHX4	epoxide hydrolase 4 [Source:HGNC Symbol;Acc:HGNC:23758]
ENSG00000174842	281.802	0.394332	0.186185	2.11795	0.034179	0.0987389	GLMN	glomulin, FKBP associated protein [Source:HGNC Symbol;Acc:HGNC:14373]
ENSG00000067208	338.494	0.47034	0.190264	2.47204	0.0134345	0.0478647	EVI5	ecotropic viral integration site 5 [Source:HGNC Symbol;Acc:HGNC:3501]
ENSG00000122406	167220	-0.0185767	0.14262	-0.130253	0.896366	0.944394	RPL5	ribosomal protein L5 [Source:HGNC Symbol;Acc:HGNC:10360]
ENSG00000143033	1591.84	0.179511	0.268276	0.669126	0.503415	0.670866	MTF2	metal response element binding transcription factor 2 [Source:HGNC Symbol;Acc:HGNC:29535]
ENSG00000117500	1202.36	-0.268619	0.176231	-1.52425	0.127447	0.263482	TMED5	transmembrane p24 trafficking protein 5 [Source:HGNC Symbol;Acc:HGNC:24251]
ENSG00000122483	167.781	0.376591	0.396931	0.948759	0.342743	0.523044	CCDC18	coiled-coil domain containing 18 [Source:HGNC Symbol;Acc:HGNC:30370]
ENSG00000223745	160.712	0.460584	0.299746	1.53658	0.124397	0.258872	CCDC18-AS1	CCDC18 antisense RNA 1 [Source:HGNC Symbol;Acc:HGNC:52262]
ENSG00000117505	5536.71	-0.458679	0.144113	-3.18277	0.00145876	0.00783564	DR1	down-regulator of transcription 1 [Source:HGNC Symbol;Acc:HGNC:3017]
ENSG00000260464	126.782	-0.21004	0.358879	-0.585267	0.558368	0.714787		novel transcript
ENSG00000023909	473.19	-0.357022	0.192142	-1.85812	0.0631525	0.157725	GCLM	glutamate-cysteine ligase modifier subunit [Source:HGNC Symbol;Acc:HGNC:4312]
ENSG00000198691	90.5657	0.986079	0.383617	2.57048	0.0101558	0.0383016	ABCA4	ATP binding cassette subfamily A member 4 [Source:HGNC Symbol;Acc:HGNC:34]
ENSG00000117528	2392.58	0.552265	0.197808	2.79192	0.00523955	0.0224726	ABCD3	ATP binding cassette subfamily D member 3 [Source:HGNC Symbol;Acc:HGNC:67]
ENSG00000117525	771.859	0.102277	0.214804	0.47614	0.633975	0.772981	F3	coagulation factor III, tissue factor [Source:HGNC Symbol;Acc:HGNC:3541]
ENSG00000143036	78.2066	0.873256	0.322232	2.71002	0.00672791	0.0275192	SLC44A3	solute carrier family 44 member 3 [Source:HGNC Symbol;Acc:HGNC:28689]
ENSG00000117519	10274.7	-0.145514	0.230753	-0.630606	0.528298	0.691215	CNN3	calponin 3 [Source:HGNC Symbol;Acc:HGNC:2157]
ENSG00000172339	474.603	-0.374193	0.15588	-2.40052	0.0163716	0.0558493	ALG14	ALG14 UDP-N-acetylglucosaminyltransferase subunit [Source:HGNC Symbol;Acc:HGNC:28287]
ENSG00000271092	18.5635	0.55636	0.465751	1.19454	0.232265	0.402449	TLCD4-RWDD3	TLCD4-RWDD3 readthrough [Source:HGNC Symbol;Acc:HGNC:49388]
ENSG00000122481	212.289	0.557916	0.195282	2.85698	0.00427692	0.0190608	RWDD3	RWD domain containing 3 [Source:HGNC Symbol;Acc:HGNC:21393]
ENSG00000228502	359.257	1.22999	0.57056	2.15575	0.031103	0.0919811	EEF1A1P11	eukaryotic translation elongation factor 1 alpha 1 pseudogene 11 [Source:HGNC Symbol;Acc:HGNC:3206]
ENSG00000137970	1306.68	0.203821	0.1491	1.36701	0.171623	0.326066	RPL7P9	ribosomal protein L7 pseudogene 9 [Source:HGNC Symbol;Acc:HGNC:37028]
ENSG00000228057	9.30245	2.33802	0.611507	3.82338	0.000131637	0.00104069	SEC63P1	SEC63 homolog, protein translocation regulator pseudogene 1 [Source:HGNC Symbol;Acc:HGNC:41953]
ENSG00000280040	28.9918	0.582335	0.445047	1.30848	0.190711	0.35083		novel transcript
ENSG00000117598	4648.95	0.747935	0.271201	2.75787	0.00581801	0.0244679	PLPPR5	phospholipid phosphatase related 5 [Source:HGNC Symbol;Acc:HGNC:31703]
ENSG00000117600	2419.72	1.14952	0.254876	4.5101	6.47961e-06	8.07455e-05	PLPPR4	phospholipid phosphatase related 4 [Source:HGNC Symbol;Acc:HGNC:23496]
ENSG00000156869	15.8467	0.288614	0.574835	0.502082	0.61561	0.75884	FRRS1	ferric chelate reductase 1 [Source:HGNC Symbol;Acc:HGNC:27622]
ENSG00000228084	20.5248	0.101494	0.543643	0.186693	0.851901	0.919421		novel transcript
ENSG00000117620	880.696	0.164337	0.159928	1.02757	0.304151	0.483319	SLC35A3	solute carrier family 35 member A3 [Source:HGNC Symbol;Acc:HGNC:11023]
ENSG00000156875	2273.73	-0.00967012	0.134186	-0.0720651	0.94255	0.970802	MFSD14A	major facilitator superfamily domain containing 14A [Source:HGNC Symbol;Acc:HGNC:23363]
ENSG00000156876	178.78	0.447458	0.217317	2.05901	0.0394932	0.109939	SASS6	SAS-6 centriolar assembly protein [Source:HGNC Symbol;Acc:HGNC:25403]
ENSG00000122435	274.823	-0.0365678	0.169053	-0.21631	0.828746	0.904499	TRMT13	tRNA methyltransferase 13 homolog [Source:HGNC Symbol;Acc:HGNC:25502]
ENSG00000122477	57.4478	0.436244	0.28264	1.54346	0.122719	0.256246	LRRC39	leucine rich repeat containing 39 [Source:HGNC Symbol;Acc:HGNC:28228]
ENSG00000137992	1069.98	0.407985	0.152199	2.68061	0.00734892	0.0295329	DBT	dihydrolipoamide branched chain transacylase E2 [Source:HGNC Symbol;Acc:HGNC:2698]
ENSG00000224616	33.6244	0.22197	0.354638	0.625905	0.531377	0.693378	RTCA-AS1	RTCA antisense RNA 1 [Source:HGNC Symbol;Acc:HGNC:50573]
ENSG00000079335	137.144	-1.13029	0.287227	-3.93516	8.31414e-05	0.000702074	CDC14A	cell division cycle 14A [Source:HGNC Symbol;Acc:HGNC:1718]
ENSG00000162692	477.643	-0.153405	0.244512	-0.627391	0.530403	0.69272	VCAM1	vascular cell adhesion molecule 1 [Source:HGNC Symbol;Acc:HGNC:12663]
ENSG00000162695	748.733	0.189906	0.169155	1.12267	0.261576	0.43617	SLC30A7	solute carrier family 30 member 7 [Source:HGNC Symbol;Acc:HGNC:19306]
ENSG00000170989	1498.98	-1.52837	0.371153	-4.11791	3.82329e-05	0.000364538	S1PR1	sphingosine-1-phosphate receptor 1 [Source:HGNC Symbol;Acc:HGNC:3165]
ENSG00000228399	9.6491	0.969162	0.543652	1.78269	0.0746368	0.178329		ribosomal protein S20 (RPS20) pseudogene
ENSG00000183298	42.057	0.527637	0.315883	1.67036	0.0948487	0.21236	RPSAP19	ribosomal protein SA pseudogene 19 [Source:HGNC Symbol;Acc:HGNC:36508]
ENSG00000118733	517.118	1.03999	0.4072	2.554	0.0106494	0.0397794	OLFM3	olfactomedin 3 [Source:HGNC Symbol;Acc:HGNC:17990]
ENSG00000185946	505.607	0.385932	0.197928	1.94986	0.051193	0.134372	RNPC3	RNA binding region (RNP1, RRM) containing 3 [Source:HGNC Symbol;Acc:HGNC:18666]
ENSG00000240038	52.1844	0.291178	0.353202	0.824395	0.409715	0.588347	AMY2B	amylase alpha 2B [Source:HGNC Symbol;Acc:HGNC:478]
ENSG00000198890	871.302	-0.432526	0.207519	-2.08427	0.0371352	0.104919	PRMT6	protein arginine methyltransferase 6 [Source:HGNC Symbol;Acc:HGNC:18241]
ENSG00000162631	353.658	-0.941515	0.248187	-3.79357	0.000148499	0.00115396	NTNG1	netrin G1 [Source:HGNC Symbol;Acc:HGNC:23319]
ENSG00000134215	57.6496	0.373871	0.334098	1.11905	0.263121	0.438069	VAV3	vav guanine nucleotide exchange factor 3 [Source:HGNC Symbol;Acc:HGNC:12659]
ENSG00000085491	849.432	-0.527144	0.225041	-2.34243	0.0191584	0.0634159	SLC25A24	solute carrier family 25 member 24 [Source:HGNC Symbol;Acc:HGNC:20662]
ENSG00000162639	1297.76	0.201557	0.149573	1.34755	0.177803	0.334534	HENMT1	HEN methyltransferase 1 [Source:HGNC Symbol;Acc:HGNC:26400]
ENSG00000134186	2993.67	0.576195	0.217021	2.65502	0.00793026	0.0314303	PRPF38B	pre-mRNA processing factor 38B [Source:HGNC Symbol;Acc:HGNC:25512]
ENSG00000116266	396.446	0.274787	0.158255	1.73635	0.082502	0.191736	STXBP3	syntaxin binding protein 3 [Source:HGNC Symbol;Acc:HGNC:11446]
ENSG00000121957	762.367	0.279132	0.19565	1.42669	0.153669	0.301429	GPSM2	G protein signaling modulator 2 [Source:HGNC Symbol;Acc:HGNC:29501]
ENSG00000121940	548.489	0.0539947	0.187597	0.287823	0.773483	0.87098	CLCC1	chloride channel CLIC like 1 [Source:HGNC Symbol;Acc:HGNC:29675]
ENSG00000085433	7517.68	0.753344	0.210226	3.58351	0.000339013	0.00231384	WDR47	WD repeat domain 47 [Source:HGNC Symbol;Acc:HGNC:29141]
ENSG00000244716	581.131	-0.181289	0.147996	-1.22496	0.220589	0.388399		ribosomal protein L17 (RPL17) pseudogene
ENSG00000197780	2306.57	-0.0881508	0.128418	-0.686435	0.492439	0.66211	TAF13	TATA-box binding protein associated factor 13 [Source:HGNC Symbol;Acc:HGNC:11546]
ENSG00000273382	58.5311	-0.255295	0.322133	-0.792516	0.42806	0.605856	TMEM167B-DT	TMEM167B divergent transcript [Source:HGNC Symbol;Acc:HGNC:55076]
ENSG00000215717	3594.75	0.0495778	0.200743	0.246971	0.80493	0.890572	TMEM167B	transmembrane protein 167B [Source:HGNC Symbol;Acc:HGNC:30187]
ENSG00000251484	11.5636	-0.947841	0.522156	-1.81525	0.0694863	0.169102		poly(rC) binding protein 1 (PCBP1) pseudogene
ENSG00000031698	10258.4	0.321982	0.161738	1.99076	0.0465072	0.124676	SARS1	seryl-tRNA synthetase 1 [Source:HGNC Symbol;Acc:HGNC:10537]
ENSG00000134243	3730.92	0.217346	0.162914	1.33411	0.182168	0.340049	SORT1	sortilin 1 [Source:HGNC Symbol;Acc:HGNC:11186]
ENSG00000143106	4387.95	-0.139931	0.139875	-1.0004	0.317117	0.49698	PSMA5	proteasome 20S subunit alpha 5 [Source:HGNC Symbol;Acc:HGNC:9534]
ENSG00000143028	43.2919	0.496548	0.392289	1.26577	0.205595	0.370008	SYPL2	synaptophysin like 2 [Source:HGNC Symbol;Acc:HGNC:27638]
ENSG00000162650	540.758	-0.829641	0.257362	-3.22364	0.00126574	0.00696871	ATXN7L2	ataxin 7 like 2 [Source:HGNC Symbol;Acc:HGNC:28713]
ENSG00000174151	561.495	-0.273977	0.216699	-1.26432	0.206116	0.370553	CYB561D1	cytochrome b561 family member D1 [Source:HGNC Symbol;Acc:HGNC:26804]
ENSG00000181754	1585.59	0.196171	0.125199	1.56687	0.117145	0.247623	AMIGO1	adhesion molecule with Ig like domain 1 [Source:HGNC Symbol;Acc:HGNC:20824]
ENSG00000065135	5947.76	0.0647897	0.170241	0.380576	0.703518	0.823489	GNAI3	G protein subunit alpha i3 [Source:HGNC Symbol;Acc:HGNC:4387]
ENSG00000116337	3860.57	0.079355	0.135315	0.586446	0.557576	0.714139	AMPD2	adenosine monophosphate deaminase 2 [Source:HGNC Symbol;Acc:HGNC:469]
ENSG00000168765	527.884	1.17093	0.277297	4.22267	2.41426e-05	0.000246169	GSTM4	glutathione S-transferase mu 4 [Source:HGNC Symbol;Acc:HGNC:4636]
ENSG00000184371	392.651	0.450786	0.286575	1.57301	0.115716	0.245453	CSF1	colony stimulating factor 1 [Source:HGNC Symbol;Acc:HGNC:2432]
ENSG00000168710	2935.29	0.111328	0.14709	0.756871	0.449127	0.625095	AHCYL1	adenosylhomocysteinase like 1 [Source:HGNC Symbol;Acc:HGNC:344]
ENSG00000143093	4340.38	0.0547876	0.10953	0.500205	0.61693	0.759907	STRIP1	striatin interacting protein 1 [Source:HGNC Symbol;Acc:HGNC:25916]
ENSG00000258634	272.8	-0.19458	0.258387	-0.753058	0.451415	0.627084		novel transcript, antisense to ALX3
ENSG00000156150	19.242	1.05962	0.783252	1.35285	0.176105	0.332283	ALX3	ALX homeobox 3 [Source:HGNC Symbol;Acc:HGNC:449]
ENSG00000186150	33.1205	1.02674	0.645168	1.59144	0.111511	0.23887	UBL4B	ubiquitin like 4B [Source:HGNC Symbol;Acc:HGNC:32309]
ENSG00000197106	1373.61	0.394616	0.234562	1.68235	0.0925012	0.208618	SLC6A17	solute carrier family 6 member 17 [Source:HGNC Symbol;Acc:HGNC:31399]
ENSG00000116396	777.273	0.516994	0.250777	2.06157	0.0392488	0.109478	KCNC4	potassium voltage-gated channel subfamily C member 4 [Source:HGNC Symbol;Acc:HGNC:6236]
ENSG00000227963	12.5747	-1.25037	0.622447	-2.0088	0.0445588	0.120641	RBM15-AS1	RBM15 antisense RNA 1 [Source:HGNC Symbol;Acc:HGNC:53636]
ENSG00000162775	417.336	-0.112027	0.169648	-0.660351	0.509028	0.675679	RBM15	RNA binding motif protein 15 [Source:HGNC Symbol;Acc:HGNC:14959]
ENSG00000224699	66.1329	-0.31282	0.354917	-0.88139	0.378107	0.558501	LAMTOR5-AS1	LAMTOR5 antisense RNA 1 [Source:HGNC Symbol;Acc:HGNC:40823]
ENSG00000168679	137.749	0.931228	0.278435	3.34451	0.000824295	0.00491549	SLC16A4	solute carrier family 16 member 4 [Source:HGNC Symbol;Acc:HGNC:10925]
ENSG00000273373	96.6921	0.459232	0.367079	1.25104	0.210919	0.376699		novel transcript, antisense to SLC16A4
ENSG00000134248	5579.39	-0.487311	0.121767	-4.00201	6.28074e-05	0.000556784	LAMTOR5	late endosomal/lysosomal adaptor, MAPK and MTOR activator 5 [Source:HGNC Symbol;Acc:HGNC:17955]
ENSG00000177301	355.104	-0.0613246	0.340673	-0.18001	0.857145	0.92257	KCNA2	potassium voltage-gated channel subfamily A member 2 [Source:HGNC Symbol;Acc:HGNC:6220]
ENSG00000177272	70.1671	-0.349148	0.33494	-1.04242	0.297217	0.475769	KCNA3	potassium voltage-gated channel subfamily A member 3 [Source:HGNC Symbol;Acc:HGNC:6221]
ENSG00000143119	138.814	-0.308956	0.277494	-1.11338	0.265547	0.440858	CD53	CD53 molecule [Source:HGNC Symbol;Acc:HGNC:1686]
ENSG00000232811	24.3788	1.05416	0.536907	1.9634	0.0495994	0.131167		novel transcript
ENSG00000121931	656.032	0.346292	0.22948	1.50903	0.131292	0.269008	LRIF1	ligand dependent nuclear receptor interacting factor 1 [Source:HGNC Symbol;Acc:HGNC:30299]
ENSG00000134255	735.254	-0.029972	0.142388	-0.210495	0.833281	0.907437	CEPT1	choline/ethanolamine phosphotransferase 1 [Source:HGNC Symbol;Acc:HGNC:24289]
ENSG00000162777	27.0808	0.455925	0.462891	0.98495	0.324648	0.504922	DENND2D	DENN domain containing 2D [Source:HGNC Symbol;Acc:HGNC:26192]
ENSG00000085465	32.511	-0.146234	0.423877	-0.344991	0.730101	0.8414	OVGP1	oviductal glycoprotein 1 [Source:HGNC Symbol;Acc:HGNC:8524]
ENSG00000260948	29.8029	1.37288	0.446618	3.07396	0.00211241	0.0106368		novel transcript, sense overlapping WDR77 & OVGP1
ENSG00000233337	40.4296	1.97693	0.387146	5.10641	3.28331e-07	6.09365e-06	UBE2FP3	UBE2F pseudogene 3 [Source:HGNC Symbol;Acc:HGNC:44537]
ENSG00000243960	9.99405	-0.338872	0.655915	-0.51664	0.605408	0.751314		novel transcript
ENSG00000116455	1432.68	-0.492375	0.127536	-3.86068	0.00011307	0.000912613	WDR77	WD repeat domain 77 [Source:HGNC Symbol;Acc:HGNC:29652]
ENSG00000116459	10528.4	-0.029194	0.126796	-0.230244	0.817902	0.898005	ATP5PB	ATP synthase peripheral stalk-membrane subunit b [Source:HGNC Symbol;Acc:HGNC:840]
ENSG00000143110	64.9146	0.409912	0.329913	1.24249	0.214057	0.380639	C1orf162	chromosome 1 open reading frame 162 [Source:HGNC Symbol;Acc:HGNC:28344]
ENSG00000282608	66.8116	-0.92309	0.350127	-2.63644	0.00837805	0.0328377	ADORA3	adenosine A3 receptor [Source:HGNC Symbol;Acc:HGNC:268]
ENSG00000116473	3298.54	0.0587174	0.122457	0.479493	0.631588	0.771154	RAP1A	RAP1A, member of RAS oncogene family [Source:HGNC Symbol;Acc:HGNC:9855]
ENSG00000064703	449.896	0.0695949	0.161915	0.429824	0.667324	0.79736	DDX20	DEAD-box helicase 20 [Source:HGNC Symbol;Acc:HGNC:2743]
ENSG00000171385	950.838	1.17221	0.23005	5.09546	3.47896e-07	6.40115e-06	KCND3	potassium voltage-gated channel subfamily D member 3 [Source:HGNC Symbol;Acc:HGNC:6239]
ENSG00000231437	52.7694	0.521212	0.330386	1.57759	0.114661	0.243746	LINC01750	long intergenic non-protein coding RNA 1750 [Source:HGNC Symbol;Acc:HGNC:52538]
ENSG00000143079	2304.12	0.484326	0.146843	3.29826	0.000972875	0.00561694	CTTNBP2NL	CTTNBP2 N-terminal like [Source:HGNC Symbol;Acc:HGNC:25330]
ENSG00000134245	293.499	0.397612	0.388353	1.02384	0.305909	0.485165	WNT2B	Wnt family member 2B [Source:HGNC Symbol;Acc:HGNC:12781]
ENSG00000273483	28.0392	-0.138945	0.412324	-0.33698	0.736132	0.84582		novel transcript, antisense to WNT2B
ENSG00000116489	3611.91	-0.332471	0.116155	-2.86231	0.00420565	0.0187945	CAPZA1	capping actin protein of muscle Z-line subunit alpha 1 [Source:HGNC Symbol;Acc:HGNC:1488]
ENSG00000155366	2701.15	0.143973	0.200513	0.718023	0.472743	0.645601	RHOC	ras homolog family member C [Source:HGNC Symbol;Acc:HGNC:669]
ENSG00000215866	101.815	0.479845	0.369033	1.30028	0.193506	0.354306	LINC01356	long intergenic non-protein coding RNA 1356 [Source:HGNC Symbol;Acc:HGNC:50587]
ENSG00000224167	58.5395	1.22541	0.344464	3.55745	0.000374474	0.002509	LINC01357	long intergenic non-protein coding RNA 1357 [Source:HGNC Symbol;Acc:HGNC:50588]
ENSG00000155380	1788	-0.543175	0.189524	-2.86599	0.00415711	0.0186135	SLC16A1	solute carrier family 16 member 1 [Source:HGNC Symbol;Acc:HGNC:10922]
ENSG00000226419	320.354	-0.323422	0.199109	-1.62435	0.104302	0.227399	SLC16A1-AS1	SLC16A1 antisense RNA 1 [Source:HGNC Symbol;Acc:HGNC:49445]
ENSG00000238198	65.8537	-0.00809072	0.35932	-0.0225168	0.982036	0.99186	LRIG2-DT	LRIG2 divergent transcript [Source:HGNC Symbol;Acc:HGNC:54312]
ENSG00000198799	1176.27	0.279431	0.17338	1.61167	0.107035	0.231956	LRIG2	leucine rich repeats and immunoglobulin like domains 2 [Source:HGNC Symbol;Acc:HGNC:20889]
ENSG00000116793	499.845	-0.695964	0.170962	-4.07086	4.68399e-05	0.000433937	PHTF1	putative homeodomain transcription factor 1 [Source:HGNC Symbol;Acc:HGNC:8939]
ENSG00000081019	2475.55	0.146774	0.160835	0.912571	0.361468	0.542133	RSBN1	round spermatid basic protein 1 [Source:HGNC Symbol;Acc:HGNC:25642]
ENSG00000134242	22.1197	0.500895	0.499552	1.00269	0.316012	0.49557	PTPN22	protein tyrosine phosphatase non-receptor type 22 [Source:HGNC Symbol;Acc:HGNC:9652]
ENSG00000134262	1142.72	-0.362713	0.111676	-3.24791	0.00116257	0.00650254	AP4B1	adaptor related protein complex 4 subunit beta 1 [Source:HGNC Symbol;Acc:HGNC:572]
ENSG00000118655	1202.32	-0.511717	0.141768	-3.60955	0.00030673	0.00212856	DCLRE1B	DNA cross-link repair 1B [Source:HGNC Symbol;Acc:HGNC:17641]
ENSG00000235527	16.2194	0.850808	0.45308	1.87783	0.0604043	0.152286	HIPK1-AS1	HIPK1 antisense RNA 1 [Source:HGNC Symbol;Acc:HGNC:50576]
ENSG00000163349	2493.9	-0.259536	0.146404	-1.77274	0.0762713	0.181107	HIPK1	homeodomain interacting protein kinase 1 [Source:HGNC Symbol;Acc:HGNC:19006]
ENSG00000116774	1776.2	0.617694	0.35568	1.73666	0.0824479	0.191642	OLFML3	olfactomedin like 3 [Source:HGNC Symbol;Acc:HGNC:24956]
ENSG00000134207	4143.56	-0.94439	0.296973	-3.18006	0.00147246	0.00788938	SYT6	synaptotagmin 6 [Source:HGNC Symbol;Acc:HGNC:18638]
ENSG00000116752	2189.67	0.143031	0.171735	0.832858	0.404925	0.584265	BCAS2	BCAS2 pre-mRNA processing factor [Source:HGNC Symbol;Acc:HGNC:975]
ENSG00000175984	130.022	-0.846705	0.34044	-2.48709	0.0128793	0.0463086	DENND2C	DENN domain containing 2C [Source:HGNC Symbol;Acc:HGNC:24748]
ENSG00000213281	6827.15	-0.154671	0.14981	-1.03245	0.30186	0.480791	NRAS	NRAS proto-oncogene, GTPase [Source:HGNC Symbol;Acc:HGNC:7989]
ENSG00000009307	42452.7	1.04774	0.207318	5.0538	4.33104e-07	7.77822e-06	CSDE1	cold shock domain containing E1 [Source:HGNC Symbol;Acc:HGNC:29905]
ENSG00000052723	1798.45	-0.160716	0.162545	-0.988752	0.322784	0.502896	SIKE1	suppressor of IKBKE 1 [Source:HGNC Symbol;Acc:HGNC:26119]
ENSG00000134198	978.957	0.0318187	0.263562	0.120725	0.903908	0.948437	TSPAN2	tetraspanin 2 [Source:HGNC Symbol;Acc:HGNC:20659]
ENSG00000134259	71.2159	1.47961	0.426651	3.46797	0.000524409	0.00333644	NGF	nerve growth factor [Source:HGNC Symbol;Acc:HGNC:7808]
ENSG00000173218	377.55	-0.298052	0.241167	-1.23587	0.216507	0.383536	VANGL1	VANGL planar cell polarity protein 1 [Source:HGNC Symbol;Acc:HGNC:15512]
ENSG00000118729	348.103	0.371773	0.418937	0.887422	0.374852	0.555199	CASQ2	calsequestrin 2 [Source:HGNC Symbol;Acc:HGNC:1513]
ENSG00000163393	264.814	0.3356	0.352552	0.951917	0.341139	0.521427	SLC22A15	solute carrier family 22 member 15 [Source:HGNC Symbol;Acc:HGNC:20301]
ENSG00000163399	16724.2	0.368089	0.202121	1.82113	0.0685871	0.16759	ATP1A1	ATPase Na+/K+ transporting subunit alpha 1 [Source:HGNC Symbol;Acc:HGNC:799]
ENSG00000203865	45.4298	-0.234165	0.323324	-0.724244	0.468916	0.642492	ATP1A1-AS1	ATP1A1 antisense RNA 1 [Source:HGNC Symbol;Acc:HGNC:28262]
ENSG00000116815	81.1169	-0.0882323	0.267526	-0.329808	0.741545	0.849559	CD58	CD58 molecule [Source:HGNC Symbol;Acc:HGNC:1688]
ENSG00000143061	16109.3	0.301459	0.196762	1.5321	0.125498	0.260618	IGSF3	immunoglobulin superfamily member 3 [Source:HGNC Symbol;Acc:HGNC:5950]
ENSG00000272715	14.9818	-0.332659	0.495333	-0.671586	0.501847	0.66999		novel transcript
ENSG00000134256	103.618	-1.21661	0.396509	-3.0683	0.00215283	0.0108128	CD101	CD101 molecule [Source:HGNC Symbol;Acc:HGNC:5949]
ENSG00000198162	8516.73	0.384794	0.180283	2.13439	0.0328106	0.0957121	MAN1A2	mannosidase alpha class 1A member 2 [Source:HGNC Symbol;Acc:HGNC:6822]
ENSG00000279513	10.0858	0.43338	0.678291	0.63893	0.522868	0.687054		TEC
ENSG00000183508	389.276	0.22163	0.441914	0.501523	0.616003	0.759136	TENT5C	terminal nucleotidyltransferase 5C [Source:HGNC Symbol;Acc:HGNC:24712]
ENSG00000196505	609.206	0.120378	0.173553	0.693611	0.487926	0.658433	GDAP2	ganglioside induced differentiation associated protein 2 [Source:HGNC Symbol;Acc:HGNC:18010]
ENSG00000065183	1253.99	0.367909	0.186242	1.97543	0.0482189	0.128311	WDR3	WD repeat domain 3 [Source:HGNC Symbol;Acc:HGNC:12755]
ENSG00000155761	9.74868	1.06278	0.651971	1.6301	0.103081	0.225481	SPAG17	sperm associated antigen 17 [Source:HGNC Symbol;Acc:HGNC:26620]
ENSG00000092607	152.011	0.628345	0.402748	1.56014	0.118726	0.250128	TBX15	T-box transcription factor 15 [Source:HGNC Symbol;Acc:HGNC:11594]
ENSG00000231365	220.644	-1.03336	0.266982	-3.8705	0.000108611	0.000882523	WARS2-AS1	WARS2 antisense RNA 1 [Source:HGNC Symbol;Acc:HGNC:40612]
ENSG00000198857	21.1536	1.9474	0.56739	3.43221	0.000598681	0.00373621	HSD3BP5	hydroxy-delta-5-steroid dehydrogenase, 3 beta, pseudogene 5 [Source:HGNC Symbol;Acc:HGNC:5223]
ENSG00000261662	24.0163	-1.01754	0.786028	-1.29453	0.195481	0.35684
ENSG00000274642	38.2661	-0.464166	0.615402	-0.754249	0.4507	0.626373		phosphodiesterase 4D interacting protein (PDE4DIP) pseudogene
ENSG00000270392	10.0777	0.316517	0.629438	0.502857	0.615065	0.758451	PFN1P2	profilin 1 pseudogene 2 [Source:HGNC Symbol;Acc:HGNC:24298]
ENSG00000270231	149.205	-0.30177	0.253236	-1.19165	0.233398	0.403889	NBPF8	NBPF member 8 [Source:HGNC Symbol;Acc:HGNC:31990]
ENSG00000275131	371.87	0.411208	0.239749	1.71516	0.0863158	0.198292	PDE4DIPP2	PDE4DIP pseudogene 2 [Source:HGNC Symbol;Acc:HGNC:55081]
ENSG00000273136	191.051	-0.606933	0.378057	-1.6054	0.108406	0.234149	NBPF26	NBPF member 26 [Source:HGNC Symbol;Acc:HGNC:49571]
ENSG00000275538	21.7203	-0.356894	0.947608	-0.376626	0.706451	0.825176	RNVU1-19	RNA, variant U1 small nuclear 19 [Source:HGNC Symbol;Acc:HGNC:48324]
ENSG00000223345	22.9692	0.418359	0.521582	0.802097	0.422497	0.600492	H2BP1	H2B histone pseudogene 1 [Source:HGNC Symbol;Acc:HGNC:20560]
ENSG00000188610	95.9123	-1.18695	0.410027	-2.89481	0.00379393	0.0172799	FAM72B	family with sequence similarity 72 member B [Source:HGNC Symbol;Acc:HGNC:24805]
ENSG00000171943	1781.45	0.642989	0.195623	3.28688	0.00101303	0.0058101	SRGAP2C	SLIT-ROBO Rho GTPase activating protein 2C [Source:HGNC Symbol;Acc:HGNC:30584]
ENSG00000230806	17.9385	1.67076	0.59786	2.79457	0.00519681	0.0223324	SRGAP2-AS1	SRGAP2 antisense RNA 1 [Source:HGNC Symbol;Acc:HGNC:40902]
ENSG00000272583	79.4207	-0.430168	0.345255	-1.24594	0.212786	0.379108		novel transcript
ENSG00000231752	59.8458	-0.662367	0.316283	-2.09422	0.0362401	0.103063	EMBP1	embigin pseudogene 1 [Source:HGNC Symbol;Acc:HGNC:38661]
ENSG00000277702	23.1036	-0.653205	0.440866	-1.48164	0.138436	0.279438		lymphocyte-specific protein 1 (LSP1) pseudogene
ENSG00000232721	22.0752	-0.663321	0.587563	-1.12894	0.258925	0.433519		novel transcript
ENSG00000265531	12.4372	-0.898112	0.80995	-1.10885	0.267496	0.443113	FCGR1CP	Fc fragment of IgG receptor Ic, pseudogene [Source:HGNC Symbol;Acc:HGNC:3615]
ENSG00000232527	178.309	0.0697308	0.346478	0.201256	0.840498	0.91215	LINC02802	long intergenic non-protein coding RNA 2802 [Source:HGNC Symbol;Acc:HGNC:54326]
ENSG00000266338	932.379	-0.183712	0.122374	-1.50123	0.133297	0.272111	NBPF15	NBPF member 15 [Source:HGNC Symbol;Acc:HGNC:28791]
ENSG00000196369	456.768	0.285982	0.207684	1.37701	0.16851	0.322026	SRGAP2B	SLIT-ROBO Rho GTPase activating protein 2B [Source:HGNC Symbol;Acc:HGNC:35237]
ENSG00000276216	9.60349	-0.838528	0.920521	-0.910928	0.362333	0.542913		novel transcript
ENSG00000162825	225.371	0.685516	0.241548	2.83801	0.00453961	0.0200194	NBPF20	NBPF member 20 [Source:HGNC Symbol;Acc:HGNC:32000]
ENSG00000272150	129.1	-0.36855	0.30663	-1.20194	0.229388	0.399157	NBPF25P	NBPF member 25, pseudogene [Source:HGNC Symbol;Acc:HGNC:45046]
ENSG00000117262	296.259	-0.168392	0.146663	-1.14816	0.250904	0.424666	GPR89A	G protein-coupled receptor 89A [Source:HGNC Symbol;Acc:HGNC:31984]
ENSG00000174827	19.0077	0.0936242	0.50699	0.184667	0.85349	0.920278	PDZK1	PDZ domain containing 1 [Source:HGNC Symbol;Acc:HGNC:8821]
ENSG00000186141	1226.69	0.0749004	0.15486	0.483666	0.628623	0.769191	POLR3C	RNA polymerase III subunit C [Source:HGNC Symbol;Acc:HGNC:30076]
ENSG00000186364	189.879	-0.327554	0.192771	-1.69918	0.0892846	0.203229	NUDT17	nudix hydrolase 17 [Source:HGNC Symbol;Acc:HGNC:26618]
ENSG00000131788	1174.63	-0.180757	0.145995	-1.2381	0.215678	0.382493	PIAS3	protein inhibitor of activated STAT 3 [Source:HGNC Symbol;Acc:HGNC:16861]
ENSG00000198483	462.926	-0.101013	0.227541	-0.443932	0.657091	0.790713	ANKRD35	ankyrin repeat domain 35 [Source:HGNC Symbol;Acc:HGNC:26323]
ENSG00000131779	2594.88	-0.0259525	0.117974	-0.219984	0.825883	0.902853	PEX11B	peroxisomal biogenesis factor 11 beta [Source:HGNC Symbol;Acc:HGNC:8853]
ENSG00000234222	42.7267	-0.501068	0.329488	-1.52075	0.128324	0.26464	LIX1L-AS1	LIX1L antisense RNA 1 [Source:HGNC Symbol;Acc:HGNC:41210]
ENSG00000271601	4587.61	-0.208554	0.139412	-1.49595	0.134665	0.274079	LIX1L	limb and CNS expressed 1 like [Source:HGNC Symbol;Acc:HGNC:28715]
ENSG00000272031	981.16	-0.293355	0.202024	-1.45208	0.14648	0.291084	ANKRD34A	ankyrin repeat domain 34A [Source:HGNC Symbol;Acc:HGNC:27639]
ENSG00000265972	9519.57	-0.260447	0.195696	-1.33087	0.183231	0.341575	TXNIP	thioredoxin interacting protein [Source:HGNC Symbol;Acc:HGNC:16952]
ENSG00000168509	79.837	-0.0245768	0.419392	-0.0586011	0.95327	0.976727	HJV	hemojuvelin BMP co-receptor [Source:HGNC Symbol;Acc:HGNC:4887]
ENSG00000233396	115.404	-0.0672896	0.27964	-0.240629	0.809843	0.893443	LINC01719	long intergenic non-protein coding RNA 1719 [Source:HGNC Symbol;Acc:HGNC:52506]
ENSG00000271425	63.3466	-0.709016	0.395989	-1.79049	0.0733749	0.176279	NBPF10	NBPF member 10 [Source:HGNC Symbol;Acc:HGNC:31992]
ENSG00000264343	10.8468	-1.14599	0.717714	-1.59672	0.110327	0.237094	NOTCH2NLA	notch 2 N-terminal like A [Source:HGNC Symbol;Acc:HGNC:31862]
ENSG00000277420	104.839	-0.661315	0.62961	-1.05036	0.293554	0.471716
ENSG00000276975	87.6682	0.162898	0.351966	0.462824	0.643491	0.780077	HYDIN2	HYDIN axonemal central pair apparatus protein 2 (pseudogene) [Source:HGNC Symbol;Acc:HGNC:33129]
ENSG00000268043	540.481	-0.0350555	0.307424	-0.11403	0.909214	0.951324	NBPF12	NBPF member 12 [Source:HGNC Symbol;Acc:HGNC:24297]
ENSG00000237188	141.43	0.621337	0.296882	2.09287	0.0363604	0.103321		novel transcript, antisense to FMO5
ENSG00000131781	64.7153	1.0514	0.299884	3.50603	0.000454839	0.00295199	FMO5	flavin containing dimethylaniline monoxygenase 5 [Source:HGNC Symbol;Acc:HGNC:3773]
ENSG00000180867	83.5814	0.157179	0.262317	0.599195	0.549043	0.707714	PDIA3P1	protein disulfide isomerase family A member 3 pseudogene 1 [Source:HGNC Symbol;Acc:HGNC:4607]
ENSG00000226015	11.8572	0.58812	0.613782	0.958189	0.337967	0.518262	CCT8P1	chaperonin containing TCP1 subunit 8 pseudogene 1 [Source:HGNC Symbol;Acc:HGNC:35144]
ENSG00000116128	5685.57	-0.103794	0.123484	-0.840548	0.400601	0.580032	BCL9	BCL9 transcription coactivator [Source:HGNC Symbol;Acc:HGNC:1008]
ENSG00000265107	91.9064	-0.859107	0.528491	-1.62558	0.104038	0.22695	GJA5	gap junction protein alpha 5 [Source:HGNC Symbol;Acc:HGNC:4279]
ENSG00000188092	200.74	-0.261765	0.140194	-1.86716	0.0618786	0.155185	GPR89B	G protein-coupled receptor 89B [Source:HGNC Symbol;Acc:HGNC:13840]
ENSG00000215859	30.8815	0.220726	0.433176	0.509553	0.610365	0.754634	PDZK1P1	PDZ domain containing 1 pseudogene 1 [Source:HGNC Symbol;Acc:HGNC:31974]
ENSG00000263956	444.776	-0.125286	0.220675	-0.567743	0.57021	0.723875	NBPF11	NBPF member 11 [Source:HGNC Symbol;Acc:HGNC:31993]
ENSG00000227733	162.667	-0.548847	0.287918	-1.90626	0.0566161	0.144853		novel transcript
ENSG00000231551	96.2552	-0.975539	0.230883	-4.22526	2.3867e-05	0.000243717	PDE4DIPP6	PDE4DIP pseudogene 6 [Source:HGNC Symbol;Acc:HGNC:55097]
ENSG00000270629	320.324	-1.13814	0.288074	-3.95085	7.78749e-05	0.000666111	NBPF14	NBPF member 14 [Source:HGNC Symbol;Acc:HGNC:25232]
ENSG00000178104	3870.65	0.480094	0.173978	2.7595	0.00578892	0.024364	PDE4DIP	phosphodiesterase 4D interacting protein [Source:HGNC Symbol;Acc:HGNC:15580]
ENSG00000269713	502.788	-0.176993	0.177371	-0.997869	0.318343	0.49824	NBPF9	NBPF member 9 [Source:HGNC Symbol;Acc:HGNC:31991]
ENSG00000272755	12.5255	1.62741	0.643924	2.52734	0.011493	0.0423031		novel transcript
ENSG00000271383	391.414	-0.815648	0.296548	-2.75048	0.00595085	0.0249134	NBPF19	NBPF member 19 [Source:HGNC Symbol;Acc:HGNC:31999]
ENSG00000275557	95.0706	0.700644	0.282009	2.48447	0.0129744	0.0465658		novel transcript
ENSG00000150337	73.7427	0.0666295	0.361502	0.184313	0.853768	0.920443	FCGR1A	Fc fragment of IgG receptor Ia [Source:HGNC Symbol;Acc:HGNC:3613]
ENSG00000203814	44.5905	-1.01714	0.447926	-2.27078	0.0231604	0.0733153	H2BC18	H2B clustered histone 18 [Source:HGNC Symbol;Acc:HGNC:24700]
ENSG00000233030	17.6284	1.65154	0.63598	2.59685	0.00940837	0.03605		novel transcript, antisense to FCGR1A
ENSG00000220323	12.131	-1.06722	0.819334	-1.30255	0.19273	0.353398	H2BC19P	H2B clustered histone 19, pseudogene [Source:HGNC Symbol;Acc:HGNC:20517]
ENSG00000261716	717.901	0.434746	0.233787	1.85958	0.0629453	0.157363	H2BC20P	H2B clustered histone 20, pseudogene [Source:HGNC Symbol;Acc:HGNC:20516]
ENSG00000184260	62.9315	-1.74904	0.41236	-4.24154	2.21988e-05	0.000228786	H2AC20	H2A clustered histone 20 [Source:HGNC Symbol;Acc:HGNC:4738]
ENSG00000178096	1271.21	-0.542992	0.167257	-3.24646	0.00116849	0.00652779	BOLA1	bolA family member 1 [Source:HGNC Symbol;Acc:HGNC:24263]
ENSG00000159164	10532.5	0.565024	0.138748	4.07232	4.65475e-05	0.00043166	SV2A	synaptic vesicle glycoprotein 2A [Source:HGNC Symbol;Acc:HGNC:20566]
ENSG00000223945	9.70646	-0.565875	0.531072	-1.06553	0.286634	0.464128		ribosomal protein L6 (RPL6) pseudogene
ENSG00000136631	1876.16	0.215612	0.147276	1.464	0.143194	0.286088	VPS45	vacuolar protein sorting 45 homolog [Source:HGNC Symbol;Acc:HGNC:14579]
ENSG00000023902	8798.58	-0.31744	0.103009	-3.08168	0.00205836	0.0104099	PLEKHO1	pleckstrin homology domain containing O1 [Source:HGNC Symbol;Acc:HGNC:24310]
ENSG00000143401	2751.4	-0.721291	0.297406	-2.42527	0.015297	0.052984	ANP32E	acidic nuclear phosphoprotein 32 family member E [Source:HGNC Symbol;Acc:HGNC:16673]
ENSG00000118298	215.626	-0.602228	0.365859	-1.64607	0.0997502	0.220226	CA14	carbonic anhydrase 14 [Source:HGNC Symbol;Acc:HGNC:1372]
ENSG00000266472	11930.4	-0.00142929	0.162579	-0.00879132	0.992986	0.997796	MRPS21	mitochondrial ribosomal protein S21 [Source:HGNC Symbol;Acc:HGNC:14046]
ENSG00000163125	3164.41	-0.105496	0.130497	-0.808412	0.418853	0.597323	RPRD2	regulation of nuclear pre-mRNA domain containing 2 [Source:HGNC Symbol;Acc:HGNC:29039]
ENSG00000143374	1093.63	-0.046962	0.145793	-0.322114	0.747366	0.853865	TARS2	threonyl-tRNA synthetase 2, mitochondrial [Source:HGNC Symbol;Acc:HGNC:30740]
ENSG00000228126	18.1813	-0.253806	0.471291	-0.538533	0.590209	0.739126	FALEC	focally amplified long non-coding RNA in epithelial cancer [Source:HGNC Symbol;Acc:HGNC:43713]
ENSG00000143384	7803.66	-0.338346	0.131356	-2.5758	0.0100008	0.0378247	MCL1	MCL1 apoptosis regulator, BCL2 family member [Source:HGNC Symbol;Acc:HGNC:6943]
ENSG00000143420	11251.7	-0.389766	0.0950685	-4.09985	4.13427e-05	0.00038964	ENSA	endosulfine alpha [Source:HGNC Symbol;Acc:HGNC:3360]
ENSG00000143457	654.761	-0.810149	0.165392	-4.89835	9.66459e-07	1.55676e-05	GOLPH3L	golgi phosphoprotein 3 like [Source:HGNC Symbol;Acc:HGNC:24882]
ENSG00000143387	460.956	1.13838	0.363124	3.13496	0.0017188	0.0089569	CTSK	cathepsin K [Source:HGNC Symbol;Acc:HGNC:2536]
ENSG00000143437	1443.62	-0.38917	0.12268	-3.17223	0.00151273	0.00806857	ARNT	aryl hydrocarbon receptor nuclear translocator [Source:HGNC Symbol;Acc:HGNC:700]
ENSG00000143379	2358.07	-0.183689	0.148742	-1.23495	0.216849	0.383931	SETDB1	SET domain bifurcated histone lysine methyltransferase 1 [Source:HGNC Symbol;Acc:HGNC:10761]
ENSG00000143418	2387.82	-0.280943	0.150987	-1.86071	0.0627851	0.157019	CERS2	ceramide synthase 2 [Source:HGNC Symbol;Acc:HGNC:14076]
ENSG00000231073	8.95473	0.218893	0.557716	0.392481	0.694703	0.817593		novel transcript, antisense to CERS2
ENSG00000143409	1020.49	-0.0116782	0.203558	-0.0573703	0.95425	0.97711	MINDY1	MINDY lysine 48 deubiquitinase 1 [Source:HGNC Symbol;Acc:HGNC:25648]
ENSG00000143363	2753.62	-0.28473	0.109678	-2.59607	0.00942972	0.036102	PRUNE1	prune exopolyphosphatase 1 [Source:HGNC Symbol;Acc:HGNC:13420]
ENSG00000163141	26.5162	0.477787	0.430067	1.11096	0.266586	0.442081	BNIPL	BCL2 interacting protein like [Source:HGNC Symbol;Acc:HGNC:16976]
ENSG00000213190	77532.7	0.157136	0.162058	0.969627	0.332232	0.512867	MLLT11	MLLT11 transcription factor 7 cofactor [Source:HGNC Symbol;Acc:HGNC:16997]
ENSG00000143458	502.587	1.48678e-05	0.188789	7.87536e-05	0.999937	1	GABPB2	GA binding protein transcription factor subunit beta 2 [Source:HGNC Symbol;Acc:HGNC:28441]
ENSG00000143434	6434.48	0.730206	0.19566	3.73201	0.000189955	0.00142121	SEMA6C	semaphorin 6C [Source:HGNC Symbol;Acc:HGNC:10740]
ENSG00000163154	32.294	-0.510347	0.489745	-1.04207	0.297381	0.475923	TNFAIP8L2	TNF alpha induced protein 8 like 2 [Source:HGNC Symbol;Acc:HGNC:26277]
ENSG00000163156	3714.51	-0.0632068	0.14084	-0.448784	0.653587	0.788103	SCNM1	sodium channel modifier 1 [Source:HGNC Symbol;Acc:HGNC:23136]
ENSG00000163155	2274.6	-0.290096	0.176122	-1.64713	0.0995317	0.219866	LYSMD1	LysM domain containing 1 [Source:HGNC Symbol;Acc:HGNC:32070]
ENSG00000163159	11057.7	-0.227187	0.150903	-1.50552	0.13219	0.270468	VPS72	vacuolar protein sorting 72 homolog [Source:HGNC Symbol;Acc:HGNC:11644]
ENSG00000159352	8417.85	0.160027	0.197988	0.808266	0.418938	0.597391	PSMD4	proteasome 26S subunit, non-ATPase 4 [Source:HGNC Symbol;Acc:HGNC:9561]
ENSG00000232671	11.6495	-1.7234	0.736593	-2.33969	0.0192996	0.0637769	ZNF687-AS1	ZNF687 antisense RNA 1 [Source:HGNC Symbol;Acc:HGNC:54048]
ENSG00000143393	4069.53	-0.153101	0.112849	-1.3567	0.174878	0.330755	PI4KB	phosphatidylinositol 4-kinase beta [Source:HGNC Symbol;Acc:HGNC:8984]
ENSG00000143416	695.039	-0.0131034	0.3255	-0.0402563	0.967889	0.984736	SELENBP1	selenium binding protein 1 [Source:HGNC Symbol;Acc:HGNC:10719]
ENSG00000143375	73.5928	0.388627	0.398155	0.97607	0.32903	0.509595	CGN	cingulin [Source:HGNC Symbol;Acc:HGNC:17429]
ENSG00000143367	642.51	0.0214196	0.159201	0.134544	0.892972	0.941962	TUFT1	tuftelin 1 [Source:HGNC Symbol;Acc:HGNC:12422]
ENSG00000227045	41.2553	-0.288221	0.404764	-0.712072	0.47642	0.648454		novel transcript
ENSG00000159409	21134	-0.188499	0.178949	-1.05337	0.292172	0.470081	CELF3	CUGBP Elav-like family member 3 [Source:HGNC Symbol;Acc:HGNC:11967]
ENSG00000178796	318.581	-0.537145	0.28607	-1.87767	0.0604266	0.152314	RIIAD1	regulatory subunit of type II PKA R-subunit domain containing 1 [Source:HGNC Symbol;Acc:HGNC:26686]
ENSG00000143436	4459.97	-0.121889	0.159079	-0.766217	0.443547	0.620126	MRPL9	mitochondrial ribosomal protein L9 [Source:HGNC Symbol;Acc:HGNC:14277]
ENSG00000143450	108.701	0.233828	0.231577	1.00972	0.312629	0.491894	OAZ3	ornithine decarboxylase antizyme 3 [Source:HGNC Symbol;Acc:HGNC:8097]
ENSG00000249602	100.762	0.142814	0.232118	0.615265	0.538379	0.698902		novel transcript
ENSG00000268288	9.09876	0.672982	0.724556	0.92882	0.352983	0.53358		novel transcript, antisense to OAZ3
ENSG00000182134	1016.31	-0.0523946	0.134098	-0.390718	0.696006	0.81825	TDRKH	tudor and KH domain containing [Source:HGNC Symbol;Acc:HGNC:11713]
ENSG00000225556	40.2698	0.0400586	0.334118	0.119894	0.904567	0.948714	C2CD4D	C2 calcium dependent domain containing 4D [Source:HGNC Symbol;Acc:HGNC:37210]
ENSG00000234614	13.2601	3.52823	0.892224	3.95442	7.67202e-05	0.000657247	C2CD4D-AS1	C2CD4D and THEM5 antisense RNA 1 [Source:HGNC Symbol;Acc:HGNC:54045]
ENSG00000196407	15.2699	0.484317	0.537994	0.900227	0.367999	0.548767	THEM5	thioesterase superfamily member 5 [Source:HGNC Symbol;Acc:HGNC:26755]
ENSG00000159445	246.625	0.345396	0.263503	1.31078	0.189931	0.349766	THEM4	thioesterase superfamily member 4 [Source:HGNC Symbol;Acc:HGNC:17947]
ENSG00000163191	653.467	0.395988	0.303505	1.30472	0.19199	0.352505	S100A11	S100 calcium binding protein A11 [Source:HGNC Symbol;Acc:HGNC:10488]
ENSG00000197915	13.6452	-0.830323	0.779451	-1.06527	0.286755	0.464216	HRNR	hornerin [Source:HGNC Symbol;Acc:HGNC:20846]
ENSG00000163220	35.6145	0.207376	0.60157	0.344725	0.730301	0.841536	S100A9	S100 calcium binding protein A9 [Source:HGNC Symbol;Acc:HGNC:10499]
ENSG00000143546	28.8889	0.102727	0.713074	0.144062	0.885451	0.938294	S100A8	S100 calcium binding protein A8 [Source:HGNC Symbol;Acc:HGNC:10498]
ENSG00000196154	286.946	0.295702	0.280377	1.05466	0.291581	0.4694	S100A4	S100 calcium binding protein A4 [Source:HGNC Symbol;Acc:HGNC:10494]
ENSG00000188643	1295.48	0.269351	0.262224	1.02718	0.304337	0.48346	S100A16	S100 calcium binding protein A16 [Source:HGNC Symbol;Acc:HGNC:20441]
ENSG00000189171	420.079	0.707276	0.380504	1.85879	0.0630571	0.157543	S100A13	S100 calcium binding protein A13 [Source:HGNC Symbol;Acc:HGNC:10490]
ENSG00000160678	35.1011	0.471796	0.529588	0.890874	0.372997	0.553569	S100A1	S100 calcium binding protein A1 [Source:HGNC Symbol;Acc:HGNC:10486]
ENSG00000160679	9386.96	-0.0915535	0.160818	-0.569297	0.569155	0.722906	CHTOP	chromatin target of PRMT1 [Source:HGNC Symbol;Acc:HGNC:24511]
ENSG00000143621	18957.3	-0.357545	0.179869	-1.98781	0.0468326	0.125379	ILF2	interleukin enhancer binding factor 2 [Source:HGNC Symbol;Acc:HGNC:6037]
ENSG00000169418	49.1988	-0.470613	0.457427	-1.02883	0.303561	0.482642	NPR1	natriuretic peptide receptor 1 [Source:HGNC Symbol;Acc:HGNC:7943]
ENSG00000143624	1663.01	-0.209398	0.178796	-1.17116	0.241536	0.413369	INTS3	integrator complex subunit 3 [Source:HGNC Symbol;Acc:HGNC:26153]
ENSG00000198837	2262.77	0.318107	0.163589	1.94456	0.0518284	0.135552	DENND4B	DENN domain containing 4B [Source:HGNC Symbol;Acc:HGNC:29044]
ENSG00000160741	1468.19	-0.333361	0.143897	-2.31666	0.0205221	0.0668747	CRTC2	CREB regulated transcription coactivator 2 [Source:HGNC Symbol;Acc:HGNC:27301]
ENSG00000282386	60.9613	-0.224981	0.341492	-0.658819	0.510012	0.676338		novel transcript, antisense to SLC39A1
ENSG00000273026	49.4934	0.00353419	0.324971	0.0108754	0.991323	0.996791		novel transcript, antisense to SLC39A1
ENSG00000272654	169.003	0.0707789	0.215308	0.328733	0.742358	0.850277		novel transcript
ENSG00000143552	36.5726	1.11427	0.388382	2.86899	0.0041178	0.0184523	NUP210L	nucleoporin 210 like [Source:HGNC Symbol;Acc:HGNC:29915]
ENSG00000231416	13.3341	-0.540126	0.418324	-1.29117	0.196646	0.358504		ribosomal protein L34 (RPL34) pseudogene
ENSG00000143549	17219	0.287556	0.168818	1.70335	0.0885024	0.202078	TPM3	tropomyosin 3 [Source:HGNC Symbol;Acc:HGNC:12012]
ENSG00000143515	1066.53	-0.919611	0.174468	-5.27094	1.3573e-07	2.80398e-06	ATP8B2	ATPase phospholipid transporting 8B2 [Source:HGNC Symbol;Acc:HGNC:13534]
ENSG00000160712	118.489	-0.631049	0.33719	-1.8715	0.0612763	0.153897	IL6R	interleukin 6 receptor [Source:HGNC Symbol;Acc:HGNC:6019]
ENSG00000169291	65.9152	0.61397	0.380106	1.61526	0.106254	0.230552	SHE	Src homology 2 domain containing E [Source:HGNC Symbol;Acc:HGNC:27004]
[truncated: 12,743 more rows]

## Sheet: Mono LvM
Supplementary data 3. List of mRNAs that change their association with monosomes from mid to late phases of human neocortical development [Statistical testing was done using DESeq2 with a two-tailed Wald test and adjusted for multiple comparisons using the procedure of Benjamini–Hochberg]
[truncated: 13,587 more rows]

[truncated: 4 more sheets: Poly MvE, Poly LvE, Poly LvM, hPoly_Early toMid toLate q<0.05]
