# Supplementary material for: Celf4 controls mRNA translation underlying synaptic development in the prenatal mammalian neocortex
Source: Nat Commun. 2023 Sep 27;14:6025. doi: 10.1038/s41467-023-41730-8 (PMC10533865; doi:10.1038/s41467-023-41730-8)
Supplement: Supplementary file 4 — Supplementary data 1-12 [file 41467_2023_41730_MOESM4_ESM.zip › 5. Supplementary data_Celf4 manuscript/Supplementary data 1_snRNAseq DEG analysis.xlsx]

## Sheet: EARLY (11 12 PCW)
Supplementary data 1. DEGs in early (11/12 PCW) clusters [Log2FC > 0.25, adjusted p < 0.05, non-parametric Wilcoxon rank sum test, Bonferroni correction]
p_val	avg_log2FC	pct.1	pct.2	p_val_adj	cluster	gene
1.48478e-163	-2.09322	0.079	0.174	4.21366e-159	0	ERBB4
0	-2.05806	0.119	0.37	0	0	AL589740.1
0	-2.02412	0.217	0.422	0	0	NPAS3
0	-1.82705	0.063	0.269	0	0	LINC01965
0	-1.61339	0.115	0.329	0	0	GLI3
0	-1.55555	0.54	0.725	0	0	NKAIN3
0	-1.55201	0.103	0.332	0	0	FBXL7
0	-1.52356	0.177	0.343	0	0	DACH1
0	-1.50257	0.204	0.429	0	0	SATB2
0	-1.47001	0.103	0.384	0	0	EPHA3
0	-1.46103	0.102	0.368	0	0	SNTG1
0	-1.45106	0.437	0.631	0	0	UNC5D
0	1.43959	0.922	0.504	0	0	PLXDC2
0	-1.41437	0.085	0.297	0	0	SOX6
0	-1.37961	0.187	0.525	0	0	CHL1
0	1.34189	0.993	0.725	0	0	OPCML
0	-1.3295	0.158	0.389	0	0	PTPRM
0	-1.31941	0.117	0.367	0	0	CSMD3
0	1.30064	0.683	0.245	0	0	OCA2
0	-1.25388	0.277	0.481	0	0	ADGRV1
0	-1.25004	0.258	0.471	0	0	ZBTB20
0	-1.21619	0.557	0.674	0	0	MIR99AHG
0	-1.18377	0.156	0.398	0	0	TMEM132B
0	-1.1832	0.233	0.508	0	0	LDLRAD4
0	1.1829	0.787	0.467	0	0	GALNT13
0	-1.17993	0.22	0.402	0	0	RORA
0	-1.17828	0.084	0.305	0	0	PARD3
0	1.16697	0.88	0.598	0	0	SDK1
0	-1.16664	0.138	0.306	0	0	CREB5
0	1.15235	0.831	0.428	0	0	GRIK3
0	-1.14199	0.716	0.764	0	0	MEIS2
0	-1.11579	0.397	0.562	0	0	PTN
0	-1.11275	0.105	0.41	0	0	EPB41L4A
0	-1.08216	0.915	0.925	0	0	ROBO2
0	-1.06734	0.114	0.301	0	0	SLC1A3
3.46164e-241	-1.06229	0.333	0.455	9.8238e-237	0	GRID2
0	1.04477	0.948	0.748	0	0	LSAMP
0	-1.02753	0.225	0.425	0	0	CDH4
0	-1.01999	0.094	0.292	0	0	PARD3B
0	-1.00926	0.172	0.404	0	0	PCDH11X
0	1.0031	0.936	0.691	0	0	AC004158.1
0	1.00035	0.986	0.793	0	0	LINC01572
0	-0.995969	0.054	0.244	0	0	ZFHX4
0	-0.995765	0.206	0.457	0	0	ZNF608
0	0.983106	0.782	0.45	0	0	KLHL1
0	0.977322	0.983	0.752	0	0	LRRTM4
0	-0.970413	0.16	0.365	0	0	TMTC2
7.23653e-266	-0.957873	0.233	0.369	2.05365e-261	0	SHROOM3
0	-0.947794	0.161	0.346	0	0	FOXP2
0	-0.946316	0.332	0.546	0	0	CDH12
0	-0.943361	0.159	0.374	0	0	DPY19L1
0	-0.942941	0.129	0.31	0	0	HS6ST3
0	0.936668	0.905	0.609	0	0	LRP1B
0	-0.936071	0.074	0.289	0	0	GLRA2
0	-0.929401	0.218	0.42	0	0	PTPRK
0	0.924032	0.926	0.704	0	0	ZFPM2
0	0.920929	0.924	0.682	0	0	DPP10
0	0.914759	0.457	0.21	0	0	ADAMTS3
0	-0.909258	0.331	0.503	0	0	MAGI1
0	-0.906391	0.064	0.228	0	0	MGAT4C
0	-0.903411	0.095	0.293	0	0	ELMO1
0	0.899762	0.913	0.675	0	0	GRIA1
0	-0.891323	0.042	0.199	0	0	FAM19A1
0	0.891225	0.708	0.38	0	0	GABRG3
0	0.888586	0.97	0.79	0	0	LINC01122
0	0.887286	0.986	0.801	0	0	DAB1
0	-0.871882	0.135	0.352	0	0	ZNF804A
0	0.871163	0.88	0.651	0	0	RUNX1T1
0	-0.865	0.098	0.253	0	0	DIAPH3
0	-0.856174	0.081	0.253	0	0	CUX2
0	-0.848155	0.809	0.858	0	0	TCF4
0	0.84604	0.8	0.479	0	0	MDGA2
0	-0.844837	0.417	0.556	0	0	SLC35F1
4.53272e-173	-0.838192	0.161	0.265	1.28634e-168	0	AC016205.1
0	-0.838057	0.127	0.298	0	0	KIF26B
0	0.834598	0.818	0.548	0	0	SLC24A2
0	-0.827236	0.111	0.342	0	0	ADGRL2
0	0.817496	0.828	0.601	0	0	THSD7A
8.26604e-208	-0.817096	0.134	0.255	2.34582e-203	0	LHFPL3
0	-0.811611	0.17	0.408	0	0	ENC1
0	-0.806064	0.077	0.256	0	0	ZNF536
0	-0.805864	0.414	0.551	0	0	TLE4
7.49502e-259	-0.803135	0.296	0.423	2.12701e-254	0	ZEB1
0	0.803018	0.688	0.426	0	0	PCSK5
1.30307e-36	-0.801643	0.125	0.168	3.69797e-32	0	RELN
5.7235e-297	-0.800745	0.465	0.574	1.62427e-292	0	DLEU2
0	-0.797226	0.825	0.857	0	0	CASC15
0	-0.792251	0.204	0.401	0	0	LDLRAD3
0	-0.791567	0.554	0.681	0	0	MPPED2
0	-0.789782	0.077	0.244	0	0	DOK5
0	-0.785759	0.106	0.307	0	0	PREX2
0	0.783169	0.629	0.348	0	0	SLCO3A1
7.26006e-186	-0.782478	0.202	0.323	2.06033e-181	0	KCND2
0	0.779444	0.998	0.963	0	0	SOX5
5.35036e-185	-0.775957	0.094	0.198	1.51838e-180	0	SLIT3
0	0.771998	0.639	0.327	0	0	NPR3
0	0.771941	0.589	0.31	0	0	MTUS2
0	-0.770111	0.318	0.494	0	0	NHSL1
0	0.769378	0.545	0.256	0	0	DACT1
3.17475e-291	-0.759005	0.181	0.333	9.00963e-287	0	COL11A1
0	-0.758826	0.141	0.301	0	0	CTNNA3
0	0.758458	0.582	0.298	0	0	SYN2
2.77542e-77	-0.753796	0.19	0.255	7.87635e-73	0	TOP2A
0	-0.753264	0.277	0.464	0	0	CUX1
1.96158e-127	-0.753179	0.381	0.275	5.56676e-123	0	NRXN3
0	0.751069	0.604	0.334	0	0	ST3GAL1
0	-0.750909	0.046	0.185	0	0	SAMD4A
3.79422e-243	-0.745743	0.102	0.232	1.07676e-238	0	IQCJ-SCHIP1
0	0.744126	0.783	0.483	0	0	ST18
0	-0.742107	0.895	0.85	0	0	PDE4D
0	0.740259	0.978	0.785	0	0	KAZN
0	-0.737504	0.085	0.244	0	0	GULP1
0	0.731461	0.875	0.725	0	0	RBPJ
0	-0.72942	0.031	0.199	0	0	PID1
0	0.728608	0.675	0.413	0	0	B3GAT1
0	0.727123	0.991	0.909	0	0	CTNND2
1.44357e-138	-0.725603	0.159	0.255	4.0967e-134	0	COL25A1
0	-0.719764	0.167	0.343	0	0	PCCA
0	-0.719	0.065	0.21	0	0	LTBP1
9.68929e-159	-0.717733	0.127	0.23	2.74972e-154	0	IL1RAPL2
0	0.717173	0.97	0.89	0	0	SSBP2
1.8087e-172	-0.716924	0.155	0.264	5.13291e-168	0	GNG12-AS1
0	0.715821	0.632	0.365	0	0	MYO5B
0	0.713717	0.818	0.531	0	0	CNTN1
0	-0.712934	0.063	0.205	0	0	PDGFD
1.40001e-259	-0.712062	0.249	0.393	3.9731e-255	0	HES6
0	0.710524	0.977	0.835	0	0	CTNNA2
0	-0.709895	0.137	0.301	0	0	ADAMTS6
2.56847e-130	-0.709547	0.131	0.218	7.28907e-126	0	APOLD1
8.77432e-250	-0.707067	0.167	0.304	2.49006e-245	0	RAD51B
0	0.707003	0.769	0.546	0	0	NEO1
0	0.703221	0.749	0.507	0	0	AC092691.1
0	0.703014	0.755	0.503	0	0	FGF12
0	-0.702814	0.184	0.35	0	0	PAM
1.05425e-21	-0.700602	0.865	0.813	2.99185e-17	0	NRG1
1.62103e-269	-0.699516	0.297	0.44	4.60033e-265	0	CNTN5
0	-0.699393	0.281	0.485	0	0	NAIP
2.20073e-284	-0.69595	0.68	0.719	6.24545e-280	0	TENM4
0	0.69581	0.808	0.521	0	0	DSCAML1
0	0.695804	0.634	0.415	0	0	KCNQ5
0	-0.693814	0.092	0.243	0	0	GRIA4
0	-0.687039	0.154	0.325	0	0	CRYM
1.07516e-291	-0.681205	0.236	0.392	3.05119e-287	0	CNR1
0	-0.680509	0.071	0.218	0	0	COL4A5
4.11426e-272	-0.677846	0.128	0.269	1.16758e-267	0	MMS22L
0	0.677018	0.672	0.404	0	0	SYN3
3.47e-237	-0.676444	0.173	0.31	9.84752e-233	0	PLXNA4
0	-0.673742	0.102	0.297	0	0	CNTN3
4.00654e-274	-0.671256	0.506	0.601	1.13702e-269	0	MSI2
2.28289e-227	-0.669053	0.166	0.302	6.47862e-223	0	MAML2
8.0989e-246	-0.668368	0.208	0.35	2.29839e-241	0	SFRP1
2.03288e-119	-0.665364	0.128	0.214	5.7691e-115	0	CENPF
5.17917e-262	-0.662193	0.212	0.353	1.4698e-257	0	CNTLN
0	-0.66185	0.22	0.386	0	0	SNCAIP
0	-0.658236	0.728	0.788	0	0	TIAM2
0	0.657557	0.898	0.678	0	0	RGS7
0	-0.657526	0.038	0.189	0	0	NTNG1
3.56964e-295	-0.657161	0.059	0.194	1.01303e-290	0	MAST4
0	-0.656298	0.063	0.212	0	0	TTTY14
5.19456e-208	-0.653823	0.281	0.405	1.47416e-203	0	RIMS2
0	0.653324	0.94	0.809	0	0	XPR1
2.28376e-229	-0.652805	0.216	0.353	6.48109e-225	0	AP001825.1
0	-0.652379	0.088	0.286	0	0	KIAA1958
5.4552e-305	-0.651009	0.149	0.306	1.54813e-300	0	PLCE1
0	0.648121	0.958	0.857	0	0	AFDN
0	0.644819	0.528	0.327	0	0	AC103853.1
4.45982e-208	-0.643526	0.459	0.554	1.26565e-203	0	IL1RAPL1
3.72352e-203	-0.641846	0.217	0.34	1.0567e-198	0	ELP4
0	-0.640689	0.046	0.194	0	0	ZNF385D
0	0.634177	0.998	0.9	0	0	RBFOX1
2.13051e-193	-0.633672	0.486	0.598	6.04618e-189	0	NCAM2
0	-0.633531	0.261	0.44	0	0	ERBIN
0	0.631752	0.323	0.112	0	0	HS3ST2
2.39363e-151	-0.63167	0.31	0.413	6.79289e-147	0	PRKG1
5.50661e-260	-0.631382	0.374	0.51	1.56272e-255	0	NBAT1
9.3528e-303	-0.630977	0.204	0.363	2.65423e-298	0	TBC1D1
0	-0.62831	0.771	0.811	0	0	PLCB1
6.07167e-237	-0.626475	0.14	0.275	1.72308e-232	0	SHISA9
2.41218e-227	-0.625995	0.051	0.161	6.84554e-223	0	SEMA5A
3.16444e-284	-0.624739	0.054	0.185	8.98037e-280	0	FBN2
0	-0.623257	0.008	0.156	0	0	NLGN4Y
0	-0.622749	0.47	0.619	0	0	BCL2L14
4.33342e-218	-0.621549	0.173	0.301	1.22978e-213	0	HELLS
3.11829e-161	-0.621332	0.071	0.164	8.84939e-157	0	LRRC4C
0	-0.621273	0.265	0.452	0	0	BASP1-AS1
7.84265e-289	-0.621208	0.228	0.384	2.22567e-284	0	CDK14
1.22741e-172	-0.617781	0.844	0.852	3.48327e-168	0	ROBO1
0	-0.613075	0.083	0.245	0	0	LINC00513
2.053e-91	-0.61278	0.175	0.249	5.82619e-87	0	HES1
0	0.610502	0.657	0.39	0	0	CLSTN2
0	0.610268	0.371	0.145	0	0	CABP1
1.77707e-130	-0.608941	0.082	0.165	5.04316e-126	0	TMEM132D
3.61725e-171	-0.60871	0.47	0.556	1.02654e-166	0	FOXP1
0	0.606264	0.746	0.537	0	0	CDHR3
2.46325e-162	-0.604727	0.068	0.16	6.99045e-158	0	ASPM
0	0.604499	0.492	0.287	0	0	LRRC1
0	0.602277	0.589	0.363	0	0	ATP2B4
3.80713e-243	-0.600496	0.22	0.361	1.08043e-238	0	SEZ6L
0	-0.597708	0.015	0.14	0	0	NREP-AS1
3.84348e-299	-0.597521	0.111	0.259	1.09074e-294	0	FGFR2
4.08483e-187	-0.596734	0.41	0.504	1.15923e-182	0	CHD7
0	0.593375	0.641	0.447	0	0	CCDC171
0	-0.592456	0.132	0.299	0	0	HUNK
0	-0.592188	0.04	0.194	0	0	CDH11
1.84726e-293	-0.589122	0.042	0.17	5.24235e-289	0	BRIP1
1.03515e-303	-0.587815	0.077	0.222	2.93764e-299	0	BICC1
7.28406e-237	-0.586216	0.144	0.278	2.06714e-232	0	RFC3
4.21032e-278	-0.585039	0.208	0.36	1.19485e-273	0	MYO10
0	0.583685	0.801	0.554	0	0	LMO3
0	-0.580848	0.872	0.911	0	0	BASP1
1.07542e-225	-0.580451	0.308	0.438	3.05192e-221	0	PRKD1
0	0.577348	0.84	0.553	0	0	MGST1
5.92953e-145	-0.577089	0.235	0.338	1.68274e-140	0	RORB
0	0.576137	0.659	0.462	0	0	AP000787.1
3.76649e-241	-0.575092	0.263	0.401	1.06889e-236	0	PALLD
1.54835e-162	-0.57484	0.107	0.209	4.39406e-158	0	KCNMB2-AS1
8.58349e-132	-0.572044	0.149	0.247	2.43591e-127	0	AC125613.1
0	-0.571834	0.832	0.849	0	0	TTC28
3.75488e-56	-0.571063	0.555	0.452	1.0656e-51	0	HBA2
0	0.568852	0.243	0.075	0	0	CDH7
0	0.56804	0.905	0.75	0	0	EPHA7
0	-0.566244	0.007	0.154	0	0	LINC01103
0	0.561898	0.526	0.296	0	0	VSTM2L
2.06545e-205	-0.561356	0.176	0.303	5.86154e-201	0	AC131571.1
0	0.560565	0.543	0.342	0	0	SHISA6
3.23022e-282	-0.557735	0.035	0.155	9.16705e-278	0	EEPD1
0	0.557631	0.886	0.692	0	0	CACNA1E
0	0.555759	0.908	0.749	0	0	ENOX1
0	0.555255	0.923	0.783	0	0	MAGI2
0	0.553107	0.864	0.673	0	0	FSTL5
6.1502e-249	-0.551289	0.246	0.391	1.74537e-244	0	STK39
0	0.550091	0.355	0.184	0	0	AL033384.2
3.47825e-222	-0.549071	0.259	0.393	9.87092e-218	0	TCF4-AS1
7.70359e-307	-0.546996	0.06	0.198	2.1862e-302	0	AC012404.1
0	0.545886	0.862	0.699	0	0	KCNB2
0	0.544625	0.883	0.714	0	0	SLC4A10
0	-0.54396	0.06	0.206	0	0	SH3RF1
1.92574e-93	-0.543438	0.093	0.162	5.46504e-89	0	SGCZ
0	0.543301	0.958	0.751	0	0	NAV3
2.65517e-199	-0.543295	0.26	0.4	7.53512e-195	0	FABP7
0	0.542155	0.432	0.234	0	0	AC079117.1
0	-0.542144	0.078	0.227	0	0	L3MBTL4
0	0.542124	0.807	0.628	0	0	NDFIP1
8.65952e-216	-0.541161	0.673	0.723	2.45749e-211	0	C1orf61
0	0.5394	0.756	0.536	0	0	CACNA1A
7.88553e-229	-0.539212	0.198	0.336	2.23783e-224	0	UTRN
2.93215e-267	-0.537941	0.125	0.265	8.32116e-263	0	ZNF423
8.96419e-115	-0.537667	0.476	0.528	2.54395e-110	0	PHLPP1
5.59552e-245	-0.537558	0.125	0.259	1.58795e-240	0	BOC
6.51411e-141	-0.536975	0.148	0.244	1.84864e-136	0	SMC4
0	-0.536785	0.119	0.281	0	0	TOX3
1.37157e-195	-0.53621	0.381	0.495	3.89237e-191	0	SVIL
2.51393e-105	-0.535024	0.146	0.231	7.13428e-101	0	SAT1
0	-0.533597	0.038	0.175	0	0	ZBTB20-AS5
1.21491e-211	-0.531753	0.269	0.4	3.4478e-207	0	MN1
1.43001e-249	-0.531656	0.197	0.342	4.05822e-245	0	DNER
1.6561e-223	-0.531614	0.199	0.333	4.69984e-219	0	BBX
0	0.531162	0.828	0.65	0	0	ANKRD44
1.98763e-113	-0.530872	0.036	0.1	5.6407e-109	0	ADARB2
0	0.530289	0.471	0.288	0	0	KIRREL3
1.12494e-250	-0.526496	0.063	0.185	3.19248e-246	0	C21orf58
9.10562e-211	-0.526374	0.1	0.218	2.58408e-206	0	MIS18BP1
1.51786e-132	-0.524387	0.382	0.473	4.30752e-128	0	SLCO5A1
0	-0.524158	0.044	0.18	0	0	CELSR1
1.87855e-185	-0.523699	0.026	0.112	5.33113e-181	0	ALCAM
1.01587e-203	-0.523604	0.284	0.41	2.88294e-199	0	XYLT1
2.64808e-32	-0.522631	0.373	0.31	7.515e-28	0	HBA1
1.39201e-257	-0.521751	0.767	0.788	3.95037e-253	0	NEDD4L
7.86337e-262	-0.520599	0.443	0.571	2.23154e-257	0	MIR181A1HG
0	0.516683	0.845	0.659	0	0	GAREM1
1.68605e-206	-0.516397	0.412	0.53	4.78485e-202	0	SUMF1
0	-0.515646	0.019	0.152	0	0	PRDM16
2.17686e-195	-0.5112	0.317	0.442	6.17772e-191	0	ELAVL2
0	0.509882	0.473	0.278	0	0	SLC17A7
5.42334e-144	-0.508554	0.155	0.256	1.53909e-139	0	AC010127.1
3.40135e-278	-0.5076	0.075	0.209	9.6527e-274	0	GLI2
2.0948e-138	-0.507401	0.371	0.462	5.94484e-134	0	SEMA3C
1.1567e-118	-0.506872	0.17	0.261	3.28261e-114	0	LHFPL6
1.55128e-193	-0.506738	0.518	0.603	4.40238e-189	0	BAZ2B
0	-0.506535	0.041	0.179	0	0	GPR156
6.16485e-193	-0.505812	0.213	0.338	1.74952e-188	0	CENPP
3.4588e-224	-0.50534	0.113	0.241	9.81573e-220	0	BHLHE22
0	0.502825	0.955	0.781	0	0	NRG3
6.06556e-121	-0.502778	0.261	0.352	1.72135e-116	0	KLHL29
0	0.502487	0.385	0.192	0	0	CCDC85A
0	-0.501803	0.002	0.141	0	0	USP9Y
0	0.501354	0.504	0.33	0	0	NSF
2.27812e-173	-0.501156	0.304	0.421	6.46506e-169	0	AC073050.1
5.22979e-211	-0.49932	0.092	0.211	1.48416e-206	0	SLIT2
0	0.49904	0.392	0.222	0	0	FAM102B
6.85852e-12	-0.498417	0.37	0.389	1.94638e-07	0	KCNIP4
1.89558e-276	-0.497644	0.038	0.16	5.37946e-272	0	IQGAP2
3.65709e-121	-0.496911	0.186	0.28	1.03784e-116	0	ID4
1.51448e-178	-0.496067	0.089	0.191	4.29793e-174	0	TCF7L1
0	0.496057	0.458	0.283	0	0	RCAN1
0	0.496042	0.875	0.613	0	0	RALYL
0	0.49554	0.951	0.848	0	0	NBEA
4.96459e-197	-0.493571	0.157	0.279	1.4089e-192	0	LHX2
1.46973e-290	-0.492786	0.045	0.175	4.17094e-286	0	LRRTM3
0	0.492398	0.442	0.258	0	0	KCNJ3
2.45687e-270	-0.491529	0.045	0.168	6.97236e-266	0	CDH20
0	0.491453	0.758	0.567	0	0	ATP8A2
1.51961e-290	-0.490028	0.09	0.234	4.31249e-286	0	AC022101.1
0	0.48991	0.584	0.372	0	0	ELMOD1
1.96217e-175	-0.48935	0.148	0.262	5.56844e-171	0	DPYD
0	-0.488033	0.018	0.142	0	0	AC008957.2
0	0.486087	0.928	0.829	0	0	EPHA5
1.82994e-137	-0.486077	0.539	0.597	5.19319e-133	0	EZH2
3.93145e-74	-0.484679	0.426	0.494	1.11571e-69	0	MT-ND3
2.69354e-38	-0.484256	0.416	0.429	7.644e-34	0	C8orf34
4.92536e-13	-0.483914	0.825	0.717	1.39777e-08	0	MACROD2
6.30188e-38	-0.483475	0.538	0.535	1.78841e-33	0	TOX
0	0.48295	0.572	0.379	0	0	JPH4
0	-0.482051	0.045	0.184	0	0	CENPK
2.06409e-191	-0.481748	0.781	0.816	5.85768e-187	0	SOX11
5.98193e-192	-0.481358	0.248	0.371	1.69761e-187	0	MIR9-3HG
6.65217e-263	-0.479904	0.058	0.184	1.88782e-258	0	RGS20
3.85037e-190	-0.478513	0.557	0.635	1.0927e-185	0	NOVA1
1.36132e-281	-0.477893	0.038	0.161	3.86329e-277	0	CDH10
2.4368e-211	-0.476541	0.124	0.25	6.91539e-207	0	AL078459.1
0	0.476112	0.508	0.322	0	0	TIMP3
1.93311e-216	-0.475651	0.114	0.242	5.48599e-212	0	SORCS3
0	0.475344	0.726	0.572	0	0	RAI14
0	0.474327	0.521	0.328	0	0	ARFGEF3
3.05734e-154	-0.474112	0.263	0.375	8.67642e-150	0	CALD1
0	-0.473776	0.043	0.18	0	0	PRAG1
1.32754e-222	-0.473419	0.226	0.364	3.76742e-218	0	DHRSX
3.1188e-146	-0.473099	0.27	0.375	8.85084e-142	0	NLGN4X
6.66169e-295	0.472894	0.492	0.342	1.89052e-290	0	ANGPTL1
0	0.472483	0.279	0.122	0	0	AC116903.2
0	0.471903	0.518	0.314	0	0	SCN2A
9.71018e-108	-0.471312	0.209	0.289	2.75565e-103	0	MIR137HG
1.46669e-257	-0.470874	0.041	0.158	4.16231e-253	0	MEGF10
6.75586e-179	-0.469006	0.053	0.147	1.91724e-174	0	CNTN4
0	0.4688	0.502	0.31	0	0	GABBR2
4.83999e-181	-0.468748	0.054	0.148	1.37354e-176	0	KCTD16
5.27805e-218	-0.467989	0.139	0.268	1.49786e-213	0	CRIM1
1.50886e-247	-0.467522	0.071	0.196	4.282e-243	0	PAX6
0	-0.466417	0.006	0.137	0	0	UTY
0	0.466065	0.706	0.532	0	0	FAT4
0	-0.466011	0.927	0.911	0	0	ADGRB3
1.14066e-125	-0.46542	0.349	0.442	3.23708e-121	0	GRAMD1B
1.60039e-223	-0.465074	0.08	0.199	4.54174e-219	0	FRMPD4
0	0.465057	0.943	0.802	0	0	DOK6
1.71786e-170	-0.462834	0.225	0.342	4.87512e-166	0	AC011447.3
6.62645e-210	-0.462395	0.725	0.766	1.88052e-205	0	SPIRE1
0	0.462354	0.578	0.38	0	0	KIAA0319
0	0.461207	0.457	0.28	0	0	NRSN1
0	0.460164	0.958	0.822	0	0	NELL2
9.13403e-111	-0.459525	0.103	0.184	2.59215e-106	0	SLC6A1-AS1
3.69477e-256	-0.459394	0.042	0.159	1.04854e-251	0	ABTB2
2.62836e-171	-0.458863	0.644	0.69	7.45903e-167	0	NTRK3
7.43953e-44	-0.458214	0.371	0.403	2.11126e-39	0	CLMP
4.46418e-236	-0.458132	0.1	0.228	1.26689e-231	0	LINC00511
0	0.457722	0.717	0.53	0	0	SH3GL2
1.11406e-215	-0.457514	0.264	0.401	3.16158e-211	0	UGGT2
0	0.456886	0.851	0.71	0	0	PPP3CA
3.56284e-129	-0.456765	0.138	0.231	1.0111e-124	0	WLS
1.69993e-243	-0.455544	0.221	0.37	4.82423e-239	0	RNF180
0	0.454421	0.509	0.329	0	0	SYNDIG1
7.17885e-114	-0.454226	0.58	0.637	2.03729e-109	0	NCKAP5
2.15165e-243	-0.45415	0.073	0.197	6.10618e-239	0	MOB3B
3.5833e-140	-0.452072	0.175	0.277	1.01691e-135	0	EDIL3
1.3926e-228	-0.451428	0.071	0.189	3.95207e-224	0	NHS
0	0.450893	0.549	0.375	0	0	CSAD
0	0.449517	0.811	0.665	0	0	SPTAN1
0	0.449401	0.934	0.82	0	0	KCNH7
8.78636e-262	-0.449319	0.045	0.165	2.49348e-257	0	EPB41L2
1.73588e-275	-0.449015	0.639	0.72	4.92624e-271	0	RNF130
0	0.448917	0.96	0.803	0	0	DCC
0	0.446254	0.467	0.291	0	0	CDK5R1
0	0.445791	0.589	0.406	0	0	SYT16
0	0.445025	0.253	0.122	0	0	LINC00903
4.7327e-237	-0.444897	0.052	0.166	1.34309e-232	0	YAP1
1.69855e-300	-0.443673	0.81	0.835	4.82031e-296	0	SETBP1
3.21055e-175	-0.44342	0.204	0.326	9.11121e-171	0	AFF2
2.0699e-114	-0.443203	0.832	0.807	5.87416e-110	0	MLLT3
0	0.442416	0.738	0.605	0	0	TNPO1
0	0.441769	0.669	0.497	0	0	SGIP1
8.29357e-252	-0.439833	0.039	0.153	2.35363e-247	0	COL4A6
5.09728e-268	-0.438941	0.016	0.122	1.44656e-263	0	MOXD1
0	0.438812	0.617	0.451	0	0	ZFHX3
0	0.437953	0.384	0.22	0	0	GUCY1A1
0	0.437935	0.902	0.743	0	0	BCL11B
6.50979e-244	-0.437903	0.06	0.18	1.84741e-239	0	STK3
0	0.437173	0.703	0.559	0	0	GLG1
4.70025e-177	-0.43707	0.09	0.195	1.33388e-172	0	TCF7L2
9.18569e-149	-0.436724	0.59	0.655	2.60681e-144	0	MMP16
0	0.435953	0.439	0.276	0	0	SNCA
1.25106e-255	0.435354	0.178	0.083	3.55038e-251	0	PLEKHH2
5.46519e-185	-0.433973	0.095	0.203	1.55097e-180	0	LRIG1
1.49485e-167	-0.433814	0.311	0.427	4.24222e-163	0	TMEM131L
8.83163e-260	-0.433208	0.025	0.136	2.50633e-255	0	AC091885.2
0	-0.432548	0.013	0.14	0	0	LINC01102
6.79121e-220	-0.431916	0.102	0.227	1.92728e-215	0	KIF13A
0	0.431305	0.722	0.496	0	0	DYNC1I1
3.61637e-274	-0.430479	0.067	0.202	1.02629e-269	0	POU3F2
9.11422e-151	-0.430381	0.108	0.207	2.58652e-146	0	P2RY14
3.24476e-222	-0.430359	0.147	0.28	9.20832e-218	0	NOS1AP
0	0.429559	0.385	0.215	0	0	TXNIP
4.95294e-157	-0.42889	0.138	0.244	1.40559e-152	0	FAM182B
3.62548e-302	0.428649	0.447	0.293	1.02888e-297	0	PCSK2
2.30122e-112	-0.427094	0.639	0.66	6.53064e-108	0	PLXNA2
7.82014e-184	-0.427076	0.104	0.215	2.21928e-179	0	DDAH1
0	0.426883	0.727	0.576	0	0	CAMK1D
1.71012e-123	-0.426859	0.137	0.23	4.85316e-119	0	VCL
6.09094e-196	-0.426659	0.054	0.156	1.72855e-191	0	GRM7
0	0.426508	0.58	0.42	0	0	FANCL
0	0.426268	0.661	0.485	0	0	NEUROD2
1.55908e-140	-0.426109	0.302	0.409	4.42451e-136	0	NETO2
0	0.425921	0.696	0.53	0	0	ATXN1
1.83858e-137	-0.425885	0.031	0.101	5.21771e-133	0	NEAT1
0.00777051	-0.42578	0.369	0.36	1	0	TRPM3
0	0.425266	0.548	0.382	0	0	FAM49A
0	0.424924	0.803	0.61	0	0	ST6GALNAC3
0	0.424553	0.998	0.98	0	0	NFIB
1.18529e-192	-0.424158	0.576	0.655	3.36373e-188	0	STAG1
4.48416e-214	-0.424058	0.048	0.154	1.27256e-209	0	NRP1
1.92298e-155	-0.423051	0.176	0.284	5.45723e-151	0	SHC3
0	0.421397	0.509	0.334	0	0	TBR1
1.73455e-193	0.420737	0.328	0.212	4.92248e-189	0	ARHGAP15
0	0.420225	0.632	0.47	0	0	DGKI
0	0.419863	0.564	0.392	0	0	BEX2
3.69859e-223	-0.419279	0.134	0.266	1.04962e-218	0	ZNF43
6.68405e-133	-0.418735	0.146	0.242	1.89687e-128	0	ATAD2
2.54034e-271	0.418399	0.29	0.165	7.20922e-267	0	PACRG
5.44246e-165	-0.417584	0.224	0.342	1.54452e-160	0	TIAM1
0	0.417319	0.985	0.899	0	0	AFF3
0	0.41393	0.419	0.254	0	0	CAMKV
1.58286e-235	-0.41338	0.067	0.187	4.492e-231	0	ABCA1
1.46371e-151	-0.4126	0.214	0.324	4.15385e-147	0	C15orf41
0	0.411918	0.485	0.307	0	0	CDH13
1.18421e-143	-0.411298	0.437	0.526	3.36066e-139	0	OPHN1
0	0.411119	0.884	0.77	0	0	PPP2R2B
1.97384e-273	0.410466	0.6	0.461	5.60155e-269	0	SH3GL3
1.87185e-63	-0.410161	0.469	0.52	5.31213e-59	0	HDAC9
0	0.409457	0.942	0.788	0	0	PDE1A
0	0.409032	0.732	0.509	0	0	LDB2
6.45881e-245	-0.407751	0.034	0.143	1.83295e-240	0	GPR39
0	0.407223	0.683	0.521	0	0	GRIA3
6.51393e-71	-0.407214	0.553	0.594	1.84859e-66	0	DPP6
7.68799e-283	0.407211	0.545	0.397	2.18177e-278	0	GRK3
1.29898e-168	-0.40719	0.223	0.342	3.68638e-164	0	ADGRA3
5.06203e-207	-0.406731	0.112	0.236	1.43655e-202	0	POU3F3
1.21687e-102	-0.406469	0.363	0.446	3.45336e-98	0	TRIM13
5.86545e-162	-0.405731	0.068	0.162	1.66456e-157	0	NUSAP1
0	0.40555	0.997	0.985	0	0	SOX4
0	0.405202	0.663	0.461	0	0	DOCK9
0	0.405188	0.719	0.582	0	0	MBOAT2
0	0.404203	0.659	0.498	0	0	NMNAT2
0	0.402096	0.888	0.724	0	0	FAT3
8.34536e-257	0.400803	0.404	0.269	2.36833e-252	0	LINC01322
0	0.400516	0.808	0.66	0	0	DOCK3
1.611e-229	-0.399742	0.075	0.195	4.57185e-225	0	ST8SIA4
1.13099e-182	-0.399148	0.454	0.561	3.20964e-178	0	PDE8A
7.19207e-102	-0.398468	0.223	0.307	2.04104e-97	0	CEP112
0	0.397948	0.625	0.458	0	0	SLC44A1
1.84672e-117	-0.397828	0.29	0.384	5.2408e-113	0	CSMD2
0	0.397352	0.924	0.739	0	0	DMD
1.01697e-97	-0.397009	0.519	0.573	2.88605e-93	0	RDX
7.29354e-242	-0.396737	0.021	0.121	2.06983e-237	0	DNAH11
2.02682e-150	-0.396359	0.13	0.232	5.75191e-146	0	GAB1
0	0.396223	0.828	0.685	0	0	ZBTB18
1.85616e-252	-0.395911	0.094	0.23	5.26759e-248	0	DCBLD2
0	0.395909	0.68	0.536	0	0	GNAI1
1.64879e-298	-0.395333	0.03	0.155	4.67909e-294	0	CHL1-AS1
3.08518e-77	-0.395183	0.398	0.458	8.75544e-73	0	MID1
9.307e-91	-0.394151	0.154	0.233	2.64123e-86	0	SOX2
1.55863e-110	-0.393666	0.387	0.471	4.42322e-106	0	GLCE
0	-0.393535	0.001	0.12	0	0	TTTY15
8.03418e-84	-0.393143	0.077	0.14	2.28002e-79	0	CCBE1
4.76307e-235	-0.392969	0.066	0.187	1.35171e-230	0	FGFR1
6.95435e-136	-0.392583	0.571	0.636	1.97358e-131	0	EXT1
1.64435e-234	-0.392495	0.102	0.233	4.6665e-230	0	CCDC88C
1.74464e-188	-0.392071	0.061	0.163	4.95112e-184	0	CDK6
2.39468e-105	-0.391253	0.506	0.573	6.79585e-101	0	AP003086.2
2.47825e-290	0.39075	0.466	0.308	7.03302e-286	0	GABRA2
0	0.390688	0.887	0.77	0	0	ERC1
2.13631e-152	-0.390601	0.551	0.626	6.06265e-148	0	MARK1
7.47617e-287	0.390414	0.51	0.346	2.12166e-282	0	VLDLR-AS1
1.75946e-102	-0.390311	0.294	0.379	4.99318e-98	0	STOX2
2.10562e-214	0.390144	0.375	0.247	5.97553e-210	0	BACE2
0	0.390131	0.306	0.158	0	0	PDE2A
0	0.388775	0.247	0.116	0	0	GRM1
2.72471e-162	-0.388392	0.085	0.182	7.73247e-158	0	NOTCH2
1.4521e-109	-0.386926	0.247	0.341	4.12093e-105	0	RIMS1
3.32071e-265	0.38676	0.503	0.358	9.42384e-261	0	SESN3
0	0.38605	0.611	0.413	0	0	FLRT2
1.39074e-204	-0.385529	0.093	0.213	3.94677e-200	0	ETV1
0	0.384666	0.695	0.538	0	0	NOL4
4.44675e-107	-0.38399	0.459	0.53	1.26194e-102	0	AGO3
3.75984e-302	0.383801	0.682	0.534	1.06701e-297	0	UNC79
8.4178e-191	-0.383354	0.1	0.213	2.38889e-186	0	BRCA1
0	0.383101	0.183	0.06	0	0	AC095056.1
2.61301e-129	-0.383082	0.412	0.503	7.41547e-125	0	FAM13A
1.54407e-282	0.382488	0.689	0.545	4.38192e-278	0	AC011900.1
0	0.382066	0.503	0.341	0	0	THRA
3.09592e-193	-0.381822	0.055	0.155	8.78592e-189	0	AC079594.2
9.84809e-301	0.381659	0.282	0.152	2.79479e-296	0	KCNK12
2.04278e-146	-0.381424	0.158	0.266	5.79721e-142	0	TJP1
0	0.381397	0.808	0.674	0	0	PPM1L
0	0.381322	0.92	0.713	0	0	DSCAM
3.58195e-275	0.380275	0.55	0.393	1.01652e-270	0	SPOCK1
4.4368e-213	-0.379448	0.039	0.14	1.25912e-208	0	ITGA2
5.92688e-50	-0.379407	0.346	0.403	1.68199e-45	0	AKAP12
2.9771e-299	0.379048	0.784	0.649	8.4487e-295	0	RAB11A
7.78216e-144	-0.378364	0.451	0.544	2.2085e-139	0	DLG1
5.02411e-88	-0.378277	0.407	0.479	1.42579e-83	0	NAALADL2
1.19411e-15	-0.378275	0.755	0.693	3.38877e-11	0	LIMCH1
0	0.378241	0.294	0.152	0	0	IGFBP5
1.088e-145	-0.378234	0.259	0.372	3.08763e-141	0	TET1
1.42214e-247	0.376521	0.699	0.578	4.03589e-243	0	R3HDM1
2.16051e-269	0.376501	0.603	0.456	6.13131e-265	0	NYAP2
4.44714e-161	-0.37612	0.138	0.247	1.26205e-156	0	DNAH14
0	0.376041	0.88	0.718	0	0	NRCAM
7.28665e-162	-0.375657	0.043	0.127	2.06788e-157	0	KNL1
5.7495e-188	-0.375448	0.06	0.162	1.63165e-183	0	PON2
0	0.374265	0.817	0.684	0	0	LCORL
3.04914e-08	-0.374203	0.572	0.56	0.000865315	0	NKAIN2
3.47229e-93	-0.372677	0.138	0.216	9.85401e-89	0	PCDH17
2.69693e-67	-0.372197	0.626	0.645	7.65362e-63	0	FHOD3
6.30656e-211	-0.37191	0.03	0.126	1.78974e-206	0	ARX
1.57533e-159	-0.371349	0.439	0.543	4.47062e-155	0	VPS13B
1.05641e-264	0.370949	0.383	0.245	2.99798e-260	0	SULT4A1
1.11516e-128	-0.370539	0.544	0.616	3.16471e-124	0	GPM6B
9.93097e-140	-0.370508	0.735	0.76	2.81831e-135	0	ARHGAP21
5.34492e-164	-0.370407	0.058	0.149	1.51684e-159	0	TDRD7
4.77346e-301	0.369296	0.322	0.183	1.35466e-296	0	HIST1H2AC
0	0.36907	0.685	0.426	0	0	RGS6
2.41956e-241	0.368862	0.597	0.464	6.86647e-237	0	RALGPS2
9.84164e-252	0.368297	0.439	0.299	2.79296e-247	0	SORL1
5.94632e-219	0.367902	0.275	0.165	1.68751e-214	0	LSAMP-AS1
0	0.367812	0.797	0.645	0	0	EML1
2.93844e-91	-0.367705	0.051	0.111	8.339e-87	0	SLC9A9
8.35346e-211	-0.36767	0.087	0.206	2.37063e-206	0	DUSP16
2.34208e-191	-0.366595	0.142	0.266	6.64659e-187	0	ALDH7A1
3.98799e-31	-0.366509	0.845	0.778	1.13175e-26	0	DLG2
0	0.365908	0.788	0.654	0	0	SLC44A5
5.23058e-249	0.365616	0.393	0.257	1.48439e-244	0	ADCY5
6.19229e-161	-0.365037	0.153	0.264	1.75731e-156	0	ST3GAL6
3.84766e-106	-0.365015	0.094	0.172	1.09193e-101	0	SCN1A
1.07051e-112	-0.364886	0.145	0.234	3.03801e-108	0	LIFR
7.78865e-118	-0.364522	0.168	0.262	2.21034e-113	0	MED12L
7.79179e-91	-0.364151	0.104	0.176	2.21123e-86	0	LUZP2
5.29772e-245	0.363613	0.659	0.532	1.50344e-240	0	STT3B
0	0.363562	0.669	0.481	0	0	NIN
9.09544e-136	-0.363316	0.381	0.482	2.58119e-131	0	LRP6
7.88399e-304	0.363005	0.576	0.421	2.2374e-299	0	CSRP2
7.19219e-183	-0.362797	0.023	0.106	2.04107e-178	0	ATP1A2
6.47983e-79	-0.362739	0.32	0.392	1.83891e-74	0	ITGB8
1.19429e-250	0.362539	0.611	0.485	3.38928e-246	0	CEP85L
1.45819e-157	-0.362012	0.093	0.192	4.1382e-153	0	AC063944.1
0	0.361967	0.778	0.626	0	0	MAPT
3.03859e-61	-0.36186	0.384	0.434	8.62322e-57	0	TEAD1
5.9366e-149	-0.360589	0.186	0.295	1.68475e-144	0	ATAD5
5.64602e-293	0.360347	0.383	0.233	1.60228e-288	0	MGLL
1.10981e-276	0.359348	0.542	0.373	3.14954e-272	0	ARHGAP44
1.26822e-175	-0.359008	0.1	0.209	3.59909e-171	0	AC016831.7
1.14914e-243	0.358918	0.721	0.602	3.26115e-239	0	ACBD6
1.52749e-262	0.358854	0.422	0.275	4.33487e-258	0	RYR2
7.90155e-234	-0.358616	0.026	0.127	2.24238e-229	0	LRP4-AS1
2.15116e-116	-0.35807	0.273	0.373	6.10479e-112	0	NR6A1
1.18727e-222	-0.357022	0.034	0.137	3.36936e-218	0	ZNF521
8.52584e-209	-0.356835	0.024	0.117	2.41955e-204	0	PBX3
3.60828e-119	-0.355948	0.154	0.247	1.02399e-114	0	ERI2
0	0.355857	0.794	0.656	0	0	SSBP3
1.20587e-291	0.354519	0.675	0.488	3.42214e-287	0	LMO7
1.39186e-229	-0.354354	0.076	0.197	3.94997e-225	0	AL592183.1
1.5298e-115	-0.354065	0.457	0.545	4.34141e-111	0	FZD3
5.41417e-193	-0.353631	0.046	0.143	1.53649e-188	0	RORA-AS1
6.72536e-120	-0.353125	0.361	0.46	1.90859e-115	0	CTNNA1
6.92919e-235	-0.352987	0.014	0.109	1.96643e-230	0	LINC01515
3.8109e-206	-0.35289	0.095	0.215	1.0815e-201	0	EFCAB2
2.87237e-30	-0.352758	0.352	0.394	8.15149e-26	0	MT-CYB
1.22723e-202	-0.351943	0.122	0.247	3.48275e-198	0	STXBP4
3.89279e-237	0.351741	0.609	0.468	1.10473e-232	0	PLCL1
6.03436e-167	-0.351689	0.056	0.149	1.71249e-162	0	NUF2
1.01773e-121	-0.351557	0.509	0.589	2.88823e-117	0	PSD3
1.48328e-98	-0.351257	0.29	0.377	4.2094e-94	0	NXN
1.8318e-220	-0.350853	0.023	0.118	5.19846e-216	0	FIGN
2.86379e-214	-0.34979	0.07	0.185	8.12716e-210	0	JAM2
8.13824e-125	-0.349379	0.076	0.156	2.30955e-120	0	HS6ST2
1.04826e-198	-0.348813	0.052	0.155	2.97487e-194	0	NOTCH1
2.97477e-65	-0.348611	0.367	0.427	8.44211e-61	0	KLF12
1.22167e-156	-0.348419	0.054	0.141	3.46697e-152	0	SLC24A3
4.83253e-109	-0.348315	0.057	0.126	1.37142e-104	0	ECT2
1.84207e-207	0.34816	0.544	0.42	5.2276e-203	0	AEBP2
2.31287e-92	-0.347811	0.214	0.299	6.56368e-88	0	EZR
1.68979e-195	-0.347738	0.093	0.209	4.79545e-191	0	POLE2
6.30358e-131	-0.347681	0.389	0.489	1.78889e-126	0	CHD6
1.29468e-206	0.346769	0.309	0.194	3.67419e-202	0	RHBDL3
4.19189e-99	-0.346681	0.464	0.539	1.18962e-94	0	SLC4A7
1.22476e-95	-0.346505	0.43	0.507	3.47576e-91	0	CACNB2
8.52475e-163	-0.345325	0.182	0.299	2.41924e-158	0	AC119150.1
2.27018e-134	-0.345085	0.205	0.311	6.44255e-130	0	NSRP1
3.48863e-214	-0.344481	0.025	0.12	9.90039e-210	0	BMPR1B
3.38932e-115	-0.344128	0.464	0.548	9.61856e-111	0	PAXBP1
7.45654e-206	-0.344071	0.076	0.191	2.11609e-201	0	BARD1
3.22777e-179	-0.34368	0.072	0.175	9.16009e-175	0	CCDC18
0	0.343375	0.928	0.822	0	0	PHACTR1
2.40978e-90	-0.343285	0.284	0.368	6.83871e-86	0	MBNL1
7.05936e-173	-0.343181	0.068	0.166	2.00337e-168	0	EPHB6
2.55357e-247	0.343036	0.366	0.233	7.24677e-243	0	ADARB1
1.21451e-56	-0.342762	0.567	0.608	3.44667e-52	0	RASGEF1B
1.51974e-125	-0.34261	0.052	0.127	4.31288e-121	0	TPX2
3.01299e-166	-0.342453	0.04	0.125	8.55055e-162	0	LMCD1-AS1
3.16402e-153	-0.342359	0.209	0.323	8.97918e-149	0	ZNF69
5.53112e-82	-0.341815	0.126	0.199	1.56968e-77	0	FN1
2.13664e-223	0.341645	0.38	0.248	6.06356e-219	0	NR4A2
5.03984e-226	0.341245	0.695	0.583	1.43026e-221	0	GTDC1
2.87597e-130	-0.34057	0.032	0.1	8.16172e-126	0	MIR4435-2HG
1.26416e-174	-0.340282	0.065	0.163	3.58756e-170	0	PRKG2
6.8312e-169	0.340003	0.28	0.177	1.93863e-164	0	PCAT1
2.90804e-211	0.33959	0.344	0.223	8.25272e-207	0	DPF1
3.49514e-217	-0.339022	0.03	0.129	9.91886e-213	0	AP001021.2
1.47628e-262	0.338406	0.654	0.481	4.18953e-258	0	GRM5
5.81818e-128	-0.33817	0.257	0.364	1.65114e-123	0	TPST1
7.89587e-99	-0.337698	0.431	0.513	2.24077e-94	0	PDGFC
1.50061e-105	-0.337466	0.196	0.287	4.25858e-101	0	POLA1
3.19052e-23	-0.337104	0.357	0.384	9.05437e-19	0	CACNA2D3
2.77851e-84	-0.336666	0.445	0.517	7.88514e-80	0	NASP
0	0.336593	0.874	0.753	0	0	BACH2
8.72503e-130	-0.336302	0.13	0.226	2.47608e-125	0	ATP8B1
4.92141e-208	-0.336022	0.029	0.124	1.39665e-203	0	MELK
4.05352e-83	-0.335229	0.19	0.27	1.15035e-78	0	TTYH1
7.20347e-180	-0.33513	0.048	0.142	2.04427e-175	0	LAMA1
5.24272e-78	-0.335064	0.198	0.274	1.48783e-73	0	THSD4
1.90656e-208	0.334945	0.424	0.293	5.41064e-204	0	MARCH4
6.80528e-238	-0.334824	0.872	0.875	1.93127e-233	0	RERE
6.65491e-216	0.334721	0.653	0.534	1.8886e-211	0	SHANK2
5.30976e-69	-0.334001	0.209	0.278	1.50686e-64	0	AC245297.3
0	0.333728	0.992	0.954	0	0	NFIA
3.15733e-41	-0.333611	0.504	0.533	8.96018e-37	0	WASF1
3.66939e-97	-0.333535	0.67	0.7	1.04134e-92	0	PHIP
1.97764e-299	0.333297	0.227	0.109	5.61233e-295	0	BEND6
2.57017e-112	-0.332821	0.77	0.792	7.29389e-108	0	HNRNPA2B1
1.34765e-217	-0.332742	0.038	0.142	3.82449e-213	0	FSTL1
3.30717e-79	-0.332474	0.534	0.59	9.38543e-75	0	CDKAL1
6.34758e-215	0.332355	0.526	0.398	1.80138e-210	0	BCL7A
6.20533e-123	-0.332053	0.314	0.417	1.76101e-118	0	PKD2
1.28824e-220	-0.331774	0.058	0.171	3.65589e-216	0	CYP20A1
1.4094e-207	0.331759	0.533	0.406	3.99974e-203	0	WDR17
3.50397e-230	0.331355	0.426	0.296	9.94393e-226	0	TMEM106B
2.71259e-189	0.330769	0.536	0.416	7.69807e-185	0	LRRC37B
1.1637e-84	-0.330391	0.526	0.603	3.30245e-80	0	TBCA
4.16984e-284	0.330326	0.842	0.724	1.18336e-279	0	ZEB2
4.93613e-285	0.329704	0.767	0.642	1.40083e-280	0	CHD3
9.09851e-66	-0.329454	0.229	0.299	2.58207e-61	0	FHIT
0.001279	-0.329173	0.553	0.539	1	0	VIM
1.18432e-165	-0.328932	0.088	0.189	3.36098e-161	0	RHCG
4.61974e-56	-0.328876	0.609	0.623	1.31103e-51	0	PTPRO
2.86832e-215	0.328532	0.365	0.24	8.14e-211	0	CLCN4
1.52294e-94	-0.328433	0.449	0.526	4.32194e-90	0	CBR4
3.97264e-06	-0.328263	0.603	0.571	0.11274	0	CDON
1.38299e-104	-0.328001	0.204	0.297	3.92478e-100	0	DIAPH2
1.58387e-135	-0.32772	0.133	0.23	4.49488e-131	0	ZGRF1
3.32383e-209	-0.327636	0.054	0.161	9.43269e-205	0	AC112196.1
3.54328e-154	-0.327234	0.051	0.136	1.00555e-149	0	NRP2
6.20744e-96	-0.327159	0.212	0.298	1.76161e-91	0	ATG10
6.80576e-190	0.326819	0.588	0.472	1.93141e-185	0	TBC1D32
0	0.326149	0.996	0.928	0	0	PTPRD
1.05957e-200	0.326016	0.599	0.465	3.00697e-196	0	PRKCE
1.06891e-92	-0.325971	0.555	0.608	3.03345e-88	0	SPAG9
1.89026e-161	-0.325724	0.068	0.163	5.36438e-157	0	MYO1E
4.80893e-31	-0.325489	0.165	0.21	1.36472e-26	0	SFMBT2
5.92714e-207	-0.325208	0.024	0.115	1.68206e-202	0	AC078842.2
2.00203e-45	-0.324667	0.472	0.511	5.68155e-41	0	HMGCS1
5.01523e-121	-0.324352	0.104	0.189	1.42327e-116	0	NEK7
1.20133e-248	0.324192	0.244	0.128	3.40926e-244	0	SEMA3E
1.27438e-151	-0.323743	0.052	0.137	3.61656e-147	0	FZD8
5.3139e-47	-0.323716	0.488	0.529	1.50803e-42	0	KCNH8
1.71695e-161	0.323677	0.313	0.21	4.87254e-157	0	AC008067.1
6.66972e-246	0.323303	0.747	0.64	1.8928e-241	0	FCHSD2
0	0.321746	0.971	0.896	0	0	CELF2
1.22734e-59	-0.321076	0.271	0.33	3.48308e-55	0	SEMA5B
4.6188e-264	-0.32082	0.005	0.102	1.31077e-259	0	AC013727.1
1.99872e-93	-0.319954	0.218	0.305	5.67216e-89	0	AHI1
1.25215e-160	-0.319857	0.135	0.246	3.55349e-156	0	AL391807.1
5.80135e-83	-0.319705	0.175	0.252	1.64636e-78	0	GRIK1
4.41013e-217	0.318964	0.569	0.426	1.25155e-212	0	CACNA1C
5.08628e-216	0.318827	0.796	0.684	1.44344e-211	0	AC074032.1
5.81188e-72	-0.31841	0.242	0.317	1.64935e-67	0	LMO4
1.64446e-138	-0.318362	0.106	0.202	4.66681e-134	0	AP1S2
3.1382e-97	-0.317938	0.403	0.485	8.90591e-93	0	ZNF254
5.19726e-97	-0.317765	0.045	0.105	1.47493e-92	0	SGCD
1.02913e-199	0.317648	0.642	0.526	2.92057e-195	0	LINC00632
1.36965e-65	-0.317189	0.436	0.508	3.88693e-61	0	CD24
3.57588e-212	0.317124	0.742	0.639	1.0148e-207	0	NCOA2
1.19284e-177	-0.317066	0.049	0.142	3.38516e-173	0	CDC14A
2.38965e-139	0.31687	0.379	0.281	6.78159e-135	0	TTN-AS1
1.17974e-151	-0.315683	0.111	0.214	3.34798e-147	0	ADCY2
1.19757e-205	0.315637	0.589	0.451	3.3986e-201	0	PRDM8
0	0.315444	0.164	0.053	0	0	AC069549.1
1.62474e-251	0.315153	0.682	0.527	4.61086e-247	0	GUCY1A2
8.9987e-110	-0.314216	0.561	0.631	2.55374e-105	0	PUM1
2.04264e-62	-0.313732	0.53	0.568	5.7968e-58	0	FUT9
4.49715e-163	-0.313409	0.054	0.144	1.27625e-158	0	EVA1C
1.14701e-214	0.313286	0.356	0.23	3.25511e-210	0	NDRG1
3.89761e-184	0.313267	0.434	0.317	1.1061e-179	0	GRIK5
5.01143e-140	-0.313162	0.043	0.119	1.42219e-135	0	PCDH11Y
6.12436e-93	-0.312617	0.211	0.297	1.73803e-88	0	SCAF11
1.06414e-274	0.312597	0.186	0.084	3.01992e-270	0	SLC5A8
4.30504e-106	-0.312455	0.215	0.308	1.22173e-101	0	CEP76
8.84816e-131	-0.312204	0.104	0.196	2.51102e-126	0	DUBR
2.99433e-186	0.312178	0.595	0.478	8.4976e-182	0	ADAM23
1.39961e-54	-0.312121	0.229	0.288	3.97197e-50	0	DISP3
2.33798e-168	0.312049	0.616	0.513	6.63496e-164	0	COG5
4.33252e-176	0.31147	0.387	0.267	1.22953e-171	0	RIPOR2
5.69302e-44	-0.311434	0.263	0.314	1.61562e-39	0	CRB1
1.0783e-241	0.310871	0.676	0.519	3.06011e-237	0	APBA1
6.84049e-265	0.310823	0.786	0.626	1.94126e-260	0	AC119868.2
3.57579e-46	-0.310511	0.211	0.269	1.01477e-41	0	BRINP3
5.62055e-104	-0.310371	0.246	0.341	1.59506e-99	0	DENND1B
1.07178e-100	-0.310239	0.041	0.101	3.04162e-96	0	CENPE
1.39496e-64	-0.31022	0.163	0.228	3.95876e-60	0	AP002370.2
4.29499e-182	-0.310017	0.066	0.17	1.21888e-177	0	MDK
6.66257e-75	-0.309949	0.065	0.122	1.89077e-70	0	MKI67
6.63928e-258	0.309842	0.891	0.821	1.88416e-253	0	FOXG1
5.93202e-123	-0.309744	0.154	0.25	1.68345e-118	0	REEP3
1.74678e-37	-0.309161	0.495	0.532	4.95719e-33	0	SLC8A1
1.45782e-152	0.309133	0.408	0.301	4.13714e-148	0	AC017101.1
3.24409e-79	-0.308824	0.168	0.243	9.2064e-75	0	CAV3
3.28459e-102	-0.308553	0.239	0.332	9.32133e-98	0	SIK2
1.34346e-163	-0.308417	0.065	0.159	3.81261e-159	0	FANCI
4.40907e-101	-0.308301	0.464	0.542	1.25125e-96	0	FARP1
9.7663e-18	-0.308266	0.269	0.293	2.77158e-13	0	NTRK2
3.1001e-59	-0.308125	0.474	0.532	8.79779e-55	0	IMMP2L
1.67034e-61	-0.307907	0.153	0.214	4.74025e-57	0	SMOC1
0.00448771	-0.307777	0.141	0.13	1	0	HBB
2.10708e-183	-0.307119	0.043	0.136	5.97968e-179	0	LYPD6
4.41908e-184	0.306456	0.65	0.544	1.25409e-179	0	KCNT2
1.3294e-183	0.306341	0.547	0.427	3.77271e-179	0	TARBP1
2.04638e-182	0.306052	0.387	0.27	5.80742e-178	0	GPD1L
5.1742e-213	-0.305203	0.018	0.108	1.46839e-208	0	STK33
2.32969e-90	-0.305182	0.171	0.253	6.61142e-86	0	AC079385.1
9.16613e-55	-0.305106	0.248	0.31	2.60126e-50	0	SH3RF3
3.14469e-29	-0.305006	0.47	0.498	8.92433e-25	0	CCND2
1.40762e-218	0.303985	0.693	0.537	3.9947e-214	0	MPPED1
1.09697e-197	-0.303841	0.031	0.124	3.1131e-193	0	FAT1
5.75757e-252	0.303811	0.171	0.078	1.63394e-247	0	XIRP2
1.04041e-103	-0.303664	0.24	0.335	2.95258e-99	0	SPATA5
2.27231e-128	0.303598	0.367	0.273	6.44858e-124	0	TTN
3.26096e-180	0.303206	0.545	0.42	9.25427e-176	0	FRMD3
2.21606e-169	-0.303155	0.11	0.22	6.28895e-165	0	OSBPL1A
3.26782e-62	-0.302896	0.336	0.404	9.27376e-58	0	ELAVL4
8.72949e-187	0.302629	0.579	0.459	2.47734e-182	0	PRKAR2B
2.34815e-219	-0.302614	0.02	0.113	6.66382e-215	0	POLQ
1.02128e-87	-0.301493	0.231	0.315	2.89829e-83	0	LMNB1
1.6897e-63	-0.301207	0.217	0.284	4.79521e-59	0	RAB12
3.02662e-92	-0.301204	0.056	0.118	8.58924e-88	0	EOMES
2.961e-171	0.300892	0.311	0.198	8.40302e-167	0	DPP10-AS3
9.55236e-223	0.300786	0.642	0.492	2.71086e-218	0	SMARCA2
4.11292e-155	-0.300041	0.035	0.114	1.1672e-150	0	KIF11
1.03539e-112	-0.299407	0.201	0.298	2.93833e-108	0	AK3
1.75284e-153	0.299177	0.247	0.153	4.97439e-149	0	FGF12-AS1
1.24882e-166	-0.298909	0.044	0.131	3.54402e-162	0	TANC1
2.79644e-190	0.298804	0.701	0.594	7.93601e-186	0	CDK19
2.00481e-148	-0.298774	0.049	0.131	5.68944e-144	0	SPC25
1.23878e-158	0.298168	0.323	0.22	3.51552e-154	0	ITPK1
4.64706e-102	-0.297974	0.17	0.258	1.31879e-97	0	COMMD10
6.65487e-53	-0.297334	0.361	0.422	1.88859e-48	0	SLC8A1-AS1
9.19077e-197	0.296969	0.721	0.621	2.60825e-192	0	PICALM
1.66442e-49	-0.296952	0.291	0.358	4.72346e-45	0	HSP90B1
0	0.296783	0.934	0.796	0	0	ANK3
1.05544e-05	-0.296736	0.329	0.331	0.299523	0	LINGO2
2.88306e-165	-0.296727	0.045	0.133	8.18184e-161	0	PCDH10
1.14174e-101	-0.296376	0.202	0.294	3.24013e-97	0	TLE1
1.51551e-201	0.296154	0.598	0.452	4.30086e-197	0	OSBPL10
6.08207e-67	-0.296142	0.613	0.654	1.72603e-62	0	LINC01551
4.1152e-96	-0.296095	0.065	0.131	1.16785e-91	0	NEBL
6.46032e-136	-0.295613	0.104	0.198	1.83338e-131	0	AC016723.1
3.97633e-95	-0.295473	0.22	0.309	1.12844e-90	0	ATG7
2.80419e-146	-0.295449	0.06	0.146	7.958e-142	0	EMX2OS
4.45476e-240	0.295329	0.235	0.125	1.26422e-235	0	GUCY1B1
3.57379e-159	-0.295002	0.063	0.155	1.01421e-154	0	KNTC1
6.43033e-228	-0.294775	0.019	0.114	1.82486e-223	0	AKAP7
2.07258e-241	0.294707	0.671	0.533	5.88178e-237	0	NSG2
3.5636e-27	-0.294044	0.072	0.103	1.01131e-22	0	PCDH15
5.49569e-81	-0.293989	0.699	0.721	1.55962e-76	0	TSPAN5
1.3195e-240	0.293849	0.873	0.789	3.7446e-236	0	GPHN
4.63019e-88	-0.293626	0.356	0.442	1.314e-83	0	ANTXR1
1.8364e-229	0.293287	0.221	0.116	5.21151e-225	0	CA10
4.62566e-113	-0.293073	0.101	0.183	1.31272e-108	0	PLCH1
1.98273e-53	-0.292654	0.138	0.194	5.62679e-49	0	ROR1
1.06996e-62	-0.292137	0.367	0.435	3.03644e-58	0	AKAP13
2.4901e-179	-0.291827	0.039	0.129	7.06664e-175	0	PLPP3
5.66175e-148	-0.291186	0.054	0.138	1.60675e-143	0	LINC01090
1.34362e-205	0.290855	0.566	0.437	3.81306e-201	0	CPEB4
4.53236e-58	-0.290803	0.349	0.412	1.28624e-53	0	PDE1C
2.55701e-152	0.290727	0.352	0.245	7.25653e-148	0	HCN1
8.69151e-52	-0.290495	0.383	0.44	2.46656e-47	0	LRP8
8.14357e-144	-0.290376	0.04	0.118	2.31106e-139	0	TMEFF2
3.57425e-87	-0.290334	0.412	0.491	1.01434e-82	0	AC099669.1
7.48863e-61	-0.29009	0.251	0.319	2.1252e-56	0	TMEM178A
3.11319e-251	0.289802	0.802	0.675	8.83494e-247	0	PLCL2
1.81296e-178	-0.289707	0.045	0.136	5.145e-174	0	HEG1
2.0988e-166	0.289296	0.499	0.385	5.95618e-162	0	VDAC3
3.05278e-173	0.289214	0.448	0.332	8.6635e-169	0	NORAD
1.7842e-99	-0.289016	0.153	0.238	5.06339e-95	0	DANT2
2.05622e-152	0.289013	0.562	0.452	5.83534e-148	0	MYO1D
3.29176e-103	-0.288889	0.145	0.231	9.34169e-99	0	ZNF730
8.07905e-181	0.28846	0.715	0.604	2.29275e-176	0	NUMB
6.03721e-64	-0.288211	0.078	0.131	1.7133e-59	0	FGFR3
3.39357e-101	-0.288114	0.691	0.721	9.6306e-97	0	ZNF609
1.32329e-124	0.288084	0.335	0.241	3.75535e-120	0	MTRNR2L12
7.40918e-96	-0.288064	0.099	0.172	2.10265e-91	0	CNTNAP4
3.12197e-103	-0.288039	0.242	0.337	8.85984e-99	0	EPC2
2.73697e-82	-0.288003	0.608	0.66	7.76725e-78	0	TSC22D1
1.16838e-173	0.287682	0.31	0.203	3.31574e-169	0	SVOP
9.41108e-182	0.287406	0.529	0.408	2.67077e-177	0	REEP1
9.83319e-175	-0.28724	0.022	0.101	2.79056e-170	0	AC091057.6
5.21994e-113	-0.287175	0.212	0.311	1.48137e-108	0	TOM1L1
5.38296e-116	-0.2871	0.079	0.159	1.52763e-111	0	PRSS23
1.99149e-170	-0.287071	0.035	0.12	5.65165e-166	0	ARID5B
9.51491e-96	-0.287069	0.192	0.278	2.70024e-91	0	AC106869.1
3.38741e-187	0.286774	0.773	0.681	9.61314e-183	0	FER
6.39474e-131	0.286771	0.516	0.416	1.81476e-126	0	DPY19L2
4.32599e-187	-0.28651	0.032	0.122	1.22767e-182	0	NTN4
4.39868e-177	0.286377	0.318	0.206	1.2483e-172	0	TNR
6.93821e-158	0.286145	0.484	0.376	1.969e-153	0	SNX4
5.01258e-176	0.286141	0.482	0.356	1.42252e-171	0	CELF4
7.51682e-77	-0.285918	0.178	0.251	2.1332e-72	0	WWC1
9.84157e-183	0.285702	0.246	0.146	2.79294e-178	0	AL445193.2
3.132e-176	0.284162	0.293	0.187	8.8883e-172	0	FRRS1L
1.29636e-140	-0.284135	0.04	0.117	3.67894e-136	0	LIPG
3.05297e-09	-0.283232	0.707	0.657	8.66402e-05	0	ADGRL3
6.25568e-60	-0.283113	0.101	0.157	1.7753e-55	0	AL354771.1
2.67494e-170	0.282962	0.38	0.268	7.59122e-166	0	AMD1
3.63138e-89	-0.282883	0.171	0.253	1.03055e-84	0	ZC3H12C
1.77548e-140	0.282714	0.408	0.306	5.03862e-136	0	RAP2A
6.08777e-65	-0.282503	0.575	0.62	1.72765e-60	0	FRMD5
1.00623e-183	0.282404	0.69	0.578	2.85559e-179	0	PRKACB
9.28245e-151	0.28206	0.5	0.39	2.63427e-146	0	CCDC144NL-AS1
1.21709e-37	-0.281482	0.279	0.331	3.45398e-33	0	FAM19A2
1.32033e-25	-0.281447	0.838	0.776	3.74696e-21	0	DOCK4
1.50151e-80	-0.281247	0.111	0.18	4.26114e-76	0	SPATS2L
1.8569e-142	-0.280523	0.049	0.129	5.2697e-138	0	DEPDC1B
3.03111e-205	0.280428	0.735	0.603	8.602e-201	0	SNAP25-AS1
9.56658e-106	-0.280224	0.109	0.189	2.7149e-101	0	CNKSR3
9.02414e-87	-0.280118	0.185	0.267	2.56096e-82	0	SNX7
4.67854e-163	-0.279956	0.028	0.107	1.32772e-158	0	AC087564.1
1.29209e-130	-0.279872	0.059	0.138	3.66682e-126	0	CDH23
6.38877e-83	-0.279842	0.301	0.385	1.81307e-78	0	HIVEP1
9.74873e-73	-0.278338	0.336	0.413	2.76659e-68	0	TRA2B
1.40422e-103	-0.278227	0.09	0.166	3.98503e-99	0	EMX2
7.43504e-162	-0.278189	0.061	0.154	2.10999e-157	0	HFM1
4.41754e-67	-0.278064	0.386	0.457	1.25365e-62	0	ST8SIA1
4.26986e-99	-0.277776	0.38	0.476	1.21174e-94	0	DTNB
5.24025e-51	-0.277618	0.33	0.39	1.48713e-46	0	BACH1
4.21942e-120	-0.277302	0.115	0.205	1.19743e-115	0	AC013640.1
8.45427e-35	-0.277031	0.205	0.251	2.39924e-30	0	PAG1
6.11682e-60	-0.276774	0.125	0.186	1.73589e-55	0	CEMIP
4.3251e-134	-0.276626	0.058	0.139	1.22742e-129	0	PIP5K1B
6.28769e-52	-0.276569	0.334	0.391	1.78438e-47	0	RERG
2.14135e-99	-0.276354	0.227	0.318	6.07694e-95	0	C1QTNF3-AMACR
8.24137e-17	-0.276121	0.582	0.578	2.33882e-12	0	SLC22A23
1.61021e-116	-0.275838	0.144	0.238	4.56961e-112	0	CDC14B
6.71793e-114	-0.275777	0.212	0.311	1.90648e-109	0	LINC01277
1.14231e-141	0.27577	0.23	0.141	3.24175e-137	0	LINC01876
1.3944e-70	-0.275634	0.177	0.249	3.95716e-66	0	RND3
1.81617e-99	0.275323	0.325	0.238	5.15411e-95	0	ASTN2-AS1
9.29633e-153	-0.275266	0.044	0.126	2.63821e-148	0	LRIG3
5.45651e-182	-0.275213	0.026	0.11	1.5485e-177	0	RFTN2
4.53404e-38	-0.275194	0.223	0.274	1.28672e-33	0	P4HA1
2.78484e-214	-0.275131	0.026	0.121	7.90309e-210	0	AC010261.2
7.88502e-163	-0.275069	0.986	0.974	2.23769e-158	0	GPM6A
9.86168e-81	-0.274879	0.174	0.251	2.79865e-76	0	LINC02281
1.24724e-158	0.274859	0.612	0.508	3.53953e-154	0	TNRC6C
3.83512e-119	-0.274724	0.143	0.238	1.08837e-114	0	SLC13A4
7.70966e-53	-0.274048	0.465	0.518	2.18792e-48	0	PAK3
1.37074e-133	0.274041	0.604	0.498	3.89003e-129	0	UBA6-AS1
5.85612e-97	-0.273969	0.204	0.294	1.66191e-92	0	AL139807.1
1.11309e-194	-0.273784	0.022	0.109	3.15885e-190	0	XRCC2
1.96795e-78	-0.273615	0.744	0.749	5.58485e-74	0	TRIM2
8.59804e-57	-0.273602	0.355	0.416	2.44004e-52	0	AC097537.1
2.02038e-148	-0.272502	0.056	0.142	5.73364e-144	0	CYP7B1
6.74435e-93	-0.272214	0.228	0.318	1.91398e-88	0	EPHB2
4.61024e-191	-0.272101	0.018	0.1	1.30834e-186	0	RASSF8
9.81571e-108	-0.271078	0.103	0.184	2.7856e-103	0	JAK1
2.57564e-41	-0.270951	0.707	0.729	7.3094e-37	0	FP671120.1
2.43357e-131	0.270886	0.523	0.426	6.90624e-127	0	ANKRD13C
7.43327e-86	-0.270498	0.148	0.224	2.10949e-81	0	TCF4-AS2
1.14057e-163	-0.26987	0.043	0.129	3.23681e-159	0	PARP8
1.10618e-83	-0.269797	0.261	0.346	3.13922e-79	0	CHD2
2.59498e-27	-0.269629	0.522	0.54	7.36429e-23	0	SCD5
4.75983e-153	-0.269548	0.084	0.181	1.35079e-148	0	USP46
1.22141e-277	0.269447	0.142	0.055	3.46625e-273	0	AC103706.1
1.0467e-12	-0.269328	0.208	0.233	2.97043e-08	0	HMGB2
2.09852e-45	-0.268945	0.071	0.113	5.95538e-41	0	PTPRT
6.48107e-179	0.268902	0.234	0.137	1.83926e-174	0	CARMIL3
6.79405e-132	-0.26873	0.065	0.146	1.92808e-127	0	KIF7
1.85022e-95	-0.268717	0.174	0.26	5.25074e-91	0	DENND2A
1.05814e-80	-0.268329	0.24	0.322	3.00289e-76	0	CLIC4
1.87694e-49	-0.268131	0.359	0.421	5.32658e-45	0	MARCH3
3.49685e-24	-0.268079	0.265	0.297	9.9237e-20	0	SPHKAP
8.76205e-146	0.268039	0.31	0.211	2.48658e-141	0	AMPH
1.10561e-124	-0.267847	0.089	0.174	3.1376e-120	0	DNA2
8.37687e-35	-0.267657	0.305	0.353	2.37727e-30	0	DEK
3.24511e-151	0.267632	0.669	0.568	9.20929e-147	0	UPF3A
1.39168e-53	-0.26763	0.351	0.416	3.94945e-49	0	PDE3B
3.43699e-158	0.267621	0.574	0.435	9.75382e-154	0	AL596451.1
3.12584e-91	-0.267475	0.766	0.778	8.87083e-87	0	TMEM161B-AS1
3.91061e-47	-0.267316	0.32	0.375	1.10979e-42	0	AC019197.1
3.77526e-60	-0.267284	0.138	0.199	1.07138e-55	0	MT-ND2
4.59173e-34	-0.267125	0.588	0.609	1.30309e-29	0	PTPRG
5.947e-53	-0.267008	0.23	0.292	1.6877e-48	0	CRADD
2.58959e-115	0.266878	0.312	0.226	7.349e-111	0	INTS6L
5.9764e-248	0.266402	0.909	0.833	1.69604e-243	0	FNBP1L
5.20204e-152	0.266379	0.656	0.549	1.47629e-147	0	SNAP91
9.89579e-78	-0.26622	0.796	0.809	2.80833e-73	0	DDX5
1.48727e-148	0.265926	0.174	0.098	4.22072e-144	0	OSBPL10-AS1
4.75073e-72	-0.265671	0.087	0.147	1.34821e-67	0	CKAP2
9.33397e-90	-0.265424	0.191	0.275	2.64889e-85	0	CCDC138
2.61791e-25	-0.265231	0.529	0.536	7.42937e-21	0	SOBP
5.05921e-112	-0.265102	0.14	0.232	1.43575e-107	0	TMEM65
3.55953e-79	-0.264905	0.299	0.384	1.01016e-74	0	SDCCAG8
2.41371e-78	-0.264734	0.109	0.176	6.84986e-74	0	PALMD
5.10238e-43	0.264282	0.455	0.388	1.448e-38	0	CDH18
1.47729e-46	-0.264204	0.275	0.335	4.1924e-42	0	AC098829.1
8.78274e-50	-0.263894	0.383	0.439	2.49245e-45	0	SKA2
1.11089e-120	-0.263282	0.049	0.121	3.1526e-116	0	DPYD-AS1
3.09144e-168	0.263272	0.203	0.115	8.7732e-164	0	CES4A
1.76208e-08	-0.263271	0.773	0.728	0.000500061	0	CACNA2D1
8.90423e-53	-0.262685	0.26	0.324	2.52693e-48	0	NCALD
1.86301e-29	-0.262124	0.299	0.344	5.28704e-25	0	HDAC2-AS2
1.93343e-192	0.262121	0.668	0.538	5.48687e-188	0	SEZ6
4.19547e-198	-0.262058	0.023	0.111	1.19063e-193	0	BEND7
2.36144e-19	-0.261723	0.752	0.73	6.70152e-15	0	FRMD4A
1.25279e-171	-0.26172	0.058	0.153	3.55528e-167	0	LINC00624
2.64321e-193	0.261523	0.365	0.238	7.50116e-189	0	BRINP1
1.66967e-91	0.261466	0.333	0.251	4.73836e-87	0	TMTC1
3.02444e-97	-0.261121	0.1	0.175	8.58305e-93	0	C3orf58
1.84275e-115	-0.260825	0.123	0.213	5.22954e-111	0	ZNRF3
2.42729e-54	-0.260592	0.1	0.152	6.88839e-50	0	DACH2
3.34815e-132	-0.260295	0.132	0.23	9.50173e-128	0	DGCR8
1.66616e-73	-0.260198	0.326	0.403	4.7284e-69	0	HDAC8
7.14892e-210	0.260146	0.631	0.503	2.02879e-205	0	GAP43
5.4105e-176	-0.259702	0.042	0.132	1.53545e-171	0	PLXNC1
4.65089e-116	-0.259217	0.064	0.139	1.31987e-111	0	ST5
1.72081e-188	0.259049	0.456	0.328	4.88349e-184	0	SERPINI1
2.10597e-44	-0.259031	0.644	0.663	5.97653e-40	0	ZSWIM6
3.34244e-58	-0.25871	0.444	0.503	9.48552e-54	0	FUS
2.55418e-112	-0.257938	0.074	0.151	7.24851e-108	0	ABCC4
3.20288e-09	-0.257762	0.601	0.528	9.08946e-05	0	CSMD1
4.09413e-155	-0.257565	0.038	0.119	1.16187e-150	0	KIF15
6.1446e-233	0.257472	0.752	0.625	1.74378e-228	0	DYNLL1
5.75367e-142	-0.257435	0.031	0.103	1.63283e-137	0	ANKFN1
1.09893e-81	-0.257356	0.156	0.233	3.11864e-77	0	NFE2L2
7.16456e-164	0.257319	0.786	0.688	2.03323e-159	0	RABGAP1L
1.54233e-157	-0.256784	0.049	0.135	4.37699e-153	0	LNPEP
2.87586e-118	-0.256687	0.097	0.183	8.16141e-114	0	ESRRG
5.10464e-95	-0.256524	0.114	0.191	1.44865e-90	0	TBL1X
1.54833e-90	-0.256494	0.2	0.287	4.39401e-86	0	MIR181A2HG
5.06883e-86	-0.255987	0.433	0.514	1.43848e-81	0	COL19A1
6.19982e-127	-0.255917	0.078	0.163	1.75945e-122	0	ECM2
1.20201e-152	0.255804	0.326	0.223	3.41118e-148	0	NSMF
1.69065e-131	-0.255701	0.059	0.138	4.79789e-127	0	YES1
3.19358e-69	-0.255295	0.474	0.542	9.06307e-65	0	KANSL1L
1.64613e-101	-0.255047	0.095	0.172	4.67155e-97	0	KIF20B
4.60879e-79	-0.255006	0.185	0.263	1.30793e-74	0	RBL1
2.50566e-101	-0.254757	0.075	0.148	7.11081e-97	0	TMEM123
7.74069e-113	0.254738	0.357	0.265	2.19673e-108	0	AC016716.2
1.66655e-153	0.254686	0.48	0.368	4.72951e-149	0	C3orf14
1.24535e-148	0.254651	0.62	0.517	3.53418e-144	0	EPB41L3
2.31185e-138	0.254629	0.424	0.317	6.56079e-134	0	RAB3C
3.79058e-149	0.254503	0.617	0.497	1.07573e-144	0	CACNA1B
2.68659e-179	0.254481	0.292	0.184	7.62426e-175	0	EEF1A2
2.04724e-76	-0.25439	0.236	0.315	5.80986e-72	0	ZHX3
2.96096e-132	0.254349	0.468	0.365	8.40291e-128	0	MTMR7
1.10404e-152	-0.254207	0.043	0.125	3.13316e-148	0	AC011503.1
2.90331e-58	-0.254035	0.22	0.287	8.23931e-54	0	EPS8
2.46029e-146	0.253829	0.482	0.367	6.98205e-142	0	GRID1
3.9827e-133	0.253659	0.62	0.529	1.13025e-128	0	TTC37
3.97551e-81	-0.253495	0.605	0.653	1.12821e-76	0	KANSL1
6.77392e-103	-0.253039	0.108	0.188	1.92237e-98	0	LDLR
6.53639e-259	0.25267	0.779	0.666	1.85496e-254	0	NEUROD6
8.14592e-180	0.252402	0.182	0.097	2.31173e-175	0	MEP1B
5.09271e-119	-0.252344	0.072	0.15	1.44526e-114	0	SDK2
6.36449e-47	-0.251999	0.413	0.466	1.80618e-42	0	TMLHE-AS1
1.3315e-275	0.251817	0.156	0.064	3.77866e-271	0	FAM241A
6.14974e-119	0.251489	0.396	0.305	1.74523e-114	0	DGKD
1.10243e-44	-0.251308	0.223	0.279	3.1286e-40	0	TRPS1
6.91628e-75	-0.251117	0.219	0.298	1.96277e-70	0	WWP1
1.68635e-58	-0.251061	0.303	0.373	4.7857e-54	0	TGFBR1
0	0.250788	0.84	0.63	0	0	ASTN2
4.60872e-150	-0.250765	0.038	0.116	1.30791e-145	0	AL590006.1
1.05852e-38	-0.250713	0.178	0.226	3.00398e-34	0	MACROD2-AS1
6.51777e-151	-0.250624	0.097	0.198	1.84968e-146	0	EMID1
9.52888e-137	0.250606	0.621	0.526	2.7042e-132	0	SEMA3A
1.09709e-49	-0.250536	0.337	0.401	3.11344e-45	0	ATP2B1
4.11195e-08	-0.250489	0.086	0.101	0.00116693	0	COLEC12
5.65552e-124	-0.250201	0.059	0.136	1.60498e-119	0	PHACTR2
6.64525e-159	0.250198	0.632	0.517	1.88586e-154	0	NFASC
6.67371e-126	0.250078	0.141	0.077	1.89393e-121	0	AC006355.2
0	-2.52174	0.26	0.649	0	1	HS3ST4
0	-2.45859	0.093	0.431	0	1	CDH18
0	-2.32367	0.405	0.678	0	1	LRP1B
0	-2.30007	0.246	0.632	0	1	MGST1
0	-2.14799	0.155	0.501	0	1	TENM2
0	-2.13568	0.562	0.733	0	1	DPP10
0	-2.13565	0.498	0.792	0	1	MEF2C
1.94142e-121	-2.0556	0.075	0.17	5.50955e-117	1	ERBB4
0	-1.97041	0.128	0.58	0	1	TOX
0	-1.97014	0.132	0.488	0	1	SORCS1
0	1.94906	0.948	0.806	0	1	NRG1
0	-1.92832	0.11	0.31	0	1	NRXN3
0	-1.88363	0.518	0.823	0	1	CADM2
0	1.84276	0.961	0.79	0	1	CCSER1
0	-1.83949	0.154	0.469	0	1	GRID2
0	-1.81571	0.29	0.622	0	1	LMO3
0	-1.69338	0.554	0.785	0	1	OPCML
0	-1.69248	0.155	0.583	0	1	LDB2
0	-1.67706	0.176	0.532	0	1	KLHL1
0	-1.66886	0.315	0.562	0	1	CSMD1
0	-1.66356	0.259	0.595	0	1	NKAIN2
0	-1.64354	0.2	0.588	0	1	GRIN2B
0	-1.64342	0.169	0.457	0	1	ADAMTSL1
0	-1.64266	0.569	0.808	0	1	LRRTM4
0	-1.62369	0.075	0.259	0	1	LINC01965
0	-1.60544	0.097	0.464	0	1	C8orf34
0	-1.57061	0.087	0.391	0	1	TRPM3
0	-1.5477	0.352	0.585	0	1	PLXDC2
0	-1.54251	0.338	0.693	0	1	MIR99AHG
0	-1.5398	0.154	0.355	0	1	AL589740.1
0	-1.5376	0.424	0.674	0	1	RALYL
0	-1.52886	0.169	0.423	0	1	SATB2
0	-1.52821	0.183	0.493	0	1	RGS6
0	-1.49639	0.217	0.566	0	1	TLE4
0	-1.46632	0.189	0.609	0	1	NAV2
0	-1.46582	0.273	0.6	0	1	KHDRBS3
0	-1.4573	0.157	0.492	0	1	EFNA5
0	-1.42475	0.233	0.483	0	1	NEGR1
0	-1.41435	0.499	0.811	0	1	NAV3
0	1.39255	0.682	0.317	0	1	LINC01748
7.37807e-118	-1.38971	0.318	0.402	2.09382e-113	1	NPAS3
0	-1.38617	0.18	0.494	0	1	PCSK5
0	-1.37839	0.19	0.54	0	1	GRM5
0	1.35114	0.57	0.22	0	1	NDST4
0	1.34255	0.844	0.548	0	1	AC099792.1
0	-1.3341	0.579	0.749	0	1	MACROD2
0	1.32832	0.632	0.303	0	1	EML6
0	-1.31895	0.043	0.386	0	1	PRICKLE2
0	-1.30896	0.104	0.358	0	1	CSMD3
0	-1.30388	0.192	0.517	0	1	GRIK3
0	-1.30346	0.148	0.458	0	1	CLSTN2
0	-1.30126	0.122	0.429	0	1	PRKG1
0	-1.29627	0.606	0.795	0	1	LSAMP
0	-1.29378	0.197	0.549	0	1	LMO7
0	-1.28963	0.274	0.593	0	1	DSCAML1
0	-1.27113	0.246	0.587	0	1	ATXN1
0	-1.26459	0.147	0.54	0	1	HIVEP2
0	-1.24203	0.059	0.259	0	1	GALNTL6
0	-1.24113	0.602	0.783	0	1	DMD
0	1.23959	0.923	0.756	0	1	CNTNAP2
0	-1.23349	0.091	0.351	0	1	KIAA1217
0	-1.22513	0.316	0.534	0	1	GALNT13
0	-1.22196	0.581	0.781	0	1	TMEM108
0	-1.21273	0.247	0.558	0	1	DYNC1I1
0	-1.20314	0.21	0.571	0	1	SOBP
0	-1.19607	0.334	0.561	0	1	PTN
0	-1.17066	0.263	0.552	0	1	MDGA2
0	-1.15693	0.165	0.475	0	1	PDZD2
0	-1.14756	0.199	0.542	0	1	NIN
0	-1.13907	0.06	0.261	0	1	COL25A1
0	1.12927	0.765	0.497	0	1	KCNH8
0	-1.1237	0.038	0.317	0	1	NTRK2
0	-1.11102	0.12	0.411	0	1	FGF14
0	-1.10345	0.075	0.384	0	1	ANO4
0	-1.10291	0.108	0.356	0	1	CDH13
0	-1.10291	0.503	0.676	0	1	ASTN2
0	-1.08757	0.169	0.407	0	1	CNTNAP5
0	-1.08587	0.6	0.828	0	1	NRG3
0	-1.08271	0.025	0.281	0	1	SHISA9
0	-1.0794	0.105	0.363	0	1	HDAC2-AS2
0	-1.07778	0.12	0.433	0	1	ELMOD1
0	-1.07774	0.09	0.306	0	1	HS6ST3
1.58648e-238	-1.07551	0.125	0.283	4.50227e-234	1	SOX6
0	1.0674	0.742	0.462	0	1	RBFOX3
0	-1.05469	0.114	0.375	0	1	MTUS2
0	-1.03558	0.057	0.27	0	1	GNG12-AS1
0	1.029	0.879	0.633	0	1	PGAP1
0	-1.02876	0.095	0.348	0	1	RORB
0	1.02763	0.663	0.362	0	1	PTPRK
0	-1.02705	0.155	0.35	0	1	SNTG1
0	-1.02459	0.635	0.805	0	1	DLG2
0	-1.01922	0.455	0.687	0	1	ADGRL3
0	-1.01904	0.129	0.419	0	1	GAS7
0	-1.00418	0.506	0.671	0	1	ARPP21
0	-0.99991	0.246	0.554	0	1	SEL1L3
1.65726e-278	-0.993704	0.068	0.232	4.70314e-274	1	IL1RAPL2
0	0.988147	0.867	0.682	0	1	FSTL5
0	0.983499	0.48	0.27	0	1	PLXNA4
0	0.977304	0.959	0.81	0	1	DCC
0	-0.973512	0.307	0.567	0	1	AC092691.1
0	-0.973451	0.038	0.223	0	1	MGAT4C
0	-0.973224	0.311	0.566	0	1	IL1RAPL1
0	0.968306	0.951	0.747	0	1	KCNQ3
0	-0.966446	0.28	0.492	0	1	XKR4
0	-0.964412	0.046	0.283	0	1	GLRA2
0	-0.96167	0.565	0.752	0	1	FRMD4A
0	0.960371	0.749	0.479	0	1	HMGCS1
0	-0.959533	0.55	0.718	0	1	LIMCH1
0	-0.954122	0.06	0.327	0	1	CRYM
0	-0.947648	0.119	0.381	0	1	CALN1
0	0.947027	0.56	0.248	0	1	DISP3
1.98091e-126	-0.946773	0.202	0.31	5.62163e-122	1	FBXL7
4.81246e-169	0.946573	0.522	0.437	1.36573e-164	1	KCNQ5
0	-0.943115	0.071	0.317	0	1	SPHKAP
3.83588e-165	-0.937836	0.261	0.4	1.08858e-160	1	KCNIP4
0	-0.937587	0.18	0.391	0	1	NPR3
0	-0.936196	0.109	0.347	0	1	PAPPA
0	0.931537	0.89	0.7	0	1	SORBS2
1.15225e-287	-0.9134	0.04	0.199	3.26996e-283	1	SLIT3
0	0.913371	0.534	0.281	0	1	KCND2
0	-0.904869	0.071	0.33	0	1	RYR3
0	0.903607	0.998	0.955	0	1	NFIA
0	-0.900308	0.069	0.301	0	1	ADAMTS6
0	-0.898153	0.033	0.293	0	1	ARHGAP20
0	-0.89589	0.326	0.561	0	1	FGF12
0	0.893814	0.879	0.831	0	1	ANKS1B
2.19043e-306	-0.892768	0.239	0.436	6.21622e-302	1	EPHA6
5.75765e-284	-0.886573	0.064	0.231	1.63396e-279	1	IQCJ-SCHIP1
0	-0.885422	0.096	0.373	0	1	KCNMA1
0	-0.88362	0.352	0.557	0	1	SLC35F1
0	-0.8804	0.438	0.615	0	1	VCAN
3.33652e-241	-0.878667	0.095	0.254	9.4687e-237	1	LHFPL3
0	-0.875101	0.162	0.422	0	1	ARHGAP44
0	0.873049	0.504	0.236	0	1	EDIL3
0	0.872755	0.987	0.836	0	1	TCF4
0	-0.870856	0.643	0.757	0	1	RBPJ
0	0.867911	0.659	0.399	0	1	CORO2B
0	-0.863178	0.072	0.342	0	1	NCALD
1.1174e-195	-0.860421	0.215	0.365	3.17107e-191	1	SHROOM3
0	-0.855107	0.055	0.309	0	1	KCNJ3
0	-0.853002	0.199	0.489	0	1	AP001831.1
0	-0.852364	0.399	0.59	0	1	CNTN1
0	0.851517	0.531	0.324	0	1	DPY19L1
0	-0.845018	0.024	0.247	0	1	CSGALNACT1
0	-0.832826	0.038	0.29	0	1	BACE2
0	-0.825808	0.015	0.235	0	1	DPP10-AS3
0	-0.825354	0.064	0.252	0	1	AC125613.1
0	-0.821211	0.273	0.521	0	1	CACNB2
0	-0.816956	0.085	0.294	0	1	HS3ST5
0	-0.814592	0.082	0.3	0	1	MIR137HG
0	0.806531	0.729	0.588	0	1	RASGEF1B
0	-0.802995	0.105	0.369	0	1	SCN2A
0	-0.801665	0.051	0.293	0	1	AC245297.3
0	-0.80072	0.104	0.34	0	1	UTRN
0	-0.790968	0.248	0.507	0	1	SLC44A1
0	0.784835	0.883	0.718	0	1	CACNA2D1
0	0.784501	0.926	0.833	0	1	EPHA5
0	-0.782831	0.642	0.753	0	1	DSCAM
0	-0.781344	0.036	0.27	0	1	GPR22
0	-0.780565	0.164	0.39	0	1	EPB41L4A
0	-0.77805	0.045	0.252	0	1	PRICKLE1
0	0.775741	0.7	0.468	0	1	CHD7
8.85023e-35	-0.773736	0.265	0.303	2.51161e-30	1	GLI3
0	0.773569	0.404	0.172	0	1	AC004054.1
0	-0.772913	0.168	0.411	0	1	SLCO3A1
0	-0.766616	0.69	0.815	0	1	MAGI2
0	-0.763963	0.343	0.574	0	1	SIPA1L1
0	-0.762291	0.735	0.837	0	1	DAB1
0	0.760857	0.773	0.661	0	1	SLC44A5
3.58578e-121	-0.758516	0.177	0.286	1.01761e-116	1	SLC1A3
1.00025e-122	-0.756363	0.258	0.367	2.8386e-118	1	PTPRM
0	-0.754819	0.262	0.477	0	1	GARNL3
0	-0.754098	0.199	0.437	0	1	TLN2
0	0.751529	0.776	0.572	0	1	CECR2
0	-0.750804	0.025	0.255	0	1	FAM135B
0	0.746035	0.915	0.744	0	1	SPIRE1
0	-0.745089	0.081	0.317	0	1	CNTNAP3B
8.61639e-213	-0.744579	0.3	0.457	2.44525e-208	1	SYN3
7.54248e-278	-0.743175	0.116	0.296	2.14048e-273	1	CTNNA3
0	-0.740688	0.238	0.446	0	1	COMMD2
0	-0.739868	0.126	0.334	0	1	PCDH7
2.92771e-244	-0.73806	0.669	0.736	8.30856e-240	1	QKI
2.01617e-188	-0.736922	0.109	0.245	5.72169e-184	1	DIAPH3
0	0.736232	0.724	0.561	0	1	NEO1
0	0.73575	0.745	0.56	0	1	SLC22A23
0	-0.735714	0.587	0.715	0	1	LCORL
7.10897e-252	-0.734642	0.173	0.352	2.01745e-247	1	AP001825.1
0	-0.73312	0.072	0.292	0	1	CNTN3
0	0.732812	0.876	0.684	0	1	FRMD4B
1.89425e-286	-0.731126	0.173	0.368	5.3757e-282	1	TIMP3
0	0.728042	0.33	0.119	0	1	PPP1R17
5.34454e-193	0.727785	0.552	0.45	1.51673e-188	1	SLCO5A1
0	-0.727629	0.261	0.497	0	1	ZFHX3
0	-0.724164	0.296	0.509	0	1	PDE4DIP
0	-0.724142	0.236	0.46	0	1	GRM3
0	-0.722687	0.052	0.258	0	1	GNAL
0	-0.721772	0.093	0.314	0	1	VSNL1
0	-0.7209	0.169	0.396	0	1	VCAN-AS1
0	0.719716	0.51	0.304	0	1	GALNT17
0	0.716612	0.685	0.47	0	1	NBAT1
0	0.715646	0.577	0.349	0	1	SERINC5
0	0.714954	0.624	0.39	0	1	FDFT1
0	-0.712127	0.62	0.761	0	1	FAT3
0	0.702845	0.975	0.839	0	1	CASC15
0	-0.702194	0.216	0.496	0	1	CARMIL1
0	-0.700462	0.173	0.394	0	1	ST3GAL1
0	-0.698896	0.045	0.244	0	1	SORCS3
0	-0.697178	0.599	0.741	0	1	FAM155A
0	-0.695569	0.034	0.242	0	1	TNR
6.38933e-38	-0.695492	0.544	0.458	1.81323e-33	1	HBA2
6.66209e-243	0.693354	0.265	0.141	1.89063e-238	1	LINC01876
0	-0.693274	0.088	0.282	0	1	NELL1
4.20036e-306	-0.690943	0.041	0.208	1.19202e-301	1	TTTY14
2.17199e-249	0.689869	0.386	0.249	6.16389e-245	1	NFIA-AS2
0	-0.688632	0.149	0.394	0	1	RANBP17
0	-0.685447	0.042	0.253	0	1	GRM5-AS1
0	0.683953	0.795	0.625	0	1	CBLB
0	-0.680213	0.039	0.222	0	1	OLFM3
0	-0.68005	0.219	0.437	0	1	SPOCK1
2.19956e-186	-0.678379	0.063	0.19	6.24212e-182	1	FAM19A1
0	0.678152	0.849	0.698	0	1	TENM4
0	-0.676543	0.077	0.282	0	1	KCNN2
0	-0.676305	0.269	0.491	0	1	SCN3A
0	0.675453	0.724	0.507	0	1	SLC4A7
0	0.674112	0.488	0.288	0	1	PRKX
0	-0.672407	0.388	0.577	0	1	MPPED1
0	-0.672207	0.186	0.392	0	1	CSMD2
5.66711e-253	-0.671815	0.013	0.144	1.60827e-248	1	CCBE1
0	-0.670889	0.049	0.242	0	1	KCNIP1
0	0.66892	0.567	0.34	0	1	SNCAIP
2.05189e-294	-0.66876	0.022	0.176	5.82305e-290	1	SCN1A
0	0.666824	0.443	0.235	0	1	AC010260.1
0	-0.666457	0.071	0.258	0	1	CHSY3
8.72182e-285	-0.662508	0.065	0.235	2.47516e-280	1	WLS
7.69185e-236	-0.661607	0.098	0.258	2.18287e-231	1	AC010127.1
0	0.660042	0.489	0.29	0	1	EPHA4
0	-0.656226	0.948	0.918	0	1	CTNND2
2.60932e-240	-0.656118	0.105	0.265	7.40498e-236	1	STARD13
1.57772e-287	-0.654599	0.021	0.171	4.47741e-283	1	LINC01435
5.23456e-178	-0.649424	0.058	0.177	1.48551e-173	1	SAMD4A
1.54776e-271	-0.648771	0.388	0.558	4.39239e-267	1	APBA1
0	-0.645868	0.104	0.303	0	1	RIPOR2
0	0.645605	0.58	0.392	0	1	TSPAN18
0	-0.643972	0.068	0.283	0	1	AC079117.1
0	0.643468	0.637	0.487	0	1	CEP85L
0	-0.64307	0.254	0.471	0	1	USP6NL
0	0.641486	0.677	0.504	0	1	CAMK4
0	0.641416	0.723	0.561	0	1	PTPN4
0	0.640674	0.57	0.375	0	1	ELAVL4
0	-0.639881	0.256	0.487	0	1	ICA1L
0	0.639878	0.776	0.588	0	1	PTPRG
1.58634e-273	-0.638049	0.037	0.191	4.50189e-269	1	PID1
0	0.637237	0.847	0.722	0	1	ZFPM2
0	0.636662	0.836	0.673	0	1	HECW1
2.43115e-07	-0.635336	0.344	0.316	0.00689936	1	HBA1
0	0.635306	0.985	0.913	0	1	AKT3
4.77093e-260	-0.635009	0.122	0.297	1.35394e-255	1	PREX2
4.07901e-93	-0.633837	0.275	0.374	1.15758e-88	1	TMEM132B
0	-0.632584	0.239	0.451	0	1	DPY19L2
0	-0.631904	0.875	0.904	0	1	SSBP2
5.1478e-211	-0.631894	0.246	0.416	1.4609e-206	1	CLMP
0	0.63041	0.418	0.227	0	1	ZNF423
0	0.628137	0.941	0.825	0	1	KCNH7
9.72391e-308	-0.626422	0.035	0.202	2.75955e-303	1	HCRTR2
0	0.624261	0.545	0.392	0	1	PDE3B
2.64327e-299	-0.624119	0.581	0.723	7.50133e-295	1	RGS7
0	0.622545	0.632	0.399	0	1	ZNF608
2.68046e-245	-0.621999	0.042	0.188	7.60687e-241	1	SLC6A1-AS1
4.4643e-288	0.617055	0.692	0.552	1.26692e-283	1	MAML3
0	-0.616377	0.289	0.515	0	1	DGKI
0	0.614003	0.47	0.282	0	1	ANTXR2
6.09469e-151	-0.612198	0.055	0.162	1.72961e-146	1	LRRC4C
1.41129e-135	-0.609207	0.115	0.229	4.00509e-131	1	ZFHX4
0	-0.607863	0.083	0.294	0	1	PLPPR5
0	-0.605467	0.075	0.281	0	1	SGK1
4.6136e-215	-0.604863	0.108	0.258	1.30929e-210	1	GUCY1A1
3.11198e-248	-0.604435	0.043	0.188	8.83148e-244	1	ZNF385D
0	-0.601824	0.202	0.417	0	1	FRY
1.25785e-124	-0.601307	0.065	0.162	3.56966e-120	1	SGCZ
4.6558e-275	-0.599231	0.297	0.493	1.32127e-270	1	CCDC171
0	0.598397	0.721	0.47	0	1	NR2F1
2.76688e-295	-0.593373	0.006	0.15	7.85212e-291	1	NLGN4Y
1.3235e-300	-0.592876	0.166	0.368	3.75597e-296	1	CACNB4
5.7333e-233	-0.592651	0.144	0.312	1.62705e-228	1	RYR2
0	0.590329	0.487	0.295	0	1	BBX
1.60968e-291	-0.587405	0.185	0.388	4.56811e-287	1	AC019197.1
0	0.587028	0.777	0.598	0	1	SRRM4
0	-0.586843	0.037	0.224	0	1	SLC35F2
1.07741e-290	-0.585807	0.064	0.236	3.05759e-286	1	MACROD2-AS1
8.27104e-215	-0.585593	0.78	0.825	2.34724e-210	1	LINC01572
0	0.582124	0.418	0.257	0	1	SMAD9
2.52975e-218	-0.581915	0.092	0.244	7.17917e-214	1	ARHGAP15
5.26393e-64	-0.581648	0.182	0.258	1.49385e-59	1	AC016205.1
0	0.58126	0.927	0.824	0	1	BCL11A
0	0.577482	0.41	0.233	0	1	CRIM1
1.98411e-241	-0.576049	0.356	0.53	5.6307e-237	1	SMARCA2
1.15314e-164	-0.575097	0.242	0.384	3.27248e-160	1	SHISA6
1.62588e-302	-0.574521	0.129	0.328	4.61408e-298	1	RCAN1
4.27402e-183	-0.573658	0.275	0.428	1.21292e-178	1	TSHZ3
0	0.571886	0.453	0.271	0	1	PREX1
0	-0.571677	0.519	0.702	0	1	SBF2
0	0.570585	0.956	0.65	0	1	XIST
3.33473e-132	-0.570321	0.114	0.23	9.46362e-128	1	SAT1
2.8948e-266	-0.570294	0.069	0.235	8.21516e-262	1	AP002370.2
1.26085e-258	-0.569812	0.096	0.267	3.57815e-254	1	ASTN2-AS1
1.61889e-278	-0.568519	0.039	0.195	4.59425e-274	1	POU6F2
1.77511e-299	-0.566953	0.015	0.167	5.0376e-295	1	PRR16
1.37902e-141	-0.566672	0.055	0.156	3.91351e-137	1	SEMA5A
0	-0.566472	0.036	0.218	0	1	ADCY2
2.57576e-171	-0.5661	0.067	0.187	7.30974e-167	1	MAST4
2.66059e-253	-0.565922	0.239	0.429	7.5505e-249	1	OSBPL6
1.12263e-195	0.564824	0.671	0.577	3.18591e-191	1	SLC24A2
0	0.564763	0.327	0.149	0	1	KIF26A
5.98696e-21	-0.564467	0.722	0.707	1.69904e-16	1	GRIK2
1.47984e-234	0.563782	0.624	0.52	4.19963e-230	1	RNF150
0	0.562087	0.596	0.408	0	1	TEAD1
0	-0.561878	0.037	0.214	0	1	ETV1
7.30501e-123	-0.560989	0.17	0.285	2.07309e-118	1	PARD3
2.02271e-234	0.56015	0.692	0.57	5.74024e-230	1	NCAM2
1.10847e-249	-0.55812	0.155	0.334	3.14574e-245	1	LRRC1
3.74056e-251	-0.558061	0.04	0.187	1.06153e-246	1	CDH11
0	0.556634	0.53	0.361	0	1	CACHD1
2.35493e-282	0.553065	0.455	0.304	6.68305e-278	1	KIAA1324
0	0.552321	0.772	0.585	0	1	UNC5D
1.19452e-145	-0.551247	0.304	0.439	3.38993e-141	1	GABRG3
5.49761e-284	-0.550989	0.121	0.312	1.56017e-279	1	AHI1
0	0.549178	0.947	0.836	0	1	TTC28
1.7595e-254	-0.54701	0.153	0.339	4.99328e-250	1	CENPP
4.2567e-166	-0.546892	0.076	0.198	1.20801e-161	1	PDGFD
1.00773e-203	-0.546496	0.737	0.783	2.85984e-199	1	AP000311.1
0	-0.546261	0.062	0.255	0	1	OSBPL3
0	0.545323	0.532	0.374	0	1	USP49
3.43973e-158	-0.544324	0.402	0.528	9.7616e-154	1	CDH12
1.85215e-223	-0.544209	0.157	0.326	5.25622e-219	1	TMEM178A
0	0.543937	0.592	0.414	0	1	LRP8
6.12979e-229	-0.541848	0.283	0.463	1.73957e-224	1	CACNA1C
1.35844e-289	-0.540468	0.173	0.379	3.85512e-285	1	AC011092.2
8.57049e-169	-0.540014	0.359	0.504	2.43222e-164	1	AP000787.1
2.88895e-240	-0.538786	0.204	0.387	8.19856e-236	1	VLDLR-AS1
1.69474e-298	-0.536872	0.022	0.178	4.8095e-294	1	CNTNAP4
1.09017e-273	-0.535741	0.679	0.792	3.0938e-269	1	RTN1
4.55919e-244	-0.535257	0.026	0.162	1.29385e-239	1	COL12A1
9.06115e-299	0.533007	0.518	0.361	2.57146e-294	1	FAM126A
2.15708e-265	-0.532708	0.358	0.562	6.12158e-261	1	FILIP1L
3.42686e-257	0.532663	0.468	0.322	9.72509e-253	1	KCNN3
2.60689e-183	-0.53181	0.056	0.178	7.39809e-179	1	LUZP2
1.58849e-258	-0.531541	0.18	0.37	4.50798e-254	1	MPP6
1.33273e-122	-0.531404	0.22	0.343	3.78215e-118	1	LINGO2
0	0.530293	0.315	0.161	0	1	FAM149A
1.41916e-213	-0.530038	0.533	0.647	4.02744e-209	1	TNIK
0	0.529475	0.554	0.35	0	1	CNR1
1.46433e-289	-0.528563	0.215	0.426	4.15563e-285	1	FAM184B
4.23707e-289	0.528092	0.61	0.464	1.20244e-284	1	ST6GAL2
1.41708e-157	-0.527145	0.064	0.178	4.02152e-153	1	FBN2
0	0.525629	0.465	0.286	0	1	NRN1
8.31242e-199	-0.525095	0.021	0.133	2.35898e-194	1	NREP-AS1
1.07911e-225	-0.524278	0.112	0.271	3.06241e-221	1	BRINP1
1.59704e-243	-0.524232	0.143	0.319	4.53223e-239	1	DSEL
9.05132e-173	0.523853	0.387	0.272	2.56867e-168	1	CRADD
3.21037e-128	-0.523672	0.12	0.231	9.11071e-124	1	DOK5
2.02287e-206	-0.523061	0.357	0.526	5.74071e-202	1	FBXW7
5.58998e-140	-0.522496	0.089	0.201	1.58638e-135	1	LTBP1
3.58303e-76	-0.521694	0.395	0.494	1.01683e-71	1	MT-ND3
2.07122e-166	-0.521409	0.363	0.503	5.87793e-162	1	DOCK9
0	0.52005	0.57	0.414	0	1	ANTXR1
1.95663e-248	-0.519363	0.031	0.171	5.55273e-244	1	LRRTM3
1.17716e-272	-0.518702	0.553	0.694	3.34066e-268	1	DOCK3
5.15202e-219	-0.518526	0.3	0.474	1.46209e-214	1	NAIP
0	-0.516746	0.05	0.235	0	1	AC092436.4
0	0.516356	0.265	0.111	0	1	AC074124.1
0	0.513842	0.818	0.685	0	1	FYN
7.16464e-142	-0.512342	0.553	0.646	2.03325e-137	1	ST6GALNAC3
6.82427e-260	-0.511074	0.048	0.202	1.93666e-255	1	CDH6
4.21595e-261	-0.510809	0.099	0.273	1.19644e-256	1	SNX7
7.34436e-242	0.510734	0.566	0.438	2.08425e-237	1	CAP2
4.86132e-253	0.510338	0.442	0.292	1.37959e-248	1	CRB1
1.03485e-154	-0.509842	0.176	0.315	2.9368e-150	1	LRFN5
1.54343e-300	0.508901	0.649	0.511	4.38011e-296	1	ASAP2
2.09301e-220	-0.507848	0.236	0.414	5.93975e-216	1	KLHL5
1.47222e-208	-0.507784	0.582	0.696	4.178e-204	1	GAREM1
5.86539e-217	-0.506998	0.058	0.196	1.66454e-212	1	FRMPD4
1.04817e-286	-0.505624	0.079	0.258	2.97461e-282	1	DOCK1
1.04851e-293	-0.505222	0.138	0.338	2.97557e-289	1	ME3
8.18669e-255	-0.504215	0.106	0.28	2.3233e-250	1	AC110597.3
0	0.503968	0.895	0.742	0	1	ARHGAP21
0	0.503562	0.801	0.641	0	1	PLXNA2
1.71949e-67	-0.503121	0.373	0.449	4.87973e-63	1	ZBTB20
3.63162e-230	-0.502667	0.027	0.157	1.03062e-225	1	CDH10
1.60769e-242	-0.50209	0.252	0.445	4.56246e-238	1	SLF1
1.75645e-281	-0.500866	0.114	0.302	4.98462e-277	1	TRIM9
1.07691e-193	0.500069	0.468	0.348	3.05615e-189	1	AC022146.2
0	0.49986	0.631	0.472	0	1	MSMO1
1.53976e-144	-0.49644	0.246	0.385	4.36969e-140	1	PCDH11X
3.15697e-162	-0.49531	0.442	0.569	8.95915e-158	1	SH3GL2
0	0.495113	0.708	0.553	0	1	SREBF2
0	0.4951	0.803	0.691	0	1	PDE4B
7.0576e-228	-0.493805	0.012	0.132	2.00288e-223	1	AC091885.2
0	0.4933	0.486	0.309	0	1	PAM
1.24458e-118	-0.49282	0.497	0.592	3.53201e-114	1	KHDRBS2
1.61917e-236	0.491477	0.742	0.619	4.59504e-232	1	AC027288.3
7.49895e-267	-0.489499	0.101	0.279	2.12813e-262	1	LINC02060
3.76987e-243	-0.488483	0.131	0.307	1.06985e-238	1	KCNJ6
9.23402e-300	0.487948	0.887	0.797	2.62052e-295	1	PLCB1
5.63858e-303	0.487818	0.727	0.6	1.60017e-298	1	FRYL
1.97913e-82	-0.487521	0.294	0.399	5.61658e-78	1	MT-CYB
0.00667335	-0.48744	0.244	0.246	1	1	TOP2A
2.38147e-190	-0.48705	0.059	0.185	6.75838e-186	1	UNC13C
2.91662e-266	-0.486722	0.115	0.297	8.27707e-262	1	CHPT1
1.52977e-205	-0.486686	0.186	0.354	4.34132e-201	1	FAM184A
1.04445e-145	-0.486632	0.417	0.551	2.96404e-141	1	SCD5
2.97074e-262	-0.48655	0.938	0.92	8.43068e-258	1	NLGN1
1.40908e-251	-0.486246	0.078	0.241	3.99882e-247	1	ADCY1
3.78484e-269	-0.485244	0.017	0.158	1.0741e-264	1	MAP7
7.46374e-275	-0.48404	0.002	0.134	2.11813e-270	1	USP9Y
7.90586e-218	-0.483669	0.14	0.306	2.2436e-213	1	UPP2
1.25622e-235	0.483437	0.374	0.238	3.56504e-231	1	ADARB1
3.56423e-175	-0.483019	0.502	0.637	1.01149e-170	1	NOVA1
0	0.482813	0.664	0.448	0	1	NHSL1
3.75752e-253	0.482618	0.65	0.521	1.06635e-248	1	ARL15
9.81981e-249	-0.482601	0.046	0.195	2.78676e-244	1	MOB3B
2.10053e-279	-0.482477	0.1	0.284	5.96108e-275	1	CEP135
7.08058e-116	-0.482315	0.029	0.107	2.0094e-111	1	ALCAM
6.11246e-287	0.482238	0.651	0.52	1.73465e-282	1	ATF7IP
3.19489e-150	-0.482223	0.197	0.338	9.06678e-146	1	FAM19A2
1.3457e-242	-0.481709	0.153	0.333	3.81897e-238	1	PLPPR4
1.83471e-264	0.480788	0.521	0.367	5.20672e-260	1	ITGB8
0	0.480408	0.944	0.867	0	1	LRRC7
3.32508e-229	-0.479983	0.312	0.497	9.43625e-225	1	MAGI1
1.26291e-198	0.479206	0.495	0.361	3.58403e-194	1	TCF4-AS1
1.16297e-228	-0.478413	0.032	0.165	3.30039e-224	1	AC114689.3
2.40475e-236	0.478066	0.397	0.256	6.82445e-232	1	EMX1
6.0038e-228	-0.477811	0.033	0.165	1.70382e-223	1	MLIP
2.06293e-228	0.477388	0.444	0.308	5.85438e-224	1	PRELID3A
3.56201e-237	-0.477193	0.018	0.146	1.01086e-232	1	LINC01103
1.29009e-118	-0.475633	0.18	0.296	3.66114e-114	1	PLCE1
5.64905e-271	0.475376	0.798	0.711	1.60314e-266	1	CACNA1E
5.52379e-250	-0.473236	0.125	0.303	1.5676e-245	1	FAR2
4.72472e-251	-0.472951	0.934	0.912	1.34083e-246	1	RBFOX1
1.85204e-163	-0.472774	0.342	0.486	5.2559e-159	1	OSBPL10
2.85219e-137	-0.472277	0.202	0.334	8.09422e-133	1	PEX5L
2.80398e-190	-0.471126	0.59	0.695	7.95741e-186	1	PITPNC1
7.14266e-159	-0.470326	0.228	0.377	2.02702e-154	1	CDK14
3.407e-194	0.469812	0.494	0.37	9.66873e-190	1	BACH1
1.72434e-109	-0.469326	0.281	0.407	4.89351e-105	1	AKAP12
0	0.46893	0.974	0.923	0	1	SYT1
9.70145e-161	-0.468274	0.323	0.469	2.75317e-156	1	AL596451.1
1.10047e-176	-0.467086	0.29	0.447	3.12301e-172	1	SYT16
3.01308e-189	0.466922	0.472	0.35	8.55082e-185	1	AL136366.1
5.77306e-248	0.466657	0.457	0.312	1.63834e-243	1	HMGCR
0	0.466574	0.923	0.799	0	1	SOX11
1.27143e-264	0.465504	0.589	0.434	3.6082e-260	1	MID1
0	0.465463	0.228	0.084	0	1	FOXP4
1.05654e-206	-0.464565	0.108	0.261	2.99834e-202	1	CEP126
1.50676e-129	-0.463294	0.258	0.394	4.27603e-125	1	CACNA2D3
4.24093e-242	0.462399	0.502	0.36	1.20353e-237	1	BAZ1A
9.93585e-307	0.46225	0.84	0.709	2.8197e-302	1	KCNB2
2.46571e-224	0.462108	0.402	0.261	6.99743e-220	1	HUNK
2.70145e-107	-0.461896	0.432	0.54	7.66644e-103	1	WASF1
0	0.461225	0.784	0.671	0	1	RAPGEF2
2.70303e-284	0.460991	0.291	0.15	7.67093e-280	1	UNC5A
1.48445e-266	-0.460889	0.016	0.155	4.21271e-262	1	CACNG3
9.28537e-159	-0.460836	0.346	0.492	2.63509e-154	1	ATP8A1
2.34601e-231	-0.460415	0.049	0.191	6.65775e-227	1	FAM189A1
1.3792e-152	-0.459315	0.055	0.163	3.91403e-148	1	BRIP1
2.57403e-239	-0.459056	0.039	0.18	7.30483e-235	1	FGF12-AS1
5.70142e-150	-0.458613	0.093	0.213	1.61801e-145	1	BICC1
1.11538e-245	-0.456967	0.067	0.224	3.16532e-241	1	AL033384.2
1.13402e-258	-0.454587	0.004	0.131	3.21825e-254	1	UTY
3.52564e-240	-0.454052	0.096	0.261	1.00054e-235	1	CNIH3
3.08972e-235	-0.453908	0.185	0.372	8.76833e-231	1	AIG1
0	0.453455	0.999	0.98	0	1	NFIB
2.32673e-142	0.453362	0.573	0.485	6.60302e-138	1	AC069437.1
4.44428e-250	-0.453222	0.023	0.161	1.26124e-245	1	PRSS23
3.61467e-211	0.452282	0.729	0.622	1.02581e-206	1	THSD7A
7.40787e-228	0.451234	0.454	0.311	2.10228e-223	1	TIAM1
1.66302e-197	-0.450582	0.868	0.85	4.71948e-193	1	GRIA2
1.09933e-170	0.449637	0.314	0.202	3.1198e-166	1	TCF4-AS2
8.32165e-255	-0.449426	0.094	0.266	2.3616e-250	1	ZBTB38
2.66641e-149	-0.448614	0.617	0.701	7.567e-145	1	PLCL2
3.96387e-105	-0.446873	0.311	0.432	1.12491e-100	1	CNTN5
1.31562e-117	-0.446758	0.453	0.559	3.73359e-113	1	GUCY1A2
3.79389e-260	-0.446396	0.042	0.193	1.07667e-255	1	FAM81A
1.00263e-202	-0.446272	0.284	0.461	2.84537e-198	1	TARBP1
3.25437e-86	-0.445489	0.227	0.332	9.23556e-82	1	MT-ND1
1.93575e-247	-0.445365	0.086	0.253	5.49347e-243	1	POT1-AS1
1.39671e-26	0.445312	0.582	0.582	3.96373e-22	1	CDKAL1
1.26056e-188	-0.444708	0.242	0.409	3.57735e-184	1	ANKRD30BL
2.40767e-21	-0.443964	0.204	0.242	6.83272e-17	1	HES1
9.18792e-175	0.442829	0.275	0.165	2.60744e-170	1	AC114947.2
3.23085e-219	0.442808	0.574	0.445	9.16882e-215	1	PHF21B
3.95013e-242	0.4426	0.727	0.601	1.12101e-237	1	FRMD5
8.84906e-221	-0.441227	0.198	0.381	2.51127e-216	1	ANGPTL1
1.61988e-130	-0.440795	0.117	0.23	4.59707e-126	1	CCDC85A
1.57756e-129	0.440711	0.696	0.631	4.47695e-125	1	SDK1
1.77879e-148	-0.439883	0.583	0.686	5.04803e-144	1	SSBP3
1.48653e-178	-0.437751	0.076	0.204	4.21864e-174	1	PCAT1
1.95618e-114	-0.437224	0.158	0.272	5.55144e-110	1	BRINP3
3.78292e-164	-0.435289	0.045	0.155	1.07355e-159	1	SEMA3E
4.70371e-182	-0.432644	0.072	0.202	1.33487e-177	1	KCTD12
2.89187e-131	-0.432587	0.049	0.144	8.20684e-127	1	CNTN4
3.13478e-248	-0.431942	0.037	0.181	8.89619e-244	1	TNS3
2.69953e-178	0.431817	0.457	0.34	7.66099e-174	1	MCU
4.31267e-134	-0.43135	0.147	0.272	1.22389e-129	1	RFC3
1.08101e-187	0.431328	0.561	0.452	3.0678e-183	1	DTNB
7.09442e-154	0.429304	0.616	0.517	2.01333e-149	1	SLC8A1
5.21109e-54	-0.429087	0.426	0.484	1.47886e-49	1	CHL1
3.07625e-126	-0.428942	0.026	0.107	8.73008e-122	1	COLEC12
6.73756e-191	0.428682	0.539	0.412	1.91205e-186	1	JARID2
1.91479e-144	-0.428543	0.57	0.664	5.43399e-140	1	DNM3
1.03997e-70	-0.428057	0.123	0.203	2.95132e-66	1	KCNMB2-AS1
7.55101e-268	0.427984	0.81	0.669	2.1429e-263	1	RUNX1T1
4.77585e-223	0.42748	0.393	0.248	1.35534e-218	1	LHX2
5.76437e-167	0.425901	0.355	0.243	1.63587e-162	1	SETD7
0	0.424862	0.85	0.737	0	1	TCF12
1.37681e-75	-0.424533	0.183	0.274	3.90726e-71	1	ELMO1
1.95662e-237	-0.42366	0.031	0.168	5.55269e-233	1	AL445433.2
1.68093e-104	-0.423344	0.633	0.689	4.77031e-100	1	NTRK3
3.22775e-119	-0.42331	0.229	0.35	9.16004e-115	1	SYN2
4.25559e-197	-0.422069	0.122	0.274	1.20769e-192	1	BAIAP2L2
4.48421e-124	0.4211	0.446	0.345	1.27257e-119	1	AC103853.1
5.62234e-160	0.421022	0.554	0.449	1.59556e-155	1	SLIT1
3.2497e-242	-0.420881	0.015	0.143	9.22233e-238	1	U91319.1
3.81371e-181	-0.419437	0.021	0.127	1.08229e-176	1	SLC35F3
0	0.418611	0.819	0.667	0	1	NEUROD6
4.30579e-177	0.415989	0.681	0.585	1.22194e-172	1	TFDP2
9.28704e-211	-0.415239	0.092	0.242	2.63557e-206	1	AL353693.1
7.39813e-147	0.415063	0.502	0.403	2.09951e-142	1	GPR137C
0	0.414215	0.87	0.73	0	1	SRGAP3
1.19486e-228	-0.413154	0.074	0.227	3.3909e-224	1	AC044781.1
3.7725e-153	0.4123	0.459	0.357	1.0706e-148	1	RNF144A
2.02037e-34	-0.411677	0.105	0.152	5.7336e-30	1	ASPM
5.65356e-144	0.410853	0.453	0.343	1.60442e-139	1	MIR9-3HG
0	0.410385	0.953	0.866	0	1	RERE
0	0.408995	0.917	0.805	0	1	BICD1
4.56059e-188	-0.408931	0.193	0.357	1.29425e-183	1	MTHFD1L
1.70005e-130	-0.408761	0.181	0.309	4.82457e-126	1	DACT1
4.31877e-116	-0.408006	0.2	0.326	1.22562e-111	1	KIRREL3
1.25969e-215	-0.407295	0.029	0.153	3.57488e-211	1	HS3ST2
2.30693e-56	0.406094	0.357	0.304	6.54683e-52	1	AFF2
3.52481e-232	0.406035	0.639	0.522	1.00031e-227	1	TOP2B
3.55078e-281	0.405899	0.766	0.635	1.00768e-276	1	LINC01551
2.29105e-164	0.404027	0.321	0.211	6.50177e-160	1	MYT1
1.04275e-193	-0.403892	0.047	0.171	2.95922e-189	1	NPAS2
2.6688e-246	-0.403774	0.014	0.143	7.57379e-242	1	SLC26A4
1.36321e-198	-0.403511	0.062	0.197	3.86867e-194	1	PLK2
1.96249e-165	-0.403441	0.734	0.789	5.56936e-161	1	DCLK1
7.31435e-243	-0.403372	0.041	0.186	2.07574e-238	1	CNTNAP3
8.47269e-218	-0.403248	0.067	0.213	2.40447e-213	1	NCAPG
1.49695e-167	0.40253	0.649	0.547	4.2482e-163	1	CBFA2T2
7.54741e-146	-0.400999	0.551	0.658	2.14188e-141	1	CDC42BPA
4.1247e-225	0.400786	0.845	0.779	1.17055e-220	1	PPP2R2B
2.4788e-103	-0.400592	0.178	0.295	7.03457e-99	1	MAML2
7.29941e-172	-0.400187	0.109	0.247	2.0715e-167	1	C2orf88
4.14925e-153	0.399889	0.325	0.22	1.17752e-148	1	SEMA4D
1.49417e-112	0.399311	0.381	0.289	4.2403e-108	1	SNCA
1.38767e-241	-0.398879	0.031	0.169	3.93807e-237	1	STUM
3.15151e-89	-0.398378	0.068	0.146	8.94367e-85	1	EEPD1
5.95205e-209	-0.397512	0.052	0.186	1.68913e-204	1	ABLIM1
5.71412e-206	0.397351	0.482	0.347	1.62161e-201	1	ARRDC3
6.76867e-168	0.396764	0.273	0.166	1.92088e-163	1	LDLR
7.17707e-235	0.396062	0.733	0.621	2.03678e-230	1	KIF5C
3.78836e-123	-0.395712	0.077	0.178	1.0751e-118	1	C21orf58
1.33039e-255	0.395597	0.342	0.196	3.77551e-251	1	SYT4
1.29337e-198	0.395422	0.472	0.341	3.67045e-194	1	ODC1
1.85265e-147	0.395198	0.346	0.239	5.25764e-143	1	LRRN1
6.77598e-192	-0.394891	0.054	0.183	1.92296e-187	1	ABCA1
2.72541e-217	0.394318	0.641	0.517	7.73443e-213	1	SQLE
7.30604e-191	0.394253	0.608	0.496	2.07338e-186	1	FGD4
1.92599e-192	-0.393275	0.023	0.135	5.46578e-188	1	AC113386.1
1.00519e-169	0.39319	0.362	0.236	2.85264e-165	1	LHFPL6
1.3535e-119	-0.393061	0.282	0.412	3.8411e-115	1	TG
6.27975e-152	-0.392683	0.159	0.297	1.78213e-147	1	DIAPH2
2.17263e-224	-0.392143	0.03	0.16	6.1657e-220	1	GPRIN3
2.45329e-120	-0.392134	0.229	0.358	6.96219e-116	1	LRRC3B
4.77102e-163	-0.39211	0.178	0.326	1.35397e-158	1	MARCH4
3.7315e-266	0.391985	0.841	0.747	1.05896e-261	1	ZFAND3
3.37455e-141	0.391172	0.656	0.556	9.57665e-137	1	AC011900.1
4.91427e-205	0.390772	0.289	0.167	1.39462e-200	1	PDE2A
2.16976e-248	0.390655	0.771	0.661	6.15755e-244	1	HECTD4
3.98052e-159	-0.390553	0.036	0.139	1.12963e-154	1	SPOCK3
4.29539e-137	-0.389843	0.73	0.803	1.21899e-132	1	NTM
2.76602e-189	0.389559	0.645	0.539	7.8497e-185	1	RNF24
1.10105e-236	0.38909	0.768	0.636	3.12467e-232	1	IGF2BP3
2.08851e-157	-0.388769	0.343	0.501	5.927e-153	1	SPDYE3
3.57885e-210	-0.388388	0.113	0.274	1.01564e-205	1	TOX3
1.55391e-124	0.387958	0.266	0.174	4.40983e-120	1	DUBR
5.88757e-173	0.387466	0.277	0.167	1.67083e-168	1	ARHGEF3
0	0.387193	0.153	0.044	0	1	AC012485.3
1.65102e-153	-0.387154	0.428	0.576	4.68543e-149	1	SPIDR
5.8767e-190	0.38702	0.332	0.21	1.66775e-185	1	DRAXIN
5.18406e-127	-0.38683	0.061	0.159	1.47118e-122	1	AL354771.1
1.11964e-167	-0.386737	0.129	0.268	3.17743e-163	1	MGLL
3.35042e-134	0.386465	0.432	0.333	9.50814e-130	1	TRAK1
1.44453e-192	-0.386315	0.046	0.17	4.09942e-188	1	TENM1
4.90371e-158	-0.386181	0.049	0.157	1.39162e-153	1	FRAS1
1.81868e-149	0.385962	0.582	0.489	5.16124e-145	1	ZSWIM5
4.46885e-151	-0.38587	0.179	0.325	1.26821e-146	1	RFX4
3.09102e-178	-0.385445	0.044	0.162	8.77201e-174	1	MYO1E
1.42894e-139	0.385168	0.32	0.218	4.05518e-135	1	ZNF516
1.63058e-118	0.3843	0.604	0.515	4.62742e-114	1	IMMP2L
2.67212e-231	0.384047	0.691	0.565	7.58321e-227	1	EFNB2
4.13268e-92	-0.383342	0.242	0.352	1.17281e-87	1	TBC1D1
2.85709e-152	-0.383001	0.153	0.292	8.10814e-148	1	EPS8
6.64433e-231	-0.382592	0.017	0.142	1.88559e-226	1	DPP10-AS1
1.82957e-193	-0.382054	0.081	0.222	5.19213e-189	1	KCNG1
1.55629e-186	-0.379058	0.057	0.184	4.4166e-182	1	ESRRG
2.04192e-151	-0.378236	0.035	0.134	5.79478e-147	1	AC008957.2
1.84091e-206	0.378108	0.699	0.597	5.22432e-202	1	KDM5B
8.95641e-141	-0.377992	0.211	0.351	2.54174e-136	1	GABBR2
1.66991e-172	-0.377668	0.056	0.177	4.73904e-168	1	CENPK
8.43298e-154	-0.377656	0.341	0.498	2.3932e-149	1	RALGPS2
6.29762e-108	0.377355	0.406	0.319	1.7872e-103	1	DENND1B
2.61747e-144	-0.377222	0.126	0.254	7.42812e-140	1	AC079385.1
2.42197e-236	-0.376719	0	0.115	6.87331e-232	1	TTTY15
1.63541e-176	-0.376679	0.1	0.238	4.64112e-172	1	MTUS1
4.79533e-92	-0.375375	0.159	0.259	1.36087e-87	1	MMS22L
4.59623e-137	0.374485	0.417	0.314	1.30436e-132	1	IGF2BP1
1.35348e-197	0.374427	0.679	0.574	3.84103e-193	1	USP3
5.55226e-188	-0.374314	0.065	0.195	1.57568e-183	1	PACRG
2.23354e-208	-0.374168	0.037	0.164	6.33857e-204	1	MEGF11
2.46169e-162	0.373951	0.227	0.129	6.98603e-158	1	KCNN1
1.86857e-249	0.373647	0.725	0.572	5.3028e-245	1	MSI2
9.46145e-140	-0.373331	0.284	0.433	2.68507e-135	1	AC002429.2
3.43337e-173	-0.373289	0.103	0.239	9.74356e-169	1	DANT2
1.05662e-84	-0.372522	0.124	0.214	2.99858e-80	1	PCDH17
1.91791e-156	0.372313	0.565	0.461	5.44285e-152	1	C1orf21
1.69776e-190	0.37148	0.659	0.557	4.81807e-186	1	KLF7
1.65996e-91	-0.371318	0.604	0.66	4.71081e-87	1	PTPRN2
4.86948e-139	-0.371166	0.46	0.595	1.38191e-134	1	UPF3A
1.02832e-192	-0.371153	0.077	0.216	2.91826e-188	1	FRRS1L
5.49223e-133	0.371047	0.5	0.404	1.55864e-128	1	HSD17B12
1.63971e-137	0.370476	0.301	0.202	4.65334e-133	1	CELSR2
4.43741e-143	0.369083	0.435	0.327	1.25929e-138	1	GNG4
9.4572e-224	-0.368659	0.052	0.194	2.68386e-219	1	LSAMP-AS1
2.62387e-148	-0.368324	0.034	0.131	7.44627e-144	1	NEBL
1.5245e-141	0.368263	0.288	0.189	4.32638e-137	1	AACS
0	0.367999	0.982	0.934	0	1	MAP2
1.53857e-167	0.367547	0.394	0.275	4.36631e-163	1	EZR
2.82038e-153	-0.367478	0.155	0.295	8.00395e-149	1	RUNDC3B
7.21948e-139	0.36722	0.345	0.242	2.04882e-134	1	TBC1D9
0	0.367201	0.998	0.972	0	1	AUTS2
2.56298e-111	0.367129	0.358	0.269	7.27348e-107	1	LSS
7.43588e-175	-0.366791	0.113	0.256	2.11023e-170	1	GMDS-DT
3.90614e-207	-0.366512	0.822	0.863	1.10852e-202	1	ARGLU1
1.31995e-235	-0.366298	0.034	0.173	3.74589e-231	1	AC073571.1
6.46219e-122	0.365817	0.277	0.186	1.8339e-117	1	IGDCC3
6.57439e-96	0.365764	0.247	0.17	1.86574e-91	1	CEMIP
6.19293e-125	0.365614	0.589	0.503	1.75749e-120	1	BTBD9
7.77564e-172	0.365297	0.628	0.521	2.20665e-167	1	EPB41L3
6.82481e-65	0.36516	0.16	0.104	1.93681e-60	1	EOMES
1.67974e-198	0.365008	0.201	0.099	4.76693e-194	1	RCOR2
2.03365e-171	0.364903	0.708	0.61	5.77128e-167	1	PCLO
7.1229e-116	-0.36452	0.335	0.47	2.02141e-111	1	SLA
2.99587e-186	0.364093	0.303	0.178	8.50197e-182	1	GLI2
4.18821e-160	-0.364064	0.195	0.347	1.18857e-155	1	DYNC2H1
2.15822e-154	-0.364048	0.911	0.894	6.12481e-150	1	PBX1
1.00246e-124	-0.363876	0.085	0.191	2.84489e-120	1	TCF7L2
3.2855e-100	-0.363171	0.43	0.543	9.32392e-96	1	CELF2-AS2
0	0.363111	0.635	0.455	0	1	PPIA
1.20708e-169	0.362761	0.626	0.523	3.42558e-165	1	NFASC
2.11986e-117	0.362005	0.454	0.365	6.01594e-113	1	FEZ2
3.45121e-137	0.361738	0.546	0.456	9.7942e-133	1	STXBP5
3.31176e-293	0.361336	0.943	0.845	9.39843e-289	1	CTNNA2
3.98536e-171	0.361084	0.188	0.096	1.13101e-166	1	AL590006.1
7.17575e-143	0.360677	0.331	0.227	2.03641e-138	1	NSMF
6.04904e-125	0.360385	0.55	0.465	1.71666e-120	1	ZNF254
2.5691e-104	-0.360308	0.165	0.278	7.29084e-100	1	NR4A2
3.25936e-174	0.360173	0.689	0.544	9.24974e-170	1	DLEU2
2.67199e-195	-0.36006	0.073	0.21	7.58283e-191	1	SYBU
5.42817e-60	-0.359889	0.21	0.293	1.54046e-55	1	RAD51B
1.39709e-160	0.359851	0.247	0.146	3.96479e-156	1	ALPK1
7.49515e-122	0.358792	0.302	0.204	2.12705e-117	1	AC022101.1
3.66049e-214	-0.358758	0.083	0.237	1.03881e-209	1	SH3GLB1
4.55839e-168	0.3587	0.499	0.369	1.29363e-163	1	MN1
9.7576e-146	0.358223	0.227	0.134	2.76911e-141	1	TMEM72-AS1
8.32777e-175	0.357142	0.686	0.604	2.36334e-170	1	ZNF148
9.66658e-140	-0.356755	0.3	0.447	2.74328e-135	1	LRRC37B
9.71501e-100	-0.355824	0.225	0.34	2.75702e-95	1	VSTM2L
7.34861e-61	-0.355714	0.096	0.163	2.08546e-56	1	ADAMTS19
4.46418e-168	-0.35563	0.883	0.883	1.26689e-163	1	JMJD1C
3.05992e-142	0.355621	0.486	0.361	8.68375e-138	1	LDLRAD3
1.97029e-81	-0.355215	0.083	0.163	5.59148e-77	1	DLC1
1.22536e-110	-0.355113	0.474	0.592	3.47745e-106	1	FBXL17
1.42197e-85	-0.354563	0.393	0.498	4.0354e-81	1	PLCL1
1.85807e-214	0.354441	0.801	0.699	5.27301e-210	1	KIF21A
3.94808e-128	-0.354408	0.717	0.776	1.12043e-123	1	BACH2
4.32156e-129	0.353	0.664	0.592	1.22641e-124	1	GTDC1
9.18197e-106	0.352662	0.475	0.395	2.60575e-101	1	TANK
2.14169e-163	0.351894	0.607	0.511	6.0779e-159	1	SLC38A1
2.20141e-129	0.351885	0.566	0.481	6.24738e-125	1	RICTOR
3.63699e-208	0.350755	0.787	0.69	1.03214e-203	1	PAFAH1B1
1.91936e-191	-0.350407	0.01	0.113	5.44694e-187	1	AC078842.2
9.60723e-88	0.349374	0.456	0.364	2.72644e-83	1	HES6
4.95171e-129	0.348851	0.465	0.368	1.40524e-124	1	QSER1
6.78591e-143	0.348172	0.447	0.33	1.92577e-138	1	SEZ6L
4.64048e-129	0.348022	0.582	0.497	1.31692e-124	1	MKL1
5.9922e-231	0.347726	0.841	0.747	1.70053e-226	1	CERS6
2.22737e-124	0.346362	0.412	0.295	6.32105e-120	1	OCA2
4.30861e-203	0.346262	0.784	0.693	1.22274e-198	1	GSK3B
1.96122e-138	0.346196	0.255	0.158	5.56575e-134	1	PPP1R16B
1.19405e-88	-0.346108	0.636	0.698	3.3886e-84	1	ITSN1
5.43726e-243	0.345734	0.862	0.761	1.54304e-238	1	EPHA7
2.61887e-121	0.345705	0.514	0.425	7.43209e-117	1	WNK2
9.96584e-213	-0.345575	0.056	0.196	2.8282e-208	1	GSDME
2.68573e-137	-0.345276	0.279	0.426	7.62182e-133	1	HIBCH
8.77779e-100	0.34512	0.126	0.066	2.49105e-95	1	KCTD8
9.08542e-124	-0.345073	0.032	0.116	2.57835e-119	1	MOXD1
7.56142e-121	0.344795	0.43	0.331	2.14586e-116	1	LIN7A
1.20814e-64	-0.343642	0.103	0.175	3.42857e-60	1	NTNG1
8.20225e-124	-0.343434	0.023	0.103	2.32772e-119	1	ATP1A2
1.48251e-115	0.343334	0.317	0.224	4.20723e-111	1	GOLIM4
1.43239e-125	-0.343243	0.074	0.177	4.06499e-121	1	RGS20
1.34287e-103	-0.342766	0.782	0.8	3.81093e-99	1	AGAP1
5.74781e-155	-0.342759	0.158	0.302	1.63117e-150	1	ITSN2
5.02347e-74	-0.342746	0.045	0.109	1.42561e-69	1	SLC9A9
2.65567e-129	-0.342542	0.424	0.562	7.53652e-125	1	WDPCP
3.96132e-191	-0.342125	0.052	0.181	1.12418e-186	1	WWC2
1.80549e-211	-0.341947	0.04	0.171	5.1238e-207	1	FAM196A
1.51124e-191	0.341825	0.733	0.637	4.28875e-187	1	ZNF462
1.08216e-106	-0.341654	0.783	0.795	3.07107e-102	1	PLEKHA5
1.47498e-44	-0.341368	0.306	0.388	4.18583e-40	1	FABP7
4.12603e-96	-0.34087	0.068	0.151	1.17093e-91	1	IQGAP2
4.74441e-197	-0.340816	0.032	0.151	1.34642e-192	1	SDK2
4.80375e-167	-0.340768	0.029	0.132	1.36326e-162	1	LINC01102
5.29375e-81	-0.340217	0.487	0.604	1.50231e-76	1	TBCA
2.27632e-139	-0.340196	0.261	0.408	6.45996e-135	1	CPLANE1
1.36882e-163	-0.3401	0.036	0.142	3.88457e-159	1	EVA1C
2.51962e-171	0.340064	0.534	0.404	7.15044e-167	1	GPCPD1
3.89992e-209	-0.339852	0.058	0.198	1.10676e-204	1	EMID1
6.07568e-70	0.339572	0.236	0.17	1.72422e-65	1	NDST3
2.65269e-61	-0.338554	0.135	0.209	7.52808e-57	1	MIS18BP1
3.96251e-127	-0.338085	0.049	0.143	1.12452e-122	1	PRDM16
2.6179e-99	0.337678	0.489	0.416	7.42935e-95	1	CDK8
5.9934e-139	-0.337516	0.197	0.339	1.70087e-134	1	KIAA0825
2.28991e-187	-0.337369	0.006	0.103	6.49853e-183	1	AC011369.1
1.85617e-102	0.337039	0.343	0.255	5.26761e-98	1	TMEM196
3.32836e-180	0.336711	0.223	0.12	9.44555e-176	1	NPTXR
3.21578e-85	-0.336681	0.387	0.495	9.12605e-81	1	PRKCE
2.7547e-226	0.33656	0.863	0.755	7.81757e-222	1	BCL11B
8.66502e-118	-0.336434	0.23	0.362	2.45904e-113	1	PKP4
3.1747e-80	-0.336349	0.11	0.198	9.00948e-76	1	FN1
2.21622e-148	-0.336328	0.104	0.229	6.2894e-144	1	ZGRF1
4.60263e-50	0.33625	0.317	0.266	1.30618e-45	1	EYS
8.68056e-129	-0.336191	0.288	0.431	2.46346e-124	1	SLC16A1-AS1
5.60488e-138	-0.336163	0.104	0.222	1.59061e-133	1	B3GALT2
3.29115e-107	-0.336025	0.315	0.446	9.33995e-103	1	PAPPA2
3.38179e-86	-0.335864	0.51	0.604	9.59717e-82	1	R3HDM1
2.04877e-173	-0.334569	0.076	0.205	5.81419e-169	1	POLE2
3.27752e-136	0.334119	0.692	0.601	9.30128e-132	1	AL031428.1
3.84682e-113	-0.334075	0.364	0.494	1.09169e-108	1	MICAL3
2.27313e-116	-0.33387	0.5	0.62	6.45091e-112	1	RASAL2
2.05431e-175	-0.333627	0.068	0.194	5.82993e-171	1	HSPA12A
2.36117e-63	-0.333223	0.474	0.554	6.70077e-59	1	MCTP1
9.31794e-125	-0.332472	0.143	0.264	2.64434e-120	1	MYRIP
8.45372e-119	0.332465	0.446	0.346	2.39908e-114	1	MBNL1
4.68402e-187	-0.332131	0.019	0.125	1.32928e-182	1	GABRB1
1.95693e-108	0.332047	0.264	0.181	5.55356e-104	1	KSR1
9.99719e-98	0.33188	0.506	0.423	2.8371e-93	1	BCL2
2.04491e-114	-0.331612	0.304	0.44	5.80326e-110	1	GNPTAB
2.85321e-182	0.331126	0.826	0.74	8.09711e-178	1	PTK2
1.07668e-111	0.331116	0.256	0.17	3.0555e-107	1	CDC42EP3
2.18089e-167	-0.330228	0.087	0.216	6.18916e-163	1	SLC1A1
1.19649e-157	0.329652	0.784	0.7	3.39551e-153	1	TMEM178B
6.48349e-140	-0.32955	0.198	0.339	1.83995e-135	1	RTTN
7.26679e-143	0.329172	0.575	0.481	2.06224e-138	1	ETNK1
5.08141e-119	-0.328032	0.93	0.904	1.44205e-114	1	CELF2
6.3748e-113	-0.328028	0.617	0.709	1.80911e-108	1	AC015923.1
6.73486e-85	0.328016	0.421	0.349	1.91129e-80	1	MYO6
1.07074e-82	-0.327922	0.145	0.238	3.03865e-78	1	FAM182B
3.39047e-160	-0.327246	0.116	0.253	9.62183e-156	1	SH3BGRL
4.2444e-149	0.326889	0.721	0.631	1.20452e-144	1	RFX3
3.0708e-112	-0.326781	0.17	0.288	8.71462e-108	1	AGBL4
1.19684e-99	0.32645	0.58	0.503	3.39652e-95	1	PAK3
1.26097e-78	-0.326426	0.356	0.472	3.57852e-74	1	SCG5
5.58187e-109	0.325448	0.275	0.189	1.58408e-104	1	SGTB
2.08818e-166	0.325394	0.773	0.691	5.92605e-162	1	ZMYM2
4.06854e-66	-0.325388	0.442	0.547	1.15461e-61	1	PCSK1N
9.68414e-130	-0.325013	0.093	0.204	2.74826e-125	1	OPRM1
2.3636e-167	-0.324038	0.086	0.217	6.70766e-163	1	NECTIN3
1.22844e-167	0.323043	0.453	0.332	3.48619e-163	1	ADD3
6.22935e-122	0.322746	0.573	0.483	1.76783e-117	1	MPDZ
1.11074e-150	-0.321727	0.065	0.177	3.15216e-146	1	SUSD4
3.78813e-92	0.321718	0.265	0.187	1.07503e-87	1	KDM7A
1.32609e-101	0.321361	0.488	0.394	3.7633e-97	1	PDE1C
3.25838e-70	0.320853	0.288	0.218	9.24696e-66	1	AC012085.2
1.43319e-73	-0.320696	0.68	0.731	4.06725e-69	1	AC004158.1
5.26598e-113	-0.320678	0.325	0.464	1.49443e-108	1	BICRAL
1.0074e-169	-0.320471	0.103	0.24	2.8589e-165	1	CDR2
3.12975e-145	0.320384	0.722	0.643	8.88191e-141	1	WDFY3
3.6958e-162	-0.320159	0.078	0.201	1.04883e-157	1	RIC3
4.38179e-117	0.32005	0.262	0.173	1.24351e-112	1	SINHCAF
2.69474e-117	-0.319917	0.616	0.711	7.64739e-113	1	RABGAP1L
1.3405e-108	0.319877	0.545	0.465	3.80422e-104	1	GDAP1
6.18344e-62	0.319413	0.383	0.32	1.7548e-57	1	KCNQ1OT1
5.99669e-184	-0.319245	0.018	0.122	1.7018e-179	1	STK32B
2.25183e-104	-0.319235	0.15	0.262	6.39046e-100	1	TJP1
2.95127e-146	-0.318994	0.098	0.22	8.37541e-142	1	RGMA
3.19927e-113	-0.318616	0.06	0.152	9.07921e-109	1	ABTB2
4.86868e-123	0.318006	0.277	0.182	1.38168e-118	1	HIF3A
2.4323e-168	-0.317923	0.03	0.135	6.90262e-164	1	FAM181B
3.98984e-37	-0.317566	0.06	0.103	1.13228e-32	1	PCDH15
5.60979e-127	-0.317199	0.122	0.24	1.592e-122	1	MBNL2
2.25499e-93	0.317185	0.433	0.357	6.39944e-89	1	PHC2
6.6451e-124	0.317154	0.744	0.652	1.88581e-119	1	CADPS
4.99369e-132	0.317091	0.619	0.541	1.41716e-127	1	KDM1A
4.27639e-51	-0.31708	0.362	0.446	1.2136e-46	1	ID2
7.88133e-180	-0.316988	0.051	0.172	2.23664e-175	1	AL445193.2
1.14946e-75	-0.31698	0.116	0.199	3.26204e-71	1	MT-ND2
1.06868e-155	-0.316851	0.123	0.258	3.03282e-151	1	HLCS
9.01465e-71	0.316752	0.355	0.29	2.55827e-66	1	CERS4
2.96495e-152	-0.316531	0.051	0.159	8.41422e-148	1	UBASH3B
4.07331e-213	0.316435	0.883	0.795	1.15597e-208	1	PTPRS
5.33783e-72	-0.315375	0.286	0.388	1.51482e-67	1	SESN3
3.87637e-84	0.315133	0.533	0.464	1.10007e-79	1	ZFHX2
6.11044e-138	-0.315117	0.175	0.312	1.73408e-133	1	AL357055.3
4.17106e-147	-0.315041	0.142	0.277	1.18371e-142	1	ITGA9
1.27042e-158	0.314864	0.638	0.537	3.60532e-154	1	DAPK1
1.44424e-103	0.313963	0.587	0.516	4.09862e-99	1	PDE7A
1.15742e-84	0.313949	0.373	0.298	3.28465e-80	1	SNX25
3.18411e-200	-0.313672	0.014	0.124	9.03617e-196	1	CADM2-AS2
5.59921e-153	-0.312961	0.13	0.266	1.589e-148	1	GRK5
3.0394e-81	-0.31276	0.287	0.394	8.62552e-77	1	GRID1
8.8079e-132	-0.312708	0.141	0.267	2.4996e-127	1	GABRA3
1.94075e-156	-0.312649	0.073	0.192	5.50766e-152	1	AL592183.1
5.49267e-106	-0.312279	0.468	0.591	1.55876e-101	1	ASAP1
1.60566e-145	-0.312231	0.098	0.219	4.55669e-141	1	AL365275.1
2.31663e-89	0.312089	0.444	0.366	6.57436e-85	1	CORO1C
4.56185e-91	0.312086	0.464	0.389	1.29461e-86	1	PIK3C2A
4.66794e-84	0.312062	0.437	0.364	1.32472e-79	1	HIP1
2.41722e-154	0.311594	0.214	0.119	6.85982e-150	1	FOXO6
1.41221e-66	0.310895	0.568	0.507	4.0077e-62	1	SUMF1
6.8278e-58	-0.31071	0.472	0.561	1.93766e-53	1	NSG2
4.08097e-92	-0.31056	0.048	0.123	1.15814e-87	1	KNL1
1.15227e-05	-0.310289	0.186	0.203	0.327002	1	CENPF
1.2189e-88	-0.308668	0.245	0.355	3.45912e-84	1	PRSS51
2.11779e-128	0.308504	0.458	0.349	6.01008e-124	1	CALD1
9.12728e-86	0.307693	0.34	0.262	2.59023e-81	1	SORT1
1.27667e-57	-0.30762	0.445	0.544	3.62307e-53	1	UCHL1
4.2112e-91	-0.306568	0.075	0.158	1.1951e-86	1	YAP1
6.57095e-93	-0.30592	0.032	0.1	1.86477e-88	1	KCNC2
8.78244e-209	-0.305211	0.014	0.127	2.49237e-204	1	ABLIM3
3.27898e-86	0.305051	0.39	0.31	9.30542e-82	1	AL158840.1
1.78767e-143	-0.304581	0.018	0.104	5.07324e-139	1	LINC01515
5.21116e-131	0.304573	0.758	0.674	1.47887e-126	1	PLPPR1
2.07991e-246	0.304211	0.828	0.703	5.90258e-242	1	C1orf61
1.4686e-126	0.303887	0.113	0.052	4.16773e-122	1	EYA2
1.16462e-159	-0.303594	0.048	0.158	3.30506e-155	1	TMEM117
3.72446e-127	-0.303107	0.069	0.171	1.05696e-122	1	CCDC18
1.12165e-177	-0.30306	0.038	0.152	3.18313e-173	1	LINC00903
1.18321e-46	-0.303058	0.744	0.741	3.35785e-42	1	NRCAM
3.83992e-152	-0.302809	0.035	0.135	1.08973e-147	1	PHACTR2
1.52725e-134	0.302547	0.648	0.563	4.33419e-130	1	ATP1B3
1.27467e-135	0.302486	0.759	0.668	3.61738e-131	1	SEMA6D
2.16056e-91	0.302431	0.212	0.138	6.13146e-87	1	SSTR2
2.57226e-154	-0.301959	0.984	0.975	7.29983e-150	1	GPM6A
7.52309e-115	0.301391	0.643	0.562	2.13498e-110	1	ARID2
3.03276e-113	0.301133	0.211	0.129	8.60667e-109	1	GLDC
6.11784e-153	0.300924	0.721	0.61	1.73618e-148	1	PTPRO
1.45709e-93	0.300574	0.46	0.376	4.13507e-89	1	RAB8B
2.26871e-187	0.300573	0.996	0.965	6.43837e-183	1	SOX5
2.57479e-76	0.300135	0.579	0.506	7.307e-72	1	HDAC9
1.21897e-105	0.299622	0.59	0.517	3.4593e-101	1	PTPN12
6.33038e-19	-0.298228	0.383	0.433	1.7965e-14	1	MT-ND4
3.20324e-108	-0.298226	0.105	0.208	9.09047e-104	1	BRCA1
2.40755e-146	-0.298081	0.123	0.254	6.8324e-142	1	MOK
1.44798e-151	-0.298033	0.031	0.128	4.10923e-147	1	ADRA2A
2.26258e-96	-0.296811	0.073	0.159	6.42096e-92	1	CDH20
5.64718e-72	0.296692	0.37	0.301	1.60261e-67	1	ELOVL6
5.37027e-85	0.296276	0.49	0.415	1.52403e-80	1	AL807761.4
6.87118e-149	0.295681	0.78	0.7	1.94997e-144	1	TNRC6B
1.27006e-180	-0.295318	0.02	0.124	3.6043e-176	1	LRFN2
2.61946e-118	-0.295293	0.11	0.22	7.43375e-114	1	ZDHHC14
4.44824e-80	-0.295061	0.467	0.571	1.26236e-75	1	ADK
1.00776e-68	-0.294926	0.319	0.426	2.85992e-64	1	FAM3C
2.1767e-132	0.294852	0.747	0.665	6.17726e-128	1	TBL1XR1
7.2075e-101	-0.294479	0.269	0.398	2.04542e-96	1	CD47
1.57432e-131	-0.294239	0.031	0.119	4.46776e-127	1	MELK
2.37307e-83	0.294096	0.346	0.27	6.73454e-79	1	KCNQ2
3.05224e-79	0.293679	0.501	0.439	8.66196e-75	1	PSMG4
6.24797e-149	-0.293567	0.053	0.159	1.77311e-144	1	CPNE5
1.14047e-119	0.293456	0.609	0.53	3.23653e-115	1	NCKAP1
2.82466e-108	-0.292692	0.037	0.116	8.01609e-104	1	PCDH11Y
1.45158e-102	0.292553	0.255	0.173	4.11944e-98	1	PGBD5
3.40892e-157	-0.292379	0.051	0.162	9.67417e-153	1	ECM2
1.08288e-141	0.292307	0.165	0.084	3.07312e-137	1	LEF1
3.13634e-82	-0.291437	0.307	0.417	8.90061e-78	1	JPH4
8.31441e-140	0.291424	0.179	0.096	2.35955e-135	1	NEUROG2
1.35161e-120	0.291396	0.562	0.46	3.83573e-116	1	PRDM8
4.4978e-101	0.291381	0.691	0.608	1.27643e-96	1	MARCH1
9.82649e-139	-0.291349	0.05	0.151	2.78866e-134	1	DOCK10
5.63095e-67	0.291185	0.239	0.173	1.59801e-62	1	CCNT2-AS1
3.92395e-268	0.291099	0.975	0.928	1.11358e-263	1	NRXN1
1.37179e-82	-0.291077	0.197	0.301	3.89299e-78	1	DTNA
3.91664e-72	0.290999	0.289	0.216	1.1115e-67	1	CA12
1.62703e-116	-0.290981	0.155	0.274	4.61734e-112	1	SPTBN4
9.64141e-78	0.290776	0.17	0.109	2.73613e-73	1	AC006145.1
1.2527e-82	0.290116	0.397	0.318	3.55505e-78	1	ADGRA3
8.07524e-113	0.289775	0.632	0.548	2.29167e-108	1	SETD5
4.72135e-134	-0.289625	0.042	0.137	1.33987e-129	1	PIP5K1B
2.07811e-169	-0.289309	0.068	0.193	5.89748e-165	1	PRUNE2
2.28418e-109	0.289044	0.629	0.548	6.48228e-105	1	GNAI1
1.29368e-126	0.288824	0.711	0.632	3.67132e-122	1	UBR5
1.91171e-116	-0.288726	0.034	0.115	5.42523e-112	1	TMEFF2
6.08507e-86	0.28865	0.635	0.579	1.72688e-81	1	ZNF532
3.7681e-115	-0.288194	0.286	0.424	1.06935e-110	1	AP002075.1
2.84002e-153	-0.288047	0.016	0.105	8.05968e-149	1	PLEKHH2
9.16448e-108	-0.288028	0.74	0.797	2.60079e-103	1	TANC2
1.59603e-133	-0.28788	0.076	0.183	4.52938e-129	1	SLC8A3
4.24868e-107	0.287722	0.639	0.552	1.20573e-102	1	NOL4
2.18217e-57	0.28736	0.304	0.243	6.19279e-53	1	ST3GAL6
1.56138e-81	-0.286957	0.212	0.315	4.43104e-77	1	NRSN1
1.6875e-153	-0.286742	0.029	0.126	4.78895e-149	1	GPR37
2.23083e-76	-0.286299	0.379	0.487	6.33086e-72	1	PRKAR2B
2.21226e-25	-0.286219	0.338	0.393	6.27817e-21	1	RIMS2
4.28998e-98	0.286143	0.249	0.168	1.21745e-93	1	C14orf132
9.97793e-111	-0.285675	0.273	0.406	2.83164e-106	1	XYLT1
4.95036e-66	0.285495	0.281	0.213	1.40486e-61	1	AC103949.1
6.53596e-92	0.285315	0.405	0.322	1.85484e-87	1	RAP1B
3.15992e-74	0.284646	0.395	0.321	8.96755e-70	1	PIPOX
1.0409e-68	0.284521	0.544	0.461	2.95396e-64	1	LDLRAD4
1.24922e-99	-0.284484	0.189	0.305	3.54516e-95	1	SIPA1L2
1.113e-72	0.284454	0.379	0.312	3.15859e-68	1	NCOR2
4.14841e-74	0.284435	0.355	0.285	1.17728e-69	1	SOCS7
4.53662e-111	-0.284353	0.034	0.112	1.28745e-106	1	SLC6A1
1.20738e-90	-0.283989	0.322	0.448	3.42643e-86	1	CLSTN1
2.53127e-54	-0.283662	0.149	0.224	7.18348e-50	1	PDE3A
3.74977e-105	-0.283547	0.323	0.455	1.06415e-100	1	AC009554.1
1.08453e-63	0.283357	0.382	0.321	3.07778e-59	1	UNC13B
5.89245e-185	-0.283312	0.017	0.123	1.67222e-180	1	AP001172.1
2.95348e-75	0.283186	0.355	0.282	8.38168e-71	1	ANO6
3.13222e-60	-0.282912	0.435	0.538	8.88893e-56	1	LINGO1
3.85919e-125	-0.282367	0.07	0.172	1.0952e-120	1	KIF20B
8.9062e-80	0.282147	0.38	0.303	2.52749e-75	1	CLIC4
4.28946e-153	-0.282087	0.019	0.11	1.21731e-148	1	AC007656.1
6.18519e-110	-0.281713	0.085	0.183	1.75529e-105	1	CPQ
8.01564e-110	-0.281611	0.173	0.293	2.27476e-105	1	ACTR3B
6.68288e-78	0.281569	0.492	0.428	1.89653e-73	1	FNBP1
7.11298e-91	0.281198	0.436	0.359	2.01859e-86	1	PANK3
6.56848e-89	-0.280483	0.073	0.156	1.86407e-84	1	PON2
4.62932e-113	-0.280382	0.103	0.208	1.31376e-108	1	ABCB1
3.28319e-75	0.280303	0.53	0.469	9.31736e-71	1	CHD6
3.0153e-66	-0.280088	0.463	0.559	8.55711e-62	1	STT3B
1.17313e-88	-0.279926	0.228	0.342	3.32922e-84	1	PLAGL1
2.27645e-78	0.279818	0.453	0.384	6.46035e-74	1	PHF20L1
7.3213e-74	-0.27977	0.501	0.594	2.07771e-69	1	UBE3A
1.50469e-91	-0.279755	0.091	0.18	4.27016e-87	1	IGFBP5
8.86735e-119	-0.27933	0.038	0.123	2.51647e-114	1	DIAPH2-AS1
2.05707e-78	0.279324	0.341	0.265	5.83775e-74	1	KDM3A
1.89154e-99	0.279195	0.73	0.656	5.36801e-95	1	AC006059.1
1.22383e-96	0.279133	0.601	0.529	3.47311e-92	1	PAXBP1
9.41075e-97	-0.279112	0.312	0.441	2.67068e-92	1	CMSS1
2.16991e-91	0.27905	0.669	0.607	6.15799e-87	1	BRAF
5.94369e-97	-0.278998	0.044	0.121	1.68676e-92	1	ARX
1.56076e-74	0.278959	0.388	0.313	4.42928e-70	1	AL138689.2
5.97425e-106	0.278444	0.628	0.559	1.69543e-101	1	KLHL23
1.43411e-70	0.278326	0.44	0.378	4.06986e-66	1	RYBP
8.86269e-100	-0.277987	0.238	0.154	2.51514e-95	1	RELN
1.84853e-66	0.277872	0.267	0.2	5.24595e-62	1	STAT3
6.60982e-78	0.277719	0.207	0.139	1.8758e-73	1	AC112196.1
4.0026e-104	0.277595	0.628	0.551	1.1359e-99	1	KCNT2
2.4586e-82	0.27757	0.697	0.632	6.97727e-78	1	FGF13
1.31435e-59	0.277537	0.329	0.265	3.73001e-55	1	BNIP3
2.86989e-77	-0.277343	0.04	0.103	8.14447e-73	1	SGCD
9.27335e-59	0.27734	0.609	0.574	2.63168e-54	1	PRKCA
5.61825e-67	0.277255	0.407	0.344	1.5944e-62	1	AGFG1
1.2943e-116	0.277205	0.785	0.708	3.6731e-112	1	ERC2
1.20463e-112	0.276922	0.685	0.615	3.41862e-108	1	ARID4B
1.26543e-144	-0.276815	0.049	0.152	3.59117e-140	1	SLITRK5
1.52485e-75	0.27639	0.568	0.513	4.32738e-71	1	ANKRD28
0	0.276351	1	1	0	1	MALAT1
2.38431e-172	-0.276263	0.021	0.122	6.76643e-168	1	NGEF
4.42248e-103	-0.276174	0.195	0.315	1.25505e-98	1	RETREG1
2.98648e-143	-0.276041	0.051	0.154	8.47532e-139	1	AC116903.2
6.59152e-55	-0.275935	0.556	0.626	1.87061e-50	1	NUMB
1.91089e-97	-0.27591	0.212	0.332	5.42292e-93	1	RAP2A
1.56359e-118	-0.275882	0.033	0.115	4.43732e-114	1	BMPR1B
4.53322e-92	-0.275179	0.217	0.331	1.28648e-87	1	AC027698.1
4.50008e-134	0.274376	0.723	0.652	1.27708e-129	1	CHD3
6.29799e-109	-0.274295	0.036	0.115	1.78731e-104	1	DNAH11
6.5581e-173	-0.274002	0.012	0.108	1.86112e-168	1	SLC5A8
1.65335e-81	0.273965	0.268	0.19	4.69204e-77	1	TSIX
1.62117e-62	0.273923	0.443	0.388	4.6007e-58	1	INPP4A
7.03307e-71	0.273851	0.279	0.21	1.99591e-66	1	TCF3
1.54561e-178	0.273734	0.873	0.8	4.38629e-174	1	DDX5
4.35722e-50	0.27334	0.442	0.391	1.23654e-45	1	PPFIA2-AS1
6.40699e-95	-0.273125	0.038	0.11	1.81824e-90	1	AL138828.1
1.47785e-153	-0.272965	0.058	0.17	4.194e-149	1	SLC41A2
1.21451e-62	0.272777	0.313	0.25	3.44666e-58	1	ZNF160
1.15755e-62	0.272664	0.419	0.36	3.285e-58	1	ATP11C
2.05677e-58	-0.272508	0.308	0.404	5.83692e-54	1	NETO2
3.63924e-50	-0.272443	0.771	0.773	1.03278e-45	1	PPM1E
1.45646e-92	-0.272338	0.265	0.386	4.13328e-88	1	PUS7L
3.31831e-71	0.272131	0.468	0.406	9.41703e-67	1	USP24
6.9924e-108	0.271989	0.284	0.195	1.98437e-103	1	IGFBPL1
2.0745e-10	-0.271891	0.561	0.592	5.88723e-06	1	MT-ATP6
3.36607e-60	-0.271675	0.321	0.412	9.55257e-56	1	MYO5B
1.06911e-74	-0.271392	0.234	0.336	3.03401e-70	1	AL117190.2
9.70451e-108	0.271378	0.633	0.562	2.75404e-103	1	CPSF6
5.61026e-66	0.271333	0.258	0.192	1.59213e-61	1	TULP3
5.43038e-71	-0.27075	0.18	0.273	1.54109e-66	1	PARD3B
5.63185e-22	-0.270589	0.739	0.78	1.59826e-17	1	HSP90AA1
6.00115e-64	-0.270502	0.431	0.529	1.70307e-59	1	FAM110B
5.62292e-78	-0.270189	0.233	0.337	1.59573e-73	1	MYO16
8.03983e-116	-0.270181	0.058	0.151	2.28162e-111	1	KCNK2
[truncated: 32,164 more rows]

## Sheet: MID (14 15 PCW)
Supplementary data 1. DEGs in mid (14/15 PCW) clusters [Log2FC > 0.25, adjusted p < 0.05, non-parametric Wilcoxon rank sum test, Bonferroni correction]
p_val	avg_log2FC	pct.1	pct.2	p_val_adj	cluster	gene
0	-3.34287	0.001	0.616	0	0	XIST
8.00088e-167	-2.68841	0.164	0.265	2.27057e-162	0	ERBB4
0	-2.65284	0.132	0.306	0	0	NRXN3
0	2.47836	0.981	0.503	0	0	PTPRK
0	2.44407	0.934	0.447	0	0	LRRC4C
0	-2.434	0.21	0.513	0	0	AL589740.1
0	-2.26704	0.393	0.549	0	0	HS3ST4
0	-2.10914	0.292	0.653	0	0	PDE1A
0	-2.0776	0.468	0.849	0	0	ROBO1
0	-2.06269	0.313	0.644	0	0	CNTNAP2
0	-2.01396	0.336	0.622	0	0	TLE4
0	2.00143	0.977	0.494	0	0	FAM19A1
0	-1.97285	0.437	0.772	0	0	MEIS2
0	-1.90168	0.186	0.634	0	0	TOX
0	1.81097	0.965	0.503	0	0	DOK5
0	-1.80387	0.166	0.342	0	0	NPAS3
0	-1.77611	0.223	0.605	0	0	ASTN2
0	1.75255	0.658	0.175	0	0	AL590006.1
0	-1.75091	0.121	0.466	0	0	HS6ST3
0	1.7397	0.994	0.771	0	0	RUNX1T1
0	-1.73962	0.181	0.558	0	0	CDH4
0	-1.67998	0.299	0.506	0	0	TRPM3
0	-1.67294	0.124	0.469	0	0	PRKG1
0	-1.66596	0.172	0.439	0	0	RGS6
0	-1.65885	0.282	0.69	0	0	VCAN
0	-1.63276	0.346	0.666	0	0	LMO3
0	-1.57667	0.123	0.567	0	0	CLMP
0	1.57264	0.934	0.598	0	0	FOXP1
0	1.55197	0.824	0.39	0	0	SYBU
0	-1.54729	0.064	0.519	0	0	BCL11B
0	1.54345	0.988	0.686	0	0	TENM2
0	-1.52761	0.17	0.464	0	0	ADGRV1
0	-1.52015	0.063	0.255	0	0	LINC01965
0	-1.51416	0.363	0.663	0	0	MGST1
0	1.50203	0.912	0.558	0	0	NEO1
0	-1.50088	0.11	0.434	0	0	ZBTB20
0	-1.4985	0.731	0.905	0	0	NFIB
0	1.49822	0.645	0.189	0	0	ACTN2
0	1.49766	0.547	0.152	0	0	UNC5C
0	-1.48677	0.251	0.586	0	0	QKI
0	1.47419	0.976	0.645	0	0	OPCML
0	-1.47214	0.088	0.436	0	0	GRIK3
0	1.45924	0.784	0.427	0	0	EPHA6
4.64092e-199	-1.44255	0.027	0.114	1.31705e-194	0	NXPH1
0	-1.40006	0.056	0.464	0	0	VCAN-AS1
0	1.39422	0.823	0.468	0	0	IQCJ-SCHIP1
0	-1.38975	0.43	0.618	0	0	GRID2
0	-1.38825	0.848	0.91	0	0	NLGN1
0	-1.38568	0.192	0.562	0	0	DSCAML1
0	1.37466	0.864	0.408	0	0	DLGAP2
0	1.36996	0.907	0.558	0	0	FRMPD4
0	-1.36438	0.811	0.933	0	0	CADM2
0	-1.36316	0.055	0.319	0	0	PTPRM
0	1.35997	0.901	0.505	0	0	CCBE1
0	1.34858	0.682	0.293	0	0	PCSK2
9.23637e-283	-1.31971	0.707	0.728	2.62119e-278	0	UNC5D
0	-1.31154	0.183	0.421	0	0	CNTNAP5
0	-1.31122	0.392	0.733	0	0	PLXNA2
0	-1.30631	0.066	0.231	0	0	SOX6
0	1.30064	0.649	0.276	0	0	ADAMTSL3
0	-1.29227	0.103	0.411	0	0	CACNA2D3
0	-1.28998	0.172	0.325	0	0	CDH18
0	1.28448	0.72	0.362	0	0	ADAMTS19
0	-1.2595	0.339	0.562	0	0	NEGR1
0	1.25287	0.682	0.29	0	0	LHX2
0	1.24871	0.999	0.947	0	0	CELF2
0	1.24787	0.541	0.174	0	0	NWD2
2.90485e-214	-1.24251	0.359	0.45	8.24368e-210	0	SORCS1
0	-1.24125	0.256	0.626	0	0	SYNE2
0	-1.23295	0.742	0.873	0	0	NFIA
0	1.23113	0.998	0.888	0	0	MEF2C
0	1.22272	0.945	0.62	0	0	AP001825.1
0	1.22197	0.709	0.37	0	0	AC010127.1
0	-1.21319	0.117	0.363	0	0	CLSTN2
0	-1.20321	0.097	0.435	0	0	SPHKAP
0	-1.1984	0.206	0.458	0	0	ZNF385D
0	-1.19785	0.694	0.827	0	0	CASC15
0	1.19525	0.937	0.668	0	0	CELF2-AS2
0	-1.19405	0.281	0.521	0	0	AC092691.1
0	1.18994	0.664	0.304	0	0	ABLIM1
0	1.164	0.906	0.617	0	0	CSMD2
0	1.16067	0.981	0.787	0	0	SLC44A5
0	-1.15506	0.123	0.331	0	0	GABRG3
0	1.15096	0.723	0.327	0	0	SEZ6L
0	-1.14401	0.077	0.314	0	0	TMTC2
0	1.14301	0.666	0.309	0	0	THSD7B
0	-1.13837	0.098	0.388	0	0	VSTM2L
0	1.13706	0.562	0.212	0	0	PPFIBP1
0	-1.13619	0.53	0.77	0	0	LINC01572
0	-1.13232	0.303	0.514	0	0	MAGI1
3.70912e-261	-1.12627	0.032	0.141	1.05261e-256	0	DLX6-AS1
0	-1.12325	0.778	0.915	0	0	SOX4
0	1.11999	0.643	0.288	0	0	TMTC1
0	-1.11536	0.07	0.366	0	0	PCDH17
0	1.11224	0.45	0.141	0	0	SAMD5
0	1.10641	0.544	0.331	0	0	LUZP2
0	-1.09177	0.115	0.419	0	0	PDE1C
0	-1.07606	0.339	0.654	0	0	KCNB2
0	-1.07571	0.594	0.782	0	0	MT-CO3
0	1.07507	0.566	0.22	0	0	PTPRT
0	-1.07059	0.038	0.362	0	0	KCNJ6
0	1.06712	0.787	0.417	0	0	RYR2
0	-1.06401	0.173	0.452	0	0	NBAT1
0	1.06119	0.462	0.173	0	0	NECAB1
0	-1.06096	0.399	0.657	0	0	EPHB1
0	-1.05718	0.305	0.501	0	0	ZFPM2
0	-1.05537	0.292	0.547	0	0	RIMS2
0	1.0511	0.722	0.411	0	0	ARFGEF3
0	1.04421	0.459	0.142	0	0	INHBA
0	1.03926	0.673	0.452	0	0	DPYD
0	-1.03687	0.024	0.16	0	0	GLI3
0	-1.03538	0.131	0.413	0	0	MSI2
0	1.03165	0.973	0.786	0	0	FLRT2
0	1.02589	0.739	0.427	0	0	CHSY3
0	-1.02024	0.14	0.489	0	0	TRMT9B
0	-1.019	0.03	0.189	0	0	SLIT3
3.51576e-07	-1.01696	0.753	0.602	0.00997737	0	DPP10
0	1.01542	0.797	0.514	0	0	AL596451.1
0	-1.01196	0.095	0.387	0	0	SIPA1L1
0	-1.01184	0.625	0.806	0	0	DOCK4
0	1.01153	0.684	0.376	0	0	AC008591.1
1.47905e-164	-1.00947	0.365	0.474	4.19741e-160	0	KCNIP4
0	1.00408	0.575	0.24	0	0	NEFM
0	-1.00029	0.3	0.582	0	0	ZNF704
0	0.999436	0.385	0.12	0	0	AL033504.1
2.87435e-152	-0.996998	0.042	0.12	8.15712e-148	0	ADARB2
0	0.995972	0.998	0.92	0	0	DLG2
0	0.992881	0.977	0.868	0	0	MAGI2
0	-0.989387	0.692	0.797	0	0	MIR99AHG
0	0.987479	0.729	0.428	0	0	KIRREL3
0	-0.985772	0.103	0.325	0	0	DPY19L1
0	0.98108	0.999	0.909	0	0	NKAIN2
0	0.979624	0.368	0.1	0	0	TRPC4
0	-0.974489	0.269	0.51	0	0	GRAMD1B
0	0.9723	0.7	0.394	0	0	KIAA0319
0	-0.971772	0.344	0.532	0	0	EFNA5
0	-0.968627	0.026	0.307	0	0	CHD7
0	-0.965056	0.152	0.326	0	0	PLXDC2
0	0.962621	0.325	0.068	0	0	SAMD3
0	-0.961259	0.896	0.944	0	0	PBX1
0	-0.948278	0.747	0.81	0	0	CCSER1
0	0.946232	0.603	0.352	0	0	NELL1
0	0.945604	0.572	0.247	0	0	LPL
0	0.941776	0.548	0.273	0	0	SLC2A13
0	-0.92457	0.572	0.767	0	0	PLEKHA5
1.14093e-294	-0.920808	0.606	0.676	3.23783e-290	0	GRIK2
0	0.919292	0.49	0.224	0	0	SFTA1P
0	-0.917293	0.072	0.278	0	0	BRINP3
0	0.914885	0.87	0.545	0	0	CNTN4
0	-0.91394	0.141	0.472	0	0	ERBIN
0	-0.909348	0.158	0.34	0	0	KIAA1217
0	-0.907886	0.723	0.861	0	0	SOX11
0	0.903851	0.858	0.558	0	0	CALN1
0	-0.901669	0.077	0.313	0	0	SHROOM3
0	0.899966	0.686	0.419	0	0	PTPN2
0	-0.899505	0.54	0.714	0	0	KCNQ3
0	-0.892824	0.614	0.782	0	0	AGAP1
0	-0.88952	0.554	0.736	0	0	MT-ATP6
0	0.888366	0.732	0.483	0	0	MPP6
0	-0.88719	0.591	0.748	0	0	PLCB1
0	0.886742	1	0.98	0	0	PTPRD
0	-0.885882	0.08	0.339	0	0	KCNH8
0	0.876417	0.4	0.22	0	0	DPYD-AS1
0	0.875947	0.317	0.061	0	0	AC090138.1
7.48224e-209	-0.874002	0.105	0.222	2.12339e-204	0	LHFPL3
0	-0.873707	0.435	0.641	0	0	ST6GALNAC3
0	0.873041	0.897	0.732	0	0	DNM3
0	0.872336	0.45	0.193	0	0	PCDH11Y
0	-0.866688	0.112	0.299	0	0	KCNMB2-AS1
0	-0.865851	0.028	0.279	0	0	PLCB4
0	0.863629	0.94	0.788	0	0	SEMA6D
0	0.861609	0.733	0.502	0	0	ANKH
0	-0.857805	0.069	0.289	0	0	MAML2
0	-0.856675	0.074	0.338	0	0	CNTN3
0	-0.850064	0.455	0.588	0	0	GRM5
0	0.847884	0.707	0.429	0	0	ITPR1
0	-0.84711	0.032	0.221	0	0	PAM
0	-0.843341	0.427	0.573	0	0	IL1RAPL1
0	0.842492	0.91	0.679	0	0	LRRTM4
0	0.840852	0.924	0.709	0	0	FGF12
0	0.840277	0.42	0.203	0	0	C12orf40
0	-0.837909	0.072	0.302	0	0	STK32B
1.13989e-86	-0.836864	0.349	0.436	3.23488e-82	0	PTN
0	-0.835246	0.101	0.371	0	0	CRYM
0	-0.835121	0.584	0.773	0	0	PLCG2
0	0.832778	0.818	0.548	0	0	SHISA9
0	-0.82862	0.392	0.672	0	0	NNAT
0	0.827392	0.997	0.876	0	0	SATB2
0	0.826166	0.818	0.635	0	0	R3HDM1
0	-0.822132	0.116	0.393	0	0	CECR2
0	-0.822073	0.347	0.6	0	0	PLCL2
4.44561e-159	-0.820658	0.027	0.101	1.26162e-154	0	PDZRN3
0	0.817365	0.615	0.331	0	0	NEBL
0	-0.816726	0.038	0.211	0	0	ST18
0	0.815158	0.958	0.647	0	0	PLXNA4
0	0.815029	0.482	0.264	0	0	FAM189A1
0	-0.814341	0.455	0.659	0	0	MT-CO2
0	0.813942	0.654	0.434	0	0	AP002370.2
0	0.81253	0.638	0.373	0	0	ARHGAP20
2.72759e-246	-0.809277	0.39	0.508	7.74062e-242	0	PEX5L
0	-0.808567	0.149	0.406	0	0	ESR2
0	-0.806922	0.018	0.206	0	0	GNG12-AS1
0	0.803763	0.549	0.307	0	0	SCN9A
0	0.795181	0.822	0.605	0	0	NEUROD6
0	-0.794224	0.098	0.345	0	0	AP000787.1
0	0.79263	0.467	0.237	0	0	GABRA2
0	-0.774681	0.161	0.391	0	0	ZFHX3
0	-0.772893	0.457	0.683	0	0	AC004158.1
0	0.770107	0.576	0.367	0	0	LRFN5
0	-0.770022	0.249	0.484	0	0	MT-ND1
0	-0.76591	0.085	0.273	0	0	UTRN
0	0.762968	0.42	0.213	0	0	MIR4500HG
0	-0.761555	0.155	0.45	0	0	ANTXR1
0	0.761155	0.781	0.546	0	0	AC069437.1
0	0.760602	0.974	0.813	0	0	RALYL
0	0.758702	0.37	0.165	0	0	AC011369.1
0	-0.757588	0.125	0.333	0	0	PCSK5
0	-0.755899	0.009	0.195	0	0	CPNE8
0	-0.755168	0.126	0.386	0	0	ST8SIA1
4.26997e-287	-0.754896	0.264	0.416	1.21177e-282	0	SEMA3E
0	0.752997	0.892	0.639	0	0	KCNQ5
0	-0.746635	0.027	0.186	0	0	ZFHX4
0	0.746271	0.812	0.604	0	0	AC069228.1
0	-0.746079	0.442	0.639	0	0	MT-CYB
0	0.738631	0.796	0.514	0	0	GRM7
2.31499e-291	-0.736717	0.272	0.435	6.5697e-287	0	ELMO1
0	-0.736226	0.047	0.225	0	0	PARD3
0	0.734936	0.506	0.246	0	0	RSPO3
0	0.734318	0.324	0.12	0	0	SLC26A4
0	0.734117	0.375	0.198	0	0	PRR16
0	-0.732085	0.406	0.62	0	0	MPPED2
0	0.726885	0.453	0.222	0	0	ZNF385B
0	0.726124	0.833	0.622	0	0	HDAC9
0	0.725967	0.414	0.216	0	0	PTPN13
4.79259e-247	-0.720823	0.132	0.269	1.36009e-242	0	ZEB1
0	-0.719169	0.016	0.141	0	0	ZNF536
5.29101e-170	-0.714267	0.319	0.438	1.50154e-165	0	KIF26B
0	0.706892	0.727	0.549	0	0	CACNB2
0	-0.706301	0.01	0.166	0	0	AL354771.1
0	0.702897	0.311	0.168	0	0	ZNF804B
0	0.700639	0.659	0.332	0	0	ARL17B
0	0.700496	0.458	0.236	0	0	RASL10A
0	-0.699814	0.936	0.937	0	0	CTNND2
0	0.699511	0.707	0.491	0	0	AFF2
0	-0.699074	0.07	0.282	0	0	HUNK
0	0.698578	0.505	0.278	0	0	LRFN2
0	0.698392	0.902	0.708	0	0	LDLRAD4
0	-0.698382	0.001	0.226	0	0	TSIX
6.20682e-223	-0.698335	0.529	0.606	1.76143e-218	0	KHDRBS3
7.73188e-212	-0.697553	0.083	0.199	2.19423e-207	0	AC125613.1
0	-0.696183	0.021	0.215	0	0	SEMA5B
0	-0.69477	0.129	0.323	0	0	MTUS2
0	-0.694211	0.089	0.305	0	0	TMEM178A
0	0.69157	0.583	0.376	0	0	SLITRK5
0	0.691538	0.444	0.238	0	0	KLF6
0	0.691464	0.476	0.293	0	0	AC023905.1
0	0.690007	0.566	0.341	0	0	AC016746.1
0	-0.688765	0.401	0.565	0	0	ENC1
5.19233e-248	-0.688761	0.304	0.447	1.47353e-243	0	PID1
1.23707e-294	-0.687079	0.038	0.162	3.51068e-290	0	SLC1A3
0	-0.685071	0.276	0.48	0	0	CUX1
0	-0.684328	0.043	0.238	0	0	AC099792.1
0	-0.682588	0.188	0.379	0	0	EPB41L4A
0	0.680546	0.728	0.57	0	0	MARCH1
0	0.677787	0.519	0.267	0	0	TTTY14
5.57789e-295	-0.67773	0.1	0.246	1.58295e-290	0	DLC1
8.34597e-199	-0.677251	0.417	0.524	2.3685e-194	0	CUX2
0	-0.675663	0.049	0.228	0	0	SHISA6
0	0.675288	0.553	0.381	0	0	KCNQ1
0	-0.674401	0.02	0.165	0	0	IGFBP5
0	-0.673518	0.168	0.4	0	0	GLCE
0	-0.673125	0.459	0.639	0	0	FBXW7
0	-0.672355	0.036	0.27	0	0	KLHL5
0	-0.671594	0.132	0.312	0	0	COL12A1
0	0.670769	0.28	0.072	0	0	NEFL
0	-0.669345	0.119	0.373	0	0	MPDZ
0	-0.668797	0.201	0.388	0	0	CTNNA3
0	-0.668099	0.062	0.27	0	0	FAM135B
0	0.667576	0.989	0.844	0	0	ARPP21
0	0.667523	0.787	0.637	0	0	TNPO1
0	-0.665861	0.392	0.583	0	0	BAZ2B
0	-0.664086	0.354	0.533	0	0	FSTL5
1.91077e-144	0.66404	0.245	0.165	5.42256e-140	0	IL1RAPL2
0	0.662511	0.984	0.907	0	0	SSBP2
1.35893e-123	-0.659335	0.478	0.545	3.85651e-119	0	ADAMTSL1
4.58191e-226	-0.659257	0.031	0.129	1.3003e-221	0	DACH1
6.73469e-276	-0.658515	0.006	0.104	1.91124e-271	0	AC008056.1
0	0.653349	0.424	0.231	0	0	LRRN3
0	0.653248	0.992	0.911	0	0	NAV3
0	0.651012	0.631	0.462	0	0	SERPINI1
0	-0.649757	0.836	0.88	0	0	GRIA2
0	-0.648407	0.129	0.371	0	0	AL117190.2
1.87332e-119	-0.648234	0.067	0.143	5.3163e-115	0	GALNTL6
0	-0.648053	0.705	0.81	0	0	AFDN
0	0.646144	0.999	0.971	0	0	ROBO2
0	0.64391	0.77	0.563	0	0	CACNA1C
2.68565e-237	-0.643011	0.055	0.168	7.62162e-233	0	PARD3B
1.57922e-166	-0.640705	0.363	0.462	4.48167e-162	0	GAS7
0	-0.640395	0.053	0.254	0	0	CDH6
0	-0.639785	0.043	0.226	0	0	CNTNAP4
0	-0.639229	0.059	0.218	0	0	STARD13
0	0.639111	0.99	0.86	0	0	NRG3
0	0.63818	0.834	0.683	0	0	AC020611.2
4.35569e-165	-0.636864	0.552	0.622	1.2361e-160	0	GPC6
3.46444e-255	-0.636336	0.059	0.179	9.83175e-251	0	SLC35F3
0	0.635615	0.226	0.07	0	0	AL513164.1
1.28969e-236	-0.6349	0.315	0.463	3.66e-232	0	DLEU2
0	-0.633436	0.548	0.663	0	0	NRCAM
0	-0.633399	0.08	0.229	0	0	AC109466.1
0	0.63212	0.589	0.358	0	0	CHRM3
0	0.630665	0.537	0.36	0	0	TMEM150C
0	0.629324	0.848	0.697	0	0	PCLO
0	-0.625587	0.057	0.227	0	0	FGFR2
0	-0.62411	0.081	0.308	0	0	DANT2
0	-0.623104	0.051	0.187	0	0	COL11A1
0	-0.622593	0.055	0.213	0	0	DIAPH3
0	-0.622069	0.699	0.809	0	0	ENOX1
0	0.621881	0.74	0.535	0	0	SLCO3A1
0	0.61788	0.342	0.19	0	0	CCDC85A
0	-0.616834	0.024	0.206	0	0	PAPPA
0	0.616787	0.828	0.68	0	0	CDH12
0	-0.612428	0.617	0.732	0	0	MMP16
0	0.611999	0.546	0.402	0	0	KCNQ1OT1
0	0.611515	0.898	0.699	0	0	DPP6
0	-0.61124	0.167	0.381	0	0	NUAK1
0	0.606652	0.566	0.38	0	0	PCDH9-AS2
0	0.606616	0.831	0.685	0	0	ANKRD44
0	-0.604303	0.692	0.759	0	0	DOK6
0	-0.60241	0.163	0.348	0	0	PRKD1
0	-0.601952	0.405	0.593	0	0	RBPJ
0	0.601535	0.338	0.165	0	0	LINC01197
0	0.600542	0.393	0.218	0	0	CHD5
0	0.597625	0.226	0.048	0	0	CHST8
0	0.593513	0.5	0.346	0	0	AC092839.1
0	0.592687	0.957	0.819	0	0	CACNA2D1
0	0.592182	0.591	0.407	0	0	DTNA
0	-0.592083	0.411	0.587	0	0	MT-ND4
0	-0.589781	0.382	0.596	0	0	PTPN4
0	0.589212	0.795	0.591	0	0	LMO4
0	-0.58921	0.018	0.186	0	0	ASTN2-AS1
0	0.588993	0.793	0.594	0	0	SLC8A1-AS1
0	0.588007	0.575	0.369	0	0	NR2F1
0	0.587605	0.926	0.688	0	0	PCDH9
7.50555e-162	-0.587497	0.392	0.493	2.13e-157	0	KCNMA1
0	0.587016	0.692	0.505	0	0	ADCY1
0	0.58637	0.536	0.357	0	0	WWC1
0	-0.58633	0.096	0.304	0	0	SESN3
0	0.58566	0.538	0.364	0	0	HCN1
3.74846e-131	-0.584089	0.054	0.13	1.06378e-126	0	TMEM132D
0	0.583947	0.206	0.049	0	0	IL12RB2
2.32055e-73	-0.583349	0.455	0.488	6.5855e-69	0	KLHL1
0	0.58255	0.899	0.712	0	0	KHDRBS2
0	-0.581828	0.021	0.182	0	0	WLS
0	-0.581809	0.21	0.428	0	0	SNAP25
0	-0.579345	0.166	0.356	0	0	GNAL
0	0.576985	0.556	0.422	0	0	AC084361.1
6.19219e-148	-0.576831	0.184	0.295	1.75728e-143	0	ELP4
0	-0.576082	0.103	0.315	0	0	DSEL
0	0.573441	0.824	0.691	0	0	HIVEP2
0	-0.573084	0.727	0.837	0	0	HSP90AA1
0	0.572432	0.6	0.433	0	0	GPR85
0	-0.572006	0.388	0.566	0	0	PGAP1
0	0.571823	0.372	0.217	0	0	GABRB1
0	0.571778	0.481	0.293	0	0	CSGALNACT1
0	-0.571134	0.017	0.139	0	0	SLC6A1-AS1
0	-0.570188	0.555	0.732	0	0	PTMA
0	-0.569638	0.044	0.191	0	0	ITPR2
0	-0.568056	0.344	0.542	0	0	SNAP25-AS1
0	0.567889	0.964	0.885	0	0	AKT3
7.37513e-274	-0.567036	0.057	0.183	2.09299e-269	0	CREB5
0	0.566929	0.863	0.73	0	0	AC093879.1
0	-0.565193	0.043	0.19	0	0	DPP10-AS3
0	-0.563709	0.032	0.193	0	0	SMOC1
1.00105e-267	-0.562983	0.263	0.422	2.84088e-263	0	CARMIL1
2.115e-77	-0.56235	0.419	0.477	6.00216e-73	0	TMEM132B
0	0.562089	0.372	0.222	0	0	RASGEF1C
0	-0.561503	0.049	0.207	0	0	KCNIP1
0	-0.561478	0.232	0.413	0	0	MARCH3
0	-0.56124	0.33	0.521	0	0	ELAVL2
0	0.559755	0.857	0.739	0	0	RABGAP1L
0	0.559449	0.265	0.118	0	0	SASH1
2.26764e-216	-0.558494	0.683	0.727	6.43533e-212	0	RGS7
0	-0.558161	0.805	0.87	0	0	SETBP1
0	0.557806	0.809	0.55	0	0	MDGA2
0	-0.556087	0.219	0.452	0	0	GOLGA8B
0	-0.55552	0.299	0.479	0	0	POU3F2
0	0.555279	0.231	0.093	0	0	OVCH1-AS1
0	0.552022	0.971	0.878	0	0	ZEB2
0	-0.550842	0.03	0.175	0	0	HCRTR2
0	-0.5505	0.483	0.648	0	0	PLPPR1
0	0.550384	0.489	0.355	0	0	SYN2
0	0.549529	0.44	0.292	0	0	DACT1
0	-0.549202	0.196	0.387	0	0	MT-ND2
0	-0.549121	0.077	0.266	0	0	SSTR2
0	-0.546801	0.106	0.278	0	0	LRRTM3
0	-0.546554	0.185	0.358	0	0	SYNDIG1
0	0.546232	0.183	0.054	0	0	AC006355.2
0	0.544868	0.963	0.874	0	0	SRGAP1
7.81085e-305	-0.541822	0.45	0.618	2.21664e-300	0	MT-ND3
0	-0.540415	0.082	0.272	0	0	TBC1D1
0	-0.539699	0.056	0.23	0	0	MEGF11
0	0.539502	0.675	0.472	0	0	PRICKLE2
0	0.539477	0.383	0.235	0	0	FAM81A
0	0.539414	0.766	0.616	0	0	AC073050.1
0	-0.538546	0.062	0.251	0	0	CNKSR3
0	0.53852	0.269	0.124	0	0	PBX3
0	-0.538083	0.144	0.337	0	0	NXN
0	0.53776	0.202	0.076	0	0	ZNF365
0	0.534292	0.205	0.046	0	0	TMEM200A
0	0.534167	0.574	0.394	0	0	AC245297.3
1.71947e-191	-0.533222	0.041	0.133	4.87967e-187	0	LTBP1
0	0.53305	0.183	0.05	0	0	AC103770.1
0	0.532657	0.495	0.345	0	0	BCAP29
0	-0.530183	0.313	0.517	0	0	RAI14
0	0.52984	0.489	0.34	0	0	ST3GAL1
8.33464e-248	-0.529123	0.053	0.17	2.36529e-243	0	MAST4
0	-0.528781	0.072	0.221	0	0	PLCE1
0	0.528225	0.86	0.671	0	0	DYNC1I1
0	-0.527787	0.538	0.691	0	0	FYN
0	-0.526356	0.39	0.583	0	0	AC010894.3
0	-0.525651	0.103	0.276	0	0	ZNF423
0	-0.523818	0.085	0.294	0	0	AMOTL1
0	0.523702	0.599	0.429	0	0	PCDH7
0	0.522844	0.673	0.471	0	0	PTPRG
0	-0.52277	0.053	0.263	0	0	C3orf70
0	0.52265	0.635	0.481	0	0	NR2F1-AS1
0	0.522451	0.275	0.148	0	0	KLHL4
0	0.52179	0.186	0.066	0	0	ANLN
0	0.521572	0.728	0.581	0	0	NIN
0	0.521543	0.305	0.152	0	0	SLC24A3
0	-0.521183	0.233	0.415	0	0	KLF12
0	0.519789	0.682	0.557	0	0	STXBP5
0	-0.518109	0.901	0.942	0	0	MAP2
0	-0.514467	0.821	0.838	0	0	DSCAM
0	0.514463	0.795	0.63	0	0	SH3GL3
0	-0.513914	0.233	0.421	0	0	SVIL
0	-0.513036	0.849	0.922	0	0	TMSB4X
1.82932e-198	-0.512256	0.344	0.487	5.19142e-194	0	GLRA2
0	-0.512117	0.05	0.211	0	0	PAG1
0	0.51071	0.914	0.789	0	0	PTPRN2
4.69638e-116	-0.509053	0.271	0.367	1.33279e-111	0	THSD7A
9.65952e-285	0.508189	0.372	0.248	2.74127e-280	0	FJX1
4.4175e-302	-0.508167	0.169	0.338	1.25364e-297	0	CAMK2D
0	0.507772	0.207	0.059	0	0	CACNA1G
0	-0.506412	0.744	0.798	0	0	SOBP
0	-0.506269	0.707	0.824	0	0	CPE
2.53207e-240	-0.505799	0.304	0.458	7.18576e-236	0	GARNL3
0	0.505694	0.73	0.604	0	0	FBXL2
2.44405e-238	-0.50546	0.397	0.549	6.93598e-234	0	CSRP2
0	0.504874	0.762	0.6	0	0	EPS8
0	-0.504487	0.703	0.793	0	0	BICD1
2.58891e-273	0.503723	0.448	0.329	7.34706e-269	0	APBB2
0	0.503604	0.555	0.428	0	0	KCNT2
0	0.503424	0.506	0.374	0	0	SGK1
0	0.502591	0.946	0.853	0	0	PPFIA2
6.62844e-260	0.502419	0.44	0.324	1.88108e-255	0	AC016723.1
0	-0.502155	0.031	0.16	0	0	MLIP
0	0.502106	0.836	0.677	0	0	MCTP1
2.24565e-190	-0.501998	0.419	0.551	6.37292e-186	0	AC119868.2
2.68068e-195	-0.501891	0.044	0.14	7.60749e-191	0	FBN2
1.98917e-275	-0.501756	0.28	0.454	5.64506e-271	0	GALNT13
0	0.501074	0.978	0.915	0	0	JMJD1C
0	0.499634	0.655	0.51	0	0	GRID1
0	0.498545	0.844	0.751	0	0	NCOA1
0	-0.498415	0.011	0.147	0	0	ZBTB20-AS5
1.81602e-242	0.497802	0.427	0.312	5.15367e-238	0	AC117834.1
1.67232e-279	-0.496349	0.261	0.431	4.74588e-275	0	TSHZ3
9.4396e-197	-0.495988	0.081	0.191	2.67886e-192	0	COL25A1
1.06563e-288	-0.495632	0.334	0.506	3.02414e-284	0	SEL1L3
5.71991e-238	-0.494882	0.356	0.514	1.62325e-233	0	EZH2
1.46098e-277	-0.494279	0.563	0.688	4.14612e-273	0	SLA
0	-0.49389	0.028	0.162	0	0	ADAMTS6
1.00837e-268	-0.491626	0.317	0.485	2.86165e-264	0	SLC1A2
2.83979e-252	-0.491445	0.229	0.387	8.05903e-248	0	CELF4
0	-0.491238	0.214	0.426	0	0	ZMIZ1
2.87236e-295	-0.491154	0.219	0.391	8.15146e-291	0	RCAN1
0	0.488627	0.644	0.518	0	0	C11orf80
0	0.486504	0.801	0.687	0	0	SRRM4
5.17409e-286	-0.486106	0.041	0.166	1.46836e-281	0	P2RY14
1.14757e-190	0.485535	0.219	0.13	3.25668e-186	0	SGCD
0	0.485406	0.258	0.111	0	0	RPS4Y1
2.39946e-101	-0.485067	0.601	0.647	6.80943e-97	0	SDK1
1.18467e-243	-0.484769	0.645	0.719	3.36197e-239	0	NTRK3
0	-0.484324	0.329	0.526	0	0	ACBD6
1.17918e-159	-0.484018	0.319	0.449	3.34639e-155	0	PRKCA
0	0.48362	0.85	0.711	0	0	EML1
0	-0.482541	0.09	0.247	0	0	PALMD
0	0.482055	0.429	0.275	0	0	SPATS2L
1.29747e-227	0.481897	0.374	0.26	3.68208e-223	0	CNTNAP3B
0	0.481596	0.982	0.901	0	0	NELL2
1.43271e-273	0.481159	0.417	0.292	4.06588e-269	0	U91319.1
0	0.47996	0.243	0.108	0	0	AC008708.2
5.09743e-271	-0.478817	0.267	0.438	1.4466e-266	0	GLCCI1
0	0.478598	0.27	0.138	0	0	PRMT8
0	0.478498	0.627	0.48	0	0	BCL2
1.26421e-160	-0.478304	0.404	0.514	3.58771e-156	0	ZNF608
2.71294e-200	-0.477124	0.34	0.482	7.69906e-196	0	LINC01103
0	-0.476283	0.093	0.25	0	0	MTRNR2L12
0	-0.476041	0.022	0.165	0	0	SULF2
3.42002e-243	0.47438	0.433	0.318	9.70569e-239	0	MYO5B
0	-0.473129	0.12	0.3	0	0	AC106869.1
0	0.473121	0.388	0.244	0	0	GPR22
0	0.471234	0.856	0.733	0	0	ZBTB18
2.37196e-259	0.471053	0.251	0.143	6.73139e-255	0	CNTNAP3
3.55382e-231	-0.469806	0.198	0.347	1.00854e-226	0	SRM
7.89457e-100	-0.469795	0.337	0.426	2.2404e-95	0	CNR1
0	-0.469525	0.154	0.358	0	0	ZNF827
0	0.469238	0.718	0.579	0	0	ATP2B1
0	-0.46919	0.066	0.246	0	0	AMPH
0	-0.468551	0.184	0.374	0	0	ELAVL4
1.37788e-280	-0.468416	0.133	0.288	3.91028e-276	0	RAB12
0	-0.468278	0.886	0.91	0	0	ADGRB3
4.84323e-288	-0.467522	0.587	0.714	1.37446e-283	0	FOXN3
1.14809e-283	0.466566	0.327	0.204	3.25818e-279	0	TBC1D4
0	-0.466394	0.024	0.158	0	0	TRPS1
0	-0.465287	0.033	0.185	0	0	KCNN3
1.20223e-177	-0.463686	0.877	0.874	3.41182e-173	0	TTC28
0	0.462279	0.679	0.568	0	0	BDP1
0	0.461695	0.249	0.128	0	0	AC092666.1
2.46894e-241	-0.461526	0.442	0.59	7.00661e-237	0	KLHL29
0	-0.461282	0.236	0.419	0	0	DPY19L2
2.72249e-285	-0.459604	0.046	0.173	7.72616e-281	0	AC114689.3
1.38991e-259	-0.459474	0.112	0.256	3.94443e-255	0	PREX2
0	0.459332	0.193	0.069	0	0	FAM241A
2.526e-254	-0.459046	0.049	0.167	7.16853e-250	0	POU6F2
0	-0.458761	0.015	0.154	0	0	DPF3
1.02834e-200	-0.458592	0.314	0.447	2.91834e-196	0	ADCY2
0	0.458366	0.921	0.771	0	0	FRMD4B
2.42503e-262	-0.457573	0.662	0.746	6.88199e-258	0	CTTNBP2
1.61816e-159	-0.45756	0.159	0.271	4.59216e-155	0	TDRD7
2.70609e-123	-0.457273	0.373	0.467	7.6796e-119	0	PDZD2
6.22131e-291	0.457244	0.572	0.454	1.76554e-286	0	PRSS51
0	0.456969	0.258	0.132	0	0	AC093152.1
1.69645e-285	-0.456504	0.117	0.271	4.81435e-281	0	KCTD12
0	-0.455341	0.103	0.268	0	0	DHFR
6.8295e-294	-0.454841	0.191	0.364	1.93814e-289	0	EPB41L3
0	-0.454376	0.536	0.703	0	0	RBMX
0	0.454205	0.742	0.612	0	0	FRMD5
9.68414e-287	0.453924	0.26	0.146	2.74826e-282	0	AC004593.1
0	0.453333	0.953	0.734	0	0	KAZN
0	-0.4531	0.622	0.752	0	0	AKAP6
0	0.453002	0.334	0.176	0	0	USP9Y
7.22323e-225	0.452868	0.235	0.136	2.04988e-220	0	LINC02231
7.07245e-211	-0.452864	0.045	0.146	2.00709e-206	0	ID4
2.01192e-201	0.452655	0.428	0.329	5.70964e-197	0	PIGC
3.96509e-169	-0.452369	0.416	0.526	1.12525e-164	0	LMO7
0	-0.452205	0.012	0.139	0	0	AC013727.1
0	-0.451757	0.158	0.333	0	0	CTNNBL1
0	-0.451741	0.029	0.19	0	0	MTUS1
2.70433e-223	-0.451314	0.097	0.223	7.67463e-219	0	RAD51B
0	0.450324	0.307	0.174	0	0	AC011625.1
0	-0.449479	0.047	0.203	0	0	SIPA1L2
0	0.449446	0.921	0.84	0	0	MED13L
4.08543e-177	-0.449071	0.334	0.461	1.1594e-172	0	HS3ST5
0	0.448954	0.797	0.67	0	0	GUCY1A2
0	-0.447968	0.035	0.168	0	0	AL078459.1
0	-0.447873	0.647	0.768	0	0	TMEM161B-AS1
1.76204e-216	-0.447566	0.343	0.498	5.0005e-212	0	MAML3
0	0.446867	0.222	0.104	0	0	LINC01609
2.14538e-278	-0.445795	0.552	0.688	6.08837e-274	0	HECW1
1.05803e-228	-0.445761	0.469	0.627	3.00258e-224	0	H3F3B
4.47945e-274	0.445074	0.348	0.225	1.27122e-269	0	ARHGEF3
4.82107e-177	-0.444352	0.359	0.486	1.36817e-172	0	OSBPL10
0	-0.444344	0.024	0.149	0	0	CRB1
1.03279e-269	0.444181	0.595	0.497	2.93096e-265	0	COG5
9.1608e-246	-0.443632	0.152	0.3	2.59974e-241	0	AGBL4
0	-0.443167	0.122	0.295	0	0	NRSN1
2.30046e-215	-0.442062	0.027	0.121	6.52848e-211	0	MOXD1
1.12219e-230	0.441917	0.399	0.29	3.18465e-226	0	FERMT2
0	0.441145	0.77	0.657	0	0	ICA1L
4.62743e-221	-0.440766	0.622	0.723	1.31322e-216	0	TCF12
1.89262e-221	-0.440612	0.32	0.475	5.37106e-217	0	LRP8
3.31021e-296	-0.438882	0.017	0.13	9.39405e-292	0	PDE3A
3.22836e-270	0.438837	0.395	0.269	9.16177e-266	0	SDK2
0	0.438511	0.895	0.726	0	0	SLC8A1
6.59354e-99	-0.436117	0.44	0.531	1.87118e-94	0	ZNF804A
0	0.436021	0.144	0.02	0	0	LINC01440
7.01479e-303	-0.435657	0.224	0.408	1.99073e-298	0	FAM19A5
1.02784e-278	0.434165	0.517	0.385	2.9169e-274	0	NECTIN3
5.84707e-154	-0.433966	0.425	0.54	1.65934e-149	0	FUT9
4.57969e-253	0.433925	0.553	0.448	1.29967e-248	0	RETREG1
0	-0.433764	0.025	0.165	0	0	AC103853.1
0	0.433182	0.651	0.54	0	0	DENND1A
6.77382e-54	-0.433071	0.337	0.401	1.92234e-49	0	CNTN5
0	0.43267	0.918	0.778	0	0	MPPED1
7.65519e-191	-0.432667	0.69	0.747	2.17247e-186	0	PPM1E
0	-0.432122	0.061	0.216	0	0	AC017101.1
0	-0.43205	0.029	0.176	0	0	FGFR1
1.40701e-161	-0.431527	0.438	0.548	3.99296e-157	0	CACNA1A
5.52098e-272	-0.431309	0.105	0.251	1.5668e-267	0	CRADD
3.03092e-108	-0.430641	0.056	0.124	8.60145e-104	0	PCDH15
0	-0.430536	0.108	0.283	0	0	PEAK1
6.06765e-238	0.429554	0.376	0.263	1.72194e-233	0	KLHL8
0	0.42706	0.606	0.478	0	0	CDK14
0	0.426986	0.673	0.564	0	0	SRGAP2
0	0.426702	0.809	0.699	0	0	ATXN1
2.19295e-216	-0.42664	0.531	0.667	6.22338e-212	0	MT-CO1
0	-0.426332	0.166	0.345	0	0	B3GAT1
1.60308e-276	0.426332	0.549	0.422	4.54939e-272	0	PPFIA2-AS1
5.34331e-303	0.426185	0.341	0.209	1.51638e-298	0	CHST15
1.08963e-271	-0.42542	0.221	0.393	3.09226e-267	0	PHYHIPL
1.44821e-196	0.425104	0.263	0.168	4.10988e-192	0	KCNH5
8.78874e-248	-0.425044	0.168	0.322	2.49416e-243	0	GRM5-AS1
2.55642e-252	-0.424595	0.383	0.551	7.25485e-248	0	FZD3
0	0.423707	0.197	0.088	0	0	MCUB
6.15909e-222	-0.423218	0.41	0.559	1.74789e-217	0	DOPEY2
1.06862e-275	0.42258	0.571	0.455	3.03263e-271	0	LINC00486
0	-0.421881	0.095	0.259	0	0	POT1-AS1
0	-0.42133	0.033	0.188	0	0	SYT6
0	-0.420946	0.067	0.224	0	0	ABCA1
2.68053e-208	0.420612	0.373	0.27	7.60708e-204	0	BICDL1
9.23916e-277	-0.4206	0.3	0.479	2.62198e-272	0	KDM6A
0	0.420564	0.201	0.089	0	0	RAP1GAP
2.18393e-276	-0.420446	0.151	0.311	6.19778e-272	0	LRRN1
1.90093e-263	-0.419902	0.089	0.227	5.39466e-259	0	L3MBTL4
0	0.419856	0.174	0.063	0	0	FOXP1-AS1
1.43327e-196	-0.419531	0.194	0.331	4.06746e-192	0	TENM1
0	-0.418989	0.657	0.783	0	0	CHD9
0	-0.418708	0.018	0.164	0	0	LRRC1
8.69658e-250	-0.418379	0.215	0.376	2.468e-245	0	TRIM9
0	0.418304	0.971	0.897	0	0	FRMD4A
0	0.418048	0.843	0.761	0	0	CLASP1
4.6155e-256	0.417789	0.554	0.453	1.30983e-251	0	ZNF337
0	-0.415783	0.081	0.245	0	0	AC110597.3
0	0.415628	0.147	0.042	0	0	TRPC7
0	0.415008	0.957	0.898	0	0	NBEA
2.22048e-210	0.414824	0.546	0.447	6.30151e-206	0	CCDC171
5.19992e-194	0.414721	0.39	0.285	1.47568e-189	0	EPHA4
2.31356e-184	-0.414556	0.302	0.442	6.56566e-180	0	LINC01102
1.84644e-213	-0.414399	0.094	0.217	5.24002e-209	0	EML6
2.75559e-208	0.414329	0.344	0.242	7.82008e-204	0	HEATR1
0	-0.414262	0.593	0.727	0	0	TNRC6A
1.42767e-204	-0.414081	0.389	0.541	4.05159e-200	0	DCLK2
1.92526e-181	0.413798	0.334	0.237	5.4637e-177	0	FGF12-AS1
0	0.41351	0.981	0.933	0	0	ANK2
2.56977e-222	0.413407	0.537	0.436	7.29275e-218	0	FEZ2
1.42004e-264	0.412963	0.588	0.478	4.02993e-260	0	ISLR2
6.54234e-273	-0.412794	0.199	0.367	1.85665e-268	0	USP6NL
0	0.412488	0.207	0.098	0	0	LGI1
0	0.412282	0.756	0.653	0	0	SPTBN1
5.10805e-152	-0.411926	0.094	0.192	1.44961e-147	0	ASIC2
7.15623e-238	0.41178	0.571	0.472	2.03087e-233	0	CAP2
7.8726e-226	-0.411569	0.423	0.577	2.23417e-221	0	POU2F1
3.76707e-189	-0.411502	0.469	0.617	1.06906e-184	0	MARCKS
8.94101e-180	0.410972	0.217	0.13	2.53737e-175	0	NHS
1.58356e-188	-0.410879	0.107	0.223	4.49399e-184	0	PRSS12
5.15972e-233	-0.409891	0.091	0.219	1.46428e-228	0	MED12L
0	-0.407761	0.004	0.124	0	0	LRTM1
0	-0.40757	0.023	0.182	0	0	NRIP1
2.44459e-260	0.40757	0.608	0.511	6.9375e-256	0	MEF2C-AS2
0	-0.407488	0.067	0.233	0	0	DAP
3.23309e-177	-0.407028	0.611	0.697	9.17519e-173	0	PPM1L
2.82325e-172	0.406396	0.667	0.566	8.0121e-168	0	SNTG1
2.3945e-135	0.405802	0.29	0.208	6.79534e-131	0	BCL6
8.10951e-253	0.40553	0.194	0.098	2.3014e-248	0	TGFB2
1.2827e-191	0.405231	0.418	0.323	3.64019e-187	0	SLC41A2
9.75576e-61	-0.404004	0.217	0.283	2.76859e-56	0	NRP1
6.10729e-278	-0.403562	0.635	0.759	1.73319e-273	0	JPX
1.47244e-302	-0.40314	0.134	0.301	4.17865e-298	0	C1QTNF3-AMACR
8.78452e-200	-0.402923	0.513	0.636	2.49296e-195	0	TBC1D5
0	-0.402917	0.092	0.254	0	0	CDC14B
4.53824e-273	-0.402357	0.15	0.314	1.28791e-268	0	CALD1
2.77457e-175	-0.402076	0.386	0.526	7.87394e-171	0	RDX
1.31663e-279	-0.401909	0.193	0.365	3.73647e-275	0	UBL3
5.17289e-93	-0.401826	0.368	0.472	1.46802e-88	0	KCND2
0	0.401457	0.592	0.437	0	0	NTRK2
0	0.401391	0.417	0.223	0	0	NLGN4Y
4.27644e-153	-0.40109	0.43	0.552	1.21361e-148	0	TG
2.28072e-220	-0.400526	0.108	0.238	6.47246e-216	0	SAT1
6.93318e-143	0.400328	0.347	0.267	1.96757e-138	0	TRIQK
3.87125e-210	0.400021	0.675	0.572	1.09862e-205	0	PCDH11X
7.10303e-279	0.399926	0.543	0.411	2.01577e-274	0	KCNK2
0	-0.399691	0.801	0.855	0	0	KALRN
4.72201e-275	-0.399613	0.015	0.121	1.34006e-270	0	LINC01748
1.11913e-187	0.399567	0.397	0.303	3.17599e-183	0	SRGAP2C
0	0.399476	0.495	0.315	0	0	SORCS3
5.17655e-289	-0.399184	0.033	0.154	1.46905e-284	0	DDAH1
0	0.39874	0.129	0.028	0	0	ST8SIA6
6.24683e-227	0.398494	0.659	0.574	1.77279e-222	0	CDKL5
3.61272e-215	-0.398084	0.418	0.569	1.02525e-210	0	SPIDR
4.67521e-287	-0.398037	0.086	0.234	1.32678e-282	0	GMDS-DT
1.17839e-216	-0.397683	0.462	0.605	3.34415e-212	0	SPAG9
2.42016e-249	0.397557	0.583	0.474	6.86817e-245	0	OSBPL6
4.77319e-255	-0.396798	0.189	0.351	1.35458e-250	0	STOX2
0	0.396769	0.745	0.63	0	0	IGFBP2
2.84826e-166	0.39551	0.536	0.444	8.08307e-162	0	PRSS23
4.99272e-136	-0.395134	0.315	0.433	1.41688e-131	0	GALNT17
0	-0.39511	0.032	0.159	0	0	ETV1
2.02451e-54	-0.394716	0.681	0.696	5.74535e-50	0	SORBS2
6.17537e-246	0.394658	0.234	0.131	1.75251e-241	0	VSTM2B
6.5478e-233	-0.394378	0.347	0.515	1.8582e-228	0	USP3-AS1
0	0.394094	0.56	0.367	0	0	GRIA4
1.33507e-189	0.393853	0.495	0.396	3.78879e-185	0	AC011900.1
4.30559e-216	0.39356	0.219	0.123	1.22188e-211	0	PLCXD3
0	0.39312	0.822	0.726	0	0	KCNH7
4.97646e-301	0.392732	0.208	0.1	1.41227e-296	0	TSPO
3.08879e-126	-0.392571	0.428	0.534	8.76569e-122	0	HDAC2-AS2
4.34986e-145	-0.392274	0.092	0.186	1.23445e-140	0	SFRP1
3.97048e-183	0.392105	0.221	0.133	1.12678e-178	0	CHRM3-AS2
2.75647e-211	0.392076	0.576	0.479	7.82259e-207	0	FRMD3
0	0.391333	0.923	0.719	0	0	GRIN2B
3.19239e-184	0.39095	0.509	0.421	9.0597e-180	0	LARP1B
7.70522e-265	0.390451	0.64	0.528	2.18666e-260	0	CHST11
0	-0.388486	0.989	0.987	0	0	GPM6A
5.23924e-155	-0.388292	0.152	0.267	1.48684e-150	0	AC090568.2
5.25574e-110	-0.38684	0.161	0.255	1.49153e-105	0	AC131571.1
0	0.386519	0.993	0.939	0	0	LRRC7
0	0.386504	0.178	0.078	0	0	PPEF1
9.86167e-140	0.38641	0.365	0.284	2.79864e-135	0	AC073571.1
1.86603e-193	-0.386372	0.059	0.161	5.29561e-189	0	BICC1
8.1851e-254	0.38637	0.474	0.341	2.32285e-249	0	TIMP3
2.74519e-181	-0.385992	0.264	0.406	7.79057e-177	0	TRIM13
2.45685e-232	-0.384146	0.11	0.243	6.97228e-228	0	DISP3
2.95376e-224	-0.38407	0.162	0.307	8.38246e-220	0	TMPO
4.91633e-236	-0.383398	0.977	0.946	1.3952e-231	0	PDE4D
4.09317e-176	0.383287	0.533	0.452	1.1616e-171	0	AP002075.1
2.67116e-174	-0.382734	0.079	0.18	7.58049e-170	0	LINC02197
7.45406e-248	0.382362	0.656	0.564	2.11539e-243	0	AGTPBP1
5.14158e-234	0.38214	0.638	0.552	1.45913e-229	0	ADD2
8.57428e-237	-0.382022	0.307	0.478	2.4333e-232	0	CTNNA1
2.85835e-163	0.380978	0.41	0.317	8.11172e-159	0	DIAPH2
0	0.380599	0.14	0.025	0	0	CACNA1I
8.73318e-183	0.380205	0.505	0.421	2.47839e-178	0	AP3S1
4.62373e-210	0.379928	0.635	0.539	1.31217e-205	0	NYAP2
4.69663e-242	-0.379567	0.171	0.323	1.33286e-237	0	HSPA12A
6.6341e-210	0.379132	0.219	0.126	1.88269e-205	0	ADGRG2
0	0.378721	0.18	0.078	0	0	CNTN4-AS1
2.22918e-190	0.378685	0.654	0.552	6.32619e-186	0	FGF14
2.72054e-270	-0.378366	0.214	0.388	7.72063e-266	0	HIBCH
8.93759e-207	-0.378134	0.237	0.387	2.5364e-202	0	POU3F3
3.48631e-251	-0.37801	0.032	0.141	9.89381e-247	0	GAB1
2.41845e-16	-0.377786	0.844	0.753	6.86331e-12	0	CSMD1
5.35293e-254	-0.37626	0.711	0.798	1.51911e-249	0	ARID1B
0	-0.376147	0.073	0.234	0	0	TANGO6
0	-0.375761	0.062	0.214	0	0	STUM
1.25553e-225	-0.375595	0.362	0.526	3.56307e-221	0	TRIM24
4.2133e-52	-0.373509	0.405	0.454	1.19569e-47	0	TNR
0	0.373084	0.683	0.471	0	0	SYN3
0	0.372669	0.741	0.563	0	0	CSMD3
6.20726e-207	-0.372401	0.021	0.108	1.76156e-202	0	IQGAP2
1.03657e-257	0.372149	0.677	0.582	2.94167e-253	0	MIR124-2HG
0	0.371929	0.872	0.744	0	0	KANSL1
2.47022e-139	0.371697	0.37	0.289	7.01023e-135	0	PKIA-AS1
1.27622e-146	-0.371381	0.093	0.188	3.62178e-142	0	GULP1
5.09038e-186	-0.371252	0.38	0.528	1.4446e-181	0	TFDP2
2.76101e-156	0.371106	0.275	0.19	7.83546e-152	0	SRGAP2-AS1
8.84361e-201	0.370627	0.589	0.499	2.50973e-196	0	C1orf21
0	0.370358	0.835	0.744	0	0	IL7
3.42108e-173	-0.37017	0.101	0.211	9.70869e-169	0	MOB3B
2.64319e-90	-0.368972	0.521	0.598	7.50112e-86	0	WASF1
6.75127e-190	-0.368541	0.46	0.597	1.91594e-185	0	ASAP1
1.47425e-177	-0.368111	0.043	0.132	4.18379e-173	0	AC008415.1
1.64691e-104	-0.368036	0.318	0.417	4.67376e-100	0	SLC24A2
5.82792e-219	-0.367571	0.33	0.493	1.65391e-214	0	USP3
4.52792e-245	-0.367496	0.167	0.323	1.28498e-240	0	TET1
2.5613e-285	-0.367492	0.024	0.14	7.26871e-281	0	AC113386.1
5.06887e-110	0.367423	0.308	0.237	1.43849e-105	0	MYRIP
8.09974e-134	0.366879	0.56	0.486	2.29863e-129	0	MIR137HG
2.53082e-262	-0.366573	0.26	0.441	7.18221e-258	0	URI1
8.27877e-233	0.366066	0.658	0.561	2.34943e-228	0	GNAI1
4.74306e-303	-0.366019	0.071	0.217	1.34603e-298	0	ITGAV
9.00959e-183	0.365693	0.245	0.155	2.55683e-178	0	LGALS8
2.52564e-283	-0.365636	0.013	0.119	7.16752e-279	0	BRINP2
6.57904e-210	-0.364621	0.212	0.361	1.86707e-205	0	PHF21B
7.56421e-237	-0.364154	0.138	0.284	2.14665e-232	0	ST8SIA4
9.27079e-304	0.363518	0.167	0.072	2.63096e-299	0	AP001783.1
7.44921e-218	-0.363297	0.03	0.127	2.11401e-213	0	SPOCK3
2.68213e-303	-0.362031	0.111	0.273	7.61161e-299	0	NCOR2
9.08629e-218	-0.362018	0.167	0.312	2.5786e-213	0	ARL4C
7.8814e-138	-0.361779	0.098	0.191	2.23666e-133	0	MMS22L
2.13847e-197	0.361695	0.368	0.257	6.06876e-193	0	TRPC5
4.57232e-80	0.361376	0.205	0.149	1.29758e-75	0	DIAPH2-AS1
4.48648e-154	0.360991	0.403	0.317	1.27322e-149	0	FRRS1L
3.06368e-139	-0.36094	0.538	0.658	8.69441e-135	0	RPS4X
0	0.360929	0.962	0.891	0	0	DCLK1
0	0.360545	0.132	0.03	0	0	NTNG2
8.95652e-260	-0.360415	0.124	0.274	2.54177e-255	0	KCTD1
4.50653e-140	0.360113	0.371	0.29	1.27891e-135	0	TSPAN18
8.09094e-59	-0.360045	0.104	0.16	2.29613e-54	0	HSPA1A
4.84938e-155	0.359804	0.266	0.181	1.37621e-150	0	FSIP1
6.11959e-110	0.359327	0.291	0.223	1.73668e-105	0	PTCH2
1.13877e-239	0.359326	0.693	0.593	3.23171e-235	0	CACNA1B
1.18777e-187	0.357863	0.21	0.123	3.37077e-183	0	AC106744.1
0	0.357411	0.955	0.887	0	0	TMEM108
1.48481e-196	-0.357284	0.266	0.416	4.21375e-192	0	RGS12
1.81176e-06	-0.357131	0.83	0.776	0.051416	0	TENM4
1.27908e-256	-0.35691	0.105	0.248	3.6299e-252	0	PLK2
9.12167e-201	-0.356889	0.033	0.125	2.58864e-196	0	FAM160A1
7.67478e-95	-0.35672	0.087	0.159	2.17803e-90	0	AC016205.1
0	0.356636	0.974	0.902	0	0	ANKS1B
2.33455e-177	-0.356027	0.062	0.16	6.62522e-173	0	NR4A2
5.69528e-278	0.355795	0.313	0.182	1.61626e-273	0	UTY
0	-0.354649	0.994	0.984	0	0	AUTS2
5.90991e-199	-0.35449	0.329	0.484	1.67717e-194	0	STT3B
5.20317e-212	-0.353449	0.156	0.297	1.47661e-207	0	TMSB15A
7.39244e-138	0.352256	0.404	0.327	2.0979e-133	0	SNX25
8.57379e-188	-0.352109	0.524	0.65	2.43316e-183	0	SMYD3
3.91028e-164	0.351548	0.311	0.218	1.1097e-159	0	ELL2
4.42484e-273	0.35124	0.155	0.068	1.25572e-268	0	AL583859.2
6.08407e-126	0.351204	0.4	0.326	1.7266e-121	0	NLRP1
8.57217e-233	-0.350615	0.026	0.126	2.4327e-228	0	GPR39
8.05192e-185	0.349583	0.604	0.528	2.28506e-180	0	ZMYND8
0	-0.349547	0.026	0.152	0	0	AL136366.1
4.5749e-189	-0.349471	0.086	0.198	1.29831e-184	0	ERI2
4.38012e-162	-0.349462	0.307	0.445	1.24304e-157	0	PCCA
2.47966e-278	-0.349022	0.081	0.223	7.03703e-274	0	PRKX
2.68389e-272	0.348803	0.211	0.107	7.61662e-268	0	KITLG
4.43545e-134	0.34784	0.432	0.358	1.25874e-129	0	CCPG1
0	-0.347497	0.012	0.13	0	0	RGMA
9.79223e-274	-0.34728	0.083	0.225	2.77894e-269	0	VRK1
2.05622e-242	-0.347178	0.066	0.189	5.83534e-238	0	FNDC3B
5.60317e-163	0.346809	0.24	0.156	1.59012e-158	0	KIFC3
2.57467e-182	0.346616	0.579	0.496	7.30666e-178	0	MAP6
4.98855e-136	0.346565	0.549	0.482	1.4157e-131	0	MYO1D
0	0.34596	0.777	0.616	0	0	NCALD
9.97167e-192	0.345556	0.206	0.119	2.82986e-187	0	AC097634.3
4.00321e-238	0.345424	0.71	0.616	1.13607e-233	0	HIVEP3
7.65149e-150	0.344816	0.297	0.207	2.17142e-145	0	UST
1.46452e-209	-0.343877	0.238	0.395	4.15616e-205	0	PDE3B
3.50831e-251	-0.34359	0.071	0.2	9.95624e-247	0	STK17A
3.01025e-185	-0.343213	0.285	0.433	8.54278e-181	0	GPR137C
6.40223e-201	0.342947	0.659	0.586	1.81689e-196	0	RALGPS1
3.81567e-144	-0.342423	0.222	0.345	1.08285e-139	0	INTU
1.97946e-151	-0.342387	0.174	0.293	5.61752e-147	0	BTG1
1.56054e-169	-0.342357	0.163	0.287	4.42866e-165	0	KCNJ3
2.93159e-229	-0.342136	0.145	0.292	8.31955e-225	0	SH3D19
4.76209e-137	0.342025	0.182	0.111	1.35143e-132	0	AC072022.1
2.44184e-180	0.341988	0.541	0.443	6.92971e-176	0	GABBR2
3.19836e-145	0.341857	0.313	0.218	9.07662e-141	0	LHFPL6
1.8055e-178	-0.341823	0.449	0.587	5.12382e-174	0	SUPT3H
6.71696e-42	0.341713	0.1	0.069	1.90621e-37	0	GLIS3
1.25928e-201	-0.341663	0.07	0.181	3.5737e-197	0	OPRM1
2.72877e-246	-0.34139	0.051	0.168	7.74399e-242	0	DOCK1
1.28374e-189	0.34131	0.639	0.558	3.64311e-185	0	SCMH1
1.05428e-177	-0.341164	0.39	0.538	2.99195e-173	0	SGCE
1.81241e-186	0.340667	0.211	0.123	5.14343e-182	0	CTNNAL1
2.14183e-216	-0.340039	0.57	0.707	6.0783e-212	0	EPC1
8.52504e-154	-0.339748	0.031	0.107	2.41932e-149	0	SEMA5A
4.70367e-276	-0.339203	0.079	0.221	1.33486e-271	0	ATP2B4
2.04869e-157	0.338863	0.408	0.311	5.81398e-153	0	LDLRAD3
1.16733e-126	0.338664	0.287	0.206	3.31276e-122	0	AC025887.2
2.17269e-243	-0.338008	0.032	0.138	6.16588e-239	0	LINC00513
1.53189e-265	-0.337692	0.02	0.127	4.34735e-261	0	NPR3
5.01794e-230	0.337551	0.736	0.649	1.42404e-225	0	DAAM1
4.05737e-138	0.337495	0.317	0.235	1.15144e-133	0	FLNB
1.78739e-153	-0.337449	0.284	0.419	5.07242e-149	0	CCND2
4.25281e-261	-0.337042	0.109	0.256	1.20691e-256	0	TDRD3
1.37427e-19	-0.336883	0.764	0.696	3.90005e-15	0	LDB2
2.14162e-175	-0.336723	0.433	0.582	6.07771e-171	0	FP671120.1
1.04147e-210	-0.335481	0.25	0.407	2.9556e-206	0	COA1
1.61206e-122	0.335453	0.339	0.263	4.57488e-118	0	ZDHHC2
2.3676e-210	-0.335443	0.241	0.398	6.71902e-206	0	IGSF3
2.06216e-229	-0.335028	0.201	0.36	5.85221e-225	0	CASD1
5.78122e-134	0.333705	0.325	0.244	1.64065e-129	0	ACVR1
0	0.333541	0.746	0.632	0	0	PDE4DIP
1.20451e-280	-0.333228	0.055	0.187	3.41828e-276	0	VSNL1
0	-0.333068	0.012	0.143	0	0	ABLIM3
3.10601e-179	-0.332956	0.2	0.338	8.81456e-175	0	SEMA6A
6.09856e-247	0.332551	0.831	0.751	1.73071e-242	0	ZSWIM6
5.61305e-234	0.332217	0.729	0.649	1.59293e-229	0	CHD3
4.66261e-214	-0.332133	0.051	0.157	1.3232e-209	0	HMGA2
3.82945e-225	-0.332095	0.184	0.338	1.08676e-220	0	HIPK2
1.32882e-182	-0.331738	0.378	0.528	3.77105e-178	0	CHD6
8.38601e-93	-0.331685	0.515	0.593	2.37987e-88	0	LCORL
2.77889e-120	-0.331627	0.314	0.43	7.88622e-116	0	CDON
2.2421e-245	0.331569	0.636	0.504	6.36286e-241	0	CAMK4
5.64891e-161	-0.330849	0.782	0.842	1.60311e-156	0	DDX5
6.20211e-85	-0.33077	0.07	0.132	1.7601e-80	0	PDGFD
1.69005e-187	-0.330676	0.247	0.397	4.79618e-183	0	PGRMC1
1.33234e-119	0.329533	0.242	0.169	3.78103e-115	0	AC116903.2
3.06547e-179	-0.329134	0.06	0.158	8.69949e-175	0	RIPOR2
2.15689e-244	-0.329042	0.108	0.247	6.12105e-240	0	LINC02060
3.60192e-159	0.328986	0.222	0.138	1.02219e-154	0	UACA
1.13552e-120	-0.328969	0.395	0.512	3.2225e-116	0	DAPK1
1.61305e-83	0.328804	0.229	0.171	4.57768e-79	0	AC018816.1
7.55935e-148	-0.328575	0.265	0.391	2.14527e-143	0	ARHGAP44
3.59032e-197	-0.328488	0.2	0.345	1.0189e-192	0	RPS6KA2
4.05975e-225	-0.328251	0.227	0.389	1.15212e-220	0	NINL
2.11283e-157	0.328082	0.249	0.162	5.99601e-153	0	CNTN4-AS2
2.6063e-128	0.328041	0.425	0.351	7.39642e-124	0	TMEM59L
1.76749e-181	-0.327751	0.192	0.329	5.01595e-177	0	ARNT2
0	-0.327276	0.012	0.132	0	0	MYT1
8.03636e-196	0.327074	0.19	0.105	2.28064e-191	0	AC018643.1
7.25539e-154	0.326953	0.609	0.55	2.05901e-149	0	FXR1
1.8251e-114	-0.326921	0.403	0.513	5.17944e-110	0	AC097537.1
2.4052e-166	-0.326533	0.416	0.558	6.82572e-162	0	TOP2B
3.26417e-101	0.326491	0.374	0.31	9.26339e-97	0	GPR137B
3.97481e-217	-0.326136	0.207	0.363	1.12801e-212	0	OTUD7A
9.2978e-115	-0.326119	0.044	0.111	2.63862e-110	0	KCNC2
9.18845e-20	-0.325409	0.189	0.227	2.60759e-15	0	SGCZ
4.18432e-143	0.32489	0.532	0.456	1.18747e-138	0	SEZ6L2
6.469e-197	-0.324661	0.191	0.333	1.83584e-192	0	CNIH3
6.47671e-184	-0.324284	0.089	0.201	1.83803e-179	0	JUN
2.77699e-174	-0.32416	0.495	0.632	7.88083e-170	0	XRCC5
2.3355e-87	-0.323416	0.324	0.419	6.6279e-83	0	PHLPP1
1.35313e-180	0.32335	0.206	0.12	3.84004e-176	0	ARAP2
1.81642e-237	0.322785	0.796	0.72	5.15482e-233	0	TTLL7
1.40872e-231	-0.322756	0.039	0.146	3.99779e-227	0	DOCK10
2.72644e-302	-0.322674	0.017	0.133	7.73735e-298	0	ANK1
1.45133e-128	0.322298	0.218	0.145	4.11872e-124	0	KIAA0895
2.56853e-235	-0.322104	0.069	0.192	7.28923e-231	0	CCDC88C
2.83157e-115	0.322083	0.437	0.372	8.03571e-111	0	SLAIN2
1.3946e-111	-0.321953	0.319	0.433	3.95773e-107	0	NAALADL2
1.15941e-189	-0.321385	0.02	0.101	3.2903e-185	0	CYP26A1
1.43149e-124	-0.32077	0.455	0.567	4.06242e-120	0	SUMF1
4.09177e-285	-0.320054	0.017	0.129	1.1612e-280	0	TACC1
1.39081e-180	-0.319745	0.351	0.502	3.94698e-176	0	AC124312.1
1.10874e-112	0.319345	0.323	0.25	3.14649e-108	0	SGSM1
4.37198e-202	-0.319056	0.122	0.252	1.24072e-197	0	GNG4
2.32259e-133	0.318994	0.469	0.394	6.59127e-129	0	TSPAN14
1.01636e-245	-0.318827	0.011	0.104	2.88431e-241	0	PRDM16
1.92298e-158	-0.318618	0.044	0.128	5.45724e-154	0	PTCHD4
2.54826e-101	-0.318416	0.384	0.492	7.23171e-97	0	WWOX
2.41315e-106	-0.317107	0.197	0.296	6.84827e-102	0	LINC01322
2.81875e-151	-0.316801	0.076	0.17	7.99934e-147	0	AC233296.1
7.60656e-122	-0.316735	0.472	0.583	2.15866e-117	0	CTBP2
7.24042e-123	-0.316703	0.634	0.719	2.05476e-118	0	MARCKSL1
9.59439e-101	0.31651	0.433	0.372	2.72279e-96	0	ERO1B
1.92973e-266	-0.316437	0.015	0.119	5.47638e-262	0	TBL1X
3.21682e-146	-0.316036	0.526	0.644	9.12901e-142	0	NREP
1.01368e-174	-0.315559	0.331	0.479	2.87671e-170	0	KLHL7
4.98889e-67	0.315339	0.206	0.157	1.4158e-62	0	LSAMP-AS1
0	0.315329	0.978	0.904	0	0	TCF4
6.85486e-175	-0.315195	0.104	0.216	1.94534e-170	0	PREX1
2.96182e-106	0.31459	0.359	0.29	8.40534e-102	0	TMEM65
1.25914e-208	-0.314225	0.016	0.102	3.57332e-204	0	SLC6A1
1.53189e-136	-0.313957	0.259	0.383	4.34735e-132	0	FAM184A
2.13899e-279	-0.313778	0.038	0.16	6.07023e-275	0	TEX9
1.26811e-95	-0.313685	0.185	0.275	3.59876e-91	0	UNC13C
1.45514e-178	-0.313574	0.123	0.242	4.12954e-174	0	BBX
1.28525e-231	0.313496	0.765	0.673	3.64742e-227	0	FABP7
0	0.313466	0.952	0.828	0	0	LIMCH1
3.59386e-109	0.31281	0.399	0.333	1.0199e-104	0	GJC1
4.39743e-107	-0.312561	0.422	0.533	1.24795e-102	0	LINC01551
3.98601e-144	0.312409	0.177	0.105	1.13119e-139	0	MMP17
7.50906e-164	-0.312407	0.411	0.553	2.131e-159	0	CNKSR2
0	0.312346	0.963	0.862	0	0	ANK3
5.73171e-155	0.31214	0.22	0.139	1.6266e-150	0	AC025034.1
1.27459e-236	-0.31181	0.119	0.26	3.61717e-232	0	GABRA3
4.68337e-184	-0.311685	0.113	0.231	1.32909e-179	0	NTN4
5.88506e-271	0.311606	0.805	0.665	1.67012e-266	0	CADPS
1.49681e-183	0.311582	0.587	0.477	4.24778e-179	0	ELMOD1
6.27788e-118	0.311577	0.18	0.114	1.7816e-113	0	GRID1-AS1
8.60223e-194	-0.311486	0.022	0.106	2.44123e-189	0	ABTB2
3.85371e-101	0.311471	0.279	0.212	1.09364e-96	0	RTN4RL1
5.24219e-201	-0.311418	0.074	0.187	1.48768e-196	0	CEMIP2
2.68817e-161	-0.311359	0.356	0.498	7.62875e-157	0	KAT6A
2.39518e-142	-0.311153	0.271	0.402	6.79727e-138	0	GMDS
1.47148e-240	0.310859	0.841	0.76	4.17592e-236	0	DOCK3
2.83285e-146	0.310766	0.594	0.533	8.03934e-142	0	ATP2C1
7.06281e-134	-0.310753	0.425	0.547	2.00436e-129	0	SMARCA2
4.1012e-160	0.310455	0.614	0.533	1.16388e-155	0	XYLT1
4.14637e-149	0.310446	0.585	0.515	1.1767e-144	0	ADAM23
8.63866e-231	-0.310364	0.08	0.205	2.45157e-226	0	OSBPL3
3.13925e-240	-0.310317	0.015	0.11	8.90886e-236	0	PTPRR
2.08349e-236	-0.310225	0.076	0.203	5.91273e-232	0	SNRPN
3.12391e-90	0.310209	0.225	0.164	8.86535e-86	0	LINC02389
3.67976e-207	-0.310182	0.163	0.303	1.04428e-202	0	TBR1
3.79444e-233	0.310151	0.622	0.465	1.07683e-228	0	LINGO2
7.29553e-213	-0.310119	0.143	0.283	2.0704e-208	0	RTTN
3.7627e-26	-0.309747	0.258	0.302	1.06782e-21	0	FBXL7
5.01495e-140	-0.309137	0.591	0.692	1.42319e-135	0	STAG1
1.34702e-172	-0.308766	0.253	0.394	3.8227e-168	0	DPY19L3
8.43408e-125	0.308582	0.513	0.447	2.39351e-120	0	ANO10
7.04419e-62	0.308139	0.245	0.195	1.99907e-57	0	PRKCB
4.28367e-77	0.307667	0.268	0.211	1.21566e-72	0	AC025576.2
8.38644e-51	-0.307623	0.341	0.406	2.37999e-46	0	RYR3
4.94499e-104	0.306388	0.494	0.424	1.40334e-99	0	UBE2E2
8.7115e-165	-0.306159	0.172	0.297	2.47224e-160	0	ADRA2A
1.42384e-213	-0.305541	0.016	0.103	4.04071e-209	0	LAMA1
1.28779e-183	-0.305445	0.216	0.361	3.65462e-179	0	LRBA
2.72808e-142	-0.305293	0.43	0.559	7.74202e-138	0	PAXBP1
6.81737e-158	-0.305291	0.306	0.45	1.9347e-153	0	DNAJB6
1.15088e-184	-0.305257	0.077	0.184	3.26607e-180	0	AC012085.2
9.57957e-146	0.305188	0.145	0.079	2.71859e-141	0	GRM7-AS1
4.52958e-151	-0.305137	0.638	0.725	1.28545e-146	0	XPR1
9.78121e-294	-0.305021	0.019	0.134	2.77581e-289	0	AP005433.1
2.93568e-172	0.304917	0.154	0.081	8.33116e-168	0	MYLIP
3.73498e-220	-0.304722	0.108	0.24	1.05995e-215	0	ALDH7A1
4.48806e-116	-0.304323	0.281	0.394	1.27367e-111	0	PAPPA2
2.43292e-237	-0.304136	0.026	0.127	6.90439e-233	0	MIR646HG
4.52063e-148	0.303655	0.574	0.492	1.28291e-143	0	DLGAP1-AS5
4.33432e-17	0.303348	0.37	0.362	1.23004e-12	0	FAM19A2
1.99658e-107	0.30299	0.292	0.222	5.66608e-103	0	SEPT10
2.07899e-77	0.302834	0.206	0.151	5.89995e-73	0	AC091946.1
1.5307e-221	-0.302455	0.976	0.954	4.34398e-217	0	SYT1
7.3838e-60	0.301928	0.221	0.173	2.09545e-55	0	PLS1
4.24046e-88	0.301875	0.259	0.197	1.2034e-83	0	CCNT2-AS1
2.81296e-103	0.301874	0.335	0.266	7.98289e-99	0	ASAH1
2.68846e-221	0.301311	0.811	0.73	7.62957e-217	0	DST
3.1382e-128	-0.301145	0.382	0.502	8.90588e-124	0	CLVS1
3.59784e-170	-0.301082	0.307	0.454	1.02103e-165	0	TBC1D32
1.28071e-109	0.300858	0.149	0.091	3.63453e-105	0	AC120193.1
2.35856e-246	-0.300665	0.053	0.172	6.69335e-242	0	PPP2R1B
8.91428e-150	0.300569	0.56	0.48	2.52978e-145	0	RGL1
4.13879e-228	0.299886	0.706	0.572	1.17455e-223	0	DOCK9
4.34733e-100	-0.299786	0.59	0.697	1.23373e-95	0	RPS23
5.57949e-165	-0.299782	0.291	0.433	1.5834e-160	0	EPC2
1.646e-107	0.299754	0.293	0.223	4.67119e-103	0	PKNOX2
1.08664e-83	0.299218	0.391	0.338	3.08378e-79	0	SSX2IP
3.64673e-75	-0.299135	0.749	0.763	1.03491e-70	0	PPP2R2B
1.52768e-74	-0.298977	0.553	0.612	4.33541e-70	0	EPHA7
1.57576e-144	-0.298792	0.444	0.569	4.47186e-140	0	RFX7
3.66636e-144	-0.298746	0.374	0.512	1.04048e-139	0	HDAC2
2.11455e-136	-0.298019	0.319	0.448	6.00089e-132	0	RBFOX3
4.37824e-80	0.29778	0.312	0.254	1.2425e-75	0	FBXL14
1.8637e-121	-0.297253	0.433	0.558	5.28899e-117	0	MSMO1
1.18032e-151	0.297091	0.631	0.555	3.34963e-147	0	JAZF1
5.28848e-155	-0.296942	0.235	0.368	1.50082e-150	0	ZC4H2
4.4383e-160	0.296688	0.147	0.077	1.25954e-155	0	NTF3
3.66256e-143	-0.296462	0.599	0.708	1.0394e-138	0	DDX17
2.83377e-164	-0.295907	0.318	0.466	8.04195e-160	0	CMSS1
9.43197e-126	0.295825	0.658	0.594	2.6767e-121	0	AP001831.1
2.06058e-222	-0.29547	0.023	0.118	5.84772e-218	0	CHRDL1
4.6148e-96	0.295235	0.348	0.285	1.30963e-91	0	SRGAP2B
1.72015e-105	-0.295101	0.543	0.637	4.8816e-101	0	RALGAPA2
1.79624e-152	-0.29466	0.278	0.415	5.09754e-148	0	SEM1
4.27899e-199	-0.294273	0.118	0.246	1.21433e-194	0	IRF2BP2
7.77524e-89	0.294232	0.267	0.203	2.20654e-84	0	IER5L
2.87436e-99	-0.294067	0.234	0.335	8.15714e-95	0	MID1
1.30925e-140	0.293984	0.66	0.599	3.71551e-136	0	SNAP91
1.43598e-227	0.293934	0.156	0.074	4.07517e-223	0	KDM5D
3.94747e-166	-0.293802	0.269	0.414	1.12025e-161	0	MXI1
3.11115e-80	0.292836	0.298	0.241	8.82912e-76	0	GSDME
1.54403e-253	0.292805	0.882	0.796	4.38182e-249	0	PTPRO
9.45337e-196	-0.292458	0.122	0.249	2.68277e-191	0	DCBLD2
5.34407e-82	0.292389	0.22	0.161	1.51659e-77	0	ACMSD
1.50529e-150	0.292388	0.599	0.515	4.27187e-146	0	LRRC37A3
1.4372e-88	-0.291657	0.572	0.659	4.07863e-84	0	DCX
0	0.291251	0.922	0.767	0	0	MACROD2
4.64911e-90	0.29114	0.292	0.23	1.31937e-85	0	JAKMIP1
1.71255e-119	0.290992	0.464	0.393	4.86004e-115	0	APLP1
2.49813e-249	-0.290811	0.037	0.149	7.08944e-245	0	IKZF2
7.08925e-73	0.290723	0.378	0.326	2.01186e-68	0	SAT2
1.64116e-167	0.290643	0.671	0.582	4.65745e-163	0	DGKI
1.80285e-140	-0.290507	0.224	0.346	5.1163e-136	0	C15orf41
3.41785e-103	0.290401	0.496	0.44	9.69951e-99	0	FCHO2
9.04696e-157	-0.290186	0.203	0.331	2.56744e-152	0	ADGRA3
1.14919e-124	-0.290055	0.464	0.582	3.26129e-120	0	CDKAL1
1.18365e-111	-0.289941	0.393	0.508	3.35908e-107	0	TMEM131L
2.59198e-127	-0.289923	0.329	0.459	7.35577e-123	0	AC105402.3
1.76559e-275	0.289634	0.946	0.838	5.01057e-271	0	MSRA
2.18957e-122	-0.288948	0.092	0.176	6.21379e-118	0	CBLN2
1.72937e-135	0.288423	0.659	0.599	4.90778e-131	0	PACS1
2.29125e-95	0.288261	0.282	0.216	6.50234e-91	0	EEF1A2
3.74396e-92	0.287904	0.331	0.267	1.0625e-87	0	AC093110.1
5.32549e-259	0.287871	0.829	0.662	1.51132e-254	0	EPHA3
6.23603e-148	-0.287716	0.586	0.698	1.76972e-143	0	PNISR
1.44133e-155	-0.287678	0.764	0.82	4.09034e-151	0	APP
3.19514e-138	0.287149	0.683	0.623	9.06748e-134	0	GTDC1
8.81576e-148	-0.287025	0.27	0.405	2.50182e-143	0	CCDC144NL-AS1
2.94183e-83	0.286997	0.541	0.489	8.34862e-79	0	SPOCK1
8.98673e-149	-0.286849	0.07	0.16	2.55035e-144	0	PRAG1
2.40887e-133	-0.286636	0.052	0.13	6.83613e-129	0	PLD5
1.95593e-105	-0.286548	0.189	0.288	5.55072e-101	0	ITGB8
1.60843e-184	-0.286427	0.164	0.298	4.56455e-180	0	FANCL
1.87096e-177	-0.286339	0.78	0.842	5.30961e-173	0	WSB1
1.78835e-149	-0.286061	0.234	0.364	5.07516e-145	0	QSER1
0	0.28605	0.929	0.883	0	0	RTN4
8.17805e-79	0.285939	0.24	0.183	2.32085e-74	0	FAM78B
2.55758e-145	-0.28513	0.041	0.119	7.25815e-141	0	LINC01435
5.71521e-176	0.284723	0.164	0.088	1.62192e-171	0	THBS1
7.41079e-203	-0.284297	0.148	0.286	2.10311e-198	0	TANK
1.88301e-105	-0.284038	0.209	0.313	5.34378e-101	0	AKAP12
1.22022e-142	-0.283954	0.395	0.531	3.46286e-138	0	USP47
2.75846e-114	-0.283679	0.133	0.226	7.82823e-110	0	ADD3
2.80365e-159	-0.283665	0.271	0.413	7.95649e-155	0	ZNF711
4.71406e-121	-0.283245	0.085	0.169	1.3378e-116	0	ARHGAP26
3.81692e-101	0.282981	0.55	0.5	1.0832e-96	0	RAP1GDS1
5.06703e-172	-0.282582	0.176	0.308	1.43797e-167	0	SRP9
2.07541e-113	-0.282158	0.35	0.476	5.88982e-109	0	RPS12
8.88542e-82	0.281696	0.33	0.273	2.52159e-77	0	USP46
2.66398e-79	0.281489	0.566	0.493	7.5601e-75	0	MGAT4C
1.80304e-91	0.281472	0.382	0.319	5.11686e-87	0	L1CAM
4.59562e-146	0.281147	0.657	0.59	1.30419e-141	0	AC012358.3
2.94582e-72	-0.280873	0.504	0.577	8.35995e-68	0	APBA1
9.73164e-111	0.280743	0.556	0.489	2.76174e-106	0	DLGAP1-AS4
2.54246e-140	-0.280719	0.343	0.48	7.21524e-136	0	USP22
7.0965e-272	-0.280602	0.017	0.124	2.01392e-267	0	FHDC1
5.07526e-206	-0.280454	0.078	0.195	1.44031e-201	0	SLC35F2
1.38977e-217	-0.280255	0.105	0.237	3.94403e-213	0	EPS15
1.42093e-95	-0.280013	0.433	0.538	4.03247e-91	0	FAM110B
1.22487e-85	0.279662	0.266	0.206	3.47606e-81	0	SLK
2.24366e-141	0.27899	0.664	0.58	6.36728e-137	0	SH3GL2
4.07144e-158	-0.278832	0.218	0.352	1.15543e-153	0	ZNF253
9.56724e-229	-0.27863	0.052	0.166	2.71509e-224	0	PTAR1
8.59002e-74	0.278614	0.262	0.205	2.43776e-69	0	AL390774.2
2.15115e-86	0.278563	0.432	0.379	6.10474e-82	0	FP700111.1
1.32151e-96	-0.278151	0.513	0.61	3.75033e-92	0	NSG2
1.72122e-159	-0.27807	0.203	0.335	4.88465e-155	0	PRDM8
3.38381e-201	-0.277627	0.11	0.235	9.60292e-197	0	CEP70
1.65287e-29	-0.277043	0.739	0.727	4.69067e-25	0	DCC
1.40595e-126	-0.276808	0.091	0.179	3.98995e-122	0	HELLS
4.80672e-106	0.276341	0.52	0.456	1.3641e-101	0	LRP4
3.38811e-90	0.276052	0.251	0.187	9.61511e-86	0	PTPRE
8.68555e-94	0.275584	0.241	0.176	2.46487e-89	0	AP005131.1
8.44398e-129	-0.275361	0.349	0.48	2.39632e-124	0	NASP
9.13223e-125	-0.275335	0.049	0.122	2.59163e-120	0	OCA2
6.4799e-142	-0.274894	0.18	0.297	1.83893e-137	0	AL139807.1
1.03393e-120	-0.274885	0.403	0.526	2.9342e-116	0	ARID2
4.45418e-122	-0.274594	0.433	0.552	1.26405e-117	0	NFASC
4.62012e-226	-0.274062	0.065	0.184	1.31114e-221	0	PTK7
1.41863e-178	-0.274047	0.162	0.293	4.02594e-174	0	STXBP4
1.22282e-66	-0.274038	0.251	0.33	3.47024e-62	0	SNCAIP
1.67728e-83	0.273673	0.21	0.153	4.75994e-79	0	HOMER2
3.62773e-81	-0.273643	0.597	0.678	1.02951e-76	0	C1orf61
1.00474e-65	0.273599	0.255	0.205	2.85134e-61	0	PITPNM2
3.90463e-170	-0.273547	0.182	0.314	1.1081e-165	0	CDK17
9.19083e-197	-0.27323	0.03	0.12	2.60827e-192	0	DPP10-AS1
9.14812e-142	-0.272954	0.165	0.279	2.59615e-137	0	ATG10
8.65314e-139	-0.272338	0.032	0.102	2.45567e-134	0	C21orf58
2.53258e-133	-0.272188	0.243	0.366	7.18721e-129	0	KIAA1958
7.86698e-203	-0.272051	0.079	0.196	2.23257e-198	0	ZFAND6
2.01497e-100	-0.271692	0.26	0.365	5.71827e-96	0	BACH1
1.20581e-164	-0.271297	0.098	0.205	3.42198e-160	0	ANTXR2
1.03359e-164	-0.271245	0.184	0.314	2.93323e-160	0	STAT5B
1.6554e-142	-0.271035	0.235	0.362	4.69786e-138	0	SPATA5
1.01917e-108	0.270996	0.176	0.113	2.89229e-104	0	RHOBTB1
1.4766e-62	0.270886	0.195	0.147	4.19045e-58	0	PPP2R2C
2.00429e-121	-0.270876	0.486	0.601	5.68797e-117	0	DENND5B
1.28098e-209	-0.270776	0.056	0.164	3.63529e-205	0	C14orf132
1.24125e-146	-0.270307	0.219	0.348	3.52254e-142	0	EIF1AX
2.85028e-73	0.270215	0.37	0.32	8.0888e-69	0	RNF19A
1.19056e-130	0.270051	0.194	0.121	3.3787e-126	0	TTTY15
2.33146e-123	0.270008	0.652	0.601	6.61646e-119	0	ATXN2
2.63867e-100	-0.269891	0.39	0.503	7.48829e-96	0	MYO16
2.38495e-73	0.269848	0.412	0.361	6.76824e-69	0	WNT5B
8.82634e-229	-0.269787	0.049	0.162	2.50483e-224	0	CADM2-AS1
1.05001e-185	-0.269785	0.182	0.322	2.97982e-181	0	DGKD
1.47092e-174	0.269655	0.115	0.052	4.17433e-170	0	ADAMTS3
8.15117e-70	0.269577	0.331	0.278	2.31322e-65	0	RSU1
2.40324e-101	-0.269495	0.319	0.429	6.82016e-97	0	JARID2
1.41128e-139	-0.269427	0.261	0.393	4.00507e-135	0	CCNG2
1.39608e-121	-0.269133	0.198	0.311	3.96195e-117	0	SEMA6A-AS1
1.32675e-58	0.268799	0.27	0.223	3.76518e-54	0	AC016910.1
1.08193e-178	-0.268551	0.046	0.139	3.07041e-174	0	FSIP2
1.27672e-170	0.268385	0.131	0.065	3.6232e-166	0	RBM24
1.37748e-98	-0.268097	0.338	0.446	3.90916e-94	0	SLCO5A1
1.97047e-144	-0.268079	0.193	0.315	5.592e-140	0	ATXN7L3B
3.09454e-150	-0.267701	0.176	0.297	8.78201e-146	0	CLIC4
2.37454e-170	-0.267359	0.105	0.218	6.7387e-166	0	ZC3H12C
6.2766e-135	-0.267329	0.276	0.409	1.78124e-130	0	SRSF3
1.97658e-145	0.267004	0.15	0.083	5.60933e-141	0	DNM3OS
1.25775e-82	-0.266931	0.628	0.704	3.56937e-78	0	MIR181A1HG
1.10284e-63	0.266895	0.287	0.239	3.12974e-59	0	ANKRD27
2.36566e-187	-0.266841	0.081	0.193	6.71351e-183	0	SETD7
2.9613e-256	0.266786	0.107	0.039	8.40389e-252	0	TDRG1
6.41038e-163	-0.266712	0.166	0.292	1.8192e-158	0	SMARCA5
3.0179e-98	0.266535	0.573	0.523	8.56449e-94	0	RAB6A
3.26477e-110	-0.266348	0.347	0.463	9.2651e-106	0	DIP2A
4.01995e-156	-0.266185	0.053	0.141	1.14082e-151	0	METAP1D
1.13808e-147	-0.266009	0.182	0.305	3.22975e-143	0	ATP6V1G1
5.5777e-144	-0.265825	0.154	0.267	1.5829e-139	0	MT-ND5
1.20123e-102	-0.26563	0.378	0.497	3.40898e-98	0	EIF4A2
4.23445e-152	-0.265075	0.176	0.299	1.20169e-147	0	ANKRD50
8.78888e-181	-0.2649	0.139	0.266	2.4942e-176	0	BCKDHB
8.65302e-145	-0.264783	0.334	0.475	2.45564e-140	0	MTREX
9.55843e-205	-0.264405	0.065	0.176	2.71259e-200	0	MAMLD1
4.52842e-112	-0.264181	0.332	0.451	1.28512e-107	0	SCLT1
5.27955e-160	0.264141	0.731	0.637	1.49828e-155	0	UBA6-AS1
4.52156e-97	0.263676	0.38	0.312	1.28317e-92	0	INA
5.32904e-125	-0.263301	0.216	0.333	1.51233e-120	0	CAMK2N1
4.05757e-165	0.263049	0.777	0.644	1.1515e-160	0	C8orf34
1.15022e-115	-0.263031	0.161	0.262	3.26421e-111	0	BRINP1
8.2718e-107	-0.262787	0.249	0.362	2.34745e-102	0	UBB
2.39537e-79	0.262722	0.202	0.146	6.79783e-75	0	AC009951.2
2.04949e-174	-0.262211	0.171	0.304	5.81624e-170	0	SUSD1
2.00516e-236	-0.261665	0.045	0.158	5.69046e-232	0	CADM2-AS2
8.15802e-135	-0.26121	0.663	0.745	2.31516e-130	0	PTK2
4.01541e-48	0.261108	0.312	0.271	1.13953e-43	0	ABCB1
2.93532e-84	0.260951	0.194	0.137	8.33014e-80	0	SMYD2
1.36059e-68	0.260891	0.32	0.268	3.86122e-64	0	MED27
2.69722e-86	0.260834	0.439	0.379	7.65443e-82	0	CSAD
7.59909e-127	0.260575	0.629	0.554	2.15655e-122	0	PRKAR2B
5.02829e-106	0.260502	0.607	0.559	1.42698e-101	0	CSPP1
6.63755e-47	0.259823	0.276	0.237	1.88367e-42	0	AL450384.2
1.40498e-279	0.25954	0.799	0.646	3.98718e-275	0	XKR4
7.41522e-167	-0.259438	0.088	0.192	2.10436e-162	0	ZHX2
1.49757e-119	0.259429	0.537	0.465	4.24994e-115	0	FUT8
1.04875e-116	-0.25937	0.247	0.362	2.97625e-112	0	STXBP5L
2.50263e-102	-0.259355	0.281	0.393	7.10221e-98	0	STEAP1B
9.24804e-147	-0.259266	0.194	0.319	2.6245e-142	0	PDSS2
2.96644e-142	-0.259154	0.249	0.381	8.41847e-138	0	SKA2
1.00061e-71	0.259132	0.417	0.37	2.83962e-67	0	CHCHD6
2.38159e-112	-0.259026	0.389	0.511	6.75871e-108	0	MKLN1
7.12404e-159	-0.258885	0.143	0.261	2.02173e-154	0	POLA1
5.44397e-193	-0.258871	0.029	0.118	1.54494e-188	0	PLEKHG1
1.87187e-124	-0.258756	0.677	0.755	5.31219e-120	0	ZNF292
2.38607e-89	0.258641	0.185	0.127	6.77143e-85	0	DGKE
1.10124e-57	0.258631	0.378	0.336	3.12522e-53	0	RAP1GAP2
1.61248e-95	0.258603	0.515	0.456	4.57605e-91	0	PLPPR4
6.25241e-64	-0.258448	0.212	0.288	1.77437e-59	0	OLFM3
4.38581e-60	0.257878	0.314	0.267	1.24465e-55	0	PLEKHA6
3.55332e-54	0.257585	0.215	0.17	1.0084e-49	0	PCDH9-AS4
1.48349e-110	-0.257519	0.347	0.467	4.20999e-106	0	PHF21A
3.35231e-101	0.257215	0.132	0.078	9.51352e-97	0	STAC
4.32303e-114	-0.256851	0.208	0.316	1.22683e-109	0	PALLD
9.33337e-158	-0.256784	0.04	0.122	2.64872e-153	0	GPR156
1.07166e-125	-0.256674	0.237	0.359	3.04126e-121	0	TMEM35A
2.28915e-157	-0.256593	0.181	0.309	6.49639e-153	0	STMP1
8.85588e-113	-0.256574	0.276	0.393	2.51321e-108	0	RPS28
2.9137e-122	0.25656	0.82	0.778	8.26879e-118	0	FOXG1
1.27083e-120	-0.256243	0.434	0.565	3.60649e-116	0	FILIP1L
1.86405e-96	0.25608	0.155	0.099	5.28999e-92	0	ARNTL2
3.17769e-106	-0.256015	0.366	0.481	9.01797e-102	0	UGGT2
1.14472e-121	-0.255876	0.226	0.341	3.24859e-117	0	ST3GAL6
7.12258e-91	-0.255875	0.232	0.327	2.02132e-86	0	BHLHE22
1.2597e-124	-0.255678	0.145	0.248	3.57489e-120	0	ETV6
4.15034e-172	-0.255545	0.03	0.112	1.17783e-167	0	LRIG1
1.32774e-152	-0.255406	0.182	0.306	3.768e-148	0	NUP93
1.3891e-203	-0.254937	0.081	0.199	3.94213e-199	0	PWRN1
3.21478e-69	0.254844	0.23	0.177	9.12322e-65	0	DTX4
2.33085e-20	0.254441	0.432	0.432	6.61473e-16	0	SYNE1
1.29632e-18	-0.254369	0.251	0.288	3.67882e-14	0	ALCAM
5.27816e-186	-0.254156	0.042	0.136	1.49789e-181	0	SIAH3
7.41529e-94	-0.253888	0.401	0.509	2.10439e-89	0	CD47
1.43804e-45	0.253511	0.298	0.259	4.08102e-41	0	MYT1L-AS1
2.08029e-139	-0.253402	0.122	0.225	5.90366e-135	0	AL359710.1
5.91744e-156	-0.253187	0.182	0.308	1.67931e-151	0	LRCH2
2.05846e-43	0.253032	0.144	0.107	5.84169e-39	0	BMPR1B
1.07658e-74	0.252828	0.35	0.292	3.05523e-70	0	AC098829.1
1.75457e-201	-0.252798	0.019	0.104	4.9793e-197	0	CCDC129
7.29746e-104	-0.252653	0.626	0.705	2.07095e-99	0	HECTD4
2.41991e-67	0.252519	0.254	0.201	6.86746e-63	0	FGF9
4.24229e-44	0.252245	0.276	0.238	1.20392e-39	0	OSBPL1A
5.77892e-210	-0.252029	0.02	0.109	1.64e-205	0	DPP4
3.35565e-80	0.251949	0.155	0.104	9.52301e-76	0	SAV1
4.15479e-143	-0.251908	0.219	0.347	1.17909e-138	0	N4BP2
6.8713e-94	0.251879	0.433	0.366	1.95001e-89	0	RIMBP2
2.57536e-43	-0.25173	0.551	0.593	7.30861e-39	0	MN1
2.35197e-171	-0.251582	0.071	0.171	6.67466e-167	0	AC016831.7
1.2154e-149	-0.251516	0.098	0.2	3.44918e-145	0	CAMKMT
1.52944e-158	-0.251139	0.222	0.359	4.3404e-154	0	VPS41
9.31931e-194	0.25111	0.892	0.787	2.64473e-189	0	FAT3
2.43531e-85	0.250983	0.438	0.378	6.91116e-81	0	AL158840.1
1.2509e-127	-0.250966	0.219	0.339	3.54992e-123	0	SIK2
3.91596e-194	-0.250773	0.087	0.204	1.11131e-189	0	ELMOD2
3.82382e-231	-0.250737	0.034	0.138	1.08516e-226	0	AL162431.2
1.08776e-142	0.250729	0.81	0.755	3.08696e-138	0	SBF2
3.48423e-112	-0.250439	0.304	0.426	9.88788e-108	0	AL662796.1
5.22328e-117	-0.250359	0.254	0.373	1.48232e-112	0	IVNS1ABP
1.14171e-56	0.250341	0.338	0.295	3.24006e-52	0	ATP6V0A2
6.16814e-63	0.250328	0.27	0.219	1.75046e-58	0	RASSF2
2.04976e-126	-0.250324	0.345	0.472	5.81701e-122	0	PCNX2
4.49669e-59	0.250056	0.157	0.112	1.27612e-54	0	AC019330.1
0	-3.32465	0.142	0.743	0	1	OPCML
0	-3.0354	0.177	0.666	0	1	DPP10
0	-2.93292	0.126	0.567	0	1	HS3ST4
0	-2.85805	0.216	0.816	0	1	KAZN
0	-2.75043	0.145	0.775	0	1	PCDH9
2.71249e-201	-2.70415	0.118	0.264	7.69779e-197	1	ERBB4
0	-2.66863	0.065	0.556	0	1	LRRC4C
0	-2.66454	0.059	0.636	0	1	MDGA2
0	-2.62983	0.091	0.301	0	1	NRXN3
0	-2.58192	0.228	0.775	0	1	TENM2
0	-2.31587	0.18	0.622	0	1	TLE4
0	-2.21217	0.086	0.516	0	1	TRPM3
0	-2.05883	0.076	0.473	0	1	SORCS1
0	-2.02098	0.068	0.524	0	1	KLHL1
0	-2.00644	0.239	0.599	0	1	PTPRK
0	-1.90393	0.111	0.615	0	1	GRM5
0	-1.89087	0.025	0.448	0	1	ADAMTS19
0	-1.88311	0.063	0.526	0	1	MAGI1
0	-1.86886	0.043	0.544	0	1	SYN3
0	1.83454	0.931	0.466	0	1	CDH4
0	1.81901	0.796	0.383	0	1	HS6ST3
0	-1.8142	0.303	0.702	0	1	GRIK2
0	-1.7282	0.444	0.752	0	1	LRP1B
0	-1.71704	0.102	0.524	0	1	LINGO2
0	-1.71554	0.191	0.654	0	1	GPC6
0	-1.7131	0.159	0.568	0	1	NEGR1
0	-1.71161	0.284	0.792	0	1	GRIN2B
0	-1.71107	0.11	0.431	0	1	RGS6
0	-1.7095	0.096	0.494	0	1	NCAM2
0	-1.70146	0.431	0.788	0	1	LSAMP
5.33474e-304	-1.70072	0.14	0.335	1.51395e-299	1	NPAS3
0	-1.69103	0.038	0.435	0	1	FOXP2
0	-1.68591	0.333	0.746	0	1	LRRTM4
0	-1.67321	0.637	0.901	0	1	NRG3
0	-1.6457	0.125	0.544	0	1	EFNA5
0	-1.64045	0.03	0.444	0	1	KLHL32
0	-1.6184	0.065	0.541	0	1	PRICKLE2
0	-1.58948	0.108	0.51	0	1	ZFPM2
0	-1.58787	0.045	0.454	0	1	AC008591.1
0	-1.58616	0.068	0.42	0	1	CNTNAP5
0	-1.58392	0.255	0.625	0	1	GRID2
0	-1.58198	0.038	0.423	0	1	GRIK3
0	-1.57273	0.021	0.442	0	1	PCDH9-AS2
0	-1.56753	0.214	0.633	0	1	KHDRBS3
0	-1.55645	0.081	0.504	0	1	RYR2
0	-1.54412	0.058	0.509	0	1	CHSY3
0	-1.53431	0.131	0.628	0	1	SHISA9
0	-1.53408	0.187	0.626	0	1	CSMD3
0	-1.51665	0.922	0.98	0	1	ROBO2
0	-1.51454	0.079	0.458	0	1	ZNF385D
0	-1.51394	0.487	0.792	0	1	CSMD1
0	-1.48225	0.044	0.388	0	1	THSD7B
0	-1.47219	0.144	0.526	0	1	PEX5L
0	-1.44073	0.243	0.696	0	1	CSMD2
0	1.4396	0.75	0.396	0	1	PID1
4.0035e-156	-1.42688	0.017	0.11	1.13615e-151	1	NXPH1
0	-1.42172	0.033	0.329	0	1	GABRG3
0	1.42094	0.823	0.477	0	1	CLMP
0	-1.41614	0.211	0.567	0	1	ADAMTSL1
0	1.39502	0.925	0.469	0	1	CUX2
0	-1.3925	0.292	0.699	0	1	AP001825.1
0	-1.36994	0.046	0.419	0	1	NELL1
0	-1.36672	0.113	0.515	0	1	KCNMA1
0	-1.36315	0.194	0.502	0	1	EPHA6
0	-1.36065	0.187	0.534	0	1	MGAT4C
0	-1.36043	0.839	0.939	0	1	DLG2
0	-1.35212	0.062	0.388	0	1	LUZP2
0	-1.33918	0.021	0.37	0	1	SORCS3
0	1.33692	0.821	0.546	0	1	KLHL29
0	-1.3311	0.776	0.915	0	1	MEF2C
0	-1.31551	0.166	0.546	0	1	RIMS2
0	-1.31329	0.276	0.724	0	1	CADPS
0	-1.3094	0.028	0.402	0	1	NEBL
0	-1.30176	0.031	0.436	0	1	CARMIL1
0	-1.30002	0.331	0.694	0	1	C8orf34
0	1.29892	0.952	0.705	0	1	MEIS2
0	-1.29759	0.328	0.674	0	1	FOXP1
0	-1.29732	0.059	0.45	0	1	AC010127.1
0	-1.29092	0.045	0.224	0	1	SOX6
0	1.29011	0.819	0.517	0	1	ENC1
0	-1.28813	0.067	0.355	0	1	CLSTN2
0	-1.2832	0.03	0.445	0	1	ARHGAP20
0	1.25902	0.963	0.491	0	1	XIST
0	-1.25798	0.14	0.533	0	1	PTPRG
0	-1.24696	0.116	0.481	0	1	GAS7
0	1.24471	0.935	0.705	0	1	UNC5D
0	1.2394	0.967	0.786	0	1	CCSER1
0	-1.23246	0.664	0.904	0	1	MAGI2
0	-1.22646	0.068	0.496	0	1	NTRK2
0	-1.2197	0.33	0.588	0	1	DOK5
0	-1.2172	0.107	0.324	0	1	CDH18
0	-1.20978	0.577	0.808	0	1	MACROD2
0	-1.18398	0.253	0.625	0	1	MARCH1
0	-1.18386	0.114	0.488	0	1	PDZD2
0	-1.18009	0.065	0.326	0	1	PLXDC2
0	-1.17887	0.065	0.407	0	1	ARL17B
0	-1.1701	0.039	0.289	0	1	PTPRT
0	-1.16842	0.205	0.608	0	1	ANO4
0	-1.1666	0.026	0.391	0	1	TIMP3
0	-1.16627	0.253	0.632	0	1	CALN1
0	-1.16434	0.458	0.764	0	1	KHDRBS2
0	-1.15747	0.741	0.844	0	1	RALYL
0	-1.14655	0.083	0.428	0	1	RYR3
0	-1.14357	0.2	0.543	0	1	DSCAML1
0	1.14122	0.861	0.613	0	1	VCAN
0	1.13204	0.71	0.439	0	1	LINC01103
0	-1.12773	0.218	0.515	0	1	AC092691.1
0	-1.121	0.103	0.395	0	1	CACNA2D3
0	-1.118	0.121	0.422	0	1	SEMA3E
0	-1.11219	0.222	0.627	0	1	CACNA1C
0	-1.10913	0.154	0.566	0	1	ADCY1
0	-1.10437	0.065	0.452	0	1	AC245297.3
0	1.10133	0.64	0.386	0	1	VCAN-AS1
0	-1.09928	0.018	0.276	0	1	ZNF385B
0	1.09691	0.948	0.659	0	1	EPHA3
0	-1.09179	0.081	0.38	0	1	TENM3
0	-1.09	0.021	0.347	0	1	CSGALNACT1
0	-1.08984	0.081	0.47	0	1	KIAA0319
0	1.0848	0.973	0.865	0	1	TTC28
0	-1.08137	0.079	0.381	0	1	THSD7A
0	-1.08124	0.439	0.785	0	1	DNM3
0	1.07021	0.684	0.499	0	1	IQCJ-SCHIP1
0	1.06825	0.437	0.202	0	1	PRKG2
0	-1.0666	0.821	0.909	0	1	NLGN1
0	1.05773	0.566	0.269	0	1	DPY19L1
0	-1.05208	0.006	0.272	0	1	NLGN4Y
1.70177e-164	-1.05019	0.031	0.135	4.82944e-160	1	DLX6-AS1
0	1.04928	0.515	0.309	0	1	SRM
0	1.04125	0.624	0.403	0	1	LINC01102
0	-1.03312	0.931	0.956	0	1	CELF2
0	-1.02903	0.104	0.424	0	1	LRFN5
0	-1.02301	0.304	0.666	0	1	CNTN1
0	-1.0225	0.044	0.307	0	1	ALCAM
0	-1.01913	0.256	0.619	0	1	GRM3
0	1.01152	0.707	0.519	0	1	TG
0	-1.00733	0.053	0.39	0	1	IGSF21
0	-1.00616	0.027	0.313	0	1	COL12A1
0	-0.999818	0.031	0.272	0	1	BRINP3
0	-0.999556	0.039	0.33	0	1	PCSK5
0	-0.999039	0.342	0.678	0	1	NCKAP5
0	-0.998165	0.077	0.371	0	1	PCSK2
0	-0.984821	0.111	0.336	0	1	KIAA1217
0	-0.983033	0.111	0.486	0	1	ARFGEF3
0	-0.982552	0.15	0.494	0	1	AP002370.2
0	0.981884	0.415	0.187	0	1	PRSS12
0	0.979599	0.781	0.599	0	1	SEMA3C
0	0.978952	0.626	0.452	0	1	GLRA2
0	-0.978262	0.078	0.417	0	1	HCN1
0	-0.975783	0.366	0.682	0	1	ATRNL1
0	0.973883	0.665	0.482	0	1	AC097537.1
0	0.967409	0.821	0.656	0	1	SLA
0	-0.965837	0.091	0.439	0	1	TSHZ3
0	-0.965355	0.316	0.68	0	1	PDE4DIP
0	-0.958705	0.053	0.342	0	1	ARHGAP15
1.46897e-267	-0.953852	0.03	0.181	4.16879e-263	1	SLIT3
0	0.952268	0.784	0.568	0	1	MN1
0	-0.95111	0.553	0.821	0	1	DMD
0	-0.948425	0.053	0.325	0	1	TTTY14
3.32829e-256	-0.941353	0.058	0.22	9.44535e-252	1	LHFPL3
0	-0.938717	0.297	0.584	0	1	CCBE1
9.55618e-111	0.9381	0.502	0.455	2.71195e-106	1	KCNIP4
3.22384e-262	-0.93732	0.069	0.236	9.14894e-258	1	SGCZ
0	-0.936392	0.169	0.532	0	1	BCL2
0	0.936167	0.757	0.631	0	1	ATP8A2
0	-0.931573	0.068	0.403	0	1	SYN2
0	-0.929033	0.398	0.693	0	1	XKR4
0	-0.917877	0.264	0.622	0	1	DOCK9
0	-0.916726	0.038	0.318	0	1	FAM189A1
0	-0.916708	0.04	0.246	0	1	PCDH11Y
0	-0.912183	0.036	0.285	0	1	UNC13C
0	-0.908486	0.194	0.548	0	1	MPP6
0	-0.907627	0.275	0.594	0	1	FGF14
0	-0.903922	0.172	0.475	0	1	SYBU
0	-0.9004	0.027	0.245	0	1	DLC1
0	-0.899179	0.372	0.674	0	1	NRCAM
0	0.895719	0.44	0.235	0	1	HUNK
0	-0.888146	0.017	0.223	0	1	UNC5C
0	-0.887602	0.091	0.373	0	1	SIPA1L1
0	-0.885383	0.715	0.891	0	1	ANK3
0	0.885238	0.894	0.773	0	1	TENM4
0	0.885011	0.998	0.945	0	1	PDE4D
0	-0.884138	0.127	0.415	0	1	CHRM3
0	0.883164	0.999	0.964	0	1	RBFOX1
0	0.882696	0.674	0.458	0	1	GRAMD1B
1.21862e-301	-0.874992	0.03	0.198	3.45833e-297	1	AC125613.1
0	-0.873827	0.137	0.479	0	1	SLIT1
3.19238e-83	-0.872796	0.045	0.116	9.05967e-79	1	ADARB2
0	-0.870964	0.026	0.243	0	1	NWD2
0	-0.870868	0.032	0.26	0	1	AL590006.1
3.10586e-181	-0.87049	0.745	0.802	8.81411e-177	1	ROBO1
0	-0.86993	0.051	0.367	0	1	SCN9A
0	-0.865441	0.203	0.476	0	1	PCDH7
0	-0.865418	0.019	0.204	0	1	ZNF804B
0	-0.862591	0.047	0.28	0	1	MAML2
0	-0.860699	0.22	0.539	0	1	LMO7
0	0.859602	0.588	0.413	0	1	KCNK2
0	-0.855595	0.04	0.268	0	1	UTRN
0	0.851957	0.994	0.882	0	1	SATB2
0	0.850625	0.427	0.236	0	1	ZNF423
0	0.845955	0.945	0.835	0	1	LIMCH1
0	-0.845904	0.088	0.416	0	1	RANBP17
0	0.844062	0.998	0.986	0	1	GPM6A
0	-0.839965	0.062	0.32	0	1	MTUS2
0	-0.838422	0.036	0.327	0	1	GRM5-AS1
7.13788e-134	-0.836569	0.052	0.151	2.02566e-129	1	GLI3
0	-0.833337	0.087	0.393	0	1	CELF4
0	-0.833264	0.072	0.38	0	1	ABLIM1
0	0.832603	0.914	0.667	0	1	PLXNA4
0	0.830144	0.848	0.717	0	1	DCC
0	0.827188	0.951	0.832	0	1	SOX11
2.13311e-177	-0.825604	0.485	0.616	6.05355e-173	1	PDE1A
0	-0.825215	0.14	0.457	0	1	ADCY2
0	0.825182	0.661	0.494	0	1	FAM13A
0	-0.823322	0.126	0.423	0	1	NR2F1
0	-0.819786	0.05	0.283	0	1	CDH13
0	-0.817605	0.122	0.357	0	1	TMTC1
0	-0.80985	0.117	0.398	0	1	ST6GALNAC5
0	-0.806105	0.008	0.215	0	1	STARD13
0	-0.801715	0.348	0.623	0	1	SLC35F1
0	-0.800015	0.046	0.315	0	1	LPL
0	0.793761	0.676	0.514	0	1	CSRP2
0	0.792787	0.465	0.3	0	1	BHLHE22
0	-0.792695	0.538	0.744	0	1	DPP6
0	0.792159	0.613	0.439	0	1	POU3F2
0	-0.791876	0.242	0.552	0	1	FUT9
0	-0.791627	0.258	0.581	0	1	AL596451.1
0	-0.790467	0.065	0.336	0	1	AP000787.1
0	-0.79012	0.056	0.304	0	1	TMEFF2
0	0.78945	0.655	0.531	0	1	PGAP1
0	-0.787584	0.044	0.334	0	1	U91319.1
0	-0.787336	0.203	0.471	0	1	TNR
0	0.787332	0.387	0.25	0	1	DNAH10
1.60877e-122	0.783976	0.344	0.267	4.56553e-118	1	NRP1
0	-0.783769	0.014	0.197	0	1	GNG12-AS1
0	-0.78216	0.068	0.355	0	1	DIAPH2
0	-0.782111	0.158	0.428	0	1	SLC24A2
0	-0.779307	0.092	0.349	0	1	ADAMTSL3
0	0.778756	0.612	0.506	0	1	SNAP25-AS1
0	0.775428	0.4	0.239	0	1	SNTG2
7.50071e-262	-0.772319	0.28	0.488	2.12863e-257	1	TMEM132B
0	-0.769002	0.371	0.627	0	1	FRMPD4
0	-0.768291	0.148	0.403	0	1	SEZ6L
7.78707e-298	0.763314	0.3	0.158	2.20989e-293	1	CPNE8
0	0.763286	0.87	0.77	0	1	SHTN1
0	0.76183	0.982	0.91	0	1	CADM2
0	0.760011	0.753	0.63	0	1	ENO4
0	-0.754564	0.032	0.291	0	1	GABRA2
0	-0.754044	0.317	0.628	0	1	NIN
0	0.752439	0.36	0.212	0	1	CNKSR3
0	0.752429	0.917	0.813	0	1	HSP90AA1
9.83371e-301	-0.7501	0.018	0.177	2.79071e-296	1	SLC35F3
0	-0.748017	0.318	0.638	0	1	CDH11
1.66344e-278	-0.746592	0.28	0.488	4.72067e-274	1	DLGAP2
0	-0.745933	0.245	0.572	0	1	CHST11
1.60141e-188	0.744409	0.37	0.267	4.54464e-184	1	NDST3
0	-0.744135	0.021	0.259	0	1	GABRB1
3.70075e-235	-0.744101	0.132	0.313	1.05024e-230	1	RORA
9.02594e-285	0.743107	0.394	0.265	2.56147e-280	1	LNX1
0	0.742969	0.507	0.333	0	1	VSTM2L
0	-0.742655	0.643	0.821	0	1	PTPRN2
8.33638e-282	-0.734896	0.039	0.202	2.36578e-277	1	ST18
0	-0.7321	0.024	0.221	0	1	SHISA6
7.08524e-68	-0.730817	0.314	0.435	2.01072e-63	1	PTN
0	-0.730132	0.166	0.46	0	1	CDHR3
0	0.726749	0.604	0.51	0	1	LINC01551
0	-0.725465	0.009	0.199	0	1	SAMD5
0	0.721943	0.935	0.829	0	1	CACNA2D1
0	-0.720722	0.107	0.436	0	1	CLSTN1
0	-0.71561	0.007	0.186	0	1	DPP10-AS3
3.89812e-266	-0.715054	0.057	0.224	1.10625e-261	1	AC109466.1
4.5999e-225	0.711842	0.449	0.347	1.3054e-220	1	MB21D2
0	-0.710767	0.874	0.927	0	1	NAV3
0	0.708106	0.758	0.664	0	1	LINC00599
0	-0.706578	0.143	0.412	0	1	MARCH3
0	-0.704839	0.51	0.723	0	1	CELF2-AS2
0	-0.695809	0.317	0.621	0	1	DGKI
2.46233e-240	0.695035	0.613	0.567	6.98786e-236	1	RNF150
0	-0.690069	0.197	0.501	0	1	ATP8A1
0	0.688019	0.621	0.531	0	1	DOPEY2
0	-0.687177	0.413	0.674	0	1	HDAC9
2.83939e-304	-0.687005	0.006	0.159	8.0579e-300	1	AL354771.1
0	-0.683202	0.052	0.248	0	1	LHFPL6
2.59226e-259	-0.681085	0.017	0.158	7.35658e-255	1	THRB
3.53071e-237	-0.680012	0.042	0.188	1.00198e-232	1	IL1RAPL2
2.25064e-205	-0.678864	0.107	0.264	6.38709e-201	1	ZEB1
0	-0.678558	0.076	0.305	0	1	NEFM
0	-0.677088	0.041	0.285	0	1	GPR22
0	-0.676039	0.002	0.216	0	1	USP9Y
0	-0.674415	0.004	0.218	0	1	UTY
0	-0.670783	0.049	0.309	0	1	SDK2
6.04541e-248	0.669533	0.286	0.16	1.71563e-243	1	ITPR2
0	-0.666456	0.148	0.384	0	1	CTNNA3
0	-0.66508	0.084	0.332	0	1	SLC2A13
2.05732e-126	0.663229	0.395	0.324	5.83847e-122	1	GNAL
0	-0.662725	0.024	0.219	0	1	CNTNAP4
3.44204e-208	-0.662022	0.017	0.135	9.76817e-204	1	ZNF536
0	-0.6617	0.239	0.505	0	1	DPYD
0	-0.659762	0.053	0.326	0	1	MGLL
0	-0.659363	0.038	0.269	0	1	BRINP1
0	0.656461	0.627	0.487	0	1	ZNF608
0	-0.656391	0.162	0.443	0	1	GRK3
2.80888e-306	0.655021	0.591	0.48	7.97132e-302	1	RAI14
0	-0.654906	0.082	0.301	0	1	RSPO3
0	-0.65457	0.23	0.51	0	1	SERPINI1
0	-0.653296	0.121	0.421	0	1	TARBP1
0	-0.652934	0.073	0.301	0	1	AGBL4
1.30799e-237	-0.650469	0.144	0.328	3.71195e-233	1	CDH10
1.76477e-193	-0.650261	0.646	0.796	5.00823e-189	1	MIR99AHG
1.16779e-95	0.648956	0.332	0.265	3.31408e-91	1	STK32B
0	0.64857	0.993	0.914	0	1	NKAIN2
0	-0.648213	0.565	0.755	0	1	FGF12
0	-0.646488	0.085	0.297	0	1	OLFM3
0	0.643941	0.332	0.183	0	1	TSIX
0	-0.64363	0.794	0.911	0	1	DCLK1
2.33188e-244	0.643258	0.526	0.404	6.61764e-240	1	NBAT1
0	-0.639969	0.073	0.296	0	1	TMEM178A
7.06923e-221	-0.637845	0.061	0.209	2.00618e-216	1	PAM
7.26283e-269	-0.632034	0.375	0.599	2.06112e-264	1	SNTG1
0	-0.629508	0.017	0.202	0	1	KCNIP1
0	-0.628761	0.228	0.508	0	1	SEL1L3
5.12147e-264	-0.628719	0.035	0.19	1.45342e-259	1	COL25A1
8.11185e-160	-0.628119	0.647	0.764	2.30206e-155	1	NKAIN3
0	0.626597	0.964	0.893	0	1	MLLT3
6.59167e-185	0.626497	0.323	0.216	1.87065e-180	1	PALMD
3.84847e-164	-0.625817	0.023	0.124	1.09216e-159	1	DACH1
9.25632e-249	0.622083	0.667	0.541	2.62685e-244	1	GRM7
0	-0.620987	0.044	0.281	0	1	SFTA1P
2.76783e-182	0.620278	0.382	0.281	7.85483e-178	1	LRRN1
0	-0.620238	0.476	0.708	0	1	GUCY1A2
0	-0.619939	0.099	0.333	0	1	TENM1
0	-0.619784	0.064	0.297	0	1	SESN3
0	0.619148	0.883	0.83	0	1	DDX5
0	-0.618333	0.034	0.276	0	1	FAM81A
9.66592e-187	0.617675	0.472	0.392	2.74309e-182	1	SNAP25
0	-0.615194	0.061	0.295	0	1	SPRY4-AS1
0	0.611287	0.95	0.825	0	1	DSCAM
0	-0.611052	0.031	0.229	0	1	NECAB1
1.32808e-231	-0.608276	0.1	0.271	3.76894e-227	1	AC091885.2
0	-0.608196	0.124	0.413	0	1	CSAD
0	-0.607303	0.502	0.764	0	1	DST
0	0.606364	0.716	0.594	0	1	SLC22A23
0	-0.605864	0.273	0.554	0	1	GRID1
0	0.604949	0.949	0.799	0	1	SLC44A5
6.89195e-115	-0.604931	0.049	0.141	1.95587e-110	1	GALNTL6
0	-0.603599	0.007	0.17	0	1	AL033504.1
7.21004e-209	0.601191	0.563	0.498	2.04614e-204	1	CEP85L
0	-0.599897	0.187	0.47	0	1	KCNT2
3.73172e-252	-0.597408	0.005	0.134	1.05902e-247	1	SLC6A1-AS1
1.02924e-300	-0.59528	0.076	0.267	2.92088e-296	1	ACTN2
3.20252e-205	-0.594855	0.253	0.439	9.08843e-201	1	PRKG1
1.85548e-223	-0.592954	0.428	0.623	5.26565e-219	1	NEO1
0	-0.592278	0.03	0.263	0	1	CHD5
0	-0.588225	0.371	0.627	0	1	EPHA7
6.41181e-296	-0.586674	0.026	0.19	1.81961e-291	1	GULP1
0	-0.586582	0.209	0.495	0	1	ANKUB1
8.87974e-137	-0.58455	0.034	0.128	2.51998e-132	1	TMEM132D
2.1839e-139	0.580127	0.571	0.513	6.1977e-135	1	ZNF804A
1.0732e-274	-0.579382	0.033	0.193	3.04563e-270	1	ASIC2
8.20216e-243	0.578895	0.218	0.108	2.32769e-238	1	ANK1
0	-0.57792	0.13	0.391	0	1	PKP4
0	0.575721	0.779	0.679	0	1	PLXNA2
0	0.573429	0.824	0.756	0	1	ZSWIM6
0	-0.57273	0.014	0.21	0	1	AC011369.1
0	0.572252	0.849	0.786	0	1	TIAM2
1.82448e-157	0.571098	0.459	0.396	5.17768e-153	1	WDR20
0	-0.569293	0.474	0.726	0	1	NAV2
1.38205e-162	-0.569048	0.049	0.163	3.92211e-158	1	PARD3B
5.33659e-121	-0.568737	0.179	0.307	1.51447e-116	1	FBXL7
1.77491e-215	0.5679	0.566	0.481	5.03703e-211	1	SATB2-AS1
0	-0.567873	0.86	0.864	0	1	ARPP21
6.28833e-296	-0.567339	0.566	0.756	1.78456e-291	1	PPM1E
0	-0.566525	0.07	0.305	0	1	TJP1
7.57135e-285	-0.565202	0.009	0.156	2.14867e-280	1	MLIP
0	-0.564186	0.025	0.215	0	1	PRICKLE1
0	-0.563429	0.222	0.495	0	1	FRY
1.294e-174	0.562387	0.314	0.211	3.67224e-170	1	SAT1
2.08894e-206	-0.560735	0.584	0.734	5.92821e-202	1	RGS7
0	0.560694	0.831	0.788	0	1	EXOC4
0	-0.558449	0.239	0.52	0	1	CD47
0	0.558443	0.74	0.69	0	1	MIR181A1HG
1.01646e-42	-0.558266	0.456	0.549	2.88461e-38	1	QKI
0	-0.557812	0.024	0.219	0	1	PRKCB
0	0.55652	0.946	0.879	0	1	ADGRL3
1.00129e-122	0.555648	0.334	0.248	2.84156e-118	1	TDRD7
0	-0.552808	0.458	0.702	0	1	PITPNC1
1.31391e-258	-0.551491	0.22	0.436	3.72875e-254	1	GALNT17
0	-0.551158	0.284	0.544	0	1	CAMK4
8.92724e-166	0.550318	0.444	0.359	2.53346e-161	1	POU3F3
2.52532e-245	-0.549839	0.591	0.756	7.16661e-241	1	PLEKHA5
2.30549e-282	-0.547966	0.405	0.635	6.54274e-278	1	FBXW7
1.96427e-163	0.547086	0.573	0.532	5.57439e-159	1	AC058822.1
1.39216e-270	-0.547055	0.012	0.156	3.95081e-266	1	PBX3
0	-0.546848	0.041	0.234	0	1	AC025887.2
2.28582e-170	-0.545535	0.024	0.13	6.48692e-166	1	LTBP1
1.7405e-11	-0.543556	0.262	0.226	4.93936e-07	1	LINC01965
5.21501e-145	-0.54324	0.149	0.293	1.47997e-140	1	ELP4
6.81493e-263	-0.543089	0.022	0.168	1.93401e-258	1	HCRTR2
2.16614e-266	-0.543028	0.123	0.322	6.1473e-262	1	KCNH8
0	-0.54258	0.082	0.284	0	1	RASL10A
0	-0.542086	0.87	0.929	0	1	JMJD1C
4.18556e-168	0.54185	0.49	0.416	1.18782e-163	1	CORO2B
0	0.540721	0.813	0.757	0	1	SPIRE1
1.93126e-262	0.540108	0.696	0.6	5.48073e-258	1	NHSL1
2.10008e-171	0.538688	0.557	0.488	5.95981e-167	1	ADGRL2
9.70558e-88	0.538422	0.375	0.313	2.75435e-83	1	KCNJ6
0	-0.537921	0.214	0.47	0	1	ANKRD30BL
0	-0.535618	0.059	0.259	0	1	MIR4500HG
6.04848e-149	0.535589	0.213	0.125	1.7165e-144	1	AC068722.1
3.28474e-133	0.533967	0.41	0.338	9.32176e-129	1	ARPC5
1.92151e-223	-0.528704	0.049	0.194	5.45307e-219	1	KCTD16
0	-0.528036	0.387	0.649	0	1	FMN2
0	-0.526756	0.044	0.226	0	1	CCDC85A
4.81629e-275	-0.525604	0.039	0.202	1.36682e-270	1	AC009264.1
0	-0.525408	0.13	0.359	0	1	AL117190.2
0	-0.524647	0.23	0.493	0	1	TMEM163
2.23257e-215	0.523598	0.198	0.096	6.3358e-211	1	CHRDL1
0	-0.522628	0.213	0.48	0	1	GABBR2
3.80695e-189	-0.522191	0.074	0.214	1.08037e-184	1	PARD3
3.90359e-184	-0.522017	0.423	0.605	1.1078e-179	1	CNTN4
5.38974e-289	-0.521723	0.04	0.211	1.52955e-284	1	MOB3B
0	-0.521331	0.031	0.208	0	1	KLHL14
1.4922e-297	0.521044	0.803	0.764	4.23472e-293	1	BCL11A
0	-0.520665	0.162	0.424	0	1	ATP2B2
9.97277e-279	-0.520089	0.605	0.776	2.83017e-274	1	KANSL1
0	-0.520028	0.041	0.222	0	1	MEGF11
1.71154e-263	-0.518854	0.309	0.54	4.85718e-259	1	HDAC2-AS2
0	-0.51861	0.099	0.315	0	1	SEMA6A-AS1
1.3769e-207	-0.516376	0.403	0.605	3.90751e-203	1	WASF1
2.45417e-137	0.516141	0.516	0.451	6.96468e-133	1	PRSS23
0	-0.515036	0.857	0.923	0	1	SSBP2
4.6694e-307	-0.514761	0.235	0.482	1.32513e-302	1	CCDC171
9.00228e-204	0.513725	0.169	0.078	2.55476e-199	1	AC139722.1
0	-0.511933	0.326	0.587	0	1	PRKAR2B
1.71306e-285	-0.51063	0.081	0.272	4.8615e-281	1	LRRTM3
1.39157e-272	-0.5106	0.076	0.258	3.94912e-268	1	FAM135B
9.96268e-291	0.510432	0.77	0.703	2.82731e-286	1	PTMA
0	-0.509541	0.132	0.394	0	1	VOPP1
2.30826e-103	0.508124	0.278	0.206	6.55061e-99	1	MCUR1
8.10132e-152	-0.507714	0.026	0.124	2.29907e-147	1	PCDH15
1.14163e-253	0.504183	0.85	0.747	3.23983e-249	1	MT-CO3
1.98908e-203	-0.503875	0.029	0.153	5.6448e-199	1	SGCD
2.40173e-114	0.502062	0.661	0.648	6.81587e-110	1	PLCL1
2.92609e-234	0.500249	0.723	0.689	8.30394e-230	1	TBL1XR1
0	-0.50011	0.046	0.245	0	1	CHST15
1.82523e-277	-0.499767	0.343	0.584	5.17981e-273	1	SLCO3A1
1.40623e-287	-0.499271	0.173	0.399	3.99073e-283	1	PAPPA2
5.18152e-86	0.496114	0.324	0.261	1.47046e-81	1	RAB12
5.23749e-200	0.494435	0.677	0.642	1.48635e-195	1	ZNF462
2.02822e-201	0.494375	0.792	0.703	5.75588e-197	1	MT-ATP6
3.53146e-256	-0.494178	0.018	0.16	1.00219e-251	1	BICC1
0	-0.493861	0.155	0.406	0	1	TMEM150C
0	-0.493688	0.238	0.502	0	1	SH3RF3
1.4539e-201	-0.492101	0.106	0.265	4.12602e-197	1	AC090568.2
2.07268e-124	-0.49203	0.728	0.835	5.88206e-120	1	NRG1
2.18009e-117	0.490438	0.211	0.134	6.18688e-113	1	AC004054.1
3.69187e-301	-0.488303	0.912	0.939	1.04772e-296	1	CTNND2
1.75762e-295	-0.488222	0.062	0.249	4.98794e-291	1	C12orf40
0	-0.487872	0.284	0.55	0	1	LRRC37A3
0	0.48786	0.896	0.781	0	1	FRMD4B
2.43851e-258	-0.487274	0.023	0.169	6.92023e-254	1	DIAPH2-AS1
0	-0.486757	0.005	0.16	0	1	AC103853.1
9.32755e-197	0.486401	0.681	0.616	2.64707e-192	1	EPS8
1.06535e-110	0.485241	0.297	0.218	3.02336e-106	1	DISP3
7.1279e-306	-0.483901	0.147	0.375	2.02283e-301	1	TRIM9
1.01461e-245	-0.483591	0.362	0.594	2.87937e-241	1	CACNB2
0	-0.483347	0.043	0.235	0	1	PCDH19
6.11624e-263	-0.483095	0.01	0.148	1.73573e-258	1	TRPC4
1.91924e-105	0.482133	0.401	0.338	5.44662e-101	1	RNF182
1.97877e-287	-0.481627	0.233	0.477	5.61554e-283	1	PTPN2
0	-0.480061	0.13	0.366	0	1	AKAP7
1.31244e-217	-0.480014	0.031	0.163	3.72458e-213	1	POU6F2
4.11292e-231	-0.479978	0.167	0.36	1.1672e-226	1	LHX2
0	-0.478841	0.005	0.162	0	1	SLC26A4
2.99593e-71	0.478665	0.348	0.305	8.50216e-67	1	CTNNBL1
0	-0.478331	0.998	0.981	0	1	PTPRD
1.34313e-298	-0.47786	0.562	0.773	3.81167e-294	1	RABGAP1L
1.43395e-152	0.477042	0.606	0.57	4.06942e-148	1	NEUROD2
1.46786e-130	0.476669	0.398	0.312	4.16564e-126	1	SNCAIP
0	-0.476583	0.03	0.207	0	1	KCNN2
0	0.476479	0.997	0.984	0	1	AUTS2
1.66741e-14	-0.475787	0.567	0.558	4.73193e-10	1	FAM19A1
1.26866e-66	0.475176	0.396	0.372	3.60033e-62	1	MOK
0	-0.474874	0.095	0.321	0	1	TSPAN18
1.94966e-235	-0.474093	0.031	0.172	5.53295e-231	1	WLS
0	-0.473227	0.116	0.349	0	1	FRRS1L
4.00378e-58	0.472026	0.49	0.476	1.13623e-53	1	MAML3
0	-0.471707	0.137	0.364	0	1	CRIM1
0	-0.471695	0.079	0.308	0	1	CACNG4
4.59991e-100	0.47124	0.425	0.366	1.30541e-95	1	AC016746.1
1.19665e-226	-0.47093	0.502	0.703	3.39597e-222	1	PPM1L
1.25808e-171	0.46833	0.695	0.632	3.57029e-167	1	NCALD
7.85367e-150	-0.467902	0.192	0.339	2.22879e-145	1	PCDH17
1.43082e-68	0.464491	0.358	0.314	4.06052e-64	1	PRDM8
3.55006e-90	0.463536	0.448	0.384	1.00747e-85	1	SPHKAP
3.11896e-201	-0.462	0.38	0.584	8.85129e-197	1	PLCL2
1.27665e-230	-0.460745	0.03	0.168	3.62301e-226	1	AC114689.3
2.91891e-235	-0.460551	0.522	0.722	8.28358e-231	1	SCD5
2.55682e-79	-0.459293	0.075	0.153	7.256e-75	1	SLC1A3
2.72863e-160	-0.459237	0.143	0.295	7.74357e-156	1	SHROOM3
6.58014e-82	0.459126	0.245	0.182	1.86738e-77	1	IRS2
1.06274e-246	0.45877	0.842	0.8	3.01594e-242	1	TNIK
3.69397e-263	0.458444	0.798	0.742	1.04831e-258	1	PLCG2
3.46058e-296	-0.457852	0.208	0.455	9.82078e-292	1	ATP1B1
1.79764e-227	-0.457798	0.023	0.155	5.10151e-223	1	ADAMTS6
1.77336e-244	-0.457004	0.243	0.463	5.03261e-240	1	HS3ST5
9.98176e-202	0.456928	0.747	0.705	2.83272e-197	1	HIVEP2
5.96625e-292	-0.456593	0.046	0.223	1.69316e-287	1	NPAS2
6.16199e-41	0.456334	0.307	0.279	1.74871e-36	1	AL139807.1
6.6437e-283	-0.455281	0.067	0.25	1.88541e-278	1	ETV6
1.91944e-129	-0.455084	0.054	0.154	5.44719e-125	1	IGFBP5
8.52939e-137	0.454539	0.694	0.682	2.42055e-132	1	GAREM1
8.11412e-103	0.454106	0.519	0.488	2.30271e-98	1	RGL1
2.17439e-101	0.453222	0.529	0.489	6.17071e-97	1	NLGN4X
7.24589e-112	0.45316	0.556	0.523	2.05631e-107	1	RERG
4.83711e-268	-0.450637	0.29	0.532	1.37272e-263	1	BASP1-AS1
4.99467e-229	-0.450294	0.384	0.61	1.41744e-224	1	FBXL17
2.48019e-155	0.450077	0.601	0.565	7.03853e-151	1	CTBP2
3.4754e-305	-0.449396	0.246	0.504	9.86283e-301	1	FAM49A
3.41457e-271	-0.447799	0.373	0.618	9.6902e-267	1	PRKCE
1.6154e-224	-0.446871	0.05	0.198	4.58433e-220	1	INHBA
2.06e-239	-0.446675	0.177	0.381	5.84608e-235	1	PCDH10
1.25051e-256	-0.445891	0.085	0.266	3.54881e-252	1	KCTD12
2.01611e-178	-0.445362	0.565	0.732	5.72152e-174	1	MMP16
4.56016e-244	-0.445229	0.027	0.17	1.29413e-239	1	ARHGAP26
2.6171e-268	-0.444829	0.095	0.287	7.42708e-264	1	KCNJ3
2.15822e-278	-0.444795	0.003	0.143	6.12482e-274	1	RPS4Y1
4.28841e-230	-0.444589	0.015	0.143	1.21701e-225	1	CDH8
0	0.44454	0.999	0.996	0	1	TUBA1A
1.35917e-289	-0.444408	0.064	0.249	3.85719e-285	1	MACROD2-AS1
7.08986e-279	-0.444135	0.122	0.33	2.01203e-274	1	DACT1
4.88024e-65	0.4437	0.351	0.298	1.38496e-60	1	CNTN3
5.89043e-117	0.441784	0.645	0.609	1.67165e-112	1	KCNB2
2.45515e-223	-0.441782	0.467	0.67	6.96747e-219	1	SH3GL3
1.85579e-82	0.441448	0.576	0.551	5.26653e-78	1	IL1RAPL1
0	-0.440954	0.024	0.211	0	1	KCNK10
1.59609e-243	-0.440633	0.337	0.573	4.52955e-239	1	HECW2
3.59126e-50	0.440322	0.365	0.343	1.01916e-45	1	EXTL3
1.74997e-240	-0.439768	0.021	0.157	4.96624e-236	1	RIPOR2
9.55061e-123	0.439083	0.665	0.632	2.71037e-118	1	NNAT
2.22507e-222	0.438967	0.76	0.725	6.31454e-218	1	SORBS1
3.00108e-280	-0.438939	0.015	0.166	8.51676e-276	1	CACNG3
1.12658e-48	0.438716	0.322	0.295	3.19711e-44	1	USP31
1.826e-229	-0.437414	0.004	0.123	5.18201e-225	1	OCA2
1.0027e-263	-0.436926	0.017	0.162	2.84556e-259	1	NRP2
1.22788e-282	-0.436664	0.145	0.364	3.4846e-278	1	USP6NL
2.38166e-124	-0.43649	0.073	0.178	6.7589e-120	1	COL11A1
4.50056e-259	-0.435027	0.193	0.414	1.27722e-254	1	DPY19L2
2.63109e-73	0.434753	0.33	0.275	7.46678e-69	1	ADRA2A
0	-0.43294	0.027	0.2	0	1	ETV5
4.45311e-74	0.430447	0.44	0.412	1.26375e-69	1	JARID2
1.4966e-279	0.42992	0.84	0.818	4.24721e-275	1	DYNC1I2
2.59284e-130	-0.428262	0.06	0.163	7.35822e-126	1	MAST4
2.10645e-78	0.428202	0.44	0.407	5.97789e-74	1	ANTXR1
3.10422e-282	-0.42755	0.017	0.17	8.80945e-278	1	PCDH9-AS1
0	-0.427516	0.009	0.17	0	1	PRMT8
5.45943e-283	-0.427513	0.01	0.157	1.54933e-278	1	LRRC1
2.09081e-237	-0.426848	0.265	0.495	5.93351e-233	1	FUT8
9.51283e-162	-0.426292	0.075	0.203	2.69965e-157	1	DIAPH3
3.87743e-05	-0.42532	0.878	0.793	1	1	RUNX1T1
2.48413e-283	-0.425148	0.123	0.334	7.04971e-279	1	AHI1
1.43953e-130	0.424817	0.697	0.625	4.08524e-126	1	MT-CO2
1.6609e-183	-0.424317	0.197	0.376	4.71345e-179	1	ZFHX3
2.93199e-209	-0.424208	0.009	0.122	8.3207e-205	1	FAM160A1
6.80513e-246	0.424151	0.855	0.803	1.93123e-241	1	PTPRO
6.70693e-249	-0.424054	0.023	0.165	1.90336e-244	1	FRAS1
4.40497e-144	-0.423672	0.034	0.132	1.25009e-139	1	PDGFD
4.81499e-276	-0.423663	0.029	0.188	1.36645e-271	1	RAPGEF5
3.2712e-226	-0.423386	0.042	0.185	9.28335e-222	1	SLC24A3
4.01049e-275	-0.423318	0.127	0.338	1.13814e-270	1	SEMA6A
1.46976e-261	-0.422786	0.266	0.506	4.17104e-257	1	SCN2A
1.10949e-256	-0.422069	0.281	0.523	3.14861e-252	1	NR2F1-AS1
8.6531e-240	-0.421419	0.019	0.155	2.45566e-235	1	HMGA2
1.03759e-231	-0.421408	0.077	0.242	2.94457e-227	1	CDH6
8.53911e-58	0.421112	0.256	0.206	2.42331e-53	1	EPHB6
4.28493e-76	0.420071	0.227	0.16	1.21602e-71	1	LINC02197
1.11119e-196	-0.418783	0.014	0.125	3.15345e-192	1	PDE3A
5.32683e-297	0.41876	0.922	0.863	1.5117e-292	1	CTNNA2
6.17791e-119	0.418464	0.353	0.261	1.75323e-114	1	CHD7
1.75456e-112	-0.418064	0.333	0.482	4.97926e-108	1	KIRREL3
2.72284e-185	-0.417987	0.017	0.126	7.72713e-181	1	PTCHD4
6.45715e-285	-0.417091	0.034	0.2	1.83247e-280	1	ARHGAP12
1.20092e-189	-0.416781	0.115	0.273	3.40809e-185	1	PPFIBP1
2.51694e-102	0.41544	0.182	0.113	7.14282e-98	1	AP005433.1
9.57739e-272	-0.414152	0.027	0.182	2.71797e-267	1	MTUS1
1.52174e-223	-0.41379	0.22	0.434	4.31854e-219	1	GLCCI1
1.19028e-78	0.413585	0.562	0.551	3.37789e-74	1	SUMF1
2.47012e-288	-0.412494	0.043	0.218	7.00996e-284	1	ATP2B4
8.76157e-73	0.412219	0.455	0.425	2.48645e-68	1	ERBIN
0	0.411794	0.88	0.802	0	1	CASC15
4.7508e-242	-0.411395	0.272	0.502	1.34823e-237	1	AC092683.1
8.63632e-289	-0.409711	0.733	0.859	2.4509e-284	1	TANC2
6.86967e-275	-0.409689	0.025	0.181	1.94954e-270	1	SYT6
3.19621e-259	-0.408519	0.197	0.424	9.07053e-255	1	SLITRK5
8.96272e-165	-0.408483	0.025	0.129	2.54353e-160	1	AC008415.1
5.32035e-261	-0.407998	0.245	0.485	1.50986e-256	1	PLPPR4
6.34202e-89	-0.407535	0.085	0.172	1.7998e-84	1	ZFHX4
1.01402e-73	0.406223	0.491	0.483	2.8777e-69	1	INPP5F
3.92567e-157	-0.405246	0.569	0.709	1.11407e-152	1	DYNC1I1
1.09794e-204	-0.403322	0.414	0.635	3.11583e-200	1	PDS5B
1.70402e-177	-0.402966	0.083	0.224	4.83584e-173	1	AC099792.1
1.26297e-36	0.402874	0.349	0.335	3.58419e-32	1	FOXO3
3.57753e-223	-0.402207	0.172	0.37	1.01527e-218	1	CEP126
5.4948e-255	-0.401267	0.156	0.368	1.55937e-250	1	TP53I11
9.44765e-191	-0.401003	0.171	0.351	2.68115e-186	1	CRYM
4.3291e-222	-0.4008	0.024	0.155	1.22855e-217	1	PCAT1
7.94484e-243	-0.400588	0.614	0.786	2.25467e-238	1	DOCK3
1.17756e-49	0.399784	0.451	0.43	3.3418e-45	1	DTNA
2.63366e-249	-0.399762	0.16	0.37	7.47407e-245	1	UPP2
3.45368e-222	-0.399592	0.091	0.258	9.80121e-218	1	PTPN13
3.70582e-291	-0.398541	0.081	0.277	1.05168e-286	1	SGSM1
1.53883e-245	-0.397123	0.072	0.243	4.36706e-241	1	CEP112
7.29064e-240	-0.396904	0.013	0.144	2.06901e-235	1	AC098617.1
1.44811e-16	0.396048	0.223	0.21	4.1096e-12	1	AL359710.1
8.83735e-294	-0.395771	0.089	0.291	2.50795e-289	1	ZDHHC2
3.44102e-252	-0.395458	0.04	0.195	9.76527e-248	1	KCNH5
3.57053e-213	-0.395144	0.093	0.259	1.01328e-208	1	DPYD-AS1
6.13254e-260	-0.394974	0.176	0.396	1.74035e-255	1	CHPT1
8.41179e-38	0.39442	0.302	0.276	2.38718e-33	1	C1QTNF3-AMACR
2.62948e-73	0.394213	0.203	0.143	7.4622e-69	1	ADAMTS7
9.92224e-220	-0.394211	0.165	0.361	2.81583e-215	1	COMMD2
1.1899e-205	-0.394049	0.007	0.118	3.37681e-201	1	LINC01435
1.75108e-48	0.393555	0.214	0.169	4.9694e-44	1	CDC42EP3
5.11312e-208	-0.393457	0.39	0.611	1.45105e-203	1	SH3GL2
9.40562e-97	0.392809	0.584	0.565	2.66922e-92	1	PTPN4
1.61321e-258	-0.392575	0.217	0.452	4.57813e-254	1	XKR6
1.07215e-88	0.39203	0.514	0.462	3.04265e-84	1	ITPR1
1.19877e-253	-0.391967	0.005	0.135	3.402e-249	1	ANKRD33B
8.59513e-65	0.391775	0.466	0.455	2.43921e-60	1	ASAP2
8.91885e-74	0.391619	0.278	0.213	2.53108e-69	1	BCL6
9.55942e-167	-0.391599	0.08	0.213	2.71287e-162	1	PLCE1
4.33991e-258	-0.390562	0.17	0.389	1.23162e-253	1	SGMS1
1.60138e-208	-0.39009	0.233	0.44	4.54456e-204	1	KCNQ1OT1
1.84648e-281	-0.389487	0.003	0.143	5.24013e-277	1	TTTY15
3.21831e-68	0.38941	0.684	0.691	9.13324e-64	1	KCNQ3
1.68612e-179	0.389306	0.771	0.756	4.78503e-175	1	NFIX
4.40706e-82	0.389083	0.135	0.079	1.25068e-77	1	AC024145.1
2.26126e-83	0.388309	0.5	0.448	6.41724e-79	1	CUX1
1.58276e-201	-0.388092	0.304	0.514	4.4917e-197	1	MIR137HG
2.48452e-56	0.388009	0.408	0.387	7.05081e-52	1	TGFBR1
2.65657e-99	0.387627	0.63	0.626	7.53908e-95	1	NETO2
2.41955e-162	-0.38752	0.619	0.765	6.86644e-158	1	PSD3
6.56633e-63	0.387498	0.478	0.464	1.86346e-58	1	UGGT2
7.42426e-121	0.387297	0.637	0.627	2.10693e-116	1	CD24
1.82553e-278	-0.3872	0.03	0.19	5.18067e-274	1	PCDH9-AS4
5.37196e-38	0.386749	0.295	0.269	1.52451e-33	1	KBTBD2
2.72462e-172	0.385887	0.743	0.704	7.7322e-168	1	MARCKSL1
5.2015e-79	0.385685	0.538	0.528	1.47614e-74	1	FZD3
8.59252e-29	0.385306	0.333	0.323	2.43847e-24	1	ACAT2
4.25021e-181	-0.384733	0.1	0.25	1.20617e-176	1	PREX2
1.07013e-249	-0.384566	0.287	0.531	3.03691e-245	1	ARHGEF12
1.25881e-34	0.383934	0.309	0.286	3.57238e-30	1	ZNF738
7.51394e-128	-0.383105	0.218	0.367	2.13238e-123	1	EPB41L4A
1.82938e-33	0.382662	0.259	0.226	5.19161e-29	1	MTRNR2L12
1.40178e-109	-0.381548	0.277	0.426	3.97811e-105	1	ELMO1
2.39047e-274	-0.381509	0.023	0.177	6.78392e-270	1	LSAMP-AS1
9.32552e-21	0.381328	0.13	0.105	2.64649e-16	1	PTCHD1-AS
2.41118e-104	-0.381243	0.61	0.738	6.84269e-100	1	PLCB1
5.85033e-213	-0.380079	0.02	0.144	1.66027e-208	1	CHRM2
5.34774e-169	-0.379663	0.078	0.212	1.51763e-164	1	EML6
1.31032e-194	-0.376504	0.124	0.29	3.71856e-190	1	CNTNAP3B
2.37123e-236	-0.376492	0.101	0.282	6.72932e-232	1	KLF6
3.70185e-193	-0.376425	0.033	0.157	1.05055e-188	1	SULF2
2.49068e-203	-0.376081	0.315	0.537	7.06831e-199	1	NUMB
1.27561e-226	-0.375583	0.048	0.197	3.62004e-222	1	GALNT14
3.85111e-136	-0.375374	0.022	0.109	1.09291e-131	1	KCNC2
3.0044e-168	-0.375091	0.573	0.731	8.52618e-164	1	PCLO
3.04331e-252	-0.374467	0.165	0.381	8.63662e-248	1	FAM171B
9.12993e-211	-0.373435	0.277	0.497	2.59098e-206	1	WWOX
4.32452e-219	-0.37307	0.024	0.153	1.22726e-214	1	ETV1
1.20637e-33	0.371432	0.412	0.413	3.42356e-29	1	GPR137C
1.06894e-223	-0.371236	0.003	0.118	3.03354e-219	1	DPP10-AS1
3.28443e-249	-0.370984	0.217	0.452	9.32088e-245	1	NRXN2
3.58232e-212	-0.370635	0.017	0.138	1.01663e-207	1	MYO1E
2.78044e-27	0.370482	0.278	0.262	7.89062e-23	1	HERC3
8.41597e-253	-0.370296	0.11	0.304	2.38837e-248	1	CACNA1D
4.46816e-59	0.369635	0.52	0.524	1.26802e-54	1	FAM110B
2.25329e-122	0.36916	0.679	0.68	6.39462e-118	1	RBMX
6.74954e-198	-0.36873	0.829	0.902	1.91545e-193	1	AKT3
3.16277e-116	0.368719	0.689	0.684	8.97561e-112	1	RFX3
9.27993e-243	-0.368634	0.154	0.36	2.63355e-238	1	PIGC
7.85205e-249	-0.368469	0.05	0.21	2.22833e-244	1	SAMD12
3.41303e-245	-0.368183	0.011	0.143	9.68585e-241	1	ARAP2
7.69302e-131	0.367897	0.685	0.688	2.1832e-126	1	SPTAN1
3.35501e-163	-0.367833	0.046	0.162	9.52117e-159	1	GPC5
2.23403e-152	-0.367583	0.273	0.453	6.33995e-148	1	GARNL3
8.71341e-210	-0.367531	0.026	0.153	2.47278e-205	1	NHS
1.87472e-95	-0.367457	0.49	0.631	5.32027e-91	1	LMO4
2.88323e-40	0.3666	0.117	0.08	8.18231e-36	1	AC096576.2
3.53927e-139	-0.366293	0.018	0.104	1.00441e-134	1	SEMA5A
3.14373e-245	-0.365968	0.013	0.147	8.9216e-241	1	KCNMA1-AS1
3.71711e-199	-0.365218	0.221	0.421	1.05488e-194	1	NECTIN3
6.67967e-151	-0.365069	0.048	0.159	1.89562e-146	1	P2RY14
6.16299e-212	-0.364874	0.366	0.6	1.749e-207	1	SRGAP2
5.06267e-168	-0.364676	0.81	0.88	1.43673e-163	1	GRIA2
2.42119e-192	0.364483	0.801	0.795	6.8711e-188	1	CEP170
3.36675e-82	0.364078	0.596	0.585	9.5545e-78	1	NOL4
5.92165e-122	-0.364032	0.657	0.769	1.68051e-117	1	AGAP1
3.68035e-171	-0.363819	0.019	0.123	1.04445e-166	1	SPOCK3
1.45248e-220	0.363209	0.867	0.856	4.12199e-216	1	TTC3
3.42741e-189	-0.362841	0.36	0.571	9.72665e-185	1	NYAP2
1.12205e-212	-0.362406	0.023	0.149	3.18425e-208	1	SASH1
2.14856e-127	-0.361949	0.578	0.721	6.0974e-123	1	NTRK3
1.06562e-242	-0.361743	0.169	0.381	3.02411e-238	1	PTPRJ
5.39725e-147	-0.360876	0.548	0.708	1.53169e-142	1	SLC4A10
2.23587e-162	-0.360835	0.622	0.758	6.34518e-158	1	CACNA1E
3.08516e-196	-0.360363	0.389	0.615	8.75538e-192	1	FCHSD2
1.72419e-224	-0.359107	0.129	0.316	4.89308e-220	1	AC098829.1
2.3411e-93	0.358924	0.664	0.607	6.64381e-89	1	MT-CYB
7.73133e-142	-0.358461	0.719	0.821	2.19407e-137	1	LINC01122
1.3432e-230	-0.358324	0.074	0.239	3.81187e-226	1	TLK1
2.33567e-128	-0.356952	0.28	0.445	6.6284e-124	1	GALNT13
2.56999e-29	0.356745	0.183	0.151	7.29339e-25	1	AC092343.1
2.08574e-22	0.354569	0.346	0.349	5.91914e-18	1	HECTD2
2.1085e-119	-0.353703	0.129	0.254	5.98371e-115	1	AC131571.1
4.40287e-245	-0.353653	0.045	0.2	1.24949e-240	1	SYT13
5.11142e-216	-0.353484	0.035	0.17	1.45057e-211	1	CNTNAP3
1.8829e-170	-0.353327	0.078	0.214	5.34349e-166	1	MED12L
2.49447e-235	-0.353284	0.176	0.389	7.07904e-231	1	TIMP2
6.12014e-259	-0.3532	0.116	0.316	1.73683e-254	1	RNF13
3.57153e-214	-0.352743	0.01	0.127	1.01356e-209	1	SCN1A
8.04981e-68	0.352706	0.573	0.574	2.28445e-63	1	GNAI1
6.68982e-223	-0.352326	0.151	0.347	1.8985e-218	1	STOX2
4.66166e-19	0.352245	0.201	0.18	1.32293e-14	1	AC008581.2
7.53679e-215	-0.35083	0.266	0.49	2.13886e-210	1	LINC00486
5.22933e-177	-0.349838	0.007	0.105	1.48403e-172	1	NXPH2
4.60121e-17	0.34933	0.275	0.27	1.30578e-12	1	PRELID3A
1.01008e-239	-0.348902	0.121	0.313	2.8665e-235	1	CDK17
8.92711e-63	0.348808	0.446	0.411	2.53343e-58	1	LPP
1.48914e-70	0.348488	0.577	0.589	4.22604e-66	1	FSD1L
1.17798e-158	0.348019	0.756	0.721	3.343e-154	1	SRGAP3
9.33429e-06	-0.3479	0.435	0.423	0.264898	1	ADGRV1
1.01072e-14	0.347872	0.433	0.459	2.86832e-10	1	IMMP2L
2.25949e-154	-0.347492	0.549	0.729	6.4122e-150	1	XPR1
4.62844e-221	-0.347451	0.256	0.483	1.3135e-216	1	AP002075.1
1.46235e-166	0.346877	0.813	0.813	4.15e-162	1	APP
7.04068e-250	-0.346196	0.058	0.224	1.99807e-245	1	CEP135
7.55184e-68	0.346016	0.644	0.649	2.14314e-63	1	AP003086.2
1.99038e-237	-0.344937	0.021	0.157	5.6485e-233	1	VSTM2B
1.20427e-80	0.34458	0.623	0.614	3.41759e-76	1	ARL15
3.35671e-194	-0.344097	0.291	0.508	9.52601e-190	1	OSBPL6
2.25059e-262	-0.343938	0.121	0.326	6.38695e-258	1	SPTBN4
1.79849e-199	-0.34302	0.036	0.164	5.10394e-195	1	DOCK1
1.04258e-31	0.341685	0.33	0.309	2.95874e-27	1	NXN
5.71158e-255	-0.340159	0.014	0.152	1.62089e-250	1	AC025809.1
1.05703e-197	-0.339963	0.129	0.301	2.99974e-193	1	DSEL
2.72734e-185	-0.339947	0.008	0.109	7.73993e-181	1	NEFL
1.06162e-22	0.339751	0.367	0.376	3.01278e-18	1	RIMBP2
4.10024e-30	0.339671	0.39	0.387	1.16361e-25	1	CCDC144NL-AS1
3.11776e-119	0.33967	0.673	0.666	8.84788e-115	1	C1orf61
8.50241e-23	0.338985	0.165	0.137	2.4129e-18	1	LINC02281
2.86467e-231	-0.338888	0.009	0.133	8.12964e-227	1	SUSD4
8.8373e-207	-0.338778	0.029	0.156	2.50794e-202	1	CHRM3-AS2
5.0997e-42	0.337952	0.433	0.426	1.44724e-37	1	PCCA
[truncated: 29,482 more rows]

## Sheet: LATE (17 18 PCW)
Supplementary data 1. DEGs in late (14/15 PCW) clusters [Log2FC > 0.25, adjusted p < 0.05, non-parametric Wilcoxon rank sum test, Bonferroni correction]
p_val	avg_log2FC	pct.1	pct.2	p_val_adj	cluster	gene
0	-2.87409	0.287	0.44	0	0	ERBB4
0	-2.86333	0.011	0.499	0	0	XIST
0	-2.52288	0.166	0.465	0	0	HS3ST4
0	-2.39819	0.418	0.502	0	0	NRXN3
0	-2.12205	0.125	0.345	0	0	NPAS3
0	-2.11876	0.148	0.461	0	0	TLE4
0	-2.03883	0.434	0.743	0	0	LRP1B
0	-1.93218	0.258	0.605	0	0	OPCML
0	-1.76254	0.057	0.183	0	0	NXPH1
0	-1.71755	0.334	0.555	0	0	DPP10
0	1.66803	0.865	0.327	0	0	GLIS3
0	-1.5173	0.057	0.202	0	0	ADARB2
0	-1.51127	0.299	0.568	0	0	PDE1A
0	-1.41521	0.163	0.495	0	0	DSCAML1
0	-1.41217	0.521	0.746	0	0	KAZN
0	-1.33321	0.278	0.503	0	0	QKI
0	-1.31585	0.333	0.603	0	0	MDGA2
0	-1.31474	0.029	0.342	0	0	GRIK3
0	-1.27952	0.103	0.362	0	0	ZNF385D
0	-1.25609	0.079	0.278	0	0	KIAA1217
0	-1.25181	0.527	0.674	0	0	NEGR1
0	-1.23531	0.105	0.309	0	0	RGS6
0	-1.22559	0.201	0.422	0	0	SNTG1
0	-1.21978	0.324	0.549	0	0	KLHL1
0	-1.21912	0.041	0.183	0	0	DLX6-AS1
0	-1.17553	0.159	0.385	0	0	CLSTN2
0	-1.1699	0.08	0.208	0	0	SOX6
0	-1.15152	0.13	0.396	0	0	MAGI1
0	1.11198	0.896	0.592	0	0	HMGCS1
0	-1.09849	0.078	0.268	0	0	PLXDC2
0	-1.08508	0.126	0.4	0	0	BCL11B
0	1.07981	0.928	0.599	0	0	IQCJ-SCHIP1
0	1.07973	0.847	0.474	0	0	CNTN3
0	-1.06796	0.826	0.843	0	0	NLGN1
0	-1.06758	0.42	0.574	0	0	PCDH9
0	1.06484	0.86	0.527	0	0	AC109466.1
0	-1.05539	0.216	0.47	0	0	EPHA7
0	-1.05397	0.698	0.804	0	0	NFIB
0	-1.03287	0.075	0.227	0	0	SGCZ
0	1.02904	0.767	0.377	0	0	CPNE8
0	1.02808	0.924	0.67	0	0	ARL15
1.47669e-35	-1.02293	0.489	0.49	4.1907e-31	0	AL589740.1
0	-1.02243	0.382	0.51	0	0	ADAMTSL1
0	-1.0171	0.45	0.642	0	0	RIMS2
0	-1.00613	0.859	0.911	0	0	ROBO1
0	-0.991431	0.107	0.232	0	0	LHFPL3
0	-0.978772	0.038	0.221	0	0	FOXP2
0	0.97818	0.967	0.694	0	0	CNTN4
0	0.975893	0.676	0.362	0	0	AC008415.1
0	-0.97523	0.035	0.178	0	0	AC125613.1
0	-0.965517	0.228	0.397	0	0	CNTN5
0	-0.957938	0.333	0.494	0	0	NCAM2
0	-0.953551	0.138	0.276	0	0	CDH18
0	0.940806	0.823	0.477	0	0	EPHA6
0	0.938366	0.797	0.468	0	0	CBLN2
0	0.915013	0.816	0.485	0	0	STK32B
0	-0.910532	0.517	0.659	0	0	ATRNL1
0	-0.900338	0.107	0.281	0	0	GABRG3
0	-0.899339	0.191	0.354	0	0	CNTNAP5
0	0.898674	0.991	0.851	0	0	FGF12
0	0.894018	0.827	0.54	0	0	SYT4
0	0.893941	0.783	0.425	0	0	GRIA4
0	-0.890951	0.253	0.419	0	0	ZFPM2
0	-0.889211	0.056	0.198	0	0	PTPRM
0	-0.888153	0.073	0.202	0	0	SLIT3
0	-0.877756	0.254	0.448	0	0	CARMIL1
8.97664e-285	-0.87049	0.051	0.149	2.54748e-280	0	PDZRN3
0	-0.867485	0.066	0.278	0	0	SIPA1L1
0	0.852071	0.953	0.689	0	0	CCBE1
0	-0.844526	0.027	0.159	0	0	ZNF536
0	-0.835766	0.551	0.661	0	0	ASTN2
0	-0.831841	0.154	0.342	0	0	RYR3
0	-0.83136	0.277	0.468	0	0	PDZD2
0	-0.82896	0.351	0.464	0	0	TRPM3
0	-0.823737	0.373	0.571	0	0	NETO2
0	-0.821712	0.041	0.176	0	0	PAM
0	0.817601	0.782	0.514	0	0	HMGCR
0	0.813829	0.837	0.571	0	0	DTNA
0	-0.81032	0.093	0.272	0	0	SORCS1
0	0.809323	0.544	0.277	0	0	SLIT2
0	-0.80345	0.096	0.288	0	0	IGFBP5
0	0.802394	0.941	0.731	0	0	VSTM2L
0	0.80213	0.945	0.635	0	0	FAM19A1
0	-0.790563	0.582	0.691	0	0	MT-CO2
0	0.788475	0.86	0.623	0	0	MSMO1
8.41438e-161	-0.787033	0.048	0.115	2.38792e-156	0	HBA2
0	-0.786808	0.433	0.603	0	0	PPM1L
0	0.784104	0.727	0.453	0	0	UST
0	-0.782907	0.073	0.25	0	0	PCSK2
0	-0.78159	0.012	0.171	0	0	GNG12-AS1
0	-0.77915	0.146	0.313	0	0	PDE1C
0	-0.773002	0.051	0.198	0	0	SORCS3
0	0.772438	0.564	0.293	0	0	PPFIBP1
0	0.770639	0.606	0.338	0	0	ETV6
0	0.769421	0.616	0.357	0	0	BHLHE22
0	0.766842	0.575	0.298	0	0	TSPAN18
1.292e-252	-0.765194	0.235	0.345	3.66657e-248	0	KCNMB2-AS1
0	0.76497	0.708	0.356	0	0	PCDH11Y
0	0.763272	0.987	0.864	0	0	CACNA2D1
0	-0.759194	0.294	0.473	0	0	NSF
0	-0.740838	0.37	0.504	0	0	LINGO2
0	0.73832	0.67	0.383	0	0	SLC2A13
0	0.737558	0.52	0.274	0	0	EPHA4
0	0.733086	0.669	0.408	0	0	GALNT2
0	-0.724681	0.875	0.837	0	0	GRIK2
0	-0.716876	0.419	0.579	0	0	GALNT17
0	-0.713538	0.985	0.982	0	0	RBFOX1
0	-0.712462	0.066	0.232	0	0	SLC24A2
0	-0.708623	0.472	0.616	0	0	ST6GALNAC3
0	0.70507	0.617	0.349	0	0	NDST3
0	-0.704883	0.122	0.29	0	0	BCL2
0	0.703616	0.81	0.5	0	0	NEBL
0	-0.700311	0.134	0.299	0	0	PCSK5
0	0.695108	0.999	0.955	0	0	MEF2C
0	-0.692686	0.023	0.151	0	0	ST18
0	0.689355	0.718	0.457	0	0	CXXC4
0	-0.684786	0.906	0.931	0	0	SOX5
0	-0.683177	0.371	0.491	0	0	EFNA5
0	0.677051	0.652	0.405	0	0	SCD
0	-0.675076	0.25	0.407	0	0	SYNE2
0	0.671572	0.643	0.385	0	0	L3MBTL4
0	-0.669711	0.48	0.588	0	0	GPC6
0	0.654711	0.62	0.349	0	0	AC103409.1
0	0.649612	0.523	0.303	0	0	MAST4
6.49023e-255	-0.645521	0.051	0.142	1.84186e-250	0	PCDH15
0	-0.643658	0.374	0.485	0	0	EPHB1
7.54987e-300	-0.640409	0.67	0.734	2.14258e-295	0	MT-ND3
0	0.640129	0.91	0.736	0	0	EML1
0	-0.638229	0.052	0.166	0	0	ZEB1
2.748e-276	-0.637563	0.27	0.388	7.79855e-272	0	PRKD1
1.45155e-255	-0.637407	0.398	0.494	4.11935e-251	0	VCAN
0	-0.636862	0.631	0.743	0	0	KCNH7
0	0.635077	0.752	0.502	0	0	AC098850.3
0	-0.634538	0.605	0.713	0	0	MMP16
0	-0.634407	0.283	0.455	0	0	AC092683.1
0	0.632367	0.648	0.353	0	0	TTTY14
0	-0.631199	0.029	0.151	0	0	SHISA6
0	-0.62949	0.017	0.143	0	0	MLIP
7.72167e-297	-0.62943	0.286	0.409	2.19133e-292	0	ALCAM
0	-0.629049	0.028	0.136	0	0	SLC6A1-AS1
0	-0.628055	0.023	0.14	0	0	GAD1
0	0.627796	0.986	0.804	0	0	KCNQ5
0	-0.62405	0.342	0.507	0	0	AP000462.1
0	0.623671	0.766	0.504	0	0	SYBU
0	0.620359	0.581	0.337	0	0	SNCAIP
0	0.62002	0.718	0.487	0	0	FDFT1
0	-0.618306	0.149	0.335	0	0	PDGFC
0	-0.614292	0.064	0.226	0	0	AP000787.1
6.64769e-305	-0.613552	0.358	0.475	1.88655e-300	0	ELMO1
0	0.610686	0.969	0.767	0	0	GRM7
0	-0.608355	0.073	0.239	0	0	CRYM
6.33218e-243	-0.608302	0.606	0.67	1.79701e-238	0	MT-CYB
1.11721e-252	-0.607978	0.156	0.267	3.17053e-248	0	PTN
0	-0.607778	0.134	0.288	0	0	KCNH8
0	0.60726	0.817	0.618	0	0	CSRP2
1.0166e-294	-0.606657	0.669	0.681	2.885e-290	0	KHDRBS3
0	-0.60573	0.084	0.217	0	0	MAML2
0	-0.600399	0.023	0.156	0	0	HCRTR2
6.44612e-114	-0.598769	0.223	0.294	1.82934e-109	0	RORA
0	0.5979	0.966	0.778	0	0	SDK1
0	0.595936	0.607	0.396	0	0	ELOVL6
0	-0.594609	0.176	0.349	0	0	IGSF21
0	-0.594503	0.939	0.95	0	0	CTNND2
0	0.594195	0.606	0.39	0	0	MVD
3.81022e-306	-0.589939	0.199	0.325	1.0813e-301	0	CUX1
0	-0.589192	0.06	0.213	0	0	SULF2
0	-0.588926	0.044	0.18	0	0	KCNIP1
4.25832e-140	-0.584492	0.215	0.294	1.20847e-135	0	IL1RAPL2
0	0.58386	0.506	0.3	0	0	SNCA
0	0.5832	0.534	0.308	0	0	LRRN1
0	-0.582621	0.19	0.325	0	0	ZFHX3
2.94426e-303	-0.580853	0.286	0.413	8.35552e-299	0	GALNT13
0	-0.579669	0.271	0.398	0	0	TMEM132B
1.62477e-110	-0.57803	0.626	0.657	4.61093e-106	0	NRG1
0	-0.577784	0.253	0.395	0	0	OSBPL10
0	-0.577589	0.105	0.256	0	0	TMEM178A
2.22735e-293	-0.576946	0.661	0.698	6.32101e-289	0	NKAIN3
0	0.575868	0.703	0.473	0	0	POU3F2
0	0.575624	0.391	0.189	0	0	AC114947.2
0	0.574245	0.294	0.149	0	0	PTCHD1-AS
0	-0.57418	0.667	0.769	0	0	CADM1
0	-0.57073	0.025	0.163	0	0	WLS
0	-0.569648	0.149	0.301	0	0	COL12A1
4.39548e-263	-0.569486	0.177	0.293	1.24739e-258	0	AC090568.2
0	-0.568618	0.213	0.37	0	0	CACNB4
0	-0.568113	0.124	0.273	0	0	KCNJ3
0	-0.566805	0.944	0.966	0	0	FTX
3.7284e-189	-0.566418	0.15	0.24	1.05808e-184	0	TMTC2
0	0.5661	0.35	0.177	0	0	LINC02143
0	-0.565654	0.327	0.472	0	0	GRK3
5.97844e-137	-0.565388	0.148	0.22	1.69662e-132	0	ADGRV1
0	0.565307	0.57	0.357	0	0	MDGA1
0	-0.563842	0.443	0.573	0	0	PLXNA2
1.70563e-239	-0.563045	0.072	0.165	4.84042e-235	0	FBXL7
0	0.562399	0.97	0.813	0	0	LDB2
0	-0.562396	0.107	0.235	0	0	PCDH9-AS2
0	0.561828	0.951	0.725	0	0	PLXNA4
0	0.559514	0.872	0.673	0	0	FSTL5
1.16099e-281	-0.554831	0.326	0.437	3.29479e-277	0	LMO7
0	0.55475	0.932	0.788	0	0	PSD3
0	-0.553221	0.059	0.212	0	0	KCTD12
0	0.552856	0.792	0.609	0	0	SQLE
0	-0.550152	0.096	0.252	0	0	CNTNAP3B
0	0.549891	0.991	0.863	0	0	RUNX1T1
0	-0.547616	0.3	0.459	0	0	KANSL1L
0	-0.546706	0.328	0.466	0	0	MPPED2
0	-0.545637	0.098	0.218	0	0	CHD7
8.30098e-267	-0.545004	0.286	0.398	2.35574e-262	0	GAS7
0	0.544749	0.522	0.266	0	0	NLGN4Y
0	0.544586	0.987	0.783	0	0	TENM2
0	0.541678	0.699	0.516	0	0	SLF1
0	-0.541385	0.427	0.552	0	0	GRM3
0	0.538074	0.817	0.541	0	0	DOK5
0	0.537702	0.894	0.731	0	0	SH3GL3
0	0.537285	0.971	0.823	0	0	SLC8A1
0	-0.536668	0.576	0.651	0	0	NRCAM
0	0.532871	0.51	0.293	0	0	AL033504.1
3.39597e-244	-0.532659	0.815	0.845	9.63743e-240	0	MT-CO3
0	0.532057	0.597	0.421	0	0	HSD17B12
4.69046e-85	-0.531168	0.121	0.175	1.3311e-80	0	AC008056.1
0	-0.530888	0.996	0.994	0	0	NRXN1
0	0.53055	0.703	0.483	0	0	RORB
0	-0.52811	0.58	0.699	0	0	NOVA1
2.79029e-123	-0.526587	0.521	0.561	7.91857e-119	0	PRKG1
0	-0.525897	0.077	0.222	0	0	SPDYE2
0	-0.524502	0.067	0.222	0	0	ATP2B4
0	0.524246	0.668	0.47	0	0	FAM126A
1.36746e-298	-0.523788	0.039	0.135	3.88071e-294	0	SLC35F4
8.77098e-114	-0.522111	0.169	0.238	2.48912e-109	0	ZNF804B
0	0.521922	0.464	0.279	0	0	C12orf40
0	-0.520897	0.583	0.681	0	0	JPX
0	-0.519332	0.74	0.805	0	0	SETBP1
0	0.518641	0.895	0.738	0	0	PLCG2
0	0.51843	0.468	0.238	0	0	USP9Y
0	0.517465	0.96	0.851	0	0	MPPED1
0	-0.515549	0.057	0.185	0	0	KLHL5
2.56807e-211	-0.513979	0.23	0.333	7.28793e-207	0	AC119868.2
0	0.511829	0.635	0.433	0	0	DRAXIN
2.22616e-195	-0.511362	0.813	0.834	6.31761e-191	0	MT-ATP6
0	-0.511198	0.268	0.413	0	0	SRSF7
0	0.510622	0.629	0.443	0	0	GPR85
0	-0.510507	0.002	0.147	0	0	TSIX
0	-0.510124	0.019	0.119	0	0	FAM160A1
2.38156e-285	-0.51004	0.108	0.222	6.75863e-281	0	SULF1
0	0.509714	0.555	0.342	0	0	RSPO3
0	0.506743	0.601	0.403	0	0	ACAT2
3.36833e-194	-0.505868	0.158	0.248	9.55899e-190	0	VCAN-AS1
0	-0.504138	0.019	0.135	0	0	BRINP2
0	0.502745	0.883	0.713	0	0	R3HDM1
1.32443e-299	-0.501929	0.604	0.671	3.75859e-295	0	KCNQ3
4.60502e-270	-0.500986	0.329	0.442	1.30686e-265	0	TRMT9B
7.90347e-207	-0.50012	0.177	0.276	2.24293e-202	0	MSI2
1.90889e-287	-0.499086	0.73	0.756	5.41725e-283	0	DOCK4
1.00086e-213	-0.497476	0.139	0.238	2.84034e-209	0	NWD2
4.62331e-25	-0.497165	0.149	0.173	1.31205e-20	0	LINC01965
0	-0.49601	0.826	0.846	0	0	DSCAM
0	0.491806	0.648	0.477	0	0	FRY
1.01448e-250	-0.489215	0.187	0.301	2.87899e-246	0	FAM135B
5.70112e-147	-0.488524	0.505	0.573	1.61792e-142	0	IL1RAPL1
0	0.484949	0.522	0.33	0	0	KLF6
0	0.48484	0.822	0.672	0	0	RPL10
0	0.482094	0.742	0.542	0	0	AFF2
6.22365e-297	-0.48158	0.278	0.403	1.76621e-292	0	SEL1L3
3.20761e-260	-0.479479	0.082	0.185	9.10289e-256	0	PARD3
1.10285e-212	-0.479154	0.562	0.624	3.12977e-208	0	DOK6
0	0.479038	0.727	0.562	0	0	MICAL3
4.25785e-298	-0.478521	0.655	0.711	1.20834e-293	0	PPM1E
3.00488e-259	-0.477621	0.091	0.196	8.52755e-255	0	AC009264.1
1.77986e-185	-0.477288	0.752	0.777	5.05106e-181	0	MIR99AHG
0	0.477112	0.413	0.232	0	0	FASN
0	-0.474813	0.05	0.196	0	0	MTUS1
0	0.474454	0.886	0.747	0	0	DAAM1
0	-0.474223	0.075	0.206	0	0	SESN3
1.97693e-231	-0.473218	0.398	0.501	5.61033e-227	0	DCLK2
0	0.473075	0.811	0.627	0	0	SLCO3A1
0	0.472982	0.626	0.465	0	0	SYNE1
0	-0.472015	0.027	0.126	0	0	NR4A2
0	0.469588	0.544	0.323	0	0	SAMD5
4.28088e-220	-0.469352	0.508	0.585	1.21487e-215	0	AP003086.2
0	0.467968	0.999	0.965	0	0	CELF2
6.52831e-245	-0.466981	0.085	0.183	1.85267e-240	0	UNC13C
0	0.46638	0.935	0.835	0	0	DPYSL2
0	-0.466011	0.086	0.211	0	0	KLHL32
0	0.465283	1	0.98	0	0	NKAIN2
0	-0.465156	0.128	0.266	0	0	USP6NL
2.26342e-284	-0.463375	0.658	0.721	6.42336e-280	0	LINC01122
2.10086e-122	-0.462253	0.2	0.275	5.96204e-118	0	POU6F2
0	0.461751	0.727	0.549	0	0	SLIT1
0	-0.460661	0.59	0.68	0	0	MIR181A1HG
3.64944e-245	-0.460296	0.282	0.397	1.03567e-240	0	DLG1
5.85753e-243	-0.459945	0.381	0.488	1.66231e-238	0	FUT9
0	0.458514	0.505	0.324	0	0	ADCY8
4.05299e-212	-0.457726	0.38	0.483	1.1502e-207	0	MAML3
0	0.457643	0.888	0.757	0	0	SORBS1
0	0.454578	0.495	0.319	0	0	LRRC8B
1.46931e-172	-0.454085	0.447	0.523	4.16976e-168	0	CACNB2
0	0.453155	0.507	0.35	0	0	TTLL5
0	0.452894	0.64	0.459	0	0	ITPR1
0	0.452577	0.513	0.344	0	0	LSS
0	0.452316	0.924	0.819	0	0	NCOA1
1.74049e-304	-0.451218	0.096	0.213	4.93935e-300	0	PLCB4
0	0.450874	0.577	0.399	0	0	POU3F3
0	0.450699	0.712	0.546	0	0	PLPPR4
5.73456e-283	-0.448453	0.043	0.138	1.62741e-278	0	RIPOR2
0	0.447606	0.326	0.174	0	0	GFRA2
4.38211e-234	-0.447313	0.195	0.308	1.2436e-229	0	AGBL4
0	-0.44708	0.022	0.133	0	0	SEMA5B
0	0.445111	0.318	0.161	0	0	INSIG1
0	0.444795	0.406	0.247	0	0	AC011369.1
1.62589e-245	-0.443605	0.081	0.18	4.61412e-241	0	UTRN
0	0.443422	0.632	0.47	0	0	KCNQ1
0	0.442957	0.982	0.856	0	0	MEIS2
0	-0.442735	0.892	0.882	0	0	NTM
1.4484e-198	-0.442615	0.801	0.798	4.11041e-194	0	DMD
0	0.441772	0.99	0.932	0	0	NELL2
6.59349e-37	-0.440351	0.394	0.407	1.87117e-32	0	SEMA3E
1.19136e-07	-0.44022	0.781	0.701	0.00338096	0	UNC5D
0	0.440185	0.359	0.199	0	0	RASSF2
0	0.43965	0.424	0.245	0	0	CNTN4-AS2
0	0.439361	0.877	0.754	0	0	CRMP1
0	0.439068	0.43	0.269	0	0	DACT1
9.67094e-217	-0.438285	0.114	0.211	2.74452e-212	0	GRIN2A
2.31372e-282	-0.436626	0.834	0.852	6.5661e-278	0	CASC15
8.49485e-302	-0.436423	0.087	0.202	2.41075e-297	0	BRINP1
0	0.4362	0.858	0.709	0	0	ATP8A2
0	0.436086	0.872	0.686	0	0	DOCK9
1.84262e-293	-0.434147	0.022	0.11	5.22916e-289	0	SLC35F3
1.55846e-20	-0.434147	0.58	0.564	4.42276e-16	0	HS6ST3
0	0.433713	0.606	0.458	0	0	KCNQ1OT1
0	0.433139	0.727	0.528	0	0	ARFGEF3
0	0.432946	0.578	0.375	0	0	NECAB1
0	0.432358	0.857	0.731	0	0	NFIX
1.36136e-193	-0.431733	0.113	0.204	3.8634e-189	0	PDZRN4
0	0.430024	0.498	0.336	0	0	MBNL2
6.17827e-218	-0.429545	0.145	0.246	1.75333e-213	0	PREX2
0	0.428785	0.731	0.566	0	0	MCTP1
1.69219e-174	-0.427758	0.4	0.482	4.80226e-170	0	PLCL2
7.15865e-229	-0.427743	0.142	0.246	2.03155e-224	0	ESR2
0	0.427473	0.399	0.244	0	0	P4HA1
4.95486e-139	-0.427457	0.277	0.355	1.40614e-134	0	ADGRL2
0	-0.426363	0.89	0.895	0	0	GRIA2
6.35497e-216	-0.425697	0.702	0.702	1.80348e-211	0	GRM5
0	0.425682	0.54	0.364	0	0	SPHKAP
9.93865e-245	-0.424883	0.405	0.508	2.82049e-240	0	NAIP
0	0.42449	0.652	0.487	0	0	SATB2-AS1
8.66968e-222	-0.424271	0.323	0.436	2.46037e-217	0	XYLT1
1.2166e-253	-0.42354	0.071	0.169	3.45259e-249	0	ASTN2-AS1
0	0.421052	0.611	0.464	0	0	ARHGEF9
0	0.420375	0.305	0.163	0	0	PRSS12
0	0.420365	0.317	0.189	0	0	KCNH5
1.0446e-238	-0.420284	0.251	0.367	2.96446e-234	0	AC011900.1
2.36439e-230	-0.419944	0.056	0.142	6.70989e-226	0	SNTG2
0	0.419496	0.981	0.902	0	0	DAB1
7.56535e-236	-0.41945	0.76	0.787	2.14697e-231	0	PLEKHA5
0	0.416959	0.564	0.414	0	0	NORAD
9.89237e-61	-0.416767	0.508	0.518	2.80736e-56	0	PEX5L
2.86284e-213	-0.416413	0.565	0.621	8.12444e-209	0	GUCY1A2
7.30323e-196	-0.416128	0.55	0.618	2.07258e-191	0	CDH12
6.85903e-174	-0.414925	0.177	0.268	1.94652e-169	0	EPB41L4A
5.04112e-220	-0.414705	0.039	0.118	1.43062e-215	0	DLC1
0	0.414621	0.402	0.27	0	0	GULP1
1.4902e-203	-0.414054	0.22	0.323	4.22903e-199	0	FAM184A
0	0.413375	0.763	0.607	0	0	ELMOD1
0	-0.41322	0.703	0.779	0	0	ARID1B
0	0.411629	0.955	0.848	0	0	SLC44A5
0	0.410626	0.585	0.424	0	0	EIF1B
0	0.409813	0.865	0.655	0	0	AP001825.1
0	0.408848	0.865	0.695	0	0	DPP6
0	-0.408812	0.02	0.116	0	0	ETV1
0	0.408526	0.418	0.263	0	0	SC5D
1.50952e-233	-0.407224	0.564	0.636	4.28386e-229	0	LARGE1
1.48212e-219	-0.405414	0.733	0.75	4.2061e-215	0	TOX
2.57533e-36	-0.404835	0.441	0.451	7.30853e-32	0	PTPRT
1.53889e-290	-0.404383	0.02	0.106	4.36722e-286	0	NXPH2
0	0.404299	0.778	0.626	0	0	EPS8
0	0.403733	0.392	0.241	0	0	SLK
3.89434e-236	-0.402367	0.23	0.344	1.10518e-231	0	AKAP13
3.18869e-256	-0.401232	0.407	0.519	9.04918e-252	0	SFPQ
0	0.401082	0.902	0.792	0	0	DPYSL3
0	0.400583	0.474	0.317	0	0	ELOVL2
0	0.400134	0.322	0.182	0	0	PNPLA3
0	0.399288	0.344	0.209	0	0	PTPRE
1.15063e-301	-0.398649	0.708	0.778	3.26538e-297	0	DDX5
0	0.398481	0.717	0.571	0	0	SREBF2
0	-0.39831	0.014	0.111	0	0	PTPRR
8.83278e-134	-0.397571	0.365	0.442	2.50665e-129	0	MT-ND2
0	0.396777	0.931	0.78	0	0	FRMD4B
0	0.396453	0.552	0.388	0	0	LRFN2
0	0.395388	0.864	0.711	0	0	ANO4
8.32464e-251	-0.394341	0.317	0.437	2.36245e-246	0	ZMYND8
0	0.390857	0.778	0.631	0	0	PRKAR2B
0	0.389724	0.562	0.416	0	0	FADS2
2.03544e-273	-0.389436	0.022	0.105	5.77638e-269	0	SLC6A1
3.68336e-200	-0.389308	0.508	0.592	1.0453e-195	0	BCL11A
6.31795e-187	-0.389066	0.4	0.495	1.79297e-182	0	PTPN4
0	0.388823	0.997	0.957	0	0	DLG2
0	0.387637	0.398	0.263	0	0	CAMK2B
6.73534e-185	-0.387439	0.326	0.423	1.91142e-180	0	ARHGAP44
0	0.386873	0.582	0.439	0	0	BNIP3L
0	0.386851	0.413	0.277	0	0	MIR4500HG
8.34219e-191	-0.386724	0.376	0.476	2.36743e-186	0	FP671120.1
8.21435e-65	-0.386678	0.26	0.312	2.33115e-60	0	LUZP2
0	0.386526	0.266	0.135	0	0	OLMALINC
1.06687e-171	-0.38648	0.438	0.519	3.02766e-167	0	LCORL
0	-0.386273	0.93	0.943	0	0	FAM155A
0	0.386121	0.599	0.455	0	0	B4GALT5
8.34159e-168	-0.38516	0.103	0.186	2.36726e-163	0	UNC5C
0	0.38476	0.347	0.214	0	0	AP001021.2
7.02824e-125	-0.384421	0.195	0.273	1.99454e-120	0	CNTNAP4
0	-0.384332	0.037	0.137	0	0	AC016708.1
0	0.38388	0.499	0.346	0	0	AMD1
0	0.383456	0.689	0.544	0	0	C1orf21
2.42166e-189	-0.383015	0.284	0.385	6.87243e-185	0	ERBIN
3.94287e-218	-0.382942	0.443	0.538	1.11895e-213	0	HECW2
0	-0.382358	0.019	0.119	0	0	LRRC1
1.62693e-125	-0.382058	0.21	0.289	4.61706e-121	0	NRP1
1.23872e-143	-0.380113	0.435	0.508	3.51536e-139	0	RBPJ
0	-0.379758	0.035	0.134	0	0	ADD3
2.75792e-247	-0.379722	0.603	0.679	7.82671e-243	0	TMEM161B-AS1
9.64652e-272	-0.379496	0.026	0.111	2.73759e-267	0	CRB1
6.044e-246	-0.379408	0.211	0.331	1.71523e-241	0	SECISBP2
0	0.379381	0.917	0.819	0	0	TUBB
0	0.379308	0.991	0.948	0	0	ADGRL3
4.71416e-142	-0.378962	0.296	0.383	1.33783e-137	0	TIMP3
3.42094e-191	-0.37881	0.545	0.619	9.70828e-187	0	STARD4-AS1
3.30786e-138	-0.377477	0.14	0.218	9.38736e-134	0	THSD7A
0	0.377252	0.886	0.789	0	0	CLASP1
7.88249e-226	-0.375826	0.232	0.348	2.23697e-221	0	URI1
1.67355e-158	-0.374976	0.201	0.289	4.74938e-154	0	GLCE
0	0.374861	0.532	0.347	0	0	KCNC2
0	0.374483	0.323	0.185	0	0	AC006145.1
2.50916e-103	-0.373363	0.269	0.339	7.12075e-99	0	NBAT1
0	-0.37269	0.076	0.192	0	0	NCOR2
0	0.372331	0.581	0.432	0	0	SLITRK5
6.13487e-99	-0.372021	0.55	0.598	1.74101e-94	0	MT-ND1
0	0.371922	0.355	0.231	0	0	RIT2
0	0.3716	0.453	0.312	0	0	SELENOI
1.00611e-282	-0.371173	0.038	0.132	2.85525e-278	0	OPRM1
0	0.369268	0.68	0.55	0	0	ELAVL3
6.42677e-153	-0.368965	0.524	0.591	1.82385e-148	0	AC090709.1
0	0.368563	0.465	0.322	0	0	IDI1
9.5031e-223	-0.367752	0.416	0.52	2.69688e-218	0	TRA2A
0	0.367671	0.482	0.337	0	0	RPRM
5.1694e-168	-0.36723	0.532	0.602	1.46702e-163	0	HIVEP3
0	0.366672	0.579	0.43	0	0	TSPAN14
2.43142e-52	-0.366567	0.326	0.367	6.90013e-48	0	THSD7B
0	0.366002	0.943	0.835	0	0	PTPRO
0	0.365773	0.838	0.738	0	0	RFX3
0	0.364248	0.991	0.937	0	0	ZEB2
4.79797e-233	-0.364146	0.573	0.654	1.36162e-228	0	KAT6B
0	0.363291	0.706	0.571	0	0	REEP1
8.96726e-162	-0.362455	0.267	0.363	2.54482e-157	0	TIAM1
0	0.361798	0.54	0.394	0	0	CEP126
0	0.361576	0.677	0.516	0	0	LINC01322
2.10967e-144	-0.361452	0.155	0.236	5.98702e-140	0	BTG1
0	0.361236	0.374	0.243	0	0	ATP6V0E2
7.97481e-142	-0.360989	0.169	0.252	2.26317e-137	0	SHROOM3
0	0.360753	0.782	0.617	0	0	LRFN5
0	-0.359974	0.026	0.141	0	0	ABLIM3
2.1593e-264	-0.359771	0.081	0.187	6.12789e-260	0	SNRPN
2.59089e-219	-0.359667	0.625	0.683	7.35267e-215	0	PITPNC1
0	0.358447	0.707	0.582	0	0	MIR124-2HG
0	0.357504	0.308	0.162	0	0	TTTY15
0	0.357183	0.345	0.217	0	0	AP005433.1
2.56054e-101	-0.357038	0.658	0.676	7.26655e-97	0	PDE4DIP
1.22113e-78	-0.356498	0.42	0.47	3.46545e-74	0	AC245297.3
0	0.356396	0.729	0.586	0	0	NHSL1
1.65245e-242	-0.356228	0.6	0.679	4.68948e-238	0	HECW1
3.04355e-184	-0.35612	0.241	0.341	8.63728e-180	0	STAG3
0	0.3558	0.218	0.108	0	0	STXBP6
0	-0.355195	0.021	0.125	0	0	SYT6
0	0.354044	0.403	0.272	0	0	ELOVL5
2.52521e-119	-0.353985	0.678	0.686	7.1663e-115	0	C8orf34
0	0.35384	0.443	0.29	0	0	SPATS2L
2.4462e-166	-0.352767	0.516	0.587	6.94207e-162	0	IPO9-AS1
0	0.351627	0.385	0.239	0	0	PROM1
0	0.351383	0.395	0.259	0	0	ELL2
0	0.348429	0.572	0.418	0	0	SRM
0	0.345817	0.667	0.532	0	0	MGAT5
4.16392e-91	-0.345807	0.673	0.702	1.18168e-86	0	MT-ND4
0	0.345483	0.711	0.585	0	0	PKIA
7.38746e-146	-0.344911	0.243	0.331	2.09649e-141	0	CCDC144NL-AS1
0	0.344187	0.165	0.059	0	0	NTF3
0	0.343854	1	0.999	0	0	TUBA1A
0	0.343067	0.99	0.963	0	0	TUBB2B
0	0.342834	0.588	0.44	0	0	BEX2
0	0.342513	0.615	0.476	0	0	FAM49A
2.75013e-300	0.342423	0.473	0.341	7.8046e-296	0	INTS12
2.33529e-291	-0.341897	0.032	0.125	6.62731e-287	0	PAG1
5.3201e-08	-0.341829	0.477	0.462	0.00150979	0	ZBTB20
1.10865e-162	-0.341407	0.473	0.551	3.14625e-158	0	MIR137HG
8.79034e-124	-0.341112	0.447	0.51	2.49461e-119	0	WASF1
1.34682e-59	-0.340865	0.316	0.362	3.82214e-55	0	DLEU2
1.15116e-174	-0.340847	0.265	0.363	3.26688e-170	0	DPY19L2
0	0.339334	0.735	0.612	0	0	GNAI1
3.95029e-204	-0.33902	0.199	0.307	1.12105e-199	0	KCNMB4
1.91255e-222	-0.338834	0.654	0.717	5.42764e-218	0	CHD9
0	0.338592	0.346	0.221	0	0	IER5L
5.53719e-178	-0.337958	0.566	0.639	1.5714e-173	0	STAG1
3.7802e-203	-0.337914	0.039	0.114	1.07278e-198	0	CYP26A1
9.01648e-176	-0.33749	0.637	0.694	2.55879e-171	0	CDH2
6.92335e-189	-0.337275	0.099	0.186	1.96478e-184	0	SSTR2
1.10493e-206	-0.337041	0.049	0.128	3.13567e-202	0	MOB3B
0	-0.33616	0.031	0.133	0	0	SUSD4
0	0.335784	0.362	0.234	0	0	SASH1
0	0.335519	0.361	0.233	0	0	AC116903.2
0	0.335342	0.308	0.192	0	0	SDC3
9.21574e-284	0.335283	0.321	0.208	2.61533e-279	0	PIK3R1
0	0.334251	0.693	0.539	0	0	ADCY1
1.24017e-197	-0.334136	0.047	0.123	3.51949e-193	0	COL25A1
0	0.332951	0.302	0.169	0	0	VEGFA
0	0.332791	0.975	0.933	0	0	STMN1
1.52507e-238	-0.332769	0.04	0.124	4.32801e-234	0	AL078459.1
1.58282e-281	0.332709	0.34	0.225	4.49188e-277	0	DSEL
1.48391e-273	-0.332371	0.044	0.139	4.2112e-269	0	TLK1
2.21374e-194	-0.330845	0.56	0.64	6.28236e-190	0	DDX17
7.77547e-115	-0.33045	0.257	0.332	2.2066e-110	0	TMLHE-AS1
0	0.330064	0.679	0.535	0	0	CHST11
1.64512e-233	-0.329808	0.055	0.142	4.66868e-229	0	KCNN3
4.6378e-240	-0.329766	0.068	0.163	1.31616e-235	0	PRICKLE1
4.75285e-206	-0.32966	0.097	0.19	1.34881e-201	0	POT1-AS1
0	0.329453	0.318	0.2	0	0	DHCR24
0	0.329356	0.35	0.2	0	0	UTY
5.37045e-214	-0.327681	0.087	0.18	1.52408e-209	0	CDH6
1.49802e-126	-0.327589	0.383	0.461	4.25123e-122	0	MARCH3
0	0.326637	0.304	0.185	0	0	MAPK4
4.64806e-273	0.32648	0.446	0.319	1.31907e-268	0	FGF12-AS1
0	0.326206	0.856	0.681	0	0	SLC8A1-AS1
8.17011e-191	-0.326108	0.063	0.143	2.3186e-186	0	NPAS2
4.31399e-290	0.325978	0.589	0.459	1.22427e-285	0	SYT16
3.27968e-147	-0.325446	0.048	0.11	9.30741e-143	0	PARD3B
1.70333e-114	-0.324827	0.376	0.448	4.83389e-110	0	AC027018.1
3.29884e-164	-0.324401	0.857	0.857	9.36177e-160	0	LIMCH1
0	0.324219	0.725	0.616	0	0	FSD1L
6.27942e-148	-0.324059	0.418	0.505	1.78204e-143	0	PHKB
2.37124e-38	-0.32302	0.281	0.316	6.72933e-34	0	PCDH7
0	0.322817	0.762	0.643	0	0	NOL4
4.84251e-286	-0.322786	0.04	0.135	1.37426e-281	0	CNTNAP3
2.51462e-270	0.322664	0.526	0.403	7.13623e-266	0	SHC3
5.64757e-100	-0.321235	0.637	0.661	1.60272e-95	0	SORBS2
4.92826e-262	0.321118	0.58	0.454	1.39859e-257	0	UBE2E2
0	-0.320886	0.015	0.114	0	0	PTPRU
0	0.320842	0.936	0.832	0	0	LMO4
0	0.320494	0.743	0.601	0	0	MN1
0	0.320413	0.336	0.207	0	0	KDM3A
0	0.319908	0.147	0.049	0	0	CAMK2N2
0	0.319541	0.828	0.71	0	0	RAB11A
4.85387e-122	-0.319454	0.279	0.36	1.37748e-117	0	PCDH17
1.07926e-160	-0.319023	0.459	0.544	3.06284e-156	0	RNF111
3.91289e-252	0.31888	0.398	0.28	1.11044e-247	0	LRRN3
0	0.318821	0.845	0.746	0	0	ASXL3
7.19356e-251	0.318809	0.287	0.186	2.04146e-246	0	WWC2
5.48726e-130	-0.31847	0.211	0.293	1.55723e-125	0	GMDS
2.97368e-278	0.318397	0.376	0.254	8.43899e-274	0	GRM1
1.85776e-181	-0.318154	0.061	0.138	5.27215e-177	0	AC046195.1
0	0.317881	0.843	0.694	0	0	CNTN1
5.90573e-140	-0.31745	0.678	0.704	1.67599e-135	0	AGAP1
4.39729e-288	0.316483	0.352	0.231	1.24791e-283	0	SLC24A3
3.62953e-121	-0.315995	0.189	0.265	1.03003e-116	0	AC027698.1
2.20296e-72	-0.315382	0.392	0.445	6.25177e-68	0	CTNNA3
2.89134e-280	0.315275	0.602	0.478	8.20533e-276	0	CDK5R1
0	0.314885	0.729	0.613	0	0	RALGPS1
1.07767e-296	0.314631	0.416	0.285	3.05832e-292	0	CRIM1
2.37689e-108	-0.314376	0.633	0.669	6.74538e-104	0	AC027288.3
1.55942e-196	-0.31427	0.061	0.143	4.42549e-192	0	CHRM2
6.66169e-132	-0.314258	0.324	0.411	1.89052e-127	0	ENTPD1-AS1
1.07014e-270	0.313466	0.531	0.404	3.03695e-266	0	FEZ2
4.18552e-75	-0.313445	0.465	0.515	1.18781e-70	0	PDE4B
3.52478e-135	-0.313122	0.262	0.347	1.0003e-130	0	UBXN2A
0	0.312995	0.675	0.519	0	0	PRSS23
5.04485e-60	-0.312614	0.748	0.76	1.43168e-55	0	MT-CO1
9.55092e-308	0.31191	0.657	0.525	2.71046e-303	0	GAP43
2.82389e-78	-0.311897	0.23	0.285	8.01391e-74	0	CECR2
0	0.311114	0.219	0.119	0	0	KCNV1
1.9739e-164	-0.310465	0.669	0.725	5.60172e-160	0	TIAM2
2.84078e-167	-0.310354	0.25	0.348	8.06185e-163	0	TARBP1
8.41924e-128	-0.309976	0.093	0.161	2.3893e-123	0	AC233296.1
2.55863e-136	-0.309277	0.184	0.268	7.26113e-132	0	AC025159.1
1.0817e-199	-0.307919	0.055	0.134	3.06977e-195	0	OSBPL3
4.72968e-250	0.307204	0.432	0.316	1.34224e-245	0	ACSL4
2.36715e-253	0.306855	0.358	0.243	6.71775e-249	0	TMSB15A
6.81196e-162	-0.306629	0.06	0.129	1.93317e-157	0	SMOC1
2.22651e-46	-0.306514	0.307	0.345	6.3186e-42	0	CAMK2D
8.87414e-274	0.306178	0.506	0.38	2.51839e-269	0	ACSL3
5.90806e-249	-0.305685	0.034	0.118	1.67665e-244	0	ID2
2.32523e-123	-0.305471	0.238	0.32	6.59877e-119	0	CENPP
2.99197e-127	-0.305389	0.451	0.521	8.49092e-123	0	WDPCP
0	0.305364	0.992	0.964	0	0	ANK2
5.885e-88	-0.305183	0.861	0.852	1.6701e-83	0	PTPRZ1
9.8695e-275	-0.305132	0.02	0.103	2.80087e-270	0	LINC02223
3.86456e-244	0.304944	0.448	0.328	1.09672e-239	0	CDKN2D
1.45147e-222	-0.30471	0.06	0.148	4.11913e-218	0	AC007038.1
0.00247021	-0.304358	0.52	0.467	1	0	CDH4
0	0.303962	0.805	0.678	0	0	CDH11
2.28218e-121	-0.303521	0.163	0.239	6.47661e-117	0	AP003025.2
2.76955e-158	-0.302973	0.164	0.253	7.8597e-154	0	EPB41L3
1.19209e-99	-0.302963	0.266	0.336	3.38304e-95	0	AC084361.1
5.47102e-268	0.302154	0.491	0.363	1.55262e-263	0	TMEM35A
1.87017e-249	0.301438	0.471	0.349	5.30735e-245	0	RAC3
0	0.30143	0.999	0.985	0	0	PDE4D
9.96963e-300	0.301274	0.711	0.592	2.82928e-295	0	SLC38A1
1.99163e-299	-0.300844	0.02	0.109	5.65205e-295	0	RGMA
4.71697e-151	-0.299343	0.07	0.14	1.33863e-146	0	TRPC4
1.74096e-140	-0.298764	0.079	0.148	4.94066e-136	0	PAPPA
1.63967e-114	-0.298457	0.567	0.628	4.65323e-110	0	TBL1XR1
0	0.298381	0.8	0.697	0	0	KIF5C
0	0.29782	0.254	0.147	0	0	ANO5
6.2803e-145	-0.297806	0.346	0.436	1.78229e-140	0	TRIM44
9.16653e-235	0.297803	0.488	0.371	2.60137e-230	0	TMEM150C
1.2531e-181	-0.297775	0.097	0.183	3.55619e-177	0	SRSF6
1.40523e-232	0.297609	0.428	0.314	3.9879e-228	0	KIF1A
1.21342e-93	-0.297512	0.559	0.594	3.44357e-89	0	AP001831.1
0	0.297129	0.94	0.87	0	0	TUBB2A
1.94403e-117	-0.296865	0.192	0.267	5.51697e-113	0	ST8SIA1
4.97201e-278	0.296834	0.562	0.433	1.41101e-273	0	RIMBP2
6.78624e-131	-0.296384	0.265	0.35	1.92587e-126	0	SGK1
9.56033e-11	-0.296294	0.096	0.11	2.71313e-06	0	SLC1A3
0	0.296237	0.806	0.642	0	0	NEO1
0	-0.296229	0.973	0.971	0	0	SYT1
1.87638e-222	0.295759	0.447	0.338	5.32498e-218	0	ATP13A3
1.58156e-235	0.295578	0.455	0.339	4.48831e-231	0	GNG4
2.36628e-212	0.295205	0.457	0.348	6.71526e-208	0	FAM171A2
0	0.295122	0.834	0.671	0	0	MGAT4C
2.26281e-243	0.29477	0.281	0.181	6.42164e-239	0	TDP1
2.54683e-204	-0.294569	0.066	0.151	7.22766e-200	0	CACNG3
2.37713e-257	0.294359	0.666	0.555	6.74607e-253	0	RNF165
4.87734e-156	-0.294307	0.05	0.116	1.38414e-151	0	METAP1D
7.01512e-140	-0.293432	0.062	0.126	1.99082e-135	0	DPF3
5.13577e-280	0.292927	0.25	0.148	1.45748e-275	0	ERG28
0	0.292816	0.786	0.641	0	0	MYO16
0	0.292577	0.199	0.091	0	0	DDIT4
1.67315e-152	-0.292061	0.121	0.201	4.74823e-148	0	AL513327.1
2.22599e-280	0.291876	0.74	0.637	6.31714e-276	0	SNAP91
2.05726e-119	-0.291039	0.335	0.414	5.83829e-115	0	ZNF431
3.9708e-122	-0.2907	0.199	0.279	1.12687e-117	0	SRSF3
2.39528e-88	-0.290094	0.277	0.344	6.79755e-84	0	STXBP5L
2.59602e-165	-0.289679	0.17	0.262	7.36723e-161	0	FAM66D
0	0.288485	0.215	0.113	0	0	RPS4Y1
0	0.288376	0.74	0.555	0	0	PTPRK
3.7412e-114	-0.287791	0.107	0.173	1.06172e-109	0	CEMIP2
1.53145e-265	0.287312	0.733	0.628	4.3461e-261	0	CDK19
2.45071e-121	-0.287263	0.254	0.335	6.95486e-117	0	NRSN1
6.87516e-56	-0.286909	0.217	0.266	1.9511e-51	0	PKN2-AS1
3.54338e-220	0.286618	0.493	0.38	1.00557e-215	0	CADM3
0	0.286545	0.754	0.489	0	0	CUX2
6.79783e-207	-0.285111	0.038	0.113	1.92916e-202	0	DDAH1
0	0.284591	0.835	0.729	0	0	SRGAP3
6.16925e-104	-0.28443	0.159	0.228	1.75077e-99	0	AP003025.1
6.82488e-224	0.284157	0.342	0.238	1.93683e-219	0	FLVCR1
3.42751e-232	0.283911	0.546	0.426	9.72693e-228	0	CNIH3
1.68807e-117	-0.283418	0.234	0.312	4.79057e-113	0	PHYHIPL
1.8903e-217	0.283324	0.439	0.328	5.36447e-213	0	FDPS
7.9449e-90	-0.283286	0.183	0.251	2.25468e-85	0	RFX4
1.15625e-48	-0.282081	0.543	0.557	3.28133e-44	0	SYN3
0	0.281972	0.904	0.82	0	0	ERC2
3.93101e-80	-0.281909	0.24	0.302	1.11558e-75	0	ARNT2
3.4739e-239	0.281821	0.39	0.276	9.85858e-235	0	AP001528.2
8.29739e-66	-0.28151	0.838	0.821	2.35472e-61	0	LINC01572
4.8949e-227	0.281002	0.492	0.371	1.38912e-222	0	SCUBE1
2.45625e-166	-0.280774	0.091	0.172	6.97058e-162	0	AC007563.2
5.19281e-231	0.280133	0.422	0.308	1.47367e-226	0	GJC1
1.20188e-292	0.280068	0.249	0.144	3.41082e-288	0	LDLR
0	0.280019	0.992	0.957	0	0	MYT1L
1.48744e-92	-0.279792	0.213	0.279	4.2212e-88	0	MYO10
4.22663e-171	-0.279772	0.135	0.227	1.19948e-166	0	RYBP
6.56161e-228	0.278838	0.554	0.429	1.86212e-223	0	ANKRD30BL
4.43097e-291	0.278835	0.798	0.699	1.25746e-286	0	RAPGEF2
1.13302e-214	0.278419	0.34	0.236	3.2154e-210	0	SOX12
1.77032e-104	-0.277803	0.196	0.267	5.02399e-100	0	PRSS51
1.01145e-281	0.275901	0.202	0.11	2.8704e-277	0	TMEM200C
0	0.275717	0.676	0.486	0	0	DLGAP2
2.69246e-222	0.275578	0.469	0.357	7.64095e-218	0	ARL17B
1.5925e-243	0.275524	0.639	0.515	4.51937e-239	0	SUMF1
0	0.27544	0.981	0.942	0	0	STMN2
2.16317e-195	0.27494	0.388	0.285	6.13886e-191	0	AC100800.1
1.84362e-14	-0.274622	0.414	0.426	5.23201e-10	0	PRKCA
1.16015e-215	0.274618	0.394	0.286	3.29238e-211	0	HK1
1.74568e-218	-0.274533	0.059	0.145	4.95407e-214	0	CDH22
3.04945e-188	0.273746	0.186	0.112	8.65403e-184	0	NPNT
0	0.273642	0.908	0.833	0	0	HSP90AA1
4.06045e-226	0.273424	0.265	0.168	1.15231e-221	0	AL513164.1
2.14975e-199	0.271724	0.548	0.442	6.10078e-195	0	TPST1
4.48841e-94	-0.271462	0.592	0.637	1.27377e-89	0	MTSS1
8.64247e-141	-0.271406	0.109	0.186	2.45265e-136	0	EFCAB2
9.6616e-88	-0.271197	0.123	0.181	2.74187e-83	0	ZNF385B
3.05032e-195	0.271089	0.305	0.212	8.65651e-191	0	AACS
3.4964e-210	0.271012	0.563	0.451	9.92243e-206	0	MEF2C-AS2
1.29057e-272	0.270845	0.212	0.119	3.6625e-268	0	NCR3LG1
5.5303e-65	-0.270316	0.207	0.26	1.56944e-60	0	MEGF11
6.3675e-208	0.269695	0.252	0.163	1.80703e-203	0	PRMT8
1.62627e-181	0.26933	0.457	0.356	4.6152e-177	0	SLC12A2
3.09561e-213	0.269323	0.317	0.216	8.78504e-209	0	MAZ
4.14739e-96	-0.269236	0.36	0.431	1.17699e-91	0	ADK
4.43589e-217	0.268826	0.676	0.576	1.25886e-212	0	STXBP1
1.34957e-199	0.268606	0.486	0.377	3.82993e-195	0	GDI1
1.09015e-150	-0.268356	0.107	0.187	3.09373e-146	0	PRKCB
1.40461e-101	-0.268351	0.157	0.224	3.98614e-97	0	AL136298.1
4.56042e-218	0.267679	0.234	0.146	1.2942e-213	0	BIN1
2.06478e-141	-0.267656	0.649	0.701	5.85963e-137	0	SSH2
1.43544e-123	-0.267613	0.218	0.301	4.07363e-119	0	GSTA4
7.71052e-118	-0.267359	0.481	0.549	2.18817e-113	0	PDE8A
1.67782e-86	-0.266644	0.358	0.42	4.7615e-82	0	STT3B
2.51786e-159	0.266409	0.61	0.514	7.14545e-155	0	YBX1
9.3419e-177	0.26622	0.359	0.26	2.65114e-172	0	LPL
1.47344e-191	0.266149	0.554	0.452	4.18148e-187	0	ZNF706
8.306e-103	-0.265715	0.395	0.464	2.35716e-98	0	NUMB
1.60842e-109	-0.265157	0.322	0.399	4.56454e-105	0	RSRP1
4.95233e-194	0.265096	0.449	0.345	1.40542e-189	0	MOK
1.54838e-176	-0.265072	0.08	0.161	4.39414e-172	0	B3GALT2
1.84573e-197	0.265032	0.352	0.253	5.23799e-193	0	VASH2
2.39105e-95	-0.264844	0.075	0.128	6.78557e-91	0	RASGRF2
0	0.264763	0.997	0.972	0	0	ROBO2
2.0478e-72	-0.264744	0.29	0.35	5.81145e-68	0	SVIL
6.24543e-197	0.264551	0.311	0.216	1.77239e-192	0	MPC1
6.87192e-191	0.264485	0.301	0.209	1.95018e-186	0	DTX4
6.96552e-107	-0.264183	0.059	0.113	1.97674e-102	0	PLD5
1.01075e-86	-0.263986	0.279	0.347	2.86839e-82	0	ZNF213
2.53929e-138	-0.263835	0.056	0.119	7.20626e-134	0	SCN1A
2.82663e-78	-0.2633	0.235	0.298	8.0217e-74	0	AC025887.2
0	0.262952	0.816	0.657	0	0	CELF2-AS2
1.77274e-195	0.262859	0.504	0.399	5.03087e-191	0	EXOC1
7.11237e-188	0.262717	0.553	0.45	2.01842e-183	0	ATP2A2
5.59496e-220	0.262472	0.634	0.526	1.58779e-215	0	YWHAZ
1.33884e-198	0.261994	0.58	0.473	3.79949e-194	0	NEUROD2
2.21485e-254	0.261107	0.771	0.673	6.28554e-250	0	SGIP1
1.9872e-103	-0.260921	0.199	0.271	5.63949e-99	0	SPATA5
5.87854e-71	-0.260841	0.408	0.466	1.66827e-66	0	FILIP1L
1.04936e-289	0.260746	0.793	0.672	2.97799e-285	0	FRMD5
2.84037e-247	0.260317	0.737	0.636	8.0607e-243	0	OGA
1.42712e-179	-0.260234	0.055	0.13	4.05001e-175	0	IPCEF1
0	0.260178	0.66	0.485	0	0	ZNF608
4.74402e-169	0.260095	0.447	0.35	1.34631e-164	0	TMEM65
1.10469e-185	0.259676	0.452	0.348	3.13501e-181	0	INA
4.81503e-246	0.259582	0.198	0.111	1.36646e-241	0	DHCR7
2.27375e-208	-0.259547	0.046	0.125	6.45269e-204	0	AC092436.4
2.2671e-187	0.259475	0.252	0.166	6.43379e-183	0	AP002852.1
1.10415e-206	-0.259336	0.832	0.852	3.13348e-202	0	MED13L
3.45969e-192	0.259263	0.184	0.11	9.81827e-188	0	MAP3K5
0	0.258972	0.886	0.772	0	0	FAT3
2.4402e-46	-0.258895	0.526	0.552	6.92505e-42	0	ZNF704
1.17184e-62	-0.258879	0.322	0.376	3.32556e-58	0	GLCCI1
4.49331e-144	0.257745	0.19	0.123	1.27516e-139	0	LINC01505
1.85717e-185	0.257442	0.415	0.313	5.27046e-181	0	TMEM14A
7.07905e-62	-0.257166	0.421	0.471	2.00896e-57	0	ANKUB1
6.3434e-110	-0.25704	0.194	0.269	1.80019e-105	0	MIPOL1
0	0.256654	0.542	0.373	0	0	ASIC2
5.20253e-235	0.256382	0.8	0.709	1.47642e-230	0	TTLL7
1.41308e-291	0.256093	0.804	0.654	4.01018e-287	0	FRMPD4
5.64988e-75	-0.255982	0.218	0.279	1.60338e-70	0	NR6A1
3.17063e-215	0.255791	0.427	0.309	8.99794e-211	0	PTCHD4
3.51495e-80	-0.255639	0.283	0.348	9.97508e-76	0	HCN1
4.4569e-178	0.255505	0.5	0.401	1.26482e-173	0	FAR1
5.46451e-117	-0.255304	0.142	0.215	1.55077e-112	0	TRAF3IP2
8.54553e-55	-0.255214	0.429	0.477	2.42514e-50	0	UBC
6.09479e-227	0.255129	0.596	0.48	1.72964e-222	0	ENC1
6.08839e-202	0.254917	0.638	0.528	1.72782e-197	0	FAT4
1.15272e-100	-0.254887	0.608	0.654	3.27129e-96	0	CRLF3
1.64036e-114	-0.254683	0.092	0.156	4.65519e-110	0	GALNT14
3.51957e-164	0.25452	0.421	0.324	9.98819e-160	0	OSBPL1A
9.21594e-47	-0.254345	0.544	0.562	2.61539e-42	0	APBA1
1.08117e-227	0.254025	0.523	0.392	3.06824e-223	0	ADAMTSL3
5.21771e-199	0.253976	0.628	0.521	1.48073e-194	0	MAP4
6.52161e-103	-0.253908	0.191	0.263	1.85077e-98	0	ZHX3
5.35362e-168	0.253854	0.404	0.308	1.5193e-163	0	CCDC90B
6.21492e-192	0.253602	0.273	0.182	1.76373e-187	0	IRF2BPL
6.40101e-175	0.253252	0.272	0.186	1.81654e-170	0	GNAZ
1.06709e-188	-0.253176	0.033	0.101	3.02829e-184	0	BACE2
1.10565e-231	0.253076	0.754	0.655	3.13771e-227	0	NMNAT2
1.88772e-90	-0.252933	0.36	0.428	5.35717e-86	0	ATF7IP
4.25925e-107	-0.252867	0.334	0.412	1.20873e-102	0	CREBBP
1.24792e-22	-0.252519	0.552	0.566	3.54148e-18	0	KLHL29
0	0.252441	0.9	0.775	0	0	LMO3
7.0149e-120	-0.252255	0.197	0.277	1.99076e-115	0	THADA
1.94239e-88	-0.252011	0.142	0.204	5.5123e-84	0	LDLRAD3
7.47458e-164	0.251866	0.303	0.217	2.12121e-159	0	HSDL1
1.54612e-102	-0.251791	0.957	0.91	4.38774e-98	0	NRG3
4.97988e-174	0.251749	0.339	0.247	1.41324e-169	0	PPA2
1.93329e-97	-0.251668	0.221	0.293	5.4865e-93	0	NCOA3
4.44391e-269	0.251448	0.874	0.798	1.26114e-264	0	MAPT
8.87539e-68	-0.251447	0.209	0.266	2.51875e-63	0	COMMD2
2.11506e-121	-0.25138	0.061	0.12	6.00233e-117	0	SYNPR
1.8231e-107	-0.251365	0.159	0.23	5.17377e-103	0	ZNF33B
2.25097e-199	0.251326	0.597	0.477	6.38803e-195	0	NTRK2
3.34138e-38	-0.251323	0.407	0.439	9.48249e-34	0	TMEFF2
2.71428e-111	-0.251161	0.82	0.808	7.70285e-107	0	FLRT2
2.3112e-175	0.251151	0.426	0.324	6.55896e-171	0	RPS28
5.2975e-06	-0.251058	0.496	0.489	0.150338	0	GRAMD1B
1.61462e-103	-0.251003	0.233	0.309	4.58212e-99	0	FARS2
4.51893e-77	-0.250816	0.331	0.394	1.28243e-72	0	XKR6
5.14822e-277	0.250499	0.968	0.933	1.46101e-272	0	TMSB10
3.81474e-63	-0.250483	0.495	0.533	1.08258e-58	0	DGKI
2.80548e-187	0.250346	0.239	0.155	7.96168e-183	0	AF107885.2
1.6011e-231	0.250158	0.171	0.094	4.54376e-227	0	ZNF584
0	-2.91271	0.283	0.515	0	1	NRXN3
0	-2.87085	0.304	0.435	0	1	ERBB4
0	-2.86172	0.011	0.489	0	1	XIST
0	-2.429	0.185	0.457	0	1	HS3ST4
0	-2.1598	0.134	0.456	0	1	TLE4
0	-2.13934	0.212	0.604	0	1	HS6ST3
0	-2.10867	0.13	0.339	0	1	NPAS3
0	-2.04409	0.265	0.514	0	1	AL589740.1
0	-1.91457	0.213	0.594	0	1	PRKG1
0	-1.81277	0.231	0.57	0	1	PDE1A
0	-1.81251	0.219	0.554	0	1	CUX2
0	-1.75736	0.055	0.18	0	1	NXPH1
0	-1.74436	0.583	0.815	0	1	NFIB
0	-1.66801	0.411	0.686	0	1	EPHA3
0	-1.59679	0.156	0.519	0	1	VCAN
0	1.58159	0.971	0.533	0	1	PTPRK
0	1.57188	0.991	0.629	0	1	LRRC4C
0	1.54776	0.922	0.406	0	1	THRB
0	-1.54374	0.046	0.2	0	1	ADARB2
0	1.50221	0.877	0.345	0	1	PCDH11Y
0	-1.43542	0.734	0.853	0	1	NLGN1
0	-1.39382	0.244	0.499	0	1	CDH4
0	-1.38523	0.258	0.5	0	1	QKI
0	-1.3745	0.074	0.359	0	1	ZNF385D
0	1.37392	0.9	0.4	0	1	PTPRT
0	-1.36286	0.596	0.723	0	1	UNC5D
0	1.34585	0.607	0.229	0	1	POU6F2
0	-1.34524	0.17	0.421	0	1	SNTG1
0	1.32602	0.607	0.249	0	1	IL1RAPL2
0	-1.32517	0.985	0.982	0	1	RBFOX1
0	-1.32319	0.024	0.336	0	1	GRIK3
0	-1.3127	0.088	0.362	0	1	CNTNAP5
0	-1.29645	0.064	0.275	0	1	KIAA1217
0	-1.2503	0.064	0.401	0	1	BCL11B
0	1.24015	0.913	0.492	0	1	RYR2
0	1.23756	0.974	0.687	0	1	MARCH1
0	-1.22758	0.18	0.424	0	1	ZFPM2
0	-1.22285	0.198	0.485	0	1	DSCAML1
0	1.2196	0.705	0.246	0	1	KLHL14
0	-1.21467	0.039	0.18	0	1	DLX6-AS1
0	1.20667	0.763	0.339	0	1	AC103409.1
0	-1.16666	0.196	0.397	0	1	CNTN5
0	1.16656	0.992	0.769	0	1	GRM7
0	1.16596	0.693	0.264	0	1	LHX2
0	-1.14963	0.091	0.278	0	1	CDH18
0	1.14641	0.594	0.224	0	1	PTPN13
1.07217e-295	-1.1401	0.086	0.204	3.0427e-291	1	SOX6
0	-1.13193	0.239	0.489	0	1	ZBTB20
0	-1.1292	0.115	0.303	0	1	RGS6
0	1.1251	0.775	0.357	0	1	NECAB1
0	1.1135	0.868	0.498	0	1	SYBU
0	-1.10885	0.819	0.925	0	1	CADM2
0	1.0872	0.9	0.496	0	1	NEBL
0	1.07918	0.847	0.448	0	1	LINGO2
0	1.07329	0.855	0.589	0	1	KCNIP4
0	1.06559	0.825	0.419	0	1	FAM189A1
0	1.06204	0.653	0.282	0	1	AL033504.1
0	-1.05706	0.526	0.661	0	1	ASTN2
0	-1.0484	0.598	0.74	0	1	MT-ND3
0	1.04834	0.802	0.424	0	1	NELL1
0	1.03642	0.931	0.643	0	1	FRMPD4
0	1.03431	0.933	0.643	0	1	FAM19A1
0	1.02174	0.445	0.144	0	1	ZNF385B
0	-1.01659	0.773	0.852	0	1	DSCAM
0	-1.01591	0.191	0.478	0	1	RAI14
0	1.01324	0.451	0.099	0	1	FNDC1
0	-1.00915	0.402	0.505	0	1	ADAMTSL1
0	1.00058	0.901	0.538	0	1	DOK5
0	-0.996913	0.535	0.693	0	1	MT-CO2
0	-0.993895	0.1	0.315	0	1	PDE1C
0	0.993225	0.678	0.313	0	1	SAMD5
0	0.9841	0.602	0.247	0	1	ACTN2
0	0.981945	0.633	0.253	0	1	AC025887.2
0	-0.978744	0.526	0.677	0	1	MT-CYB
0	-0.977688	0.167	0.35	0	1	KCNMB2-AS1
0	-0.976419	0.024	0.185	0	1	AC008056.1
0	0.97012	0.618	0.262	0	1	CCDC85A
0	-0.966289	0.034	0.175	0	1	AC125613.1
0	-0.966042	0.292	0.516	0	1	ENC1
0	-0.964237	0.882	0.87	0	1	MEIS2
0	-0.961945	0.347	0.569	0	1	NETO2
0	0.96135	0.953	0.753	0	1	DNM3
0	-0.952469	0.758	0.851	0	1	MT-CO3
0	0.949775	0.614	0.234	0	1	LPL
0	0.949529	0.886	0.55	0	1	FOXP1
0	0.941457	0.675	0.317	0	1	KLF6
0	-0.939404	0.02	0.262	0	1	VCAN-AS1
0	0.937837	0.997	0.883	0	1	CNTNAP2
9.19181e-230	-0.934575	0.12	0.228	2.60854e-225	1	LHFPL3
0	0.933016	0.548	0.194	0	1	AL590006.1
0	-0.919599	0.118	0.259	0	1	PLXDC2
0	-0.909526	0.045	0.197	0	1	PTPRM
0	-0.899134	0.753	0.841	0	1	MT-ATP6
0	0.898743	0.995	0.888	0	1	MACROD2
0	0.890257	0.781	0.454	0	1	APBB2
0	0.888744	0.717	0.373	0	1	ADAMTSL3
0	0.882504	1	0.966	0	1	CELF2
0	0.877211	0.995	0.851	0	1	LSAMP
0	-0.874097	0.18	0.411	0	1	SYNE2
0	0.871431	0.888	0.536	0	1	MDGA2
0	0.870521	0.798	0.478	0	1	RORB
0	0.868133	0.912	0.634	0	1	NEO1
0	0.867607	0.656	0.298	0	1	SEZ6L
0	0.858645	0.957	0.694	0	1	CCBE1
0	-0.857132	0.065	0.273	0	1	SIPA1L1
0	0.849497	0.857	0.602	0	1	DPYD
0	0.847427	0.604	0.295	0	1	PPFIBP1
0	0.846932	0.896	0.592	0	1	PRICKLE2
1.88535e-215	-0.845586	0.055	0.146	5.35044e-211	1	PDZRN3
0	-0.843544	0.024	0.156	0	1	ZNF536
0	-0.843083	0.031	0.174	0	1	PAM
0	0.840003	0.996	0.865	0	1	RUNX1T1
4.15769e-230	-0.83932	0.112	0.22	1.17991e-225	1	SGCZ
0	0.839046	0.304	0.063	0	1	INHBA
0	0.838867	0.828	0.521	0	1	ARFGEF3
0	0.837125	0.927	0.708	0	1	ANO4
0	-0.835892	0.352	0.539	0	1	GLRA2
0	0.834002	0.995	0.846	0	1	RALYL
0	0.832136	0.821	0.476	0	1	TENM3
0	-0.831955	0.049	0.183	0	1	LINC01965
0	-0.827502	0.281	0.471	0	1	NSF
0	-0.814772	0.375	0.561	0	1	LINC01103
0	0.811989	0.74	0.408	0	1	GABRB1
0	-0.806441	0.335	0.528	0	1	PDE4B
0	0.805194	0.716	0.393	0	1	ARHGAP20
0	-0.804828	0.258	0.405	0	1	KIF26B
0	0.803791	0.829	0.546	0	1	SYT4
2.5199e-144	-0.802218	0.046	0.114	7.15123e-140	1	HBA2
0	0.800131	0.816	0.475	0	1	DLGAP2
0	0.799413	0.88	0.604	0	1	NCALD
0	-0.798319	0.085	0.246	0	1	TMTC2
0	0.79802	0.641	0.332	0	1	THSD7B
0	-0.79463	0.082	0.212	0	1	FOXP2
0	-0.793361	0.076	0.227	0	1	ADGRV1
0	0.793165	0.838	0.488	0	1	KLHL1
1.36246e-218	-0.78843	0.097	0.197	3.86651e-214	1	SLIT3
0	-0.788302	0.21	0.392	0	1	PRKD1
0	0.784138	0.67	0.36	0	1	KIAA0319
0	0.783908	0.519	0.222	0	1	RCAN2
0	-0.783649	0.687	0.783	0	1	MIR99AHG
0	-0.783254	0.653	0.712	0	1	LRP1B
0	-0.777144	0.392	0.575	0	1	PLXNA2
0	-0.767085	0.105	0.289	0	1	BCL2
0	-0.7657	0.218	0.381	0	1	MAGI1
0	0.765461	0.92	0.672	0	1	FSTL5
0	-0.76347	0.452	0.578	0	1	IL1RAPL1
0	-0.7626	0.324	0.457	0	1	PID1
0	0.761098	0.944	0.663	0	1	MGAT4C
0	-0.75884	0.199	0.404	0	1	DLG1
0	-0.757399	0.088	0.3	0	1	CECR2
0	0.754086	0.343	0.096	0	1	NPNT
0	-0.753928	0.479	0.612	0	1	ST6GALNAC3
0	-0.749461	0.018	0.167	0	1	GNG12-AS1
0	0.744562	0.933	0.73	0	1	SH3GL3
0	-0.742004	0.03	0.223	0	1	CHD7
0	0.739647	0.408	0.155	0	1	ARHGAP6
0	0.733195	0.58	0.291	0	1	RAPGEF5
0	-0.731688	0.155	0.327	0	1	CUX1
0	-0.729249	0.176	0.395	0	1	ERBIN
0	0.729041	0.746	0.485	0	1	NEUROD6
0	-0.72854	0.053	0.218	0	1	MAML2
0	-0.727112	0.373	0.52	0	1	ZNF608
0	0.726979	0.812	0.539	0	1	AFF2
0	0.726145	0.961	0.804	0	1	SEMA6D
0	0.725679	0.974	0.727	0	1	PLXNA4
0	0.723905	0.478	0.198	0	1	NWD2
0	-0.721499	0.317	0.502	0	1	PTPN4
0	0.717465	0.737	0.467	0	1	FAM126A
0	0.714617	0.507	0.231	0	1	PPP2R2C
0	0.714396	0.849	0.587	0	1	CSMD2
0	0.710747	0.61	0.366	0	1	GLIS3
0	0.70832	0.636	0.338	0	1	RSPO3
0	-0.706867	0.469	0.606	0	1	MT-ND1
0	-0.706566	0.435	0.569	0	1	KCND2
0	0.706244	0.633	0.332	0	1	CSGALNACT1
0	0.703891	0.902	0.646	0	1	AC092691.1
0	0.703803	0.991	0.807	0	1	KCNQ5
0	-0.70345	0.095	0.298	0	1	GLCE
0	0.701037	0.945	0.713	0	1	CSMD3
0	0.698844	0.939	0.742	0	1	FGF14
0	0.691056	0.815	0.533	0	1	TNR
0	0.688199	0.797	0.524	0	1	PTPRG
0	-0.687225	0.397	0.538	0	1	STK32B
4.52414e-124	-0.686356	0.668	0.656	1.2839e-119	1	NEGR1
0	0.684409	0.671	0.418	0	1	KCNT2
0	-0.683219	0.023	0.148	0	1	ST18
0	0.683024	1	0.992	0	1	PTPRD
0	0.676962	0.567	0.297	0	1	ZDHHC2
0	0.675876	0.544	0.276	0	1	PCDH19
0	0.675532	0.47	0.224	0	1	SASH1
0	0.674683	0.949	0.789	0	1	PSD3
0	0.672586	0.666	0.382	0	1	SDK2
3.56139e-161	-0.672315	0.381	0.459	1.01069e-156	1	TRPM3
0	0.672254	0.979	0.816	0	1	LDB2
0	-0.671175	0.038	0.165	0	1	ZEB1
0	0.668764	0.888	0.691	0	1	RAPGEF2
0	0.667917	0.795	0.531	0	1	ADCY1
0	0.666203	0.644	0.373	0	1	ABLIM1
0	0.665978	0.929	0.738	0	1	EML1
0	0.665909	0.691	0.434	0	1	SNX7
0	-0.665045	0.017	0.135	0	1	SLC6A1-AS1
0	0.66492	0.33	0.087	0	1	CACNA1I
0	-0.659801	0.457	0.58	0	1	SNAP25-AS1
0	0.657487	0.856	0.614	0	1	CACNA1C
0	-0.657144	0.17	0.376	0	1	ANTXR1
0	-0.656411	0.2	0.356	0	1	CAMK2D
0	0.655029	0.662	0.39	0	1	SLC2A13
0	0.6545	0.831	0.577	0	1	DTNA
1.46834e-280	-0.654214	0.137	0.266	4.16701e-276	1	PTN
0	-0.653333	0.049	0.166	0	1	FBXL7
0	-0.651487	0.697	0.765	0	1	MT-CO1
0	0.650159	0.557	0.297	0	1	PTCHD4
0	0.647305	0.652	0.366	0	1	ALCAM
0	-0.646546	0.428	0.552	0	1	LINC01102
6.77265e-269	-0.646082	0.078	0.192	1.92201e-264	1	SORCS3
0	0.646007	0.792	0.554	0	1	GRID1
1.53073e-101	-0.64509	0.311	0.364	4.34406e-97	1	CLSTN2
0	0.642692	0.776	0.527	0	1	CHST11
0	0.639202	0.684	0.419	0	1	SYN2
0	0.635988	0.999	0.972	0	1	ROBO2
0	-0.632309	0.042	0.217	0	1	PLCB4
3.52658e-201	-0.631557	0.053	0.14	1.00081e-196	1	PCDH15
4.74636e-39	-0.631322	0.208	0.249	1.34697e-34	1	GALNTL6
0	-0.63015	0.09	0.261	0	1	HUNK
0	-0.629849	0.18	0.33	0	1	OLFM3
0	0.628283	0.5	0.246	0	1	MYO10
0	-0.627428	0.566	0.681	0	1	JPX
0	-0.62644	0.028	0.148	0	1	SHISA6
0	-0.626174	0.951	0.965	0	1	FTX
0	-0.625576	0.142	0.287	0	1	PALMD
0	-0.62556	0.135	0.278	0	1	MSI2
0	-0.622616	0.052	0.194	0	1	ITPR2
0	0.616747	0.999	0.955	0	1	MEF2C
0	0.616682	0.997	0.938	0	1	ZEB2
0	-0.616672	0.024	0.137	0	1	GAD1
1.00779e-215	-0.616075	0.391	0.481	2.86e-211	1	EPHB1
0	-0.615191	0.019	0.14	0	1	MLIP
0	0.610155	0.86	0.633	0	1	PCDH11X
0	-0.609061	0.077	0.235	0	1	CRYM
0	0.607182	0.767	0.543	0	1	PLPPR4
0	-0.605861	0.511	0.633	0	1	TBL1XR1
9.71902e-236	-0.600904	0.368	0.471	2.75816e-231	1	ELMO1
0	-0.600403	0.448	0.574	0	1	KCNB2
0	-0.598674	0.541	0.625	0	1	DOK6
0	-0.598206	0.746	0.788	0	1	PLEKHA5
0	0.595875	0.999	0.958	0	1	DLG2
0	0.59056	0.955	0.78	0	1	FRMD4B
3.79408e-189	-0.58611	0.418	0.498	1.07672e-184	1	GRAMD1B
0	0.586079	0.645	0.386	0	1	SCN9A
0	0.585622	0.978	0.825	0	1	SLC8A1
0	0.583879	0.416	0.191	0	1	CHST15
0	-0.583776	0.102	0.253	0	1	TMEM178A
0	0.582757	0.499	0.285	0	1	CACHD1
0	-0.580539	0.511	0.643	0	1	STAG1
0	0.580458	0.586	0.346	0	1	ETV6
4.1681e-256	-0.58003	0.169	0.292	1.18286e-251	1	PCSK5
0	-0.576809	0.894	0.893	0	1	MLLT3
0	0.57667	0.502	0.275	0	1	PKNOX2
0	-0.57656	0.078	0.208	0	1	DPY19L1
5.74683e-308	-0.576138	0.393	0.522	1.63089e-303	1	AC073050.1
0	0.574521	0.578	0.356	0	1	GPR137B
0	0.57436	0.293	0.101	0	1	SV2B
0	-0.574327	0.06	0.212	0	1	KLHL32
0	0.573848	0.636	0.418	0	1	CDHR3
0	-0.572889	0.252	0.412	0	1	SRSF7
6.63586e-289	-0.57277	0.632	0.706	1.88319e-284	1	MT-ND4
0	0.569196	0.721	0.501	0	1	ISLR2
0	-0.566609	0.73	0.756	0	1	DOCK4
0	-0.566211	0.04	0.184	0	1	KLHL5
1.24484e-233	-0.566167	0.148	0.263	3.53274e-229	1	SORCS1
0	0.564693	0.497	0.272	0	1	LRRN3
0	-0.564107	0.061	0.21	0	1	PRKG2
0	-0.564039	0.029	0.152	0	1	HCRTR2
0	0.562758	0.736	0.481	0	1	CBLN2
3.68006e-224	-0.561295	0.215	0.333	1.04437e-219	1	AC119868.2
0	0.561016	0.989	0.925	0	1	SSBP2
0	-0.559445	0.028	0.16	0	1	WLS
0	0.558389	0.491	0.281	0	1	ZDHHC14
4.69632e-252	-0.557426	0.324	0.445	1.33277e-247	1	MT-ND2
0	-0.55641	0.534	0.638	0	1	LARGE1
0	0.554484	0.75	0.494	0	1	AC008591.1
0	-0.55446	0.077	0.221	0	1	AP000787.1
0	-0.552671	0.055	0.176	0	1	KCNIP1
6.73092e-281	-0.551897	0.101	0.225	1.91017e-276	1	SLC24A2
0	0.551841	0.911	0.654	0	1	AP001825.1
0	0.549592	0.908	0.686	0	1	DOCK9
0	-0.54941	0.589	0.665	0	1	SORBS2
0	0.549139	0.647	0.359	0	1	TTTY14
5.02698e-179	-0.5482	0.289	0.382	1.42661e-174	1	MTUS2
0	0.548027	0.68	0.442	0	1	CAMK4
0	0.546496	0.911	0.753	0	1	PCLO
0	0.544163	0.536	0.325	0	1	DPYD-AS1
0	-0.543743	0.074	0.219	0	1	SPDYE2
0	0.542367	0.696	0.475	0	1	MPP6
0	0.540996	0.817	0.609	0	1	NIN
0	0.540914	0.354	0.16	0	1	AL513164.1
0	-0.539739	0.073	0.208	0	1	SULF2
0	0.539702	0.89	0.712	0	1	KCNH7
1.28205e-251	-0.539099	0.496	0.584	3.63832e-247	1	AP003086.2
6.77725e-252	-0.537922	0.327	0.44	1.92332e-247	1	TRMT9B
7.44557e-185	-0.537329	0.217	0.323	2.11298e-180	1	PCDH7
2.87755e-274	-0.537185	0.079	0.195	8.16621e-270	1	AC009264.1
0	-0.536662	0.063	0.208	0	1	KCTD12
0	0.536539	0.577	0.356	0	1	TJP1
1.86497e-117	-0.536172	0.324	0.4	5.29261e-113	1	ASIC2
0	0.535453	0.891	0.652	0	1	CELF2-AS2
0	-0.534503	0.058	0.181	0	1	UTRN
1.68067e-206	-0.532129	0.257	0.367	4.76957e-202	1	DLEU2
0	0.531991	0.994	0.907	0	1	NRG3
0	-0.531087	0.55	0.655	0	1	KAT6B
3.46658e-253	-0.530855	0.713	0.729	9.83782e-249	1	ATP8A2
0	0.530341	0.723	0.516	0	1	DENND1A
5.70942e-266	-0.529625	0.169	0.295	1.62028e-261	1	COL12A1
1.58188e-262	-0.529523	0.504	0.591	4.48923e-258	1	PPM1L
3.27385e-273	-0.529226	0.22	0.352	9.29087e-269	1	DNAH10
0	-0.528915	0.021	0.144	0	1	SNTG2
1.25672e-263	-0.526167	0.035	0.134	3.56645e-259	1	SLC35F4
0	0.525856	0.886	0.692	0	1	CNTN1
0	0.524558	0.532	0.322	0	1	MACROD2-AS1
0	0.523507	0.397	0.202	0	1	NPY1R
0	0.523483	0.569	0.365	0	1	TMEM150C
0	0.523444	0.944	0.702	0	1	CNTN4
1.98079e-140	-0.523333	0.522	0.571	5.62129e-136	1	AC109466.1
0	-0.521997	0.731	0.792	0	1	MGST1
9.26831e-121	-0.519966	0.083	0.152	2.63025e-116	1	AC098864.1
2.26843e-271	-0.519124	0.351	0.476	6.43758e-267	1	FP671120.1
0	0.518985	0.607	0.385	0	1	NECTIN3
0	0.516822	0.608	0.385	0	1	LRFN2
2.98752e-221	-0.515736	0.203	0.321	8.47828e-217	1	ZFHX3
0	0.515013	0.678	0.476	0	1	KIRREL3
0	0.514664	0.659	0.432	0	1	GRK3
0	-0.514618	0.703	0.777	0	1	DDX5
0	0.514382	0.843	0.627	0	1	SLCO3A1
0	0.5143	0.915	0.678	0	1	GRM5
0	0.513535	0.532	0.336	0	1	MBNL2
0	0.513118	0.661	0.434	0	1	DRAXIN
1.0714e-262	-0.510427	0.071	0.183	3.04052e-258	1	UNC13C
5.9716e-128	-0.510217	0.357	0.432	1.69468e-123	1	PRKCA
0	0.508245	0.988	0.854	0	1	FGF12
3.82872e-229	-0.508234	0.376	0.483	1.08655e-224	1	PLCL2
3.47828e-304	-0.507691	0.017	0.117	9.87102e-300	1	FAM160A1
0	0.504908	0.991	0.928	0	1	FRMD4A
0	0.503753	0.966	0.831	0	1	LMO4
7.02128e-271	-0.503728	0.07	0.184	1.99257e-266	1	PARD3
0	0.502983	0.981	0.913	0	1	TMEM108
0	-0.502253	0.002	0.144	0	1	TSIX
0	0.500634	0.484	0.27	0	1	GREM2
0	0.500104	0.434	0.236	0	1	SFTA1P
2.13299e-227	-0.498685	0.41	0.509	6.05322e-223	1	RBPJ
3.1095e-217	-0.498472	0.276	0.39	8.82444e-213	1	OSBPL10
8.92124e-189	-0.498394	0.382	0.475	2.53176e-184	1	TG
1.47943e-277	-0.495243	0.629	0.696	4.19847e-273	1	PLCB1
0	0.494858	0.777	0.508	0	1	ADAMTS19
0	0.494111	0.553	0.369	0	1	BHLHE22
1.07331e-209	-0.493733	0.356	0.457	3.04594e-205	1	FAM13A
1.06924e-161	-0.493684	0.365	0.449	3.03441e-157	1	EPHA7
3.81431e-242	-0.492935	0.224	0.348	1.08246e-237	1	STXBP5L
0	0.492558	0.407	0.21	0	1	ZNF804B
0	0.491939	0.342	0.15	0	1	KLHDC8A
1.30585e-193	-0.491735	0.037	0.116	3.70587e-189	1	SLC1A3
1.33873e-220	-0.491535	0.128	0.241	3.79918e-216	1	PCSK2
0	0.491136	0.85	0.666	0	1	SCD5
6.35948e-225	-0.490945	0.236	0.358	1.80476e-220	1	ADGRL2
0	-0.490588	0.176	0.332	0	1	SECISBP2
2.81366e-258	-0.489578	0.502	0.591	7.98488e-254	1	BCL11A
1.40119e-264	-0.489498	0.193	0.324	3.97643e-260	1	FAM184A
0	-0.488183	0.05	0.169	0	1	ASTN2-AS1
8.89512e-297	-0.486345	0.134	0.269	2.52435e-292	1	AC027698.1
0	-0.485869	0.63	0.718	0	1	CHD9
6.28159e-272	-0.485557	0.324	0.453	1.78265e-267	1	KANSL1L
0	0.485543	0.39	0.224	0	1	MYRIP
0	0.485293	0.813	0.571	0	1	AL596451.1
0	0.484223	0.949	0.78	0	1	KHDRBS2
0	-0.484178	0.39	0.519	0	1	SFPQ
5.5947e-141	-0.481499	0.36	0.43	1.58772e-136	1	LMO7
0	0.480802	0.805	0.617	0	1	ZBTB18
6.63188e-254	-0.480749	0.698	0.729	1.88206e-249	1	CLMP
0	0.480144	0.815	0.617	0	1	LRFN5
0	0.479199	0.97	0.848	0	1	SLC44A5
0	0.478615	1	0.98	0	1	NKAIN2
6.61946e-271	-0.478426	0.121	0.246	1.87854e-266	1	ESR2
4.26565e-296	-0.478153	0.167	0.306	1.21055e-291	1	NUAK1
0	0.476589	0.984	0.867	0	1	CACNA2D1
0	0.475268	0.481	0.281	0	1	CRIM1
9.20696e-215	-0.474505	0.2	0.315	2.61284e-210	1	EPHA4
0	0.472436	0.994	0.935	0	1	ANK3
0	0.471778	0.413	0.227	0	1	SLC24A3
4.64275e-280	-0.471211	0.025	0.124	1.31757e-275	1	NR4A2
0	-0.47118	0.024	0.132	0	1	BRINP2
1.01405e-182	-0.469723	0.331	0.434	2.87777e-178	1	CPNE8
0	0.468965	0.263	0.102	0	1	ARAP2
0	0.467881	0.575	0.365	0	1	SCUBE1
0	0.467803	0.983	0.826	0	1	GRIK2
2.07451e-250	-0.467694	0.476	0.573	5.88725e-246	1	FAM110B
0	0.466849	0.21	0.051	0	1	GREM1
1.30153e-268	-0.465946	0.122	0.245	3.69361e-264	1	ZNF423
0	-0.464403	0.01	0.132	0	1	SEMA5B
2.53896e-283	-0.46433	0.209	0.348	7.20531e-279	1	URI1
1.03779e-202	-0.462671	0.347	0.445	2.94514e-198	1	AC092683.1
0	0.462432	0.892	0.708	0	1	DYNC1I1
0	0.462053	0.393	0.229	0	1	RIT2
0	0.461678	0.524	0.307	0	1	IGSF21
0	0.459228	0.751	0.597	0	1	SPOCK1
1.39654e-209	-0.456847	0.355	0.471	3.96325e-205	1	FILIP1L
0	0.456636	0.729	0.516	0	1	PRSS23
0	0.456446	0.984	0.923	0	1	NBEA
0	0.455885	0.292	0.126	0	1	AC103770.1
0	0.45587	0.492	0.302	0	1	GJC1
0	0.45505	0.964	0.808	0	1	GRIN2B
0	0.454167	0.644	0.414	0	1	ARHGAP15
9.10519e-159	-0.453649	0.418	0.496	2.58396e-154	1	DCLK2
0	0.453231	0.909	0.77	0	1	TSPAN5
0	0.451492	0.527	0.335	0	1	RPRM
0	0.45016	0.286	0.114	0	1	KCNV1
0	0.449846	0.513	0.318	0	1	CHRM3
0	0.44917	0.527	0.338	0	1	DIAPH2
2.51429e-196	-0.447511	0.109	0.21	7.13532e-192	1	GRIN2A
0	0.447327	0.755	0.534	0	1	SYN3
0	0.445066	0.463	0.286	0	1	AC023905.1
0	0.444416	0.384	0.204	0	1	PIK3R1
0	0.443754	0.392	0.206	0	1	VSTM2B
2.46639e-255	-0.443609	0.665	0.704	6.99936e-251	1	AGAP1
1.36453e-250	-0.4435	0.622	0.698	3.87239e-246	1	NNAT
0	0.441109	0.991	0.933	0	1	NELL2
0	0.441008	0.696	0.499	0	1	ATP2B1
1.98321e-197	-0.440603	0.387	0.485	5.62816e-193	1	KCNJ6
5.27832e-122	-0.44052	0.192	0.272	1.49794e-117	1	CNTNAP4
0	0.439457	0.367	0.194	0	1	TLE3
1.07804e-237	-0.439238	0.172	0.296	3.05937e-233	1	GMDS
0	0.439062	0.508	0.326	0	1	SGSM1
1.4248e-243	-0.438242	0.08	0.188	4.04343e-239	1	SAT1
0	0.437492	0.827	0.679	0	1	TNPO1
3.82337e-114	-0.437457	0.466	0.519	1.08503e-109	1	CACNB2
8.76161e-185	-0.437453	0.496	0.57	2.48646e-180	1	BAZ2B
0	0.437013	0.217	0.069	0	1	C1orf115
3.67859e-288	-0.436714	0.08	0.203	1.04395e-283	1	SESN3
0	0.436034	0.715	0.53	0	1	MGAT5
0	0.435802	0.491	0.311	0	1	MAST4
3.26957e-179	-0.434447	0.155	0.258	9.27872e-175	1	ANGPT2
5.01979e-203	-0.433715	0.218	0.332	1.42457e-198	1	CCDC144NL-AS1
0	0.431553	0.179	0.061	0	1	RXFP1
0	0.430929	0.401	0.228	0	1	PLXNC1
0	0.430217	0.987	0.906	0	1	TCF4
0	0.429015	0.962	0.863	0	1	PTPRN2
0	0.428946	0.298	0.142	0	1	PCSK6
0	0.42858	0.662	0.46	0	1	ITPR1
0	0.42856	0.804	0.631	0	1	PRKAR2B
0	0.428502	0.571	0.42	0	1	TMEFF2
1.55089e-198	-0.428154	0.132	0.237	4.40127e-194	1	BTG1
3.23769e-195	-0.426441	0.242	0.354	9.18824e-191	1	SVIL
9.0298e-183	-0.426195	0.456	0.537	2.56257e-178	1	DOPEY2
0	0.424898	0.299	0.141	0	1	CRY2
0	0.424767	0.499	0.318	0	1	OSBPL1A
5.92996e-235	-0.423994	0.023	0.108	1.68286e-230	1	SLC35F3
0	0.423374	0.748	0.491	0	1	PEX5L
1.11676e-151	-0.422197	0.129	0.218	3.16925e-147	1	THSD7A
7.08245e-167	-0.421609	0.302	0.398	2.00993e-162	1	SEL1L3
0	0.421158	0.365	0.204	0	1	LINC01197
0	0.420993	0.575	0.346	0	1	KCNC2
5.99199e-148	-0.420609	0.185	0.279	1.70047e-143	1	KCNH8
0	0.420461	0.307	0.144	0	1	GUCY1B1
9.89231e-126	-0.419521	0.366	0.444	2.80734e-121	1	SRM
6.07056e-289	-0.41837	0.071	0.191	1.72277e-284	1	POT1-AS1
1.47267e-141	-0.41768	0.178	0.266	4.17928e-137	1	EPB41L4A
0	0.417289	0.531	0.346	0	1	AMD1
0	0.416163	0.702	0.499	0	1	TSHZ3
4.43529e-180	-0.415719	0.418	0.505	1.25869e-175	1	NAIP
0	0.41548	0.651	0.47	0	1	CXXC4
2.26909e-145	-0.415194	0.49	0.556	6.43946e-141	1	ZNF704
4.56792e-259	-0.414754	0.554	0.639	1.29633e-254	1	DDX17
0	0.414498	0.443	0.272	0	1	AP001528.2
4.98559e-240	-0.414103	0.134	0.254	1.41486e-235	1	GSE1
0	0.413998	0.368	0.204	0	1	DTX4
0	0.412274	0.772	0.611	0	1	RALGPS1
0	0.411827	0.533	0.369	0	1	EXOC2
0	0.410671	0.506	0.273	0	1	NLGN4Y
7.84863e-149	-0.410542	0.272	0.365	2.22736e-144	1	KCNK2
0	0.410001	0.48	0.32	0	1	WNT5B
0	-0.409473	0.021	0.129	0	1	DPF3
1.16848e-265	-0.407877	0.015	0.104	3.31603e-261	1	SLC6A1
0	0.407409	0.226	0.085	0	1	FAM241A
7.77165e-207	-0.406541	0.17	0.285	2.20552e-202	1	CALD1
1.44368e-106	-0.406103	0.376	0.445	4.09701e-102	1	CTNNA3
3.086e-225	0.405556	0.267	0.166	8.75776e-221	1	UNC5C
2.14578e-243	-0.405154	0.019	0.104	6.08952e-239	1	NXPH2
4.00143e-21	-0.404687	0.658	0.652	1.13557e-16	1	NRG1
3.25143e-270	-0.404489	0.02	0.114	9.22722e-266	1	ETV1
1.10243e-284	-0.404123	0.741	0.774	3.12858e-280	1	ARID1B
0	0.40407	0.599	0.412	0	1	WWC1
3.6668e-238	-0.404009	0.064	0.167	1.0406e-233	1	SFMBT2
0	0.403604	0.391	0.232	0	1	KLHL4
2.30844e-129	-0.403445	0.396	0.48	6.55112e-125	1	UBC
0	0.402801	0.962	0.878	0	1	ENOX1
7.64497e-115	-0.402612	0.216	0.296	2.16957e-110	1	FAM135B
0	0.402424	0.21	0.071	0	1	AZIN2
6.17527e-167	-0.402039	0.456	0.536	1.75248e-162	1	DGKI
0	0.400991	0.296	0.149	0	1	SLC5A8
0	0.397982	0.996	0.947	0	1	NAV3
5.85789e-259	-0.397949	0.637	0.706	1.66241e-254	1	HNRNPA2B1
0	0.397726	0.44	0.278	0	1	KLHL8
1.96099e-297	-0.397632	0.027	0.131	5.56511e-293	1	OPRM1
9.43423e-209	-0.396422	0.414	0.518	2.67734e-204	1	TRA2A
4.36152e-282	-0.396394	0.032	0.135	1.23776e-277	1	AC016708.1
0	0.396028	0.758	0.594	0	1	MICU1
5.86331e-150	-0.395751	0.689	0.706	1.66395e-145	1	PPM1E
0	0.39552	0.705	0.47	0	1	AC010127.1
0	0.394769	0.499	0.317	0	1	ELOVL2
2.91237e-188	-0.393735	0.554	0.626	8.26501e-184	1	LINC00599
1.85069e-202	-0.393044	0.625	0.675	5.25206e-198	1	TMEM161B-AS1
0	0.392913	0.881	0.717	0	1	R3HDM1
2.53597e-90	-0.392334	0.269	0.337	7.19684e-86	1	NBAT1
2.71163e-202	-0.391896	0.151	0.261	7.69535e-198	1	USP6NL
1.16217e-261	-0.391848	0.042	0.143	3.29811e-257	1	NPAS2
0	0.391513	0.684	0.521	0	1	ADD2
6.44538e-123	-0.391064	0.417	0.479	1.82913e-118	1	SNAP25
1.72413e-171	-0.39013	0.632	0.674	4.89291e-167	1	MIR181A1HG
3.91817e-57	-0.389306	0.561	0.564	1.11194e-52	1	KLHL29
3.31777e-130	-0.38926	0.293	0.378	9.41549e-126	1	GLCCI1
0	0.388956	0.71	0.508	0	1	CHSY3
0	0.388876	0.907	0.765	0	1	NAV2
1.15956e-253	-0.388859	0.021	0.11	3.29072e-249	1	CRB1
0	0.388346	0.873	0.746	0	1	ASXL3
0	0.388283	0.438	0.28	0	1	SSX2IP
6.04867e-38	-0.387833	0.273	0.309	1.71655e-33	1	LUZP2
1.16399e-141	-0.38783	0.213	0.307	3.30329e-137	1	ESRRG
5.12312e-174	-0.386054	0.312	0.415	1.45389e-169	1	ZNF431
0	0.385392	0.893	0.759	0	1	SORBS1
1.32985e-305	-0.385349	0.027	0.133	3.77397e-301	1	ADD3
1.76046e-188	-0.385251	0.162	0.269	4.99602e-184	1	ST8SIA1
4.33856e-136	-0.384994	0.337	0.42	1.23124e-131	1	ARHGAP44
0	0.384387	0.453	0.284	0	1	C12orf40
0	0.384121	0.785	0.624	0	1	CDK19
1.95061e-276	-0.38184	0.016	0.109	5.53563e-272	1	PTPRR
0	0.38165	0.999	0.986	0	1	PDE4D
0	0.381506	0.58	0.406	0	1	ATP1B1
0	0.380878	0.328	0.178	0	1	SYT13
0	0.380655	0.409	0.246	0	1	MCF2L2
7.05573e-202	-0.380492	0.895	0.877	2.00234e-197	1	TTC28
0	0.37877	0.546	0.377	0	1	CADM3
0	0.378398	0.692	0.531	0	1	CNKSR2
2.08889e-205	-0.378094	0.052	0.142	5.92805e-201	1	COL11A1
8.10072e-141	-0.377513	0.69	0.701	2.2989e-136	1	MMP16
0	0.377383	0.593	0.423	0	1	CNIH3
7.06778e-119	-0.377248	0.88	0.846	2.00576e-114	1	CASC15
3.75931e-302	-0.377167	0.029	0.135	1.06685e-297	1	OSBPL3
3.29508e-123	-0.377103	0.543	0.59	9.35112e-119	1	MCTP1
1.59546e-123	-0.376165	0.119	0.197	4.52775e-119	1	ELP4
0	0.375862	0.888	0.755	0	1	CRMP1
0	0.375772	0.39	0.238	0	1	PTPRF
0	0.375146	0.6	0.431	0	1	TSPAN14
0	0.375115	0.438	0.281	0	1	SRGAP2C
7.04484e-126	-0.374955	0.081	0.152	1.99926e-121	1	GPC5
0	0.373824	0.326	0.182	0	1	GNAZ
1.17662e-142	-0.373785	0.377	0.464	3.33913e-138	1	USP3-AS1
0	0.372628	0.621	0.448	0	1	GPR85
0	0.372565	0.197	0.066	0	1	MARC2
1.77632e-203	-0.372381	0.09	0.189	5.04103e-199	1	DISP3
0	-0.371991	1	1	0	1	MALAT1
0	0.371837	0.246	0.106	0	1	AC090138.1
0	0.371754	0.606	0.426	0	1	ANKRD30BL
2.06138e-275	-0.371454	0.021	0.116	5.84998e-271	1	LRRC1
0	0.37126	0.25	0.116	0	1	GPRC5B
0	0.370733	0.374	0.224	0	1	TRIM67
0	0.369613	0.649	0.476	0	1	FAM49A
1.06279e-178	-0.369188	0.127	0.226	3.0161e-174	1	AL136298.1
1.52845e-168	-0.368748	0.198	0.301	4.33758e-164	1	MPDZ
2.2418e-251	-0.368697	0.026	0.118	6.362e-247	1	ZBTB20-AS5
1.53356e-146	-0.368309	0.188	0.282	4.35209e-142	1	ARL4C
6.29994e-143	-0.368264	0.342	0.431	1.78786e-138	1	ADK
1.71776e-131	-0.367828	0.57	0.614	4.87482e-127	1	CDH12
5.20712e-123	-0.367742	0.067	0.133	1.47773e-118	1	RIPOR2
0	0.367187	0.257	0.123	0	1	USP43
9.86525e-167	-0.366296	0.457	0.542	2.79966e-162	1	RNF111
0	0.365853	0.204	0.084	0	1	GRP
0	0.365741	0.581	0.43	0	1	ANKH
0	0.365543	0.704	0.545	0	1	C1orf21
4.52976e-68	-0.365485	0.614	0.619	1.2855e-63	1	PGAP1
1.99561e-56	-0.364977	0.232	0.284	5.66333e-52	1	AC090568.2
1.50834e-161	-0.364548	0.32	0.42	4.28052e-157	1	SNX29
0	0.364261	0.831	0.675	0	1	RPL10
0	0.363743	0.601	0.443	0	1	RETREG1
3.26434e-161	-0.36368	0.335	0.433	9.26387e-157	1	GOLGA8A
0	0.362554	0.678	0.519	0	1	MAGI3
2.25523e-142	-0.362001	0.36	0.449	6.40012e-138	1	ZSWIM5
1.90846e-148	-0.361706	0.244	0.339	5.41603e-144	1	STAG3
3.76103e-65	-0.361428	0.352	0.405	1.06734e-60	1	AC008415.1
6.81269e-196	-0.361383	0.06	0.149	1.93337e-191	1	PAPPA
0	0.360983	0.237	0.102	0	1	AC011474.2
1.95045e-159	-0.360805	0.26	0.362	5.53517e-155	1	FAM19A5
2.79326e-215	-0.359984	0.05	0.142	7.92699e-211	1	CHRM2
3.30126e-120	-0.359984	0.053	0.115	9.36865e-116	1	DLC1
0	0.359873	0.522	0.358	0	1	NDRG1
2.16807e-187	-0.359429	0.066	0.153	6.15276e-183	1	P3H2
0	0.359201	0.233	0.109	0	1	AFF1
7.86444e-118	-0.358913	0.248	0.332	2.23185e-113	1	TMLHE-AS1
0	0.358549	0.722	0.537	0	1	SH3GL2
6.64313e-272	-0.357806	0.073	0.19	1.88525e-267	1	NCOR2
1.76854e-198	-0.35741	0.641	0.697	5.01895e-194	1	RBMX
1.78915e-194	-0.357075	0.159	0.268	5.07742e-190	1	TGFBR1
0	0.356824	0.234	0.11	0	1	MMP17
0	0.356516	0.399	0.258	0	1	DGKH
0	0.356061	0.514	0.365	0	1	RAB3C
0	0.355953	0.246	0.125	0	1	TMEM64
8.18996e-153	-0.354949	0.13	0.22	2.32423e-148	1	TRERF1
0	0.354845	0.271	0.137	0	1	FXYD7
0	0.354073	0.515	0.352	0	1	GABRA2
2.38316e-114	-0.353656	0.727	0.72	6.76317e-110	1	IL7
0	0.353306	0.331	0.193	0	1	FAM78B
3.30146e-273	0.352777	0.542	0.401	9.36922e-269	1	L3MBTL4
9.3888e-171	-0.352196	0.501	0.578	2.66445e-166	1	PUM1
6.34141e-190	-0.351787	0.035	0.113	1.79963e-185	1	CYP26A1
0	0.351536	0.422	0.277	0	1	SRGAP2B
1.17914e-211	-0.351478	0.735	0.764	3.34628e-207	1	FOXN3
0	0.350628	0.315	0.186	0	1	AC025809.1
7.42347e-110	-0.349923	0.435	0.507	2.10671e-105	1	H3F3B
2.72764e-156	-0.349255	0.214	0.312	7.74076e-152	1	EPC2
4.40891e-100	-0.349179	0.319	0.392	1.25121e-95	1	SPHKAP
2.65021e-35	-0.348719	0.651	0.616	7.52102e-31	1	RIMS2
0	0.348055	0.748	0.594	0	1	PHACTR3
0	0.347157	0.366	0.23	0	1	SLC39A11
0	0.346552	0.489	0.342	0	1	INTS12
0	0.346516	0.542	0.389	0	1	SLC41A2
1.9249e-296	-0.344838	0.021	0.123	5.46267e-292	1	SYT6
0	0.344782	0.996	0.958	0	1	MYT1L
0	0.344421	0.995	0.964	0	1	ANK2
1.48511e-133	-0.344033	0.25	0.341	4.2146e-129	1	ABL1
8.61818e-144	-0.343969	0.285	0.381	2.44575e-139	1	FUS
8.95566e-150	-0.343873	0.314	0.413	2.54153e-145	1	NASP
4.33648e-211	-0.34381	0.635	0.695	1.23065e-206	1	EPC1
1.09364e-157	-0.343611	0.174	0.272	3.10365e-153	1	SPATA5
0	0.343106	0.651	0.491	0	1	SATB2-AS1
1.37011e-169	-0.342965	0.087	0.175	3.88824e-165	1	AC068722.1
0	0.342773	0.57	0.417	0	1	NORAD
0	0.342763	0.406	0.249	0	1	UBASH3B
0	0.342329	0.979	0.873	0	1	NTM
0	0.342135	0.65	0.468	0	1	UST
0	0.342134	0.605	0.449	0	1	TENM1
0	0.341975	0.678	0.524	0	1	SRGAP2
1.90977e-292	0.341758	0.453	0.314	5.41972e-288	1	KIF1A
3.4777e-255	-0.341397	0.041	0.141	9.86936e-251	1	KCNN3
1.4349e-136	-0.340646	0.325	0.417	4.07211e-132	1	TOX3
8.90344e-135	-0.34034	0.774	0.782	2.52671e-130	1	SOX11
8.63012e-219	-0.340274	0.962	0.924	2.44914e-214	1	SOX5
2.82402e-149	-0.340272	0.182	0.279	8.01428e-145	1	SRSF3
2.50347e-126	-0.340235	0.083	0.155	7.1046e-122	1	PRKCA-AS1
8.24808e-188	-0.340191	0.603	0.663	2.34072e-183	1	PNISR
0	0.339351	0.292	0.167	0	1	AC092652.2
0	0.339312	0.22	0.101	0	1	AC096576.2
2.0637e-119	-0.338682	0.435	0.501	5.85658e-115	1	PHKB
0	0.338681	0.318	0.178	0	1	GFRA2
3.01916e-28	-0.338383	0.362	0.386	8.56807e-24	1	CNR1
0	0.338248	0.891	0.769	0	1	FGF13
6.87208e-05	-0.338215	0.7	0.635	1	1	ATRNL1
2.18411e-267	-0.337295	0.046	0.151	6.19829e-263	1	WASF3
0	0.337282	0.462	0.309	0	1	TMEM14A
0	0.337277	0.906	0.794	0	1	DPYSL3
6.47612e-133	-0.337254	0.169	0.257	1.83786e-128	1	PHF21B
0	0.335734	0.238	0.11	0	1	GABRA4
9.98897e-102	-0.335663	0.295	0.371	2.83477e-97	1	AL356599.1
1.89305e-305	-0.335559	0.029	0.138	5.37227e-301	1	ABLIM3
9.08619e-107	-0.33551	0.4	0.469	2.57857e-102	1	TMEM131L
0	0.335461	0.89	0.742	0	1	PLCG2
6.28846e-108	-0.335252	0.541	0.582	1.7846e-103	1	IPO9-AS1
0	-0.334968	0.9	0.907	0	1	LINC00461
0	0.334955	0.197	0.078	0	1	SOCS2
3.40456e-305	0.334241	0.351	0.221	9.6618e-301	1	FLNB
1.98952e-245	-0.334142	0.031	0.124	5.64605e-241	1	PAG1
0	0.333995	0.651	0.496	0	1	TRIM36
3.64918e-206	-0.333882	0.065	0.16	1.0356e-201	1	MID1
7.00658e-79	-0.333817	0.463	0.504	1.9884e-74	1	POU3F2
1.98429e-299	0.333201	0.425	0.286	5.63121e-295	1	PIP4K2A
2.68155e-107	-0.332905	0.342	0.419	7.60997e-103	1	CEP126
0	0.332653	0.208	0.088	0	1	ERICH3
3.65285e-113	-0.332406	0.279	0.36	1.03664e-108	1	DPY19L2
1.90582e-272	0.331093	0.52	0.38	5.40852e-268	1	CCDC171
0	0.330958	0.328	0.192	0	1	SDC3
1.74226e-169	-0.330897	0.108	0.201	4.94435e-165	1	AL513327.1
3.77819e-83	-0.330792	0.388	0.445	1.07221e-78	1	AC027018.1
1.0334e-280	0.330604	0.424	0.291	2.93268e-276	1	KIF16B
0	0.33016	0.582	0.418	0	1	SCD
0	0.329563	0.681	0.532	0	1	C11orf80
0	0.329366	0.852	0.68	0	1	CADPS
2.6644e-305	0.327873	0.617	0.46	7.56129e-301	1	KCNQ1OT1
5.57658e-193	-0.327231	0.07	0.162	1.58258e-188	1	GMDS-DT
3.01509e-109	-0.326767	0.237	0.318	8.55654e-105	1	CENPP
1.46812e-150	-0.325191	0.215	0.314	4.16638e-146	1	STAT5B
1.19658e-133	-0.324768	0.38	0.464	3.39576e-129	1	USP47
9.98764e-218	-0.324323	0.083	0.187	2.83439e-213	1	TANGO6
5.49395e-183	-0.322478	0.089	0.182	1.55913e-178	1	SRSF6
0	0.322185	0.164	0.065	0	1	ADAMTS3
3.65746e-278	0.322079	0.605	0.462	1.03795e-273	1	PLPPR5
1.89295e-282	0.321952	0.611	0.467	5.37201e-278	1	SRPK1
6.41392e-104	-0.321249	0.611	0.64	1.82021e-99	1	SLA
0	0.321117	0.783	0.639	0	1	CACNA1B
4.34544e-302	0.320882	0.557	0.404	1.23319e-297	1	FEZ2
9.35179e-285	0.32056	0.492	0.347	2.65394e-280	1	FAM171A2
1.70039e-291	0.320095	0.311	0.189	4.82554e-287	1	MIPEP
0	0.319832	0.259	0.139	0	1	SLITRK4
1.99279e-110	-0.319537	0.405	0.478	5.65535e-106	1	CTNNA1
4.42431e-105	-0.319355	0.083	0.147	1.25557e-100	1	AC131571.1
3.68403e-164	-0.319276	0.094	0.183	1.04549e-159	1	SNRPN
2.45468e-112	-0.319227	0.05	0.109	6.96615e-108	1	PARD3B
1.89271e-132	-0.319199	0.096	0.173	5.37133e-128	1	CEMIP2
8.72184e-282	0.319089	0.458	0.317	2.47517e-277	1	TSPAN18
2.32779e-259	0.318359	0.307	0.192	6.60603e-255	1	KDM7A
1.23142e-245	0.318117	0.412	0.285	3.49465e-241	1	AC100800.1
5.5039e-115	-0.318006	0.454	0.519	1.56195e-110	1	WDPCP
2.00512e-121	-0.317936	0.351	0.434	5.69033e-117	1	TRIM44
1.15232e-76	-0.31791	0.414	0.471	3.27018e-72	1	ANKUB1
4.21248e-280	0.317585	0.707	0.571	1.19546e-275	1	CSPP1
1.90354e-183	-0.317236	0.076	0.166	5.40207e-179	1	VSNL1
6.52559e-284	0.316872	0.45	0.312	1.8519e-279	1	LMTK2
2.28086e-118	-0.316716	0.226	0.311	6.47285e-114	1	PHYHIPL
1.64036e-293	0.316506	0.186	0.092	4.65518e-289	1	AC090531.1
1.80052e-67	-0.316187	0.543	0.561	5.10969e-63	1	APBA1
9.8105e-162	-0.315209	0.043	0.116	2.78412e-157	1	METAP1D
0	0.31505	0.879	0.751	0	1	DAAM1
1.65329e-68	-0.314951	0.575	0.592	4.69187e-64	1	AP001831.1
5.55158e-144	-0.314753	0.128	0.215	1.57548e-139	1	TRAF3IP2
1.53692e-129	-0.314708	0.473	0.545	4.36161e-125	1	ZRANB2
1.0073e-88	-0.314559	0.393	0.458	2.85862e-84	1	KLF12
1.0305e-154	-0.314431	0.122	0.213	2.92446e-150	1	MYO5B
4.41342e-105	-0.314167	0.449	0.511	1.25249e-100	1	SPIDR
2.42098e-89	-0.314048	0.784	0.791	6.8705e-85	1	LMO3
2.06847e-163	-0.314047	0.725	0.74	5.8701e-159	1	XPR1
5.59547e-292	0.312703	0.202	0.104	1.58794e-287	1	AC007364.1
2.65336e-298	0.312452	0.613	0.459	7.52998e-294	1	PKP4
1.97296e-35	-0.312224	0.567	0.576	5.59906e-31	1	ZNF804A
1.71415e-149	-0.312223	0.139	0.23	4.86459e-145	1	ZNF33B
8.63002e-183	-0.31155	0.739	0.761	2.44911e-178	1	AKAP6
3.45202e-268	0.311226	0.428	0.294	9.79648e-264	1	CYTH3
4.58782e-96	-0.310956	0.296	0.369	1.30198e-91	1	SCLT1
0	0.310562	0.876	0.682	0	1	SLC8A1-AS1
1.99457e-44	-0.310241	0.699	0.672	5.66039e-40	1	HDAC2-AS2
0	0.310113	0.425	0.248	0	1	USP9Y
2.01037e-273	0.309781	0.406	0.275	5.70524e-269	1	INTS10
1.03898e-112	-0.309265	0.254	0.339	2.94851e-108	1	MXI1
1.37821e-222	-0.30923	0.788	0.815	3.91122e-218	1	WSB1
9.64791e-109	0.308896	0.546	0.478	2.73798e-104	1	SYNE1
2.2932e-145	-0.30885	0.168	0.263	6.50787e-141	1	CWF19L2
0	0.307481	0.224	0.111	0	1	GDA
0	0.307399	0.941	0.795	0	1	GRIA1
3.01672e-109	-0.307233	0.641	0.686	8.56114e-105	1	RPL11
1.10591e-116	-0.306871	0.128	0.205	3.13845e-112	1	AC099792.1
2.11533e-173	-0.306219	0.802	0.809	6.00308e-169	1	PDXDC1
3.03403e-283	0.30607	0.574	0.424	8.61028e-279	1	GALNT2
0	0.306005	0.243	0.12	0	1	TRPC4
2.63516e-103	-0.305996	0.417	0.485	7.47832e-99	1	TRAF3IP2-AS1
3.24967e-114	-0.305939	0.164	0.244	9.22224e-110	1	CNKSR3
4.91104e-261	0.305902	0.378	0.251	1.3937e-256	1	CNOT7
0	0.304971	0.782	0.643	0	1	NOL4
0	0.304946	0.202	0.093	0	1	MYLIP
2.72234e-104	-0.304343	0.49	0.543	7.72573e-100	1	RFX7
1.43299e-124	-0.303342	0.183	0.269	4.06669e-120	1	MIPOL1
3.09146e-94	-0.303196	0.608	0.634	8.77324e-90	1	MTSS1
2.30444e-247	-0.302918	0.02	0.107	6.53976e-243	1	RGMA
4.576e-167	-0.302898	0.787	0.8	1.29862e-162	1	CPE
4.25775e-290	0.302695	0.322	0.198	1.20831e-285	1	E2F3
6.03222e-115	-0.302637	0.409	0.487	1.71188e-110	1	UBE2E3
1.02861e-272	0.302318	0.704	0.564	2.91909e-268	1	AGTPBP1
7.26661e-121	-0.301742	0.613	0.652	2.06219e-116	1	CRLF3
2.62688e-112	-0.301522	0.259	0.344	7.45483e-108	1	XRRA1
2.38279e-297	0.300643	0.348	0.216	6.76212e-293	1	RASGEF1C
7.78888e-73	-0.300525	0.341	0.399	2.21041e-68	1	JARID2
2.24538e-282	0.300462	0.771	0.634	6.37216e-278	1	FBXL2
3.12502e-218	-0.300272	0.04	0.13	8.8685e-214	1	IPCEF1
0	0.299545	0.867	0.728	0	1	SRGAP3
1.67348e-288	0.299002	0.489	0.337	4.74917e-284	1	GRM5-AS1
5.28607e-124	-0.298898	0.056	0.12	1.50013e-119	1	COL25A1
1.23677e-79	-0.298563	0.208	0.276	3.50983e-75	1	CYSTM1
4.17878e-105	-0.298352	0.271	0.352	1.1859e-100	1	DENND4C
3.31276e-75	-0.298078	0.184	0.249	9.40129e-71	1	RFX4
9.45407e-129	-0.297611	0.082	0.156	2.68297e-124	1	GALNT14
9.5962e-92	-0.29753	0.694	0.707	2.72331e-87	1	TCF12
5.11556e-85	-0.297528	0.276	0.344	1.45174e-80	1	UBXN2A
3.83683e-115	-0.297463	0.181	0.263	1.08885e-110	1	ZHX3
1.96242e-244	0.297151	0.342	0.225	5.56915e-240	1	USP46
8.92197e-125	-0.2971	0.045	0.106	2.53196e-120	1	P2RY14
1.04474e-230	0.297068	0.477	0.35	2.96488e-226	1	SGMS1
0	0.296974	0.256	0.135	0	1	AJAP1
4.29906e-248	0.295485	0.574	0.437	1.22003e-243	1	ABR
3.83378e-66	-0.29487	0.473	0.519	1.08799e-61	1	RDX
3.54315e-78	-0.294762	0.377	0.444	1.00551e-73	1	SRP14
7.26024e-97	-0.294759	0.497	0.549	2.06038e-92	1	CDKAL1
8.89803e-282	0.294452	0.272	0.156	2.52517e-277	1	GRM7-AS1
4.40991e-136	-0.294416	0.137	0.224	1.25149e-131	1	ADGRA3
4.05737e-229	0.294337	0.297	0.19	1.15144e-224	1	CCDC148
1.3668e-77	-0.293947	0.28	0.346	3.87883e-73	1	ZNF213
3.65451e-265	0.293891	0.779	0.655	1.03711e-260	1	ARFGEF1
2.58488e-107	-0.29372	0.46	0.524	7.33564e-103	1	MNAT1
5.44435e-112	-0.293374	0.209	0.293	1.54505e-107	1	NCOA3
0	0.292962	0.7	0.529	0	1	HMGCR
1.48304e-163	-0.292594	0.036	0.106	4.20871e-159	1	KIF26B-AS1
5.44314e-82	-0.292494	0.441	0.493	1.54471e-77	1	GAB2
1.14032e-68	-0.29233	0.239	0.301	3.23611e-64	1	ARNT2
2.30037e-202	0.29229	0.39	0.274	6.52822e-198	1	GULP1
3.71055e-256	0.292271	0.39	0.262	1.05302e-251	1	ELL2
2.75212e-238	0.292155	0.475	0.347	7.81024e-234	1	HIC2
5.81017e-304	0.291671	0.714	0.554	1.64887e-299	1	SLIT1
9.11355e-99	-0.291428	0.235	0.313	2.58634e-94	1	MCPH1
8.7622e-110	-0.290697	0.054	0.113	2.48663e-105	1	PLD5
2.26702e-261	0.29058	0.34	0.216	6.43359e-257	1	GUCY1A1
1.55152e-239	0.290421	0.559	0.425	4.40306e-235	1	FP700111.1
5.39644e-65	-0.289856	0.538	0.564	1.53146e-60	1	BCL2L14
2.19447e-97	-0.289525	0.276	0.353	6.22768e-93	1	ZNF33A
6.41577e-97	-0.289422	0.237	0.312	1.82073e-92	1	C1QTNF3-AMACR
1.36019e-111	-0.289322	0.063	0.125	3.86009e-107	1	MOB3B
1.32966e-302	0.289277	0.282	0.162	3.77343e-298	1	PRMT8
1.64132e-67	-0.289242	0.217	0.278	4.65791e-63	1	NR6A1
0	0.289214	0.885	0.733	0	1	TOX
3.32317e-96	-0.28888	0.718	0.712	9.43082e-92	1	SOBP
5.74384e-211	0.288715	0.584	0.459	1.63005e-206	1	KIAA0825
1.52059e-94	-0.288068	0.379	0.448	4.31527e-90	1	USP3
1.1946e-270	0.287998	0.312	0.192	3.39017e-266	1	CRIP2
1.31633e-114	-0.287831	0.07	0.135	3.73562e-110	1	AC046195.1
4.77702e-270	0.287701	0.27	0.159	1.35567e-265	1	GAN
2.36805e-102	-0.287456	0.664	0.687	6.72028e-98	1	NOVA1
4.42322e-112	-0.287374	0.532	0.584	1.25527e-107	1	VPS13B
4.50411e-245	0.286586	0.463	0.329	1.27822e-240	1	CDKN2D
1.71255e-57	-0.286385	0.726	0.713	4.86004e-53	1	LINC01122
1.76041e-154	-0.286372	0.054	0.129	4.99585e-150	1	AC112196.1
1.32201e-197	-0.286177	0.041	0.125	3.75173e-193	1	GRIK4
1.50084e-250	0.286136	0.578	0.436	4.25924e-246	1	SLITRK5
1.25719e-67	-0.286073	0.227	0.287	3.56779e-63	1	NXN
5.56364e-239	-0.286027	0.024	0.111	1.5789e-234	1	PTPRU
4.04813e-258	0.284469	0.28	0.169	1.14882e-253	1	STX1A
3.76665e-95	-0.284011	0.23	0.306	1.06894e-90	1	LINC00937
9.66123e-102	-0.283903	0.488	0.545	2.74176e-97	1	NIPBL
2.44599e-61	-0.283822	0.535	0.56	6.94148e-57	1	ENO4
5.24681e-183	-0.283598	0.056	0.141	1.48899e-178	1	GALNT10
6.92679e-232	0.283577	0.278	0.171	1.96575e-227	1	LINC02197
2.0077e-263	0.283411	0.802	0.683	5.69764e-259	1	ANKRD44
8.04067e-36	-0.283259	0.427	0.453	2.28186e-31	1	MPPED2
1.71828e-15	-0.282364	0.383	0.385	4.87632e-11	1	GAS7
1.01517e-85	-0.282246	0.248	0.321	2.88096e-81	1	SEM1
5.59005e-291	0.2819	0.239	0.13	1.5864e-286	1	FLRT3
2.53746e-147	-0.281858	0.075	0.153	7.20107e-143	1	AL365275.1
0	0.281562	0.929	0.838	0	1	DPYSL2
2.44974e-48	-0.281449	0.428	0.471	6.95213e-44	1	CDK14
5.89868e-114	-0.281419	0.733	0.739	1.67399e-109	1	BICD1
2.83816e-219	0.281397	0.358	0.244	8.0544e-215	1	AL035530.2
4.04485e-75	-0.281365	0.694	0.694	1.14789e-70	1	HIVEP2
2.23047e-250	0.281116	0.43	0.295	6.32984e-246	1	SERPINI1
2.68194e-78	-0.280938	0.102	0.159	7.61108e-74	1	AC233296.1
1.4033e-222	0.280535	0.367	0.249	3.98241e-218	1	RTN4RL1
5.01417e-57	-0.280365	0.286	0.342	1.42297e-52	1	AC244517.11
4.23582e-118	-0.280228	0.177	0.26	1.20208e-113	1	FAM66D
2.20825e-240	0.279905	0.213	0.119	6.26679e-236	1	UACA
7.36931e-227	0.279649	0.415	0.293	2.09134e-222	1	PLEKHA6
9.36081e-78	-0.279555	0.399	0.455	2.6565e-73	1	TBC1D32
7.4381e-131	-0.279538	0.154	0.241	2.11086e-126	1	SUSD1
3.42234e-251	0.27936	0.713	0.584	9.71226e-247	1	MIR124-2HG
6.80717e-222	0.279296	0.466	0.344	1.93181e-217	1	CCDC50
7.7175e-118	-0.279142	0.131	0.21	2.19015e-113	1	PRIM2
0	0.278814	0.809	0.664	0	1	MARK1
0	0.278808	0.294	0.166	0	1	TTTY15
3.43735e-84	-0.278726	0.224	0.293	9.75485e-80	1	INVS
6.04007e-239	0.278037	0.289	0.18	1.71411e-234	1	ARID5B
1.74062e-306	0.278035	0.913	0.821	4.9397e-302	1	ERC2
8.2683e-91	-0.277971	0.497	0.552	2.34646e-86	1	ZCCHC7
3.57206e-81	-0.27791	0.404	0.466	1.01371e-76	1	HNRNPH1
7.06807e-27	-0.277702	0.841	0.793	2.00585e-22	1	DMD
4.26787e-104	-0.276591	0.241	0.323	1.21118e-99	1	SLTM
1.27919e-213	0.275468	0.487	0.363	3.63021e-209	1	ATP2B2
8.86896e-226	0.274604	0.256	0.155	2.51692e-221	1	LINC00903
4.41777e-244	0.274541	0.709	0.573	1.25372e-239	1	REEP1
3.59778e-298	0.274424	0.661	0.492	1.02101e-293	1	CELF4
8.46808e-262	0.274379	0.265	0.156	2.40316e-257	1	MAPK8IP1
1.54992e-116	-0.274316	0.654	0.682	4.39851e-112	1	TNRC6A
8.68507e-163	-0.274032	0.056	0.135	2.46473e-158	1	TLK1
1.9941e-57	-0.273922	0.483	0.524	5.65904e-53	1	AC105402.3
6.03734e-77	-0.273896	0.448	0.504	1.71334e-72	1	ZNF565
0	0.273782	0.934	0.786	0	1	SDK1
5.62911e-168	0.273497	0.357	0.258	1.59749e-163	1	GSTCD
5.16356e-226	0.272867	0.529	0.399	1.46537e-221	1	EXOC1
1.46547e-64	-0.272653	0.242	0.303	4.15886e-60	1	AP002336.2
1.03439e-114	-0.272482	0.111	0.186	2.93549e-110	1	MTUS1
8.29147e-83	-0.272243	0.351	0.419	2.35304e-78	1	SRSF5
2.16978e-229	0.271817	0.719	0.588	6.15761e-225	1	DPYSL5
1.02993e-222	0.271744	0.656	0.525	2.92283e-218	1	ADAM23
5.23804e-77	-0.271459	0.143	0.204	1.4865e-72	1	LINC02143
0	0.271381	0.854	0.673	0	1	CALN1
1.90361e-161	0.271282	0.626	0.515	5.40227e-157	1	YBX1
1.82019e-130	-0.271234	0.119	0.201	5.16551e-126	1	TDRD3
3.33411e-86	-0.271205	0.215	0.286	9.46187e-82	1	TET1
1.45625e-271	0.271176	0.254	0.145	4.1327e-267	1	DUSP18
0	0.271047	0.119	0.029	0	1	AC109361.2
3.16353e-238	0.270722	0.415	0.287	8.97779e-234	1	CHD5
1.43902e-224	0.270716	0.355	0.236	4.08378e-220	1	AC116903.2
5.57034e-36	-0.270615	0.928	0.902	1.58081e-31	1	ROBO1
1.61745e-60	-0.269945	0.208	0.265	4.59016e-56	1	COMMD2
1.32826e-96	-0.269642	0.162	0.236	3.76946e-92	1	TAF3
2.53972e-112	-0.269586	0.114	0.188	7.20746e-108	1	AC016723.1
2.47584e-85	-0.269293	0.412	0.475	7.0262e-81	1	PAXBP1
3.32284e-196	0.269285	0.542	0.419	9.42989e-192	1	APC2
5.99119e-221	0.269252	0.305	0.198	1.70024e-216	1	IQSEC3
1.64989e-139	-0.269095	0.077	0.153	4.68221e-135	1	NSRP1
2.6386e-168	-0.268855	0.046	0.122	7.48809e-164	1	ANK1
1.31871e-84	-0.26854	0.266	0.338	3.74238e-80	1	ZNF711
1.34481e-127	-0.268388	0.054	0.12	3.81644e-123	1	AL078459.1
8.81282e-88	-0.267895	0.147	0.214	2.50099e-83	1	ADRA2A
6.40216e-178	-0.267843	0.028	0.1	1.81687e-173	1	SFRP1
8.33941e-299	0.267684	0.913	0.822	2.36664e-294	1	NCOA1
2.84867e-90	-0.267411	0.257	0.332	8.08423e-86	1	COA1
5.1998e-238	0.267183	0.537	0.399	1.47565e-233	1	ERO1B
4.86109e-56	-0.267021	0.594	0.607	1.37953e-51	1	RNF150
1.87808e-74	-0.266963	0.284	0.348	5.3298e-70	1	SPRED1
3.19305e-204	0.26694	0.568	0.443	9.06156e-200	1	BNIP3L
6.86947e-58	-0.266767	0.242	0.297	1.94949e-53	1	MT-ND5
4.36308e-87	-0.266691	0.083	0.14	1.2382e-82	1	MIR4300HG
3.81028e-91	-0.266518	0.244	0.319	1.08132e-86	1	SLC36A4
6.41611e-218	0.266243	0.187	0.103	1.82083e-213	1	HS3ST2
2.70852e-67	-0.266189	0.206	0.264	7.68651e-63	1	PRSS51
2.54491e-133	0.265688	0.31	0.226	7.2222e-129	1	CNTNAP3B
6.22912e-80	-0.264651	0.668	0.677	1.76776e-75	1	PITPNC1
5.54816e-166	-0.264627	0.049	0.126	1.57451e-161	1	LINC02060
9.66594e-103	-0.264572	0.147	0.222	2.7431e-98	1	KCTD1
2.31553e-66	-0.264514	0.469	0.514	6.57124e-62	1	SGCE
5.31304e-77	-0.26412	0.411	0.47	1.50779e-72	1	HNRNPC
2.49703e-76	-0.263349	0.298	0.364	7.08631e-72	1	WDR20
1.39497e-105	0.263253	0.146	0.092	3.95878e-101	1	CA10
8.74823e-52	-0.262525	0.246	0.298	2.48266e-47	1	TRIM13
0	0.262339	0.856	0.695	0	1	LDLRAD4
1.86634e-52	-0.262326	0.261	0.314	5.29648e-48	1	BACH1
3.873e-73	-0.262083	0.239	0.305	1.09912e-68	1	LINC00632
8.76728e-217	0.261898	0.684	0.553	2.48807e-212	1	ELAVL3
0	0.261812	0.146	0.059	0	1	MASP1
3.00068e-72	-0.261361	0.319	0.384	8.51563e-68	1	CMSS1
1.17322e-45	-0.261128	0.281	0.328	3.32948e-41	1	LRRTM3
1.32822e-139	-0.261063	0.092	0.173	3.76935e-135	1	NFATC3
2.05306e-82	-0.260901	0.34	0.409	5.82637e-78	1	CREBBP
2.65259e-63	-0.260471	0.524	0.559	7.52778e-59	1	AC001226.2
7.25594e-102	-0.260469	0.129	0.201	2.05916e-97	1	BAZ1A
2.16299e-08	-0.259846	0.655	0.614	0.000613835	1	SLC35F1
0	0.259515	0.144	0.06	0	1	ANOS1
0	0.25937	0.175	0.081	0	1	C11orf87
9.64078e-201	-0.259267	0.9	0.894	2.73596e-196	1	JMJD1C
1.67933e-76	-0.259263	0.514	0.559	4.76576e-72	1	PHACTR4
9.34142e-78	-0.25904	0.221	0.288	2.651e-73	1	SIK2
5.63839e-65	-0.259011	0.355	0.411	1.60012e-60	1	AC009554.1
1.40031e-67	-0.259004	0.265	0.328	3.97394e-63	1	TRIM9
2.55346e-80	-0.258759	0.329	0.398	7.24647e-76	1	FNBP4
4.30054e-102	-0.258274	0.615	0.651	1.22045e-97	1	PUM2
1.07706e-47	-0.258058	0.137	0.184	3.05658e-43	1	GRIK1
2.12979e-200	0.257994	0.574	0.449	6.04413e-196	1	ATP2A2
4.76877e-243	0.257665	0.248	0.145	1.35333e-238	1	LGALS8
5.53518e-200	0.25762	0.296	0.193	1.57083e-195	1	SRGAP2-AS1
1.65717e-187	0.257586	0.461	0.341	4.70289e-183	1	AC011900.1
3.70189e-124	-0.257331	0.074	0.144	1.05056e-119	1	ITGAV
1.68351e-80	-0.257002	0.197	0.264	4.77762e-76	1	AL354733.3
1.75661e-85	-0.256994	0.168	0.237	4.98509e-81	1	ATG7
1.21107e-102	-0.256918	0.118	0.188	3.43689e-98	1	CHL1-AS1
1.08309e-69	-0.256776	0.331	0.392	3.0737e-65	1	ACYP2
5.59309e-104	-0.256673	0.112	0.182	1.58726e-99	1	COMMD10
1.53413e-52	-0.256539	0.259	0.312	4.3537e-48	1	DUOX1
0	0.256229	0.937	0.855	0	1	TRIO
3.00621e-78	-0.255929	0.258	0.327	8.53132e-74	1	PSMA3
0	0.255686	0.898	0.759	0	1	RGS7
3.73717e-251	0.255301	0.431	0.295	1.06057e-246	1	SPATS2L
5.18064e-299	0.255016	0.919	0.827	1.47021e-294	1	KIDINS220
2.82925e-258	0.254829	0.671	0.516	8.02914e-254	1	AC098850.3
3.51731e-136	-0.254245	0.065	0.137	9.98178e-132	1	GNG7
6.97273e-66	-0.25418	0.451	0.5	1.97879e-61	1	MAP3K13
2.32792e-239	0.254125	0.189	0.101	6.60641e-235	1	NECTIN3-AS1
1.00319e-53	-0.253616	0.335	0.385	2.84696e-49	1	RGS12
7.80842e-73	-0.253612	0.58	0.608	2.21595e-68	1	CBLB
4.77815e-71	-0.253389	0.367	0.429	1.35599e-66	1	ZMYND8
1.599e-151	-0.25325	0.059	0.134	4.53779e-147	1	PPP2R1B
8.23038e-83	-0.253085	0.241	0.313	2.3357e-78	1	HCG17
2.01445e-78	-0.253072	0.468	0.522	5.71682e-74	1	SRSF11
2.08834e-44	-0.252744	0.326	0.372	5.92649e-40	1	DHFR
9.18124e-107	-0.252665	0.065	0.127	2.60555e-102	1	SMOC1
2.2618e-104	-0.25225	0.113	0.184	6.41876e-100	1	EFCAB2
4.69152e-85	-0.25222	0.601	0.632	1.33141e-80	1	FBXO11
9.81312e-26	-0.252166	0.936	0.892	2.78487e-21	1	CCSER1
1.38524e-198	0.252122	0.297	0.196	3.93118e-194	1	DUBR
1.2723e-241	0.251775	0.696	0.541	3.61065e-237	1	PCDH10
1.76544e-65	-0.251689	0.309	0.368	5.01015e-61	1	RNF180
1.01906e-119	-0.251606	0.075	0.144	2.89198e-115	1	AC007038.1
4.40541e-210	0.251511	0.277	0.176	1.25021e-205	1	CCNYL1
1.31044e-99	-0.251449	0.095	0.16	3.7189e-95	1	CNTLN
1.98811e-86	-0.25139	0.179	0.249	5.64205e-82	1	EPB41L3
3.36724e-46	-0.251264	0.458	0.491	9.55589e-42	1	ELAVL2
1.15327e-96	-0.251086	0.141	0.213	3.27288e-92	1	SEPT1
2.61133e-51	-0.250873	0.319	0.371	7.41069e-47	1	NAALADL2
9.18954e-93	-0.250438	0.695	0.709	2.6079e-88	1	ZNF609
1.75543e-205	0.250253	0.377	0.263	4.98174e-201	1	PGBD5
2.53167e-103	-0.250067	0.971	0.946	7.18463e-99	1	CTNND2
1.93176e-239	0.250039	0.19	0.101	5.48215e-235	1	AC079226.2
0	-2.67676	0.226	0.516	0	2	NRXN3
5.17729e-200	-2.43219	0.301	0.432	1.46926e-195	2	ERBB4
0	-2.39962	0.233	0.704	0	2	LRRC4C
0	-2.25696	0.356	0.848	0	2	TENM2
0	-2.10786	0.058	0.578	0	2	ADAMTS19
0	-2.08141	0.196	0.451	0	2	HS3ST4
0	-2.08071	0.121	0.612	0	2	MDGA2
0	2.0338	0.783	0.463	0	2	AL589740.1
0	-2.01801	0.499	0.898	0	2	LSAMP
0	-2.01443	0.274	0.76	0	2	KAZN
0	-1.98915	0.107	0.56	0	2	KLHL1
0	-1.98728	0.449	0.877	0	2	GRIK2
0	-1.97645	0.238	0.556	0	2	DPP10
0	-1.95865	0.248	0.731	0	2	MGAT4C
0	1.89833	0.938	0.69	0	2	UNC5D
0	-1.82036	0.204	0.747	0	2	GRM5
0	-1.78019	0.177	0.601	0	2	AC109466.1
0	-1.76653	0.224	0.595	0	2	OPCML
0	-1.74919	0.102	0.597	0	2	SYN3
0	-1.73994	0.082	0.559	0	2	AC008591.1
0	-1.73887	0.072	0.492	0	2	THRB
0	1.73637	0.837	0.441	0	2	CDH4
0	-1.72761	0.078	0.578	0	2	NEBL
0	-1.70785	0.158	0.333	0	2	NPAS3
0	-1.69219	0.04	0.43	0	2	PCDH11Y
0	-1.68544	0.186	0.446	0	2	TLE4
0	-1.64076	0.134	0.667	0	2	PRICKLE2
0	-1.63184	0.292	0.776	0	2	CSMD3
0	-1.61529	0.095	0.482	0	2	PTPRT
0	-1.60794	0.218	0.713	0	2	AC092691.1
0	-1.59456	0.06	0.41	0	2	AC103409.1
0	-1.59194	0.31	0.688	0	2	NEGR1
0	1.58914	0.891	0.487	0	2	CUX2
0	-1.5834	0.194	0.588	0	2	PCDH9
0	-1.58307	0.65	0.94	0	2	NRG3
0	-1.57856	0.123	0.571	0	2	RYR2
0	-1.57393	0.083	0.418	0	2	GLIS3
0	-1.57241	0.12	0.521	0	2	LINGO2
0	-1.57197	0.644	0.922	0	2	MACROD2
2.2365e-225	-1.55621	0.067	0.177	6.34695e-221	2	NXPH1
0	1.55327	0.933	0.397	0	2	XIST
0	-1.53559	0.359	0.865	0	2	GRIN2B
0	-1.52666	0.154	0.637	0	2	CACNA2D3
0	-1.52039	0.109	0.482	0	2	TRPM3
0	1.50983	0.934	0.633	0	2	EPHA3
0	-1.49974	0.318	0.693	0	2	LRRTM4
0	-1.48556	0.278	0.716	0	2	KHDRBS3
0	-1.47463	0.078	0.497	0	2	NELL1
0	-1.44399	0.194	0.522	0	2	ADAMTSL1
0	-1.39785	0.056	0.459	0	2	CARMIL1
0	-1.38953	0.073	0.429	0	2	AC008415.1
0	-1.36459	0.712	0.939	0	2	CSMD1
0	-1.35979	0.143	0.551	0	2	PEX5L
0	1.35973	0.709	0.47	0	2	GRAMD1B
0	-1.35065	0.251	0.737	0	2	CADPS
0	-1.34644	0.189	0.63	0	2	NCKAP5
0	-1.34579	0.112	0.509	0	2	EFNA5
0	-1.33687	0.819	0.973	0	2	MEF2C
0	-1.32858	0.268	0.748	0	2	DOCK9
0	-1.3256	0.317	0.731	0	2	FSTL5
0	-1.31786	0.264	0.709	0	2	FRMPD4
0	-1.31339	0.237	0.654	0	2	RIMS2
0	-1.3029	0.073	0.47	0	2	ARHGAP15
0	-1.30254	0.349	0.711	0	2	GRID2
0	-1.29602	0.084	0.493	0	2	FAM189A1
0	1.28988	0.793	0.545	0	2	HS6ST3
0	-1.28213	0.664	0.879	0	2	RALYL
0	-1.26906	0.079	0.384	0	2	CLSTN2
0	-1.26741	0.137	0.563	0	2	CHSY3
0	-1.26585	0.07	0.423	0	2	ALCAM
0	-1.2598	0.217	0.677	0	2	CACNA1C
0	-1.25441	0.096	0.42	0	2	ASIC2
0	-1.25183	0.066	0.475	0	2	GABRB1
0	-1.25152	0.087	0.456	0	2	BRINP3
0	-1.24633	0.135	0.59	0	2	ARFGEF3
0	-1.24484	0.105	0.529	0	2	AC010127.1
0	-1.23679	0.06	0.418	0	2	TTTY14
0	-1.23539	0.403	0.806	0	2	DNM3
0	1.23374	0.723	0.55	0	2	KLHL29
0	-1.21871	0.39	0.745	0	2	MARCH1
0	-1.21439	0.432	0.753	0	2	CNTN4
0	-1.20473	0.166	0.542	0	2	TENM3
0	-1.19677	0.313	0.601	0	2	PTPRK
0	-1.19313	0.846	0.973	0	2	DLG2
0	-1.18501	0.105	0.465	0	2	TMEFF2
0	-1.17614	0.271	0.69	0	2	PCDH11X
0	-1.17083	0.303	0.714	0	2	AP001825.1
0	1.16499	0.416	0.175	0	2	DPY19L1
0	1.15677	0.497	0.253	0	2	PALMD
0	-1.15622	0.175	0.596	0	2	TNR
0	1.15345	0.968	0.886	0	2	MLLT3
0	1.14526	0.65	0.449	0	2	TG
0	-1.13513	0.428	0.791	0	2	FGF14
0	1.12949	0.641	0.425	0	2	PID1
0	1.12606	0.993	0.981	0	2	RBFOX1
0	-1.1115	0.174	0.586	0	2	CHST11
0	1.11056	0.535	0.377	0	2	KIF26B
0	1.1056	0.854	0.714	0	2	CLMP
0	-1.10518	0.104	0.526	0	2	NTRK2
0	-1.09274	0.074	0.304	0	2	IL1RAPL2
0	-1.08963	0.135	0.554	0	2	TSHZ3
0	-1.08762	0.237	0.684	0	2	SHISA9
0	1.08289	0.978	0.862	0	2	MEIS2
0	-1.08247	0.08	0.388	0	2	THSD7B
0	-1.08147	0.059	0.401	0	2	TIMP3
0	-1.07929	0.07	0.428	0	2	NECAB1
0	-1.07578	0.121	0.431	0	2	SEMA3E
0	-1.07251	0.072	0.457	0	2	ARHGAP20
0	-1.06985	0.304	0.726	0	2	CALN1
0	-1.06923	0.059	0.327	0	2	GRIK3
0	-1.06859	0.091	0.478	0	2	SYN2
0	-1.06666	0.134	0.543	0	2	CELF4
0	-1.06395	0.011	0.322	0	2	NLGN4Y
0	-1.05875	0.257	0.645	0	2	CSMD2
0	-1.0522	0.334	0.67	0	2	ATRNL1
0	-1.04635	0.519	0.822	0	2	KHDRBS2
0	-1.04447	0.162	0.528	0	2	KCNMA1
0	-1.0436	0.094	0.389	0	2	MAGI1
0	1.04234	0.948	0.873	0	2	TTC28
0	-1.04124	0.207	0.612	0	2	GRID1
0	1.04079	0.465	0.318	0	2	NBAT1
0	-1.03856	0.913	0.974	0	2	CELF2
5.39044e-267	-1.03344	0.055	0.176	1.52975e-262	2	DLX6-AS1
0	-1.02986	0.053	0.39	0	2	CSGALNACT1
0	1.02654	0.701	0.528	0	2	LINC01103
0	-1.0256	0.632	0.888	0	2	FGF12
0	-1.02291	0.018	0.284	0	2	AL354771.1
0	-1.02284	0.264	0.612	0	2	FOXP1
0	-1.02035	0.082	0.399	0	2	MTUS2
0	-1.0188	0.555	0.72	0	2	LRP1B
0	-1.01553	0.101	0.301	0	2	RGS6
0	-1.0139	0.059	0.375	0	2	SAMD5
0	-1.00936	0.182	0.591	0	2	ADCY1
0	-1.00626	0.193	0.566	0	2	SYBU
0	-1.00551	0.124	0.495	0	2	AC245297.3
0	-1.00462	0.137	0.474	0	2	PDZD2
0	-1.00304	0.214	0.582	0	2	PTPRG
5.90527e-239	0.999859	0.352	0.273	1.67586e-234	2	NRP1
0	-0.990803	0.351	0.744	0	2	CNTN1
5.34186e-299	0.990418	0.406	0.313	1.51597e-294	2	AC119868.2
0	0.989501	0.724	0.573	0	2	SEMA3C
0	-0.988099	0.046	0.343	0	2	AL033504.1
0	-0.983358	0.049	0.279	0	2	GABRG3
0	0.980513	0.886	0.846	0	2	CASC15
2.01291e-258	-0.975113	0.076	0.203	5.71244e-254	2	SOX6
0	0.972431	0.423	0.228	0	2	HUNK
0	-0.971782	0.498	0.841	0	2	XKR4
0	0.971251	0.503	0.324	0	2	DNAH10
0	0.968535	0.372	0.18	0	2	PRKG2
0	-0.96417	0.034	0.247	0	2	ZNF804B
0	-0.959835	0.788	0.967	0	2	NAV3
0	0.956239	0.283	0.136	0	2	TDRD7
0	-0.954949	0.078	0.441	0	2	SDK2
0	-0.95059	0.174	0.574	0	2	AL117190.2
0	-0.949976	0.337	0.704	0	2	PDE4DIP
0	-0.947728	0.12	0.354	0	2	CNTNAP5
0	-0.94636	0.939	0.978	0	2	ROBO2
0	-0.94412	0.014	0.183	0	2	AC008056.1
0	-0.940045	0.086	0.395	0	2	KCNC2
0	-0.935279	0.051	0.347	0	2	PTCHD4
0	-0.932432	0.733	0.909	0	2	CNTNAP2
0	-0.924346	0.458	0.774	0	2	TOX
0	-0.92196	0.09	0.44	0	2	SCN9A
0	0.918159	0.667	0.547	0	2	PLXNA2
0	-0.915342	0.062	0.285	0	2	POU6F2
0	-0.914266	0.636	0.895	0	2	PTPRN2
0	-0.912307	0.04	0.314	0	2	KLHL14
0	-0.911802	0.387	0.712	0	2	C8orf34
0	0.911419	0.685	0.535	0	2	NETO2
0	-0.903644	0.08	0.23	0	2	LHFPL3
0	-0.902297	0.438	0.746	0	2	CCBE1
0	0.898804	0.282	0.118	0	2	SNTG2
0	-0.895898	0.146	0.504	0	2	PKP4
0	-0.888314	0.079	0.419	0	2	KIAA0319
0	-0.886977	0.008	0.289	0	2	USP9Y
0	0.884519	0.742	0.628	0	2	SLA
0	-0.884377	0.313	0.646	0	2	SLC35F1
0	-0.883725	0.212	0.498	0	2	NCAM2
0	-0.878846	0.083	0.326	0	2	LUZP2
0	-0.877249	0.248	0.588	0	2	GALNT17
0	-0.877117	0.074	0.394	0	2	GABRA2
0	-0.87103	0.03	0.173	0	2	AC125613.1
0	0.870765	0.638	0.569	0	2	ZNF804A
0	-0.86859	0.294	0.66	0	2	NIN
0	-0.868449	0.043	0.2	0	2	SLIT3
0	-0.865991	0.461	0.777	0	2	SH3GL3
0	-0.865392	0.045	0.313	0	2	AC025887.2
0	-0.863776	0.188	0.418	0	2	ZFPM2
0	0.86328	0.49	0.343	0	2	KCNK2
0	-0.862091	0.222	0.586	0	2	PCDH10
0	-0.856742	0.15	0.482	0	2	GRK3
0	-0.845521	0.06	0.378	0	2	GRM5-AS1
0	-0.844741	0.088	0.395	0	2	ETV6
0	0.842974	0.643	0.614	0	2	DOK6
0	-0.840618	0.044	0.345	0	2	RAPGEF5
0	-0.839644	0.13	0.443	0	2	SLC2A13
0	-0.83942	0.232	0.476	0	2	DSCAML1
0	0.834776	0.338	0.22	0	2	TMTC2
7.97488e-258	-0.832927	0.035	0.147	2.26319e-253	2	PDZRN3
0	-0.832182	0.279	0.539	0	2	EPHA6
0	0.827808	0.662	0.529	0	2	LINC01102
0	0.827411	0.634	0.562	0	2	SNAP25-AS1
0	-0.827151	0.183	0.514	0	2	APBB2
0	0.826347	0.376	0.22	0	2	ZNF423
0	-0.824022	0.132	0.472	0	2	ANKRD30BL
0	0.816843	0.626	0.521	0	2	DOPEY2
0	-0.815345	0.803	0.953	0	2	ANK3
0	-0.813825	0.761	0.848	0	2	NLGN1
0	-0.813079	0.096	0.259	0	2	PLXDC2
0	-0.808168	0.043	0.284	0	2	CNTNAP4
0	0.807988	0.546	0.492	0	2	GNAL
0	0.8075	0.791	0.772	0	2	MIR99AHG
0	-0.802637	0.023	0.288	0	2	AC011369.1
0	-0.802433	0.118	0.409	0	2	GAS7
2.27588e-252	-0.800549	0.113	0.257	6.45871e-248	2	GALNTL6
0	-0.794494	0.16	0.482	0	2	AP002370.2
[truncated: 22,408 more rows]
