# Supplementary material for: Celf4 controls mRNA translation underlying synaptic development in the prenatal mammalian neocortex
Source: Nat Commun. 2023 Sep 27;14:6025. doi: 10.1038/s41467-023-41730-8 (PMC10533865; doi:10.1038/s41467-023-41730-8)
Supplement: Supplementary file 4 — Supplementary data 1-12 [file 41467_2023_41730_MOESM4_ESM.zip › 5. Supplementary data_Celf4 manuscript/Supplementary data 2_ASD and NDD gene set from snRNAseq.xlsx]

## Sheet: ASD genes in early clusters
Supplementary data 2. ASD-risk genes in early clusters [Log2FC > 0.25, adjusted p < 0.05, non-parametric Wilcoxon rank sum test, Bonferroni correction]
p_val	avg_log2FC	pct.1	pct.2	p_val_adj	cluster	gene
0	0.710524	0.977	0.835	0	0	CTNNA2
0	0.968306	0.951	0.747	0	1	KCNQ3
0	0.872755	0.987	0.836	0	1	TCF4
0	0.628137	0.941	0.825	0	1	KCNH7
0	1.3747	0.691	0.367	0	2	SATB2
0	0.954011	0.896	0.754	0	2	KCNQ3
0	0.802638	0.98	0.838	0	2	TCF4
0	0.719856	0.751	0.636	0	2	ZNF462
0	0.714526	0.764	0.663	0	2	HECTD4
0	0.643246	0.972	0.924	0	2	SYT1
0	0.60697	0.954	0.824	0	2	MYT1L
0	2.05599	0.906	0.396	0	3	ZBTB20
0	1.63883	0.629	0.085	0	3	PRDM16
0	1.48351	0.978	0.735	0	3	MEIS2
0	1.3949	0.876	0.512	0	3	FOXP1
0	1.2014	0.567	0.143	0	3	TCF7L2
0	0.86981	0.849	0.667	0	3	XPO1
0	0.622451	0.716	0.54	0	3	SETD5
0	1.481	0.731	0.29	0	4	RORB
0	1.41875	0.87	0.504	0	4	TLE4
0	1.39748	0.994	0.744	0	4	MEF2C
0	1.20372	0.922	0.519	0	4	GRIN2B
0	1.05372	0.993	0.84	0	4	GRIA2
0	0.810332	0.982	0.889	0	4	PBX1
0	0.800031	0.957	0.834	0	4	MED13L
0	0.72652	0.572	0.327	0	4	KCNMA1
0	0.682798	0.757	0.368	0	4	SATB2
0	0.641785	0.988	0.9	0	4	CELF2
0	0.596113	0.997	0.927	0	4	NRXN1
0	0.898687	0.844	0.68	0	5	ITSN1
0	0.844429	0.942	0.727	0	5	DSCAM
0	0.83627	0.966	0.747	0	5	MEF2C
1.04717e-246	0.627941	0.676	0.521	2.97178e-242	5	TLE4
0	0.608851	0.965	0.902	0	5	CELF2
0	2.22563	0.963	0.356	0	6	SATB2
0	1.4971	0.79	0.289	0	6	RORB
0	0.966205	0.993	0.825	0	6	MYT1L
0	0.760157	0.976	0.741	0	6	MEIS2
0	0.600504	0.972	0.766	0	6	NAV3
0	1.40982	0.909	0.506	0	7	TLE4
0	1.30585	0.95	0.522	0	7	GRIN2B
0	1.0092	0.992	0.747	0	7	MEF2C
0	0.97439	0.399	0.145	0	7	SCN1A
0	0.876175	0.657	0.324	0	7	KCNMA1
0	0.860372	0.794	0.494	0	7	SMARCA2
0	0.803415	0.97	0.726	0	7	DSCAM
0	0.771061	0.989	0.901	0	7	CELF2
0	0.696197	0.986	0.843	0	7	GRIA2
5.68334e-05	1.09222	0.257	0.381	1	8	YWHAG
1.96404e-30	0.904221	0.266	0.477	5.57375e-26	8	HNRNPD
1.58034e-32	0.700913	0.117	0.213	4.48484e-28	8	BTG3
1.44384e-10	0.633321	0.427	0.761	4.09748e-06	8	DPYSL2
1.02206e-24	0.624611	0.103	0.178	2.9005e-20	8	IRF2BPL
0	1.47034	0.614	0.135	0	9	SCN1A
0	1.01707	0.92	0.528	0	9	GRIN2B
0	0.960512	0.985	0.768	0	9	NAV3
0	0.818398	0.97	0.828	0	9	KCNH7
0	0.790318	0.662	0.324	0	9	SCN2A
0	0.775981	0.991	0.844	0	9	GRIA2
0	0.727548	0.989	0.75	0	9	MEF2C
0	0.663939	0.538	0.261	0	9	ADCY5
0	0.660747	0.624	0.33	0	9	KCNMA1
0	0.637227	0.985	0.847	0	9	CTNNA2
0	0.630226	0.962	0.73	0	9	DSCAM
0	1.08925	0.97	0.418	0	10	ZBTB20
0	0.906044	0.999	0.746	0	10	MEIS2
0	0.777038	0.815	0.378	0	10	SATB2
0	0.686656	0.61	0.112	0	10	PRDM16
0	0.596289	0.679	0.307	0	10	RORB
0	0.746509	0.897	0.426	0	11	ZBTB20
0	0.94849	0.993	0.846	0	12	TCF4
0	0.711714	0.989	0.75	0	12	MEIS2
0	0.689611	0.956	0.762	0	12	KCNQ3
1.52514e-257	0.637857	0.866	0.633	4.32819e-253	12	RFX3
0	5.08713	0.992	0.274	0	13	NRXN3
0	1.30088	0.39	0.098	0	13	SLC6A1
0	1.09314	0.97	0.848	0	13	TCF4
4.76391e-102	0.668779	0.704	0.546	1.35195e-97	13	GRIN2B
2.45952e-132	0.663867	0.905	0.777	6.97987e-128	13	NAV3
0	2.8433	0.995	0.277	0	14	NRXN3
0	2.27329	0.91	0.539	0	15	FOXP1
0	2.15108	0.694	0.096	0	15	SLC6A1
0	1.53253	0.689	0.173	0	15	TCF7L2
3.15282e-117	1.0706	0.73	0.474	8.94739e-113	15	PTEN
1.20396e-160	1.06257	0.672	0.366	3.41672e-156	15	HDAC4
2.57738e-242	1.0332	0.848	0.436	7.31435e-238	15	ZBTB20
1.06523e-99	0.726506	0.845	0.671	3.02302e-95	15	TBL1XR1
0	1.87999	0.518	0.008	0	16	EBF3
1.0086e-189	1.87247	0.863	0.437	2.86232e-185	16	ZBTB20
2.34665e-158	0.81846	0.81	0.427	6.65957e-154	16	CTNNB1
2.63383e-140	0.789998	0.718	0.341	7.47454e-136	16	KCNMA1
1.79636e-146	0.727511	0.989	0.845	5.0979e-142	16	ANK2
4.3151e-20	0.716103	0.288	0.179	1.22458e-15	16	TCF7L2
0	1.94559	0.597	0.005	0	17	SYK
1.59083e-176	1.28557	0.987	0.761	4.51462e-172	17	MEF2C
3.30182e-86	1.04328	0.735	0.467	9.37023e-82	17	DIP2A
4.8954e-52	1.03751	0.552	0.333	1.38927e-47	17	ANKH
1.14943e-71	0.852007	0.837	0.671	3.26198e-67	17	ASH1L
2.15038e-76	0.850236	0.794	0.574	6.10257e-72	17	ANKRD11
4.9153e-94	0.804435	0.464	0.178	1.39491e-89	17	TCF7L2
1.80145e-41	0.636568	0.782	0.597	5.11234e-37	17	NIPBL
0	2.18173	0.787	0.177	0	18	TCF7L2
0	2.14704	0.755	0.157	0	18	SCN1A
1.6402e-69	0.733134	0.99	0.851	4.65472e-65	18	GRIA2
7.75165e-34	0.617641	0.704	0.503	2.19984e-29	18	ZMYND8
3.20739e-39	0.601576	0.777	0.555	9.10226e-35	18	SETD5
1.67883e-87	1.8209	0.972	0.543	4.76434e-83	19	FOXP1
2.92618e-122	1.32261	0.782	0.179	8.30421e-118	19	TCF7L2
0	1.31164	0.727	0.055	0	19	SHANK3
4.61148e-57	1.0022	0.907	0.43	1.30869e-52	19	CTNNB1
3.36776e-42	0.92757	1	0.851	9.55735e-38	19	TCF4
1.36308e-30	0.855361	0.852	0.512	3.86828e-26	19	SMARCA2
2.05984e-37	0.846538	0.894	0.575	5.84561e-33	19	ANKRD11
0	0.746563	0.444	0.014	0	19	ITPR3
2.65958e-34	0.674064	0.903	0.517	7.54763e-30	19	WAC
1.80466e-22	0.630798	0.935	0.673	5.12144e-18	19	TBL1XR1
5.81495e-31	0.627573	0.741	0.334	1.65022e-26	19	ANKH
2.74818e-24	0.611367	0.838	0.476	7.79906e-20	19	PTEN

## Sheet: ASD genes in mid clusters
Supplementary data 2. ASD-risk genes in mid clusters [Log2FC > 0.25, adjusted p < 0.05, non-parametric Wilcoxon rank sum test, Bonferroni correction]
p_val	avg_log2FC	pct.1	pct.2	p_val_adj	cluster	gene
0	1.57264	0.934	0.598	0	0	FOXP1
0	1.24871	0.999	0.947	0	0	CELF2
0	1.23113	0.998	0.888	0	0	MEF2C
0	0.861609	0.733	0.502	0	0	ANKH
0	0.827392	0.997	0.876	0	0	SATB2
0	0.653248	0.992	0.911	0	0	NAV3
0	1.29892	0.952	0.705	0	1	MEIS2
0	0.851957	0.994	0.882	0	1	SATB2
0	0.611287	0.95	0.825	0	1	DSCAM
0	0.59125	0.989	0.933	0	2	PBX1
0	1.1501	0.996	0.884	0	3	SATB2
0	0.689611	0.964	0.86	0	3	CTNNA2
0	0.588348	0.989	0.908	0	3	TCF4
0	1.88806	0.968	0.346	0	4	ZBTB20
0	1.12604	0.991	0.706	0	4	MEIS2
0	1.04749	0.604	0.052	0	4	PRDM16
0	0.928615	0.966	0.721	0	4	KCNH7
0	1.14468	0.989	0.866	0	5	GRIA2
0	0.942195	0.784	0.459	0	5	KCNMA1
0	0.924011	0.958	0.559	0	5	TLE4
0	0.820787	0.925	0.734	0	5	CACNA1E
0	0.819438	0.963	0.732	0	5	GRIN2B
0	0.815617	0.999	0.985	0	5	NRXN1
0	0.755397	0.646	0.435	0	5	DIP2A
0	0.6727	0.711	0.518	0	5	SMARCA2
0	1.6834	0.913	0.678	0	6	KCNQ3
0	1.46394	0.976	0.712	0	6	MEIS2
0	1.17152	0.666	0.374	0	6	ZBTB20
0	0.856543	0.835	0.733	0	6	KCNH7
1.39069e-300	0.71945	0.74	0.692	3.94664e-296	6	HECTD4
0	0.665328	0.982	0.91	0	6	TCF4
0	0.651339	0.998	0.985	0	6	AUTS2
2.43808e-288	0.634065	0.779	0.742	6.91901e-284	6	ZNF292
1.0997e-173	0.584959	0.677	0.643	3.12085e-169	6	ZNF462
0	1.03633	0.943	0.562	0	7	TLE4
0	0.648497	0.868	0.457	0	7	KCNMA1
0	0.629639	0.999	0.917	0	7	NAV3
0	0.837421	0.978	0.83	0	8	DSCAM
0	0.782753	0.928	0.738	0	8	CACNA1E
0	0.615537	0.987	0.936	0	8	PBX1
0	2.49558	0.992	0.566	0	9	TLE4
0	1.29919	0.831	0.464	0	9	KCNMA1
0	0.77219	0.992	0.919	0	9	NAV3
0	0.628878	0.996	0.899	0	9	MEF2C
4.60042e-166	0.592045	0.555	0.394	1.30555e-161	9	ATP2B2
0	1.41403	0.973	0.567	0	10	TLE4
0	1.17888	0.683	0.389	0	10	RORB
0	0.713687	0.965	0.87	0	10	GRIA2
0	0.713306	0.715	0.469	0	10	KCNMA1
5.03887e-186	0.627643	0.668	0.524	1.42998e-181	10	SMARCA2
0	1.76653	0.922	0.464	0	13	KCNMA1
0	1.50499	0.985	0.569	0	13	TLE4
0	0.931111	0.824	0.52	0	13	SMARCA2
0	0.930087	0.77	0.437	0	13	DIP2A
0	0.889375	0.744	0.389	0	13	ATP2B2
0	0.86602	0.985	0.738	0	13	GRIN2B
0	0.751594	0.582	0.276	0	13	CACNA1D
0	0.694605	0.999	0.985	0	13	NRXN1
0	0.657211	0.939	0.739	0	13	CACNA1E
2.78296e-292	0.655694	0.446	0.191	7.89778e-288	13	KCNB1
0	0.622599	0.986	0.87	0	13	GRIA2
6.10882e-220	0.616194	0.842	0.682	1.73362e-215	13	ITSN1
0	2.17736	0.995	0.26	0	14	NRXN3
0	4.4964	0.997	0.261	0	15	NRXN3
0	1.60447	0.458	0.079	0	15	SLC6A1
0	1.15099	0.978	0.912	0	15	TCF4
9.25363e-245	0.723489	0.908	0.867	2.62609e-240	15	CTNNA2
9.32538e-86	0.691995	0.506	0.386	2.64645e-81	15	ZBTB20
0	1.87786	0.91	0.269	0	16	NRXN3
3.04356e-306	1.00812	0.38	0.111	8.63733e-302	16	SCN1A
1.08835e-79	0.714141	0.252	0.115	3.08862e-75	16	TCF7L2
0	2.55021	0.938	0.378	0	17	ZBTB20
0	1.8272	0.587	0.081	0	17	PRDM16
0	1.62101	0.979	0.721	0	17	MEIS2
0	1.1978	0.415	0.112	0	17	TCF7L2
8.98813e-284	1.12072	0.872	0.736	2.55074e-279	17	KCNH7
4.46724e-94	0.733846	0.632	0.54	1.26776e-89	17	XPO1
1.18717e-72	0.63314	0.592	0.498	3.36908e-68	17	SETD5
3.14603e-134	0.60937	0.863	0.822	8.9281e-130	17	KIF1B
1.08126e-14	1.03991	0.24	0.451	3.06852e-10	18	YWHAG
9.52059e-54	0.638338	0.18	0.476	2.70185e-49	18	INO80D
8.04109e-29	0.595617	0.088	0.229	2.28198e-24	18	CSNK1E
0	3.70579	0.994	0.273	0	19	NRXN3
0	1.11548	0.97	0.914	0	19	TCF4
1.43736e-193	1.06282	0.314	0.087	4.07907e-189	19	SLC6A1
2.10451e-168	1.02852	0.834	0.786	5.97239e-164	19	ARID1B
3.42772e-126	0.837454	0.904	0.868	9.72752e-122	19	CTNNA2
1.44163e-140	0.69498	0.99	0.986	4.0912e-136	19	NRXN1
2.06212e-136	1.73973	0.855	0.641	5.85209e-132	20	FOXP1
0	1.68864	0.504	0.086	0	20	SLC6A1
0	1.36903	0.565	0.114	0	20	TCF7L2
4.48029e-175	1.06622	0.801	0.386	1.27146e-170	20	ZBTB20
9.4866e-41	0.726997	0.647	0.459	2.6922e-36	20	PTEN
1.37517e-56	0.68794	0.562	0.333	3.90259e-52	20	CTNNB1
1.16633e-44	0.619628	0.617	0.416	3.30993e-40	20	HDAC4
0	2.2135	0.646	0.005	0	21	SYK
1.638e-27	0.97323	0.764	0.566	4.64849e-23	21	ANKRD11
4.93473e-31	0.915846	0.724	0.447	1.40043e-26	21	DIP2A
1.05037e-45	0.913536	0.398	0.117	2.98085e-41	21	TCF7L2
1.64342e-22	0.89322	0.821	0.69	4.66385e-18	21	KCNQ3
1.40936e-14	0.693228	0.659	0.488	3.99963e-10	21	WAC
4.13448e-14	0.66768	0.61	0.435	1.17332e-09	21	TRIP12
8.5444e-22	0.607202	0.923	0.851	2.42482e-17	21	MED13L
1.24025e-11	0.596898	0.386	0.225	3.5197e-07	21	DNMT3A
1.15929e-05	0.58574	0.386	0.286	0.328994	21	CACNA1D

## Sheet: ASD genes in late clusters
Supplementary data 2. ASD-risk genes in late clusters [Log2FC > 0.25, adjusted p < 0.05, non-parametric Wilcoxon rank sum test, Bonferroni correction]
p_val	avg_log2FC	pct.1	pct.2	p_val_adj	cluster	gene
0	0.695108	0.999	0.955	0	0	MEF2C
0	0.949529	0.886	0.55	0	1	FOXP1
0	0.882504	1	0.966	0	1	CELF2
0	0.870521	0.798	0.478	0	1	RORB
0	0.616747	0.999	0.955	0	1	MEF2C
0	1.08289	0.978	0.862	0	2	MEIS2
0	0.699443	0.58	0.453	0	2	ZBTB20
0	0.679669	0.9	0.839	0	2	DSCAM
0	0.638174	0.678	0.616	0	2	TBL1XR1
0	2.01899	0.963	0.379	0	4	TLE4
0	1.28336	0.989	0.887	0	4	GRIA2
0	1.2477	0.771	0.475	0	4	KCNMA1
0	1.08377	0.677	0.405	0	4	DIP2A
0	0.68763	0.999	0.994	0	4	NRXN1
0	0.628793	0.891	0.789	0	4	CACNA1E
0	1.64752	0.992	0.862	0	5	MEIS2
0	0.800313	0.952	0.835	0	5	DSCAM
0	0.735439	0.691	0.616	0	5	TBL1XR1
0	0.607848	0.706	0.634	0	5	UBR5
0	0.899879	0.838	0.563	0	6	FOXP1
0	0.737192	0.999	0.967	0	6	CELF2
0	0.736953	0.71	0.493	0	6	RORB
0	0.618329	0.908	0.568	0	7	FOXP1
0	3.84779	0.994	0.468	0	8	NRXN3
0	1.70074	0.473	0.078	0	8	SLC6A1
0	1.29406	0.977	0.911	0	8	TCF4
6.93592e-82	0.746593	0.479	0.463	1.96835e-77	8	ZBTB20
0	0.729527	0.893	0.89	0	8	CTNNA2
4.08607e-106	0.668404	0.182	0.108	1.15958e-101	8	SCN1A
0	1.64802	0.997	0.471	0	9	NRXN3
0	1.92899	0.975	0.401	0	10	TLE4
0	0.963611	0.767	0.487	0	10	KCNMA1
0	0.714138	0.939	0.791	0	10	CACNA1E
0	0.635132	0.826	0.657	0	10	KCNQ3
0	1.80768	0.998	0.474	0	11	NRXN3
0	0.628466	0.421	0.083	0	11	SLC6A1
0	2.00649	0.957	0.447	0	12	ZBTB20
0	1.27322	0.518	0.032	0	12	PRDM16
0	0.947162	0.461	0.087	0	12	TCF7L2
0	0.631986	0.893	0.724	0	12	KCNH7
0	1.51372	0.941	0.409	0	13	TLE4
0	1.23625	0.983	0.411	0	15	TLE4
0	0.882687	0.925	0.487	0	15	KCNMA1
0	0.671468	0.998	0.892	0	15	GRIA2
0	0.730447	0.95	0.412	0	16	TLE4
0	2.98142	0.994	0.481	0	17	NRXN3
0	1.26807	0.372	0.089	0	17	SLC6A1
0	1.23315	0.966	0.913	0	17	TCF4
0	0.972891	0.812	0.769	0	17	ARID1B
2.75304e-178	0.674939	0.885	0.891	7.81285e-174	17	CTNNA2
0	2.21971	0.983	0.415	0	18	TLE4
0	1.25867	0.799	0.493	0	18	KCNMA1
9.10963e-228	0.854067	0.793	0.58	2.58522e-223	18	FOXP1
0	0.716754	0.997	0.951	0	18	NAV3
3.37544e-241	0.671646	0.208	0.054	9.57916e-237	18	GABRA1
1.33946e-218	0.599198	0.964	0.893	3.80124e-214	18	GRIA2
3.8682e-162	1.12811	0.768	0.461	1.09776e-157	19	ZBTB20
1.17715e-253	1.0619	0.371	0.093	3.34062e-249	19	SLC6A1
2.27283e-248	0.866592	0.377	0.097	6.45007e-244	19	TCF7L2
1.68218e-86	0.815519	0.644	0.406	4.77387e-82	19	PTEN
0	0.77311	0.151	0.005	0	19	SYK
1.61968e-39	0.678422	0.728	0.582	4.5965e-35	19	FOXP1
0	2.06444	0.752	0.107	0	20	SCN1A
0	1.78275	0.625	0.095	0	20	TCF7L2
4.8613e-91	0.654906	0.761	0.494	1.37959e-86	20	SETD5
5.40356e-66	0.60441	0.731	0.508	1.53348e-61	20	ZNF462
0.000150314	1.00671	0.256	0.434	1	21	YWHAG
0.00272086	0.782965	0.119	0.182	1	21	MRFAP1
3.04956e-12	0.708408	0.235	0.477	8.65434e-08	21	INO80D
4.9407e-11	0.706694	0.28	0.558	1.40212e-06	21	CHD3
7.86637e-18	0.604111	0.281	0.616	2.2324e-13	21	DYNC1H1

## Sheet: ASD genes enrichment
Supplementary data 2. Enrichment of ASD-risk genes in early, mid and later clusters [p-values are empirically calculated with 10,000 permutations]
Time period	Cluster	Cluster label	#Genes in the cluster	#ASD genes in the cluster	% overlap	Empiric P-value
Early	0	SP&ExN L5/6	52	1	1.92308	0.2821
Early	1	bIP&ExM	62	3	4.83871	0.0348
Early	2	ExN L2-4	90	7	7.77778	0.0003
Early	3	aRG&bRG	414	7	1.69082	0.6002
Early	4	SP&ExN L2-6	189	11	5.82011	0.0003
Early	5	ExN L5/6	90	5	5.55556	0.008
Early	6	ExN L2-6	86	5	5.81395	0.0062
Early	7	SP&ExN L5/6	200	9	4.5	0.0072
Early	8	ExNdiff	528	5	0.94697	0.9562
Early	9	SP&ExN L5/6	167	11	6.58683	0.0001
Early	10	aRG&bRG&ExM	73	5	6.84932	0.0031
Early	11	aRG	38	1	2.63158	0.1839
Early	12	bIP	277	4	1.44404	0.6576
Early	13	MGE&CGE InN	205	5	2.43902	0.2236
Early	14	MGE InN	43	1	2.32558	0.2111
Early	15	Peri&Astro	576	7	1.21528	0.9006
Early	16	CR cells& SP&ExN L5/6	181	6	3.31492	0.0738
Early	17	Micro	686	8	1.16618	0.9399
Early	18	OPC&Oligo	285	5	1.75439	0.5051
Early	19	Endo&Peri	738	12	1.62602	0.731
Mid	0	ExN L2-5	117	6	5.12821	0.0122
Mid	1	ExN L2-5	74	3	4.05405	0.0701
Mid	2	ExN L2-6	88	1	1.13636	0.559
Mid	3	ExN L2-4	67	3	4.47761	0.0509
Mid	4	aRG&bRG	251	4	1.59362	0.6019
Mid	5	SP	213	8	3.75587	0.0328
Mid	6	IP	163	9	5.52147	0.0018
Mid	7	ExN L4-6	43	3	6.97674	0.0108
Mid	8	ExN L2-6	119	3	2.52101	0.2516
Mid	9	ExN L5/6	156	5	3.20513	0.1091
Mid	10	SP&ExN L5/6	141	5	3.5461	0.0776
Mid	11	SP&ExN L5/6	52	0	0	0.6764
Mid	12	ExN L2-6	43	0	0	0.6025
Mid	13	SP	255	12	4.70588	0.0019
Mid	14	MGE InN	24	1	4.16667	0.0862
Mid	15	MGE InN	175	5	2.85714	0.1598
Mid	16	MGE InN	81	3	3.7037	0.0888
Mid	17	Astro&OPC&bRG	450	8	1.77778	0.6009
Mid	18	ExNdiff	394	3	0.761421	0.971
Mid	19	CGE InN	182	6	3.2967	0.0902
Mid	20	Peri&Endo	512	7	1.36719	0.8493
Mid	21	Micro	716	10	1.39665	0.901
Late	0	ExN L2-5	45	1	2.22222	0.2578
Late	1	ExN L2-5	104	4	3.84615	0.0766
Late	2	ExN L2-4	76	4	5.26316	0.0224
Late	3	ExN L2-4	28	0	0	0.4664
Late	4	SP	216	6	2.77778	0.1923
Late	5	ExN L2-5	73	4	5.47945	0.0212
Late	6	ExN L2-4	71	3	4.22535	0.0711
Late	7	ExN L5/6	33	1	3.0303	0.1642
Late	8	MGE InN	168	6	3.57143	0.0724
Late	9	CGE InN	24	1	4.16667	0.0945
Late	10	ExN L5/6	142	4	2.8169	0.1903
Late	11	MGE InN	28	2	7.14286	0.0214
Late	12	aRG&bRG&Astro	288	4	1.38889	0.7685
Late	13	ExN L5/6	106	1	0.943396	0.682
Late	14	ExN L5/6	31	0	0	0.5006
Late	15	SP	81	3	3.7037	0.098
Late	16	SP	40	1	2.5	0.2181
Late	17	ExN L5/6	171	5	2.92398	0.1645
Late	18	ExN L5/6	161	6	3.72671	0.0608
Late	19	Peri&Micro&Endo&Astro	475	6	1.26316	0.9063
Late	20	OPC&Oligo	284	4	1.40845	0.7556
Late	21	ExNdiff	261	5	1.91571	0.5039

## Sheet: DDG2P genes in early clusters
Supplementary data 2. DDG2P-risk genes in early clusters [Log2FC > 0.25, adjusted p < 0.05, non-parametric Wilcoxon rank sum test, Bonferroni correction]
p_val	avg_log2FC	pct.1	pct.2	p_val_adj	cluster	gene
0	0.899762	0.913	0.675	0	0	GRIA1
0	0.779444	0.998	0.963	0	0	SOX5
0	0.727123	0.991	0.909	0	0	CTNND2
0	0.710524	0.977	0.835	0	0	CTNNA2
0	0.703014	0.755	0.503	0	0	FGF12
0	0.695804	0.634	0.415	0	0	KCNQ5
0	0.657557	0.898	0.678	0	0	RGS7
0	0.634177	0.998	0.9	0	0	RBFOX1
0	1.23959	0.923	0.756	0	1	CNTNAP2
0	1.029	0.879	0.633	0	1	PGAP1
0	0.977304	0.959	0.81	0	1	DCC
4.81246e-169	0.946573	0.522	0.437	1.36573e-164	1	KCNQ5
0	0.903607	0.998	0.955	0	1	NFIA
0	0.872755	0.987	0.836	0	1	TCF4
0	0.775741	0.7	0.468	0	1	CHD7
0	0.714954	0.624	0.39	0	1	FDFT1
0	0.635306	0.985	0.913	0	1	AKT3
0	0.598397	0.721	0.47	0	1	NR2F1
0	1.3747	0.691	0.367	0	2	SATB2
0	1.16993	0.656	0.353	0	2	MN1
0	1.12954	0.891	0.76	0	2	CNTNAP2
0	0.907756	0.939	0.798	0	2	SOX11
0	0.853878	0.376	0.205	0	2	GRIA4
0	0.828709	0.483	0.321	0	2	KCNN3
0	0.802638	0.98	0.838	0	2	TCF4
0	0.719856	0.751	0.636	0	2	ZNF462
0	0.643246	0.972	0.924	0	2	SYT1
5.66097e-163	0.643161	0.296	0.196	1.60653e-158	2	SMOC1
0	2.92645	0.972	0.233	0	3	GLI3
0	2.12861	0.878	0.208	0	3	SOX6
0	2.05599	0.906	0.396	0	3	ZBTB20
0	1.8051	0.916	0.543	0	3	CDON
0	1.69881	0.834	0.332	0	3	RORA
0	1.63291	0.974	0.706	0	3	QKI
0	1.3949	0.876	0.512	0	3	FOXP1
0	1.3518	0.583	0.108	0	3	YAP1
0	1.33882	0.475	0.175	0	3	CENPF
0	1.28892	0.602	0.137	0	3	PAX6
0	1.27323	0.654	0.258	0	3	AHI1
0	1.23871	0.417	0.121	0	3	ASPM
0	1.22732	0.629	0.183	0	3	SOX2
0	1.18916	0.742	0.388	0	3	PRKD1
0	1.16414	0.564	0.154	0	3	GLI2
0	1.09178	0.949	0.769	0	3	NEDD4L
0	1.08689	0.906	0.675	0	3	PHIP
0	1.03707	0.926	0.726	0	3	SRGAP3
0	1.01173	0.497	0.168	0	3	BRCA1
0	0.981595	0.666	0.366	0	3	XYLT1
0	0.925038	0.74	0.47	0	3	CCND2
0	0.887159	0.619	0.289	0	3	PCCA
0	0.880256	0.407	0.102	0	3	LAMA1
0	0.859593	0.358	0.078	0	3	KIF11
0	0.84487	0.781	0.57	0	3	EZH2
0	0.82467	0.373	0.112	0	3	KIF7
0	0.822747	0.283	0.062	0	3	KIF14
0	0.808101	0.434	0.144	0	3	FGFR1
0	0.796634	0.616	0.405	0	3	RAB3GAP2
0	0.789511	0.321	0.035	0	3	CRB2
0	0.772765	0.49	0.244	0	3	CEP135
0	0.765179	0.415	0.13	0	3	EMX2
0	0.743448	0.293	0.059	0	3	BUB1B
0	0.74209	0.687	0.476	0	3	NR2F1
0	0.731579	0.722	0.468	0	3	CHD7
0	0.689395	0.676	0.414	0	3	CUX1
0	0.685667	0.317	0.084	0	3	CIT
0	0.672445	0.498	0.281	0	3	ABAT
0	0.657802	0.402	0.176	0	3	CEP83
0	0.657105	0.425	0.203	0	3	NFE2L2
0	0.644461	0.373	0.141	0	3	DNA2
0	0.639247	0.29	0.046	0	3	MLC1
0	0.629492	0.312	0.078	0	3	CEP152
0	0.628515	0.922	0.823	0	3	SETBP1
0	0.627707	0.332	0.094	0	3	ORC6
0	0.627584	0.387	0.161	0	3	IQSEC1
0	0.624062	0.387	0.206	0	3	PUS7
0	0.622451	0.716	0.54	0	3	SETD5
0	0.618402	0.337	0.118	0	3	GLDC
0	0.617225	0.565	0.296	0	3	FOXP2
9.67459e-256	0.607813	0.663	0.525	2.74555e-251	3	WWOX
0	0.606392	0.711	0.546	0	3	ADK
0	0.606059	0.448	0.229	0	3	ALDH7A1
1.98199e-298	0.603812	0.655	0.499	5.62469e-294	3	SUMF1
0	0.599402	0.382	0.165	0	3	NCAPD3
0	0.595571	0.319	0.096	0	3	PSAT1
0	1.481	0.731	0.29	0	4	RORB
0	1.39748	0.994	0.744	0	4	MEF2C
0	1.20392	0.938	0.689	0	4	GRIK2
0	1.20372	0.922	0.519	0	4	GRIN2B
0	1.11922	0.86	0.542	0	4	CACNA1A
0	1.11651	0.62	0.368	0	4	RIMS2
0	1.0165	0.737	0.512	0	4	WASF1
0	0.874746	0.749	0.446	0	4	SCN3A
0	0.800031	0.957	0.834	0	4	MED13L
0	0.762995	0.608	0.364	0	4	FGF14
0	0.742927	0.558	0.33	0	4	CACNB4
0	0.72652	0.572	0.327	0	4	KCNMA1
0	0.682798	0.757	0.368	0	4	SATB2
0	0.678024	0.668	0.478	0	4	HECW2
0	0.643754	0.611	0.411	0	4	GNPTAB
0	0.641785	0.988	0.9	0	4	CELF2
0	0.596113	0.997	0.927	0	4	NRXN1
0	1.03233	0.579	0.301	0	5	FOXP2
0	1.01445	0.761	0.518	0	5	SOBP
0	0.9477	0.752	0.512	0	5	WASF1
0	0.940999	0.899	0.695	0	5	RGS7
0	0.913505	0.999	0.907	0	5	RBFOX1
0	0.889161	0.926	0.824	0	5	FOXG1
0	0.83627	0.966	0.747	0	5	MEF2C
0	0.821731	0.571	0.382	0	5	FRY
0	0.793839	0.992	0.904	0	5	AFF3
0	0.775859	0.997	0.966	0	5	SOX5
0	0.732493	0.707	0.525	0	5	FGF12
0	0.725949	0.753	0.608	0	5	ACBD6
0	0.639538	0.934	0.829	0	5	PHACTR1
0	0.622973	0.868	0.731	0	5	ZEB2
0	0.608851	0.965	0.902	0	5	CELF2
4.02747e-276	0.602419	0.663	0.488	1.14296e-271	5	HIVEP2
0	0.599383	0.957	0.815	0	5	DCC
0	0.585174	0.998	0.981	0	5	NFIB
0	2.22563	0.963	0.356	0	6	SATB2
0	1.4971	0.79	0.289	0	6	RORB
0	0.910373	0.845	0.476	0	6	HIVEP2
0	0.783227	1	0.908	0	6	RBFOX1
7.21716e-246	0.681239	0.65	0.431	2.04816e-241	6	KCNQ5
0	0.629814	0.313	0.082	0	6	ITPR1
0	0.612402	0.931	0.727	0	6	ZEB2
0	0.609478	0.667	0.361	0	6	MN1
0	1.93391	0.624	0.097	0	7	CCBE1
0	1.30585	0.95	0.522	0	7	GRIN2B
0	1.20475	0.711	0.277	0	7	RYR3
0	1.03435	0.846	0.517	0	7	FGF12
0	1.0092	0.992	0.747	0	7	MEF2C
0	0.983145	0.929	0.693	0	7	GRIK2
0	0.97439	0.399	0.145	0	7	SCN1A
0	0.876175	0.657	0.324	0	7	KCNMA1
0	0.860372	0.794	0.494	0	7	SMARCA2
0	0.772155	0.913	0.695	0	7	RGS7
0	0.771061	0.989	0.901	0	7	CELF2
0	0.741867	0.782	0.518	0	7	SOBP
0	0.704982	0.595	0.331	0	7	CACNB4
0	0.693925	0.647	0.369	0	7	RIMS2
0	0.672515	0.63	0.365	0	7	FGF14
0	0.61971	0.839	0.623	0	7	GABRB3
0	0.612674	0.996	0.916	0	7	CTNND2
0	1.7645	0.739	0.771	0	8	RPS23
0	1.71546	0.597	0.631	0	8	ACTB
0	1.68754	0.765	0.811	0	8	ACTG1
0	1.67839	0.966	0.984	0	8	TUBA1A
0	1.67484	0.698	0.752	0	8	TUBB
0	1.55888	0.855	0.911	0	8	TUBB2B
7.14229e-159	1.43356	0.554	0.655	2.02691e-154	8	TUBB2A
2.81737e-14	1.23689	0.223	0.222	7.99542e-10	8	SOX2
8.70988e-09	1.21029	0.387	0.533	0.000247178	8	SET
0.00557777	1.19602	0.243	0.291	1	8	C12orf57
5.68334e-05	1.09222	0.257	0.381	1	8	YWHAG
3.15251e-05	1.09218	0.194	0.202	0.894649	8	CENPF
6.30101e-09	1.08293	0.438	0.651	0.000178816	8	GNAS
6.11721e-154	0.971509	0.646	0.821	1.736e-149	8	SOX11
0	0.922776	0.951	0.988	0	8	SOX4
2.71283e-12	0.902074	0.208	0.32	7.69873e-08	8	NPM1
1.38676e-07	0.875455	0.127	0.179	0.00393549	8	UQCRQ
1.7002e-27	0.866155	0.181	0.31	4.82501e-23	8	RAD21
2.74767e-31	0.81904	0.254	0.453	7.79762e-27	8	ARMC9
1.42526e-06	0.78775	0.116	0.16	0.0404473	8	NDUFA6
4.05948e-47	0.786862	0.191	0.361	1.15204e-42	8	HSPD1
5.35013e-58	0.756826	0.202	0.4	1.51831e-53	8	CDC42
4.20209e-19	0.749495	0.365	0.659	1.19251e-14	8	HNRNPU
1.96961e-15	0.747909	0.128	0.2	5.58955e-11	8	TKT
9.58522e-11	0.744163	0.116	0.171	2.72019e-06	8	NDUFB7
4.79028e-65	0.74201	0.182	0.371	1.35943e-60	8	PSAP
1.14645e-17	0.740355	0.127	0.203	3.2535e-13	8	EEF1A2
9.70773e-36	0.73588	0.166	0.298	2.75496e-31	8	DHFR
1.11975e-68	0.731619	0.13	0.284	3.17774e-64	8	TMCO1
1.60321e-13	0.72327	0.112	0.171	4.54974e-09	8	C1QBP
7.32122e-48	0.720886	0.304	0.59	2.07769e-43	8	HNRNPR
8.42162e-48	0.718105	0.145	0.281	2.38997e-43	8	SUPT16H
5.54224e-40	0.717577	0.142	0.265	1.57283e-35	8	PARP1
2.04906e-30	0.7141	0.131	0.232	5.81504e-26	8	PPP2R1A
4.5587e-43	0.708846	0.157	0.295	1.29371e-38	8	RAC1
2.39283e-32	0.704891	0.129	0.232	6.79062e-28	8	ADGRG1
1.40019e-26	0.683646	0.123	0.212	3.9736e-22	8	EIF3F
3.74073e-73	0.671958	0.196	0.408	1.06158e-68	8	SMC3
1.05168e-24	0.654683	0.096	0.169	2.98455e-20	8	GTF2H5
3.69524e-25	0.649233	0.102	0.178	1.04867e-20	8	SLC25A4
2.03906e-05	0.644821	0.095	0.127	0.578664	8	SNRPB
2.40862e-36	0.643565	0.121	0.224	6.83543e-32	8	POU3F3
2.49323e-12	0.637582	0.105	0.159	7.07553e-08	8	EMX2
1.56713e-88	0.626655	0.18	0.396	4.44736e-84	8	CSDE1
1.02206e-24	0.624611	0.103	0.178	2.9005e-20	8	IRF2BPL
3.20103e-23	0.614863	0.101	0.173	9.08419e-19	8	ARF1
6.9111e-85	0.602406	0.155	0.347	1.9613e-80	8	ARL3
2.6042e-11	0.60159	0.084	0.127	7.39047e-07	8	MDH2
5.86779e-31	0.601561	0.1	0.183	1.66522e-26	8	TUFM
3.69226e-92	0.596904	0.252	0.545	1.04783e-87	8	LINGO1
6.47916e-12	0.592555	0.075	0.116	1.83872e-07	8	NDUFS8
7.15428e-38	0.589595	0.106	0.204	2.03031e-33	8	AP2M1
2.03848e-30	0.588864	0.095	0.176	5.78501e-26	8	CSTB
0	2.02577	0.994	0.692	0	9	GRIK2
0	1.47034	0.614	0.135	0	9	SCN1A
0	1.27112	0.978	0.792	0	9	MAGI2
0	1.13521	0.525	0.108	0	9	CCBE1
0	1.12254	0.716	0.281	0	9	RYR3
0	1.01707	0.92	0.528	0	9	GRIN2B
0	1.01629	0.997	0.916	0	9	CTNND2
0	0.876399	0.627	0.27	0	9	KCNJ6
0	0.849656	0.847	0.52	0	9	FGF12
0	0.790318	0.662	0.324	0	9	SCN2A
0	0.727548	0.989	0.75	0	9	MEF2C
0	0.692273	0.651	0.367	0	9	FGF14
0	0.660747	0.624	0.33	0	9	KCNMA1
0	0.637227	0.985	0.847	0	9	CTNNA2
1.84321e-292	0.627689	0.543	0.301	5.23085e-288	9	KIRREL3
0	0.608243	0.969	0.856	0	9	NBEA
0	1.16145	0.955	0.269	0	10	GLI3
0	1.08925	0.97	0.418	0	10	ZBTB20
0	0.975403	0.889	0.239	0	10	SOX6
0	0.795183	0.992	0.776	0	10	NEDD4L
0	0.777038	0.815	0.378	0	10	SATB2
0	0.596289	0.679	0.307	0	10	RORB
0	1.07607	0.945	0.277	0	11	GLI3
0	0.77311	0.956	0.563	0	11	CDON
0	0.746509	0.897	0.426	0	11	ZBTB20
0	0.709886	0.872	0.359	0	11	RORA
0	0.603834	0.823	0.249	0	11	SOX6
0	0.603479	0.981	0.721	0	11	QKI
0	1.82899	0.681	0.131	0	12	ASPM
0	1.65761	0.974	0.577	0	12	EZH2
0	1.63459	0.727	0.185	0	12	CENPF
0	1.42783	0.667	0.092	0	12	EOMES
0	1.2552	0.902	0.478	0	12	CHD7
0	1.15707	0.492	0.069	0	12	KIF14
0	1.14859	0.556	0.091	0	12	CIT
0	1.13595	0.61	0.148	0	12	DNA2
0	1.12755	0.59	0.088	0	12	KIF11
0	1.11936	0.519	0.066	0	12	BUB1B
0	1.09147	0.512	0.059	0	12	ESCO2
0	1.08782	0.568	0.121	0	12	KIF7
0	1.08701	0.639	0.184	0	12	BRCA1
0	0.972423	0.629	0.177	0	12	GLI2
0	0.970928	0.57	0.194	0	12	SMOC1
0	0.958761	0.496	0.086	0	12	CEP152
0	0.957811	0.506	0.103	0	12	NCAPG2
0	0.956861	0.838	0.425	0	12	CUX1
0	0.94849	0.993	0.846	0	12	TCF4
0	0.93248	0.751	0.381	0	12	XYLT1
0	0.908235	0.98	0.8	0	12	PLCB1
0	0.888451	0.558	0.172	0	12	NCAPD3
0	0.866132	0.397	0.054	0	12	BLM
0	0.839379	0.912	0.635	0	12	STAG1
0	0.835715	0.824	0.484	0	12	NR2F1
0	0.833649	0.443	0.073	0	12	STIL
0	0.826378	0.573	0.244	0	12	RNASEH2B
0	0.801012	0.838	0.282	0	12	GLI3
0	0.789733	0.566	0.196	0	12	CENPJ
0	0.753304	0.999	0.958	0	12	NFIA
0	0.733673	0.725	0.385	0	12	VRK1
0	0.73082	0.412	0.106	0	12	ORC6
0	0.725529	0.557	0.166	0	12	PAX6
1.33358e-251	0.707145	0.787	0.505	3.78457e-247	12	SUMF1
1.2346e-292	0.680213	0.643	0.318	3.50367e-288	12	CDK5RAP2
1.46687e-277	0.665362	0.865	0.651	4.16282e-273	12	PGAP1
2.16767e-293	0.653699	0.962	0.779	6.15163e-289	12	NEDD4L
2.77121e-281	0.650963	0.645	0.31	7.8644e-277	12	FOXP2
0	0.621045	0.414	0.116	0	12	NCAPD2
6.56982e-230	0.59978	0.556	0.275	1.86445e-225	12	CRADD
0	5.08713	0.992	0.274	0	13	NRXN3
0	2.56076	0.66	0.034	0	13	GAD1
0	2.17945	0.685	0.258	0	13	SOX6
3.0709e-191	1.68685	0.434	0.217	8.7149e-187	13	GRIA4
2.42285e-255	1.6374	0.62	0.377	6.87581e-251	13	FGF14
0	1.5746	0.688	0.381	0	13	RIMS2
0	1.52087	0.758	0.52	0	13	MAPK10
0	1.5124	0.883	0.704	0	13	GRIA1
3.49465e-73	1.44229	0.417	0.311	9.91746e-69	13	KIRREL3
0	1.30088	0.39	0.098	0	13	SLC6A1
4.96289e-171	1.18571	0.592	0.371	1.40842e-166	13	RORA
6.64347e-104	1.10311	0.543	0.417	1.88535e-99	13	PRKD1
0	1.09314	0.97	0.848	0	13	TCF4
4.41621e-295	1.06579	0.904	0.8	1.25328e-290	13	MAGI2
0	1.04673	0.23	0.025	0	13	MAF
1.47856e-157	1.04561	0.194	0.056	4.19601e-153	13	GRIN2A
1.10548e-259	0.999341	0.857	0.727	3.13723e-255	13	QKI
4.61094e-168	0.925582	0.825	0.739	1.30854e-163	13	ZEB2
6.45001e-87	0.908846	0.545	0.435	1.83045e-82	13	CUX1
4.46998e-97	0.784127	0.215	0.089	1.26854e-92	13	GABRB2
6.45338e-195	0.753401	0.209	0.055	1.8314e-190	13	CHD5
4.17479e-95	0.738548	0.702	0.677	1.18476e-90	13	CCDC88A
4.17715e-97	0.735169	0.208	0.084	1.18543e-92	13	ZBTB16
1.64203e-112	0.73201	0.849	0.771	4.6599e-108	13	CNTNAP2
2.48777e-62	0.678799	0.549	0.467	7.06003e-58	13	SCN3A
4.76391e-102	0.668779	0.704	0.546	1.35195e-97	13	GRIN2B
7.84058e-70	0.650634	0.282	0.159	2.22508e-65	13	RELN
1.12046e-109	0.625273	0.815	0.706	3.17976e-105	13	GRIK2
2.58423e-09	0.615486	0.277	0.26	7.33378e-05	13	HCN1
1.13589e-23	0.594852	0.401	0.372	3.22354e-19	13	NRXN2
0	2.8433	0.995	0.277	0	14	NRXN3
0	1.13315	0.606	0.038	0	14	GAD1
0	0.809114	0.738	0.259	0	14	SOX6
7.57029e-280	0.756591	0.613	0.214	2.14837e-275	14	GRIA4
2.66789e-192	0.721794	0.763	0.376	7.5712e-188	14	FGF14
2.89103e-224	0.690796	0.808	0.38	8.20445e-220	14	RIMS2
4.3852e-177	0.651504	0.67	0.308	1.24448e-172	14	KIRREL3
0	4.59441	0.877	0.049	0	15	LAMA2
0	3.56633	0.553	0.074	0	15	SLC4A4
0	2.93231	0.935	0.368	0	15	RORA
0	2.72861	0.624	0.072	0	15	COL4A1
0	2.71747	0.911	0.31	0	15	PCCA
0	2.29277	0.687	0.188	0	15	COL4A2
0	2.27329	0.91	0.539	0	15	FOXP1
0	2.18744	0.809	0.313	0	15	FOXP2
0	2.15108	0.694	0.096	0	15	SLC6A1
0	1.83587	0.439	0.046	0	15	PDGFRB
0	1.74316	0.446	0.049	0	15	ROR2
0	1.73925	0.729	0.142	0	15	YAP1
0	1.71286	0.584	0.123	0	15	LAMA1
0	1.66699	0.598	0.055	0	15	COL18A1
0	1.55461	0.527	0.04	0	15	RARB
0	1.52981	0.634	0.124	0	15	LAMB1
0	1.52512	0.553	0.08	0	15	ZBTB16
3.8891e-233	1.44169	0.756	0.402	1.10369e-228	15	JAM3
3.97646e-251	1.42558	0.409	0.112	1.12848e-246	15	ERCC1
0	1.31104	0.62	0.164	0	15	FGFR1
2.0528e-224	1.20333	0.855	0.489	5.82563e-220	15	NR2F1
3.36579e-137	1.08096	0.797	0.533	9.55176e-133	15	WWOX
3.8889e-139	1.08073	0.505	0.229	1.10363e-134	15	PPP1CB
3.15282e-117	1.0706	0.73	0.474	8.94739e-113	15	PTEN
1.20396e-160	1.06257	0.672	0.366	3.41672e-156	15	HDAC4
2.57738e-242	1.0332	0.848	0.436	7.31435e-238	15	ZBTB20
0	0.971721	0.4	0.035	0	15	ZIC2
2.00309e-134	0.931282	0.77	0.504	5.68457e-130	15	PPP1R12A
1.37489e-297	0.926852	0.404	0.093	3.90179e-293	15	ITPR1
0	0.923334	0.249	0.018	0	15	LAMC3
0	0.898509	0.309	0.014	0	15	DHRS3
2.242e-113	0.832524	0.273	0.089	6.36256e-109	15	GABRB2
6.69109e-184	0.80068	0.511	0.186	1.89886e-179	15	GLI2
3.18319e-254	0.755852	0.395	0.099	9.03357e-250	15	SLC9A9
1.06523e-99	0.726506	0.845	0.671	3.02302e-95	15	TBL1XR1
0	0.713828	0.141	0.008	0	15	CA2
2.45749e-96	0.660703	0.775	0.525	6.97411e-92	15	VPS13B
2.42333e-207	0.645001	0.349	0.091	6.87716e-203	15	TBC1D2B
5.86196e-81	0.642059	0.476	0.246	1.66356e-76	15	ALDH7A1
1.78075e-66	0.628232	0.69	0.47	5.05359e-62	15	BBS9
1.06039e-87	0.625771	0.687	0.435	3.00927e-83	15	DENND5A
1.45286e-84	0.617281	0.601	0.349	4.12307e-80	15	TMEM135
1.65419e-50	0.613065	0.275	0.129	4.69443e-46	15	CCBE1
0	0.59467	0.146	0.008	0	15	FLVCR2
0	5.15202	0.601	0.157	0	16	RELN
0	1.87999	0.518	0.008	0	16	EBF3
1.0086e-189	1.87247	0.863	0.437	2.86232e-185	16	ZBTB20
3.12419e-276	1.6409	0.762	0.309	8.86613e-272	16	KIRREL3
5.22589e-231	1.24441	0.829	0.382	1.48306e-226	16	RIMS2
6.62152e-177	0.876458	0.805	0.371	1.87912e-172	16	RORA
2.97133e-98	0.865822	0.704	0.379	8.43232e-94	16	FGF14
4.13079e-111	0.845808	0.96	0.824	1.17228e-106	16	DCC
2.34665e-158	0.81846	0.81	0.427	6.65957e-154	16	CTNNB1
8.07917e-139	0.818313	0.887	0.563	2.29279e-134	16	KLF7
1.55509e-215	0.814544	0.744	0.284	4.4132e-211	16	KCNJ6
4.45011e-132	0.809543	0.952	0.727	1.2629e-127	16	PPP3CA
2.63383e-140	0.789998	0.718	0.341	7.47454e-136	16	KCNMA1
7.52144e-98	0.767939	0.845	0.561	2.13451e-93	16	FMN2
8.02702e-266	0.745035	0.563	0.151	2.27799e-261	16	EMX2
1.79636e-146	0.727511	0.989	0.845	5.0979e-142	16	ANK2
9.65898e-81	0.717144	0.712	0.434	2.74112e-76	16	CUX1
2.48054e-118	0.694076	0.387	0.131	7.03952e-114	16	GRM1
0	0.686054	0.401	0.036	0	16	ZIC2
7.29544e-124	0.678272	0.922	0.629	2.07037e-119	16	KIF5C
3.78046e-107	0.655562	0.692	0.365	1.07286e-102	16	SYNE1
0	0.653578	0.423	0.055	0	16	CHD5
3.85576e-105	0.652582	0.922	0.66	1.09423e-100	16	CAMTA1
0	4.01048	0.945	0.096	0	17	SLC9A9
0	3.33971	0.912	0.024	0	17	DOCK8
0	2.31663	0.694	0.024	0	17	MAF
0	2.05883	0.633	0.066	0	17	ENTPD1
0	1.99173	0.763	0.161	0	17	AP1B1
0	1.94311	0.609	0.008	0	17	CSF1R
0	1.83464	0.553	0.1	0	17	GLUL
0	1.7372	0.593	0.106	0	17	RIN2
2.07841e-184	1.34642	0.579	0.192	5.89833e-180	17	MANBA
1.59083e-176	1.28557	0.987	0.761	4.51462e-172	17	MEF2C
1.54399e-163	1.22782	0.95	0.728	4.3817e-159	17	QKI
3.26631e-114	1.18319	0.696	0.358	9.26946e-110	17	PSAP
1.47401e-105	1.11533	0.809	0.55	4.18308e-101	17	DIP2B
7.36258e-153	1.11412	0.596	0.219	2.08943e-148	17	NFE2L2
3.70634e-94	1.06386	0.746	0.435	1.05182e-89	17	CUX1
6.20043e-95	1.06267	0.74	0.454	1.75962e-90	17	ATM
2.12614e-100	1.06236	0.922	0.739	6.03376e-96	17	ZEB2
4.8954e-52	1.03751	0.552	0.333	1.38927e-47	17	ANKH
0	1.02216	0.33	0.016	0	17	DHRS3
6.7204e-99	1.00677	0.521	0.218	1.90718e-94	17	ASAH1
4.0049e-80	0.99799	0.626	0.349	1.13655e-75	17	RNF13
1.35033e-94	0.984301	0.601	0.285	3.83209e-90	17	RAC1
1.09125e-81	0.946811	0.458	0.193	3.09685e-77	17	OXR1
2.08553e-205	0.930133	0.38	0.077	5.91852e-201	17	SAMHD1
1.85818e-13	0.907836	0.423	0.325	5.27333e-09	17	RTTN
7.786e-52	0.899037	0.574	0.352	2.20959e-47	17	CHD1
1.89116e-73	0.875331	0.637	0.37	5.36691e-69	17	SDCCAG8
1.14943e-71	0.852007	0.837	0.671	3.26198e-67	17	ASH1L
2.15038e-76	0.850236	0.794	0.574	6.10257e-72	17	ANKRD11
0	0.832987	0.211	0.009	0	17	IGF1
2.47298e-66	0.794491	0.586	0.327	7.01808e-62	17	CLTC
7.23215e-70	0.758302	0.409	0.172	2.05241e-65	17	RUBCN
1.26535e-61	0.737503	0.511	0.266	3.59093e-57	17	WDR26
5.6541e-59	0.732619	0.406	0.186	1.60458e-54	17	DHX34
5.90612e-70	0.72253	0.435	0.189	1.6761e-65	17	ASXL2
3.23984e-35	0.721986	0.827	0.667	9.19436e-31	17	RAB11A
1.41293e-48	0.71996	0.652	0.436	4.00976e-44	17	DENND5A
1.35878e-40	0.705217	0.626	0.423	3.8561e-36	17	JARID2
3.8959e-62	0.689948	0.416	0.187	1.10562e-57	17	TRAPPC10
2.25386e-46	0.666562	0.496	0.274	6.39624e-42	17	NPC1
1.46203e-39	0.655765	0.484	0.282	4.14908e-35	17	RANBP2
2.77734e-51	0.636943	0.83	0.642	7.88182e-47	17	STAG1
1.80145e-41	0.636568	0.782	0.597	5.11234e-37	17	NIPBL
6.53237e-44	0.632215	0.733	0.527	1.85382e-39	17	VPS13B
4.45916e-38	0.611834	0.529	0.328	1.26547e-33	17	RSRC1
1.12467e-47	0.60549	0.723	0.489	3.1917e-43	17	CHD7
3.32092e-104	0.594066	0.224	0.049	9.42445e-100	17	TANGO2
0	3.50062	0.996	0.263	0	18	SOX6
0	2.14704	0.755	0.157	0	18	SCN1A
0	2.02421	0.828	0.218	0	18	GRIA4
3.0071e-157	1.69954	0.631	0.203	8.53384e-153	18	SMOC1
2.61912e-181	1.68675	0.98	0.728	7.43279e-177	18	QKI
8.28248e-283	1.59977	0.655	0.138	2.35049e-278	18	KANK1
6.60087e-146	1.54092	0.824	0.38	1.87326e-141	18	FGF14
9.2589e-121	1.51217	0.791	0.39	2.62758e-116	18	XYLT1
6.82758e-266	1.36455	0.556	0.103	1.9376e-261	18	PTCH1
2.34356e-148	1.35505	0.803	0.366	6.65079e-144	18	SYNE1
7.89996e-143	1.29389	0.318	0.058	2.24193e-138	18	GRIN2A
0	1.1965	0.462	0.047	0	18	SOX10
8.41879e-69	1.12629	0.819	0.536	2.38917e-64	18	FGF12
2.88806e-99	1.06951	0.856	0.488	8.19603e-95	18	CHD7
1.84832e-101	1.0264	0.951	0.795	5.24533e-97	18	TRIO
3.30674e-50	0.947417	0.911	0.772	9.38419e-46	18	CNTNAP2
1.07206e-157	0.933662	0.45	0.101	3.04241e-153	18	SLC9A9
1.01767e-54	0.791105	0.649	0.366	2.88805e-50	18	SIL1
1.77278e-61	0.751312	0.446	0.181	5.03098e-57	18	ST3GAL5
3.40254e-152	0.748512	0.298	0.047	9.65608e-148	18	GAD1
2.80008e-128	0.724805	0.278	0.049	7.94634e-124	18	NALCN
1.08876e-67	0.662384	0.755	0.374	3.08978e-63	18	RORA
8.73663e-33	0.637563	0.619	0.386	2.47937e-28	18	RIMS2
1.50205e-29	0.628423	0.718	0.512	4.26266e-25	18	SUMF1
3.20739e-39	0.601576	0.777	0.555	9.10226e-35	18	SETD5
0	2.93396	0.856	0.078	0	19	COL4A1
0	2.61377	0.88	0.065	0	19	SLC2A1
9.36512e-204	2.46176	0.903	0.193	2.65773e-199	19	COL4A2
0	1.94609	0.773	0.069	0	19	ENTPD1
1.67883e-87	1.8209	0.972	0.543	4.76434e-83	19	FOXP1
1.27484e-62	1.62477	0.745	0.289	3.61786e-58	19	DHFR
3.69349e-117	1.61411	0.935	0.317	1.04817e-112	19	PCCA
0	1.31164	0.727	0.055	0	19	SHANK3
2.47768e-59	1.25971	0.903	0.472	7.03142e-55	19	BBS9
2.18027e-149	1.25454	0.718	0.13	6.18738e-145	19	LAMB1
9.41468e-168	1.2376	0.69	0.109	2.67179e-163	19	RIN2
1.07313e-37	1.21797	0.981	0.781	3.04543e-33	19	CDH2
0	1.09152	0.532	0.008	0	19	CA2
1.49851e-44	1.04448	0.935	0.598	4.25262e-40	19	PDE10A
4.62425e-247	1.0427	0.616	0.062	1.31232e-242	19	COL18A1
9.60827e-53	1.02652	0.819	0.369	2.72673e-48	19	TBCD
4.61148e-57	1.0022	0.907	0.43	1.30869e-52	19	CTNNB1
1.39923e-55	0.94941	0.991	0.832	3.97089e-51	19	MACF1
0	0.944858	0.472	0.009	0	19	FLVCR2
3.36776e-42	0.92757	1	0.851	9.55735e-38	19	TCF4
6.61018e-53	0.880079	0.278	0.051	1.8759e-48	19	PDGFRB
0	0.86864	0.528	0.019	0	19	SLC39A8
1.24021e-50	0.865882	0.912	0.436	3.51958e-46	19	CUX1
1.24137e-56	0.855476	0.782	0.3	3.52289e-52	19	CDC42BPB
1.36308e-30	0.855361	0.852	0.512	3.86828e-26	19	SMARCA2
1.35741e-33	0.855085	0.926	0.629	3.85218e-29	19	ACTB
2.05984e-37	0.846538	0.894	0.575	5.84561e-33	19	ANKRD11
1.99891e-127	0.833255	0.491	0.069	5.67269e-123	19	PRSS12
7.97001e-39	0.822515	0.903	0.522	2.26181e-34	19	TUSC3
1.96343e-79	0.775885	0.69	0.18	5.57203e-75	19	IQSEC1
3.03209e-84	0.774198	0.639	0.149	8.60477e-80	19	YAP1
3.08574e-39	0.769586	0.977	0.729	8.75701e-35	19	QKI
5.48929e-32	0.767495	0.75	0.359	1.55781e-27	19	MCPH1
8.08984e-88	0.723742	0.699	0.169	2.29582e-83	19	FGFR1
2.65958e-34	0.674064	0.903	0.517	7.54763e-30	19	WAC
0	0.66743	0.421	0.016	0	19	PCDH12
1.37519e-15	0.649143	0.745	0.492	3.90266e-11	19	HECW2
1.80466e-22	0.630798	0.935	0.673	5.12144e-18	19	TBL1XR1
5.81495e-31	0.627573	0.741	0.334	1.65022e-26	19	ANKH
2.74818e-24	0.611367	0.838	0.476	7.79906e-20	19	PTEN

## Sheet: DDG2P genes in mid clusters
Supplementary data 2. DDG2P-risk genes in mid clusters [Log2FC > 0.25, adjusted p < 0.05, non-parametric Wilcoxon rank sum test, Bonferroni correction]
p_val	avg_log2FC	pct.1	pct.2	p_val_adj	cluster	gene
0	1.57264	0.934	0.598	0	0	FOXP1
0	1.35997	0.901	0.505	0	0	CCBE1
0	1.24871	0.999	0.947	0	0	CELF2
0	1.23113	0.998	0.888	0	0	MEF2C
0	0.992881	0.977	0.868	0	0	MAGI2
0	0.987479	0.729	0.428	0	0	KIRREL3
0	0.861609	0.733	0.502	0	0	ANKH
0	0.847884	0.707	0.429	0	0	ITPR1
0	0.840852	0.924	0.709	0	0	FGF12
0	0.827392	0.997	0.876	0	0	SATB2
0	0.752997	0.892	0.639	0	0	KCNQ5
0	0.600542	0.393	0.218	0	0	CHD5
0	0.588007	0.575	0.369	0	0	NR2F1
0	0.58566	0.538	0.364	0	0	HCN1
0	0.981884	0.415	0.187	0	1	PRSS12
0	0.952268	0.784	0.568	0	1	MN1
0	0.936167	0.757	0.631	0	1	ATP8A2
0	0.883164	0.999	0.964	0	1	RBFOX1
0	0.851957	0.994	0.882	0	1	SATB2
0	0.830144	0.848	0.717	0	1	DCC
0	0.827188	0.951	0.832	0	1	SOX11
0	0.78945	0.655	0.531	0	1	PGAP1
9.66592e-187	0.617675	0.472	0.392	2.74309e-182	1	SNAP25
0	1.73734	0.993	0.642	0	2	KCNQ5
0	1.1559	0.717	0.362	0	2	GRIA4
0	1.10788	0.965	0.717	0	2	FGF12
0	0.932345	0.773	0.437	0	2	ITPR1
0	0.903093	0.889	0.645	0	2	GRIK2
0	0.899489	0.992	0.881	0	2	ZEB2
0	0.876688	0.88	0.528	0	2	CCBE1
0	0.859489	0.931	0.712	0	2	GRIA1
0	0.669248	0.797	0.567	0	2	MN1
0	0.650569	0.987	0.928	0	2	TUBB2B
0	0.623413	0.92	0.776	0	2	TUBB2A
0	1.1501	0.996	0.884	0	3	SATB2
0	1.04747	0.76	0.427	0	3	CUX1
0	1.00551	0.506	0.183	0	3	PRSS12
0	0.865991	1	0.965	0	3	RBFOX1
0	0.785461	0.922	0.748	0	3	KANSL1
0	0.689611	0.964	0.86	0	3	CTNNA2
0	0.636155	0.967	0.889	0	3	AKT3
0	0.626095	0.875	0.759	0	3	BCL11A
0	0.596269	0.791	0.571	0	3	MN1
0	0.588348	0.989	0.908	0	3	TCF4
0	2.29288	0.913	0.083	0	4	GLI3
0	1.88806	0.968	0.346	0	4	ZBTB20
0	1.52932	0.857	0.159	0	4	SOX6
0	1.43249	0.954	0.509	0	4	QKI
0	1.43039	0.502	0.083	0	4	CENPF
0	1.42059	0.436	0.045	0	4	ASPM
0	1.29962	0.902	0.462	0	4	EZH2
0	1.06878	0.794	0.259	0	4	RORA
0	1.00019	0.553	0.04	0	4	GLI2
0	0.963034	0.768	0.231	0	4	CHD7
0	0.948794	0.834	0.383	0	4	CDON
0	0.929731	0.554	0.05	0	4	PAX6
0	0.929299	0.55	0.057	0	4	LAMA1
0	0.924782	0.988	0.806	0	4	NEDD4L
0	0.914964	0.487	0.147	0	4	SMOC1
0	0.868022	0.527	0.098	0	4	BRCA1
0	0.857771	0.482	0.032	0	4	YAP1
0	0.854677	0.995	0.845	0	4	NFIA
0	0.851626	0.361	0.014	0	4	KIF11
0	0.846116	0.777	0.289	0	4	PRKD1
0	0.783366	0.358	0.028	0	4	CIT
0	0.768804	0.943	0.71	0	4	PLCB1
0	0.754427	0.28	0.015	0	4	KIF14
0	0.728019	0.288	0.008	0	4	BUB1B
0	0.710554	0.943	0.641	0	4	PHIP
0	0.698831	0.934	0.659	0	4	STAG1
0	0.692742	0.464	0.104	0	4	DNA2
0	0.666463	0.852	0.422	0	4	CUX1
0	0.647383	0.683	0.288	0	4	AHI1
0	0.641752	0.438	0.054	0	4	SOX2
0	0.638187	0.403	0.074	0	4	KIF7
0	0.607221	0.328	0.03	0	4	CEP152
0	0.604829	0.275	0.011	0	4	ESCO2
0	0.592461	0.824	0.487	0	4	ADK
0	0.589256	0.543	0.181	0	4	VRK1
0	1.26388	0.862	0.512	0	5	CACNA1A
0	1.17516	0.939	0.649	0	5	GRIK2
0	1.13934	0.845	0.491	0	5	RIMS2
0	0.966964	0.929	0.708	0	5	RGS7
0	0.942195	0.784	0.459	0	5	KCNMA1
0	0.869124	0.992	0.89	0	5	SOX4
0	0.833736	0.759	0.576	0	5	WASF1
0	0.820787	0.925	0.734	0	5	CACNA1E
0	0.819438	0.963	0.732	0	5	GRIN2B
0	0.815617	0.999	0.985	0	5	NRXN1
0	0.741807	0.989	0.934	0	5	CTNND2
0	0.719203	0.675	0.462	0	5	FAT4
0	0.6727	0.711	0.518	0	5	SMARCA2
0	0.651314	0.472	0.272	0	5	TBR1
0	0.591075	0.317	0.134	0	5	ST3GAL5
8.0358e-226	0.588626	0.485	0.308	2.28048e-221	5	KCNJ6
0	1.93012	0.851	0.584	0	6	CNTNAP2
0	1.54234	0.922	0.715	0	6	PLCB1
0	1.24366	0.435	0.149	0	6	KCNN3
0	1.22188	0.757	0.529	0	6	PGAP1
0	1.17152	0.666	0.374	0	6	ZBTB20
0	1.13304	0.991	0.875	0	6	NFIB
0	1.07567	0.353	0.161	0	6	SMOC1
0	1.03526	0.949	0.836	0	6	SOX11
0	0.924456	0.459	0.258	0	6	CHD7
1.39763e-270	0.914022	0.493	0.348	3.96633e-266	6	FAM126A
0	0.839931	0.905	0.814	0	6	NEDD4L
7.75811e-161	0.827291	0.345	0.225	2.20167e-156	6	CRADD
0	0.713305	0.945	0.892	0	6	AKT3
1.0788e-199	0.689962	0.65	0.614	3.06152e-195	6	WDFY3
0	0.682078	0.916	0.858	0	6	SETBP1
2.60971e-185	0.680729	0.575	0.488	7.40609e-181	6	EZH2
0	0.667373	0.926	0.891	0	6	RERE
0	0.665328	0.982	0.91	0	6	TCF4
2.5624e-108	0.653905	0.461	0.397	7.27184e-104	6	CCND2
0	0.651339	0.998	0.985	0	6	AUTS2
2.18761e-159	0.633988	0.553	0.447	6.20823e-155	6	CUX1
6.01758e-120	0.598318	0.544	0.473	1.70773e-115	6	MAPK10
1.0997e-173	0.584959	0.677	0.643	3.12085e-169	6	ZNF462
0	0.727712	0.84	0.372	0	7	RYR3
0	0.675326	1	0.955	0	7	SOX5
0	0.659313	0.779	0.378	0	7	FOXP2
0	0.648497	0.868	0.457	0	7	KCNMA1
0	1.24349	0.936	0.655	0	8	GRIK2
0	1.02183	0.666	0.304	0	8	KCNJ6
0	0.938669	0.797	0.501	0	8	RIMS2
0	0.897713	0.992	0.892	0	8	SOX4
0	0.867834	0.691	0.466	0	8	FAT4
0	0.84676	0.943	0.784	0	8	SOBP
0	0.782753	0.928	0.738	0	8	CACNA1E
0	0.729808	0.258	0.05	0	8	CA8
0	0.672158	0.99	0.935	0	8	CTNND2
0	0.629988	0.897	0.714	0	8	RGS7
1.00236e-246	0.627187	0.82	0.686	2.8446e-242	8	LARGE1
1.52273e-306	0.597064	0.92	0.662	4.32135e-302	8	KCNQ5
7.58051e-94	0.585623	0.519	0.392	2.15127e-89	8	RYR3
0	1.72455	0.854	0.381	0	9	FOXP2
0	1.3245	0.755	0.382	0	9	RYR3
0	1.29919	0.831	0.464	0	9	KCNMA1
0	1.11917	0.999	0.956	0	9	SOX5
0	1.1028	0.732	0.457	0	9	CACNB4
0	0.916578	0.876	0.715	0	9	RGS7
0	0.908769	0.638	0.377	0	9	HCN1
0	0.884534	0.99	0.935	0	9	CTNND2
0	0.862093	0.942	0.784	0	9	SOBP
0	0.798418	0.804	0.578	0	9	WASF1
3.67082e-287	0.748896	0.776	0.557	1.04174e-282	9	FGF14
1.20667e-226	0.737439	0.461	0.262	3.42442e-222	9	GABRB2
0	0.628878	0.996	0.899	0	9	MEF2C
0	0.60511	0.959	0.851	0	9	NFIA
7.15519e-228	0.595036	0.727	0.504	2.03057e-223	9	RIMS2
5.54338e-190	0.594038	0.703	0.546	1.57316e-185	9	HECW2
0	1.72331	0.849	0.382	0	10	FOXP2
0	1.61061	0.924	0.573	0	10	WASF1
0	1.17888	0.683	0.389	0	10	RORB
0	1.13988	0.996	0.892	0	10	SOX4
0	0.795021	0.884	0.714	0	10	RGS7
5.30574e-301	0.791111	0.732	0.545	1.50571e-296	10	HECW2
0	0.758705	0.768	0.502	0	10	RIMS2
0	0.713306	0.715	0.469	0	10	KCNMA1
1.26743e-265	0.693697	0.547	0.309	3.59683e-261	10	KCNJ6
4.72082e-200	0.671352	0.684	0.527	1.33972e-195	10	CACNA1A
5.03887e-186	0.627643	0.668	0.524	1.42998e-181	10	SMARCA2
0	0.648459	0.892	0.519	0	11	CACNA1A
0	0.638196	0.897	0.575	0	11	WASF1
0	0.61138	0.997	0.893	0	11	SOX4
0	0.608873	0.726	0.303	0	11	KCNJ6
0	0.584919	0.95	0.656	0	11	GRIK2
0	0.990195	0.991	0.661	0	12	KCNQ5
0	0.673923	0.961	0.656	0	12	GRIK2
0	0.655269	0.979	0.729	0	12	FGF12
0	0.613647	0.765	0.302	0	12	KCNJ6
0	1.76653	0.922	0.464	0	13	KCNMA1
0	1.63122	0.89	0.381	0	13	RYR3
0	1.37631	0.958	0.713	0	13	RGS7
0	1.28032	0.911	0.499	0	13	RIMS2
0	1.03128	0.996	0.935	0	13	CTNND2
3.51404e-254	0.939214	0.915	0.658	9.9725e-250	13	GRIK2
0	0.931111	0.824	0.52	0	13	SMARCA2
0	0.881863	0.869	0.618	0	13	FMN2
0	0.872786	0.806	0.543	0	13	HECW2
0	0.86602	0.985	0.738	0	13	GRIN2B
0	0.858619	0.844	0.556	0	13	FGF14
0	0.831122	0.821	0.523	0	13	CACNA1A
0	0.752765	0.999	0.956	0	13	SOX5
0	0.751594	0.582	0.276	0	13	CACNA1D
0	0.744175	0.932	0.786	0	13	SOBP
6.6608e-216	0.724581	0.797	0.55	1.89027e-211	13	CCBE1
0	0.694605	0.999	0.985	0	13	NRXN1
2.19898e-34	0.690448	0.464	0.398	6.24047e-30	13	FOXP2
0	0.662803	0.985	0.851	0	13	NFIA
0	0.657211	0.939	0.739	0	13	CACNA1E
2.78296e-292	0.655694	0.446	0.191	7.89778e-288	13	KCNB1
6.76839e-234	0.596576	0.721	0.459	1.9208e-229	13	CACNB4
2.05843e-204	0.589727	0.806	0.6	5.84162e-200	13	CACNA1B
7.70795e-167	0.588251	0.694	0.461	2.18744e-162	13	KIRREL3
0	2.17736	0.995	0.26	0	14	NRXN3
0	0.956049	0.932	0.589	0	14	CNTNAP2
0	0.952428	0.563	0.063	0	14	GAD1
0	0.815002	0.671	0.194	0	14	SOX6
2.08044e-264	0.601519	0.946	0.724	5.90408e-260	14	GRIA1
0	4.4964	0.997	0.261	0	15	NRXN3
0	2.97155	0.855	0.189	0	15	SOX6
0	2.52675	0.688	0.059	0	15	GAD1
0	2.37581	0.914	0.589	0	15	CNTNAP2
0	1.93569	0.897	0.53	0	15	QKI
0	1.83067	0.616	0.314	0	15	PRKD1
0	1.78111	0.917	0.725	0	15	GRIA1
0	1.7632	0.581	0.288	0	15	RORA
0	1.7567	0.77	0.468	0	15	MAPK10
0	1.66583	0.611	0.387	0	15	GRIA4
0	1.65153	0.391	0.031	0	15	MAF
0	1.60447	0.458	0.079	0	15	SLC6A1
0	1.27353	0.306	0.07	0	15	SLC4A4
2.67632e-298	1.17568	0.653	0.446	7.59512e-294	15	CUX1
0	1.15099	0.978	0.912	0	15	TCF4
0	1.03678	0.276	0.067	0	15	ASPM
0	0.993415	0.944	0.881	0	15	MAGI2
1.00295e-228	0.988014	0.237	0.078	2.84627e-224	15	RELN
1.17802e-217	0.933732	0.68	0.508	3.3431e-213	15	RIMS2
1.59774e-145	0.911745	0.753	0.664	4.53423e-141	15	GRIK2
6.7718e-299	0.881355	0.879	0.861	1.92177e-294	15	SETBP1
9.06607e-101	0.785138	0.255	0.135	2.57286e-96	15	IQSEC1
9.25363e-245	0.723489	0.908	0.867	2.62609e-240	15	CTNNA2
9.32538e-86	0.691995	0.506	0.386	2.64645e-81	15	ZBTB20
7.86058e-20	0.67148	0.525	0.567	2.23075e-15	15	FGF14
3.23624e-14	0.669593	0.152	0.116	9.18412e-10	15	GRIN2A
1.54572e-22	0.621231	0.412	0.415	4.3866e-18	15	JARID2
6.92086e-12	0.586274	0.374	0.388	1.96407e-07	15	HCN1
2.99813e-125	2.58597	0.229	0.079	8.5084e-121	16	RELN
0	1.89414	0.701	0.198	0	16	SOX6
0	1.87786	0.91	0.269	0	16	NRXN3
0	1.11525	0.932	0.532	0	16	QKI
3.04356e-306	1.00812	0.38	0.111	8.63733e-302	16	SCN1A
4.83567e-238	0.831163	0.905	0.592	1.37232e-233	16	CNTNAP2
0	0.775266	0.702	0.288	0	16	RORA
1.76012e-120	0.752366	0.812	0.538	4.99505e-116	16	XYLT1
3.19894e-213	0.714585	0.335	0.11	9.07827e-209	16	KANK1
0	0.704114	0.478	0.069	0	16	GAD1
5.67745e-198	0.674514	0.738	0.386	1.6112e-193	16	GRIA4
1.40701e-249	0.671929	0.836	0.469	3.99295e-245	16	MAPK10
0	3.47631	0.944	0.125	0	17	GLI3
0	2.64593	0.972	0.531	0	17	QKI
0	2.55021	0.938	0.378	0	17	ZBTB20
0	2.51715	0.891	0.194	0	17	SOX6
0	1.71064	0.539	0.082	0	17	LAMA1
0	1.67016	0.691	0.288	0	17	RORA
0	1.54259	0.69	0.409	0	17	CDON
0	1.49698	0.503	0.077	0	17	PAX6
0	1.49221	0.457	0.056	0	17	YAP1
0	1.40872	0.39	0.112	0	17	GRIN2A
0	1.3993	0.452	0.069	0	17	GLI2
0	1.38686	0.668	0.316	0	17	PRKD1
0	1.2249	0.932	0.817	0	17	NEDD4L
0	1.2235	0.406	0.074	0	17	SOX2
0	1.16115	0.983	0.853	0	17	NFIA
1.02023e-283	1.13794	0.573	0.263	2.89531e-279	17	CHD7
0	1.06233	0.833	0.659	0	17	PHIP
2.65271e-168	0.999251	0.669	0.507	7.52813e-164	17	ADK
3.30248e-119	0.964861	0.534	0.387	9.3721e-115	17	RAB3GAP2
4.08522e-246	0.960115	0.837	0.722	1.15934e-241	17	SRGAP3
0	0.929749	0.255	0.026	0	17	MLC1
9.43607e-70	0.861382	0.438	0.321	2.67786e-65	17	HSPD1
6.5255e-92	0.860444	0.459	0.313	1.85187e-87	17	AHI1
0	0.856349	0.23	0.02	0	17	CRB2
0	0.856309	0.238	0.02	0	17	PDGFRB
0	0.848644	0.305	0.072	0	17	SLC4A4
1.18392e-119	0.813454	0.367	0.19	3.35986e-115	17	NFE2L2
1.50438e-108	0.807725	0.514	0.362	4.26928e-104	17	HIBCH
3.80232e-127	0.783563	0.331	0.153	1.07906e-122	17	FGFR1
3.80144e-59	0.757516	0.37	0.259	1.07881e-54	17	PUS7
8.30072e-111	0.753758	0.292	0.135	2.35566e-106	17	IQSEC1
9.33906e-222	0.752181	0.252	0.07	2.65033e-217	17	PSAT1
2.48723e-78	0.747196	0.469	0.336	7.05851e-74	17	MPDZ
2.28855e-181	0.74521	0.916	0.86	6.49467e-177	17	SETBP1
1.88032e-61	0.74487	0.497	0.398	5.33615e-57	17	CCND2
1.36508e-74	0.739827	0.475	0.354	3.87397e-70	17	JAM3
1.40265e-193	0.717132	0.225	0.063	3.98058e-189	17	AASS
6.08315e-96	0.704897	0.566	0.424	1.72634e-91	17	PCCA
1.3494e-81	0.704154	0.287	0.151	3.82946e-77	17	CEP83
5.66518e-59	0.692021	0.365	0.25	1.60772e-54	17	ABAT
1.11815e-80	0.683694	0.304	0.162	3.1732e-76	17	KCNN3
1.69284e-54	0.6692	0.619	0.551	4.80412e-50	17	SUMF1
1.26357e-49	0.660503	0.351	0.246	3.58587e-45	17	BCKDHB
6.94109e-91	0.658826	0.676	0.615	1.96981e-86	17	WDFY3
2.019e-48	0.657268	0.492	0.419	5.72971e-44	17	FDFT1
2.27832e-14	0.647895	0.158	0.112	6.46564e-10	17	CENPF
1.18717e-72	0.63314	0.592	0.498	3.36908e-68	17	SETD5
6.93063e-207	0.632329	0.183	0.041	1.96684e-202	17	GATM
5.27436e-74	0.626061	0.59	0.475	1.49681e-69	17	MAPK10
5.2272e-44	0.604888	0.307	0.21	1.48343e-39	17	PPP1CB
7.68584e-29	0.604726	0.374	0.313	2.18117e-24	17	NUBPL
3.3507e-46	0.602757	0.221	0.126	9.50894e-42	17	BRCA1
3.49383e-71	0.59954	0.253	0.129	9.91513e-67	17	ADGRG1
2.15199e-19	0.597852	0.491	0.477	6.10713e-15	17	WWOX
1.53712e-74	0.594519	0.725	0.677	4.3622e-70	17	STAG1
6.06426e-125	0.5915	0.179	0.056	1.72098e-120	17	EMX2
0	1.57332	0.979	0.996	0	18	TUBA1A
3.66327e-89	1.53592	0.628	0.791	1.0396e-84	18	TUBB2A
4.1286e-94	1.4737	0.634	0.806	1.17166e-89	18	ACTG1
7.97428e-24	1.46032	0.504	0.69	2.26302e-19	18	ACTB
9.1098e-57	1.41712	0.581	0.763	2.58527e-52	18	TUBB
3.34368e-214	1.38151	0.782	0.936	9.48902e-210	18	TUBB2B
0.00016942	1.22974	0.452	0.686	1	18	RPS23
1.08126e-14	1.03991	0.24	0.451	3.06852e-10	18	YWHAG
3.08323e-22	1.03472	0.233	0.475	8.74989e-18	18	SET
2.50886e-07	1.03187	0.371	0.694	0.0071199	18	GNAS
3.40889e-14	0.988191	0.194	0.358	9.67408e-10	18	EEF1B2
2.45015e-11	0.96349	0.149	0.265	6.95327e-07	18	C12orf57
9.54157e-23	0.962681	0.169	0.351	2.7078e-18	18	ATP1A1
1.10571e-07	0.96007	0.366	0.687	0.00313788	18	LINGO1
6.47753e-14	0.817356	0.11	0.212	1.83826e-09	18	COX6B1
6.64033e-39	0.81441	0.194	0.46	1.88446e-34	18	HNRNPK
2.27296e-34	0.811847	0.127	0.316	6.45044e-30	18	RAC1
3.00221e-21	0.792363	0.128	0.271	8.51996e-17	18	UQCRB
3.62616e-39	0.775067	0.104	0.289	1.02907e-34	18	TMCO1
2.20903e-46	0.755863	0.192	0.479	6.269e-42	18	CDC42
1.15138e-10	0.752069	0.098	0.179	3.26752e-06	18	C1QBP
1.21526e-35	0.732196	0.131	0.327	3.44878e-31	18	HSPD1
3.01412e-26	0.729901	0.099	0.24	8.55378e-22	18	PARP1
1.28682e-40	0.720215	0.135	0.351	3.65186e-36	18	PSAP
2.77261e-22	0.719678	0.099	0.227	7.86838e-18	18	EEF1A2
9.64961e-28	0.707008	0.118	0.278	2.73846e-23	18	ASAH1
0.00011836	0.703392	0.074	0.114	1	18	TUBB4A
3.96982e-28	0.683452	0.104	0.254	1.12659e-23	18	PPP2R1A
9.45634e-49	0.662316	0.142	0.386	2.68361e-44	18	ARMC9
1.41296e-20	0.657762	0.092	0.209	4.00985e-16	18	TKT
3.09026e-19	0.656195	0.078	0.181	8.76986e-15	18	SLC25A4
2.34999e-45	0.65284	0.126	0.346	6.66904e-41	18	CLTC
0.0010378	0.64615	0.437	0.79	1	18	FOXG1
2.32351e-39	0.631994	0.165	0.401	6.5939e-35	18	NR2F1
3.42745e-24	0.619519	0.102	0.237	9.72677e-20	18	AP2M1
3.94984e-37	0.618475	0.122	0.316	1.12092e-32	18	RAC3
8.70069e-12	0.611662	0.07	0.141	2.46917e-07	18	MDH2
2.1976e-26	0.603536	0.076	0.202	6.23657e-22	18	EIF3F
9.82626e-27	0.589288	0.08	0.21	2.7886e-22	18	SC5D
0	3.70579	0.994	0.273	0	19	NRXN3
0	1.78112	0.454	0.072	0	19	ZBTB16
1.05274e-235	1.76934	0.729	0.465	2.98756e-231	19	KIRREL3
4.50209e-185	1.547	0.539	0.265	1.27765e-180	19	CHD7
2.2158e-301	1.44697	0.827	0.537	6.28822e-297	19	QKI
1.0157e-100	1.36356	0.558	0.395	2.88247e-96	19	NR2F1
0	1.35022	0.351	0.074	0	19	GAD1
4.12051e-218	1.22467	0.853	0.779	1.16936e-213	19	CDH2
3.97784e-187	1.21307	0.791	0.708	1.12887e-182	19	CCDC88A
0	1.11548	0.97	0.914	0	19	TCF4
4.64797e-96	1.06435	0.612	0.475	1.31905e-91	19	MAPK10
1.43736e-193	1.06282	0.314	0.087	4.07907e-189	19	SLC6A1
2.10451e-168	1.02852	0.834	0.786	5.97239e-164	19	ARID1B
1.51522e-57	0.994725	0.612	0.511	4.30003e-53	19	RIMS2
3.84541e-60	0.885463	0.72	0.666	1.09129e-55	19	GRIK2
3.42772e-126	0.837454	0.904	0.868	9.72752e-122	19	CTNNA2
2.50008e-21	0.809029	0.189	0.116	7.09497e-17	19	GRIN2A
1.81239e-32	0.795983	0.287	0.191	5.14339e-28	19	PTCH1
4.69976e-21	0.76301	0.419	0.392	1.33374e-16	19	SACS
1.54612e-62	0.741168	0.2	0.08	4.38774e-58	19	SOX2
1.45868e-75	0.713384	0.925	0.896	4.13958e-71	19	SOX4
1.04565e-13	0.702186	0.454	0.471	2.96745e-09	19	FRY
1.44163e-140	0.69498	0.99	0.986	4.0912e-136	19	NRXN1
6.44026e-07	0.632199	0.334	0.339	0.0182768	19	MPDZ
1.28228e-21	0.611585	0.544	0.573	3.63897e-17	19	KLF7
1.25066e-85	0.602509	0.868	0.894	3.54924e-81	19	RERE
4.08331e-93	0.597414	0.132	0.031	1.1588e-88	19	ASCL1
0	3.89903	0.748	0.07	0	20	LAMA2
0	3.7017	0.556	0.072	0	20	SLC4A4
0	2.574	0.84	0.291	0	20	RORA
0	2.30923	0.502	0.056	0	20	COL4A1
9.57464e-295	1.93216	0.524	0.132	2.71719e-290	20	COL4A2
1.49498e-282	1.87144	0.83	0.423	4.24261e-278	20	PCCA
2.06212e-136	1.73973	0.855	0.641	5.85209e-132	20	FOXP1
0	1.68864	0.504	0.086	0	20	SLC6A1
0	1.44271	0.558	0.059	0	20	YAP1
0	1.40965	0.313	0.022	0	20	PDGFRB
5.98639e-165	1.40269	0.779	0.396	1.69888e-160	20	FOXP2
8.03831e-158	1.38983	0.736	0.393	2.28119e-153	20	NR2F1
0	1.36507	0.458	0.041	0	20	COL18A1
0	1.30561	0.293	0.016	0	20	ROR2
1.03761e-127	1.22818	0.671	0.354	2.94463e-123	20	JAM3
0	1.11638	0.371	0.008	0	20	ZIC2
6.04595e-88	1.06983	0.731	0.475	1.71578e-83	20	WWOX
4.48029e-175	1.06622	0.801	0.386	1.27146e-170	20	ZBTB20
1.522e-174	1.05615	0.483	0.153	4.31928e-170	20	FGFR1
1.99603e-203	1.05478	0.488	0.142	5.66453e-199	20	LAMB1
0	1.04119	0.17	0.005	0	20	CA2
0	0.946061	0.297	0.039	0	20	RARB
1.47474e-167	0.916147	0.354	0.089	4.18517e-163	20	LAMA1
9.29416e-39	0.885879	0.442	0.268	2.63759e-34	20	GABRB2
1.95157e-06	0.884439	0.604	0.59	0.0553837	20	PDE10A
8.82998e-158	0.873494	0.184	0.03	2.50586e-153	20	SLC2A1
1.88737e-74	0.846039	0.344	0.14	5.35616e-70	20	ERCC1
4.74937e-61	0.818122	0.425	0.21	1.34782e-56	20	PPP1CB
1.95496e-302	0.802053	0.182	0.016	5.54798e-298	20	IGF1
3.22419e-215	0.773048	0.352	0.074	9.14993e-211	20	GLI2
9.4866e-41	0.726997	0.647	0.459	2.6922e-36	20	PTEN
5.70683e-57	0.712964	0.339	0.152	1.61954e-52	20	PRMT9
1.37517e-56	0.68794	0.562	0.333	3.90259e-52	20	CTNNB1
0	0.65111	0.173	0.012	0	20	LAMC3
1.6816e-131	0.648643	0.291	0.075	4.7722e-127	20	ZBTB16
6.74758e-74	0.622508	0.355	0.143	1.9149e-69	20	ST3GAL5
5.02175e-70	0.622479	0.493	0.246	1.42512e-65	20	BCKDHB
1.16633e-44	0.619628	0.617	0.416	3.30993e-40	20	HDAC4
1.0694e-44	0.616464	0.709	0.529	3.03484e-40	20	PPP1R12A
1.60154e-54	0.603348	0.275	0.112	4.54501e-50	20	GLUL
0	4.18923	0.919	0.095	0	21	SLC9A9
0	3.61279	0.907	0.015	0	21	DOCK8
0	2.60501	0.691	0.055	0	21	ENTPD1
1.11908e-183	2.40249	0.65	0.113	3.17584e-179	21	GLUL
4.35944e-147	2.02036	0.724	0.173	1.23717e-142	21	AP1B1
0	1.98078	0.61	0.006	0	21	CSF1R
0	1.74634	0.577	0.04	0	21	MAF
1.41403e-32	1.63347	0.618	0.346	4.01287e-28	21	PSAP
9.5087e-29	1.58313	0.512	0.264	2.69847e-24	21	RTTN
2.89622e-75	1.55312	0.923	0.54	8.21919e-71	21	QKI
6.16559e-58	1.47454	0.772	0.409	1.74973e-53	21	ATM
3.3784e-121	1.45308	0.504	0.092	9.58756e-117	21	RIN2
7.40845e-84	1.38927	0.622	0.192	2.10244e-79	21	MANBA
1.05306e-57	1.34835	0.866	0.567	2.98847e-53	21	DIP2B
2.00043e-277	1.21958	0.317	0.017	5.67703e-273	21	IGF1
9.95092e-31	1.19088	0.545	0.274	2.82397e-26	21	ASAH1
5.38734e-43	1.14575	0.634	0.298	1.52887e-38	21	RNF13
9.23884e-33	1.13769	0.695	0.42	2.62189e-28	21	SDCCAG8
1.11918e-41	1.07522	0.504	0.193	3.17611e-37	21	NFE2L2
3.11792e-43	1.05979	0.622	0.268	8.84835e-39	21	CHD7
4.58824e-22	1.03702	0.553	0.312	1.3021e-17	21	RAC1
4.29255e-30	1.00078	0.85	0.615	1.21818e-25	21	RAB11A
1.638e-27	0.97323	0.764	0.566	4.64849e-23	21	ANKRD11
3.17895e-24	0.924291	0.427	0.194	9.02154e-20	21	OXR1
1.42148e-30	0.87969	0.39	0.149	4.03402e-26	21	ATP6V1B2
0	0.86413	0.256	0.009	0	21	DHRS3
3.94362e-26	0.782146	0.841	0.678	1.11916e-21	21	STAG1
1.54145e-43	0.773258	0.297	0.074	4.37448e-39	21	SAMHD1
2.21109e-16	0.765013	0.695	0.477	6.27486e-12	21	WWOX
6.97728e-17	0.752398	0.748	0.616	1.98008e-12	21	WDFY3
1.54863e-23	0.750991	0.439	0.205	4.39486e-19	21	TRAPPC10
2.16888e-15	0.715394	0.52	0.325	6.15505e-11	21	CBL
1.03742e-16	0.696217	0.459	0.26	2.94409e-12	21	WDR37
1.40936e-14	0.693228	0.659	0.488	3.99963e-10	21	WAC
2.87892e-24	0.692335	0.455	0.215	8.17009e-20	21	ASXL2
2.86393e-15	0.675049	0.427	0.234	8.12756e-11	21	WDR26
1.7161e-13	0.671521	0.52	0.342	4.87013e-09	21	CLTC
1.25447e-14	0.668788	0.512	0.313	3.56007e-10	21	RSRC1
9.25689e-15	0.665147	0.48	0.288	2.62701e-10	21	NPC1
2.72366e-14	0.661684	0.585	0.415	7.72949e-10	21	ATP6V0A1
1.2856e-34	0.642351	0.228	0.054	3.6484e-30	21	TANGO2
9.47139e-15	0.630098	0.768	0.62	2.68789e-10	21	SON
5.46993e-11	0.62239	0.65	0.51	1.55231e-06	21	ADK
2.87556e-17	0.609352	0.28	0.116	8.16054e-13	21	ETFA
4.87397e-09	0.607546	0.451	0.314	0.000138318	21	CHD1
8.5444e-22	0.607202	0.923	0.851	2.42482e-17	21	MED13L
9.87562e-12	0.601258	0.333	0.178	2.8026e-07	21	SNX3
2.82547e-12	0.59767	0.159	0.058	8.01839e-08	21	CA8
1.24025e-11	0.596898	0.386	0.225	3.5197e-07	21	DNMT3A
8.86452e-17	0.5866	0.683	0.452	2.51566e-12	21	CUX1
1.15929e-05	0.58574	0.386	0.286	0.328994	21	CACNA1D
3.39826e-13	0.585147	0.565	0.38	9.64392e-09	21	DENND5A

## Sheet: DDG2P genes in late clusters
Supplementary data 2. DDG2P-risk genes in late clusters [Log2FC > 0.25, adjusted p < 0.05, non-parametric Wilcoxon rank sum test, Bonferroni correction]
p_val	avg_log2FC	pct.1	pct.2	p_val_adj	cluster	gene
0	0.898674	0.991	0.851	0	0	FGF12
0	0.893941	0.783	0.425	0	0	GRIA4
0	0.852071	0.953	0.689	0	0	CCBE1
0	0.695108	0.999	0.955	0	0	MEF2C
0	0.627796	0.986	0.804	0	0	KCNQ5
0	0.62002	0.718	0.487	0	0	FDFT1
0	0.949529	0.886	0.55	0	1	FOXP1
0	0.937837	0.997	0.883	0	1	CNTNAP2
0	0.882504	1	0.966	0	1	CELF2
0	0.870521	0.798	0.478	0	1	RORB
0	0.858645	0.957	0.694	0	1	CCBE1
0	0.717465	0.737	0.467	0	1	FAM126A
0	0.703803	0.991	0.807	0	1	KCNQ5
0	0.698844	0.939	0.742	0	1	FGF14
0	0.616747	0.999	0.955	0	1	MEF2C
0	0.616682	0.997	0.938	0	1	ZEB2
0	1.12606	0.993	0.981	0	2	RBFOX1
0	0.715785	0.769	0.723	0	2	ATP8A2
0	0.699443	0.58	0.453	0	2	ZBTB20
0	0.67529	0.843	0.776	0	2	SOX11
0	0.672751	0.694	0.611	0	2	MN1
0	0.641844	0.676	0.613	0	2	PGAP1
0	0.638174	0.678	0.616	0	2	TBL1XR1
0	0.606886	0.699	0.642	0	2	DCC
0	0.802808	0.992	0.857	0	3	FGF12
0	0.738831	0.746	0.443	0	3	GRIA4
0	0.625302	0.988	0.812	0	3	KCNQ5
0	1.2477	0.771	0.475	0	4	KCNMA1
0	1.02601	0.99	0.945	0	4	CTNND2
0	0.981497	0.971	0.777	0	4	NFIB
0	0.868666	0.837	0.601	0	4	RIMS2
0	0.863346	0.945	0.854	0	4	PHACTR1
0	0.826659	0.899	0.763	0	4	RGS7
0	0.774934	0.636	0.491	0	4	WASF1
0	0.765208	0.552	0.335	0	4	CACNB4
0	0.738075	0.866	0.698	0	4	CACNA1A
0	0.707514	0.571	0.399	0	4	STT3B
0	0.68763	0.999	0.994	0	4	NRXN1
0	0.628793	0.891	0.789	0	4	CACNA1E
0	0.626549	0.983	0.923	0	4	SOX5
0	0.597939	0.74	0.619	0	4	LARGE1
0	1.22338	0.8	0.604	0	5	PGAP1
0	1.19031	0.91	0.712	0	5	ATP8A2
0	1.10489	0.998	0.981	0	5	RBFOX1
0	0.896359	0.688	0.5	0	5	FDFT1
0	0.880314	0.793	0.686	0	5	HIVEP2
0	0.856806	0.751	0.638	0	5	DCC
0	0.82089	0.633	0.46	0	5	SNAP25
0	0.802316	0.593	0.406	0	5	POU3F3
0	0.735439	0.691	0.616	0	5	TBL1XR1
0	0.730363	0.882	0.785	0	5	NFIB
0	0.717433	0.381	0.259	0	5	GRM1
0	0.66676	0.742	0.608	0	5	MN1
0	0.61127	0.795	0.718	0	5	FOXG1
0	0.590823	0.861	0.775	0	5	SOX11
0	0.899879	0.838	0.563	0	6	FOXP1
0	0.895177	0.995	0.887	0	6	CNTNAP2
0	0.737192	0.999	0.967	0	6	CELF2
0	0.736953	0.71	0.493	0	6	RORB
0	0.719557	0.988	0.813	0	6	KCNQ5
0	0.883273	0.99	0.834	0	7	GRIK2
0	0.618329	0.908	0.568	0	7	FOXP1
0	3.84779	0.994	0.468	0	8	NRXN3
0	3.14054	0.842	0.162	0	8	SOX6
0	2.37393	0.68	0.1	0	8	GAD1
0	2.29473	0.904	0.456	0	8	QKI
0	1.80622	0.585	0.272	0	8	RORA
0	1.72307	0.641	0.361	0	8	PRKD1
0	1.70074	0.473	0.078	0	8	SLC6A1
0	1.69072	0.42	0.054	0	8	MAF
0	1.60468	0.938	0.804	0	8	GRIA1
0	1.53586	0.803	0.592	0	8	MAPK10
0	1.4945	0.592	0.297	0	8	CUX1
0	1.34943	0.619	0.46	0	8	GRIA4
0	1.29406	0.977	0.911	0	8	TCF4
0	1.20866	0.249	0.072	0	8	RELN
0	1.12334	0.943	0.902	0	8	MAGI2
0	1.05841	0.23	0.063	0	8	SLC4A4
0	0.973465	0.956	0.892	0	8	CNTNAP2
0	0.955664	0.839	0.795	0	8	SETBP1
0	0.876819	0.189	0.043	0	8	ASPM
6.93592e-82	0.746593	0.479	0.463	1.96835e-77	8	ZBTB20
0	0.729527	0.893	0.89	0	8	CTNNA2
1.00861e-69	0.727014	0.374	0.339	2.86232e-65	8	HCN1
1.41588e-170	0.719881	0.262	0.158	4.01813e-166	8	IQSEC1
6.98796e-274	0.686568	0.688	0.616	1.98311e-269	8	RIMS2
0	0.686005	0.171	0.05	0	8	SOX2
4.08607e-106	0.668404	0.182	0.108	1.15958e-101	8	SCN1A
1.00828e-81	0.647859	0.419	0.392	2.8614e-77	8	JARID2
0	1.64802	0.997	0.471	0	9	NRXN3
0	0.677963	0.547	0.108	0	9	GAD1
0	0.653616	0.897	0.459	0	9	QKI
0	1.768	0.692	0.179	0	10	FOXP2
0	1.55021	0.739	0.303	0	10	RYR3
0	1.10311	0.93	0.704	0	10	SOBP
0	0.969166	0.905	0.607	0	10	RIMS2
0	0.963611	0.767	0.487	0	10	KCNMA1
0	0.907771	0.984	0.836	0	10	GRIK2
0	0.801887	0.931	0.767	0	10	RGS7
0	0.801623	0.98	0.784	0	10	NFIB
0	0.78766	0.994	0.925	0	10	SOX5
0	0.773031	0.297	0.071	0	10	CA8
0	0.714138	0.939	0.791	0	10	CACNA1E
0	0.643352	0.55	0.343	0	10	CACNB4
0	0.59447	0.981	0.906	0	10	NFIA
0	1.80768	0.998	0.474	0	11	NRXN3
0	1.38413	0.791	0.171	0	11	SOX6
0	1.03065	0.623	0.108	0	11	GAD1
0	0.927278	0.912	0.46	0	11	QKI
0	0.740239	0.971	0.804	0	11	GRIA1
0	0.703783	0.885	0.592	0	11	MAPK10
0	0.682575	0.657	0.297	0	11	CUX1
0	0.677351	0.769	0.456	0	11	GRIA4
0	0.665773	0.707	0.362	0	11	PRKD1
0	0.665454	0.383	0.059	0	11	MAF
0	0.659503	0.642	0.273	0	11	RORA
0	0.628466	0.421	0.083	0	11	SLC6A1
0	2.62579	0.792	0.029	0	12	GLI3
0	2.00649	0.957	0.447	0	12	ZBTB20
0	1.9596	0.941	0.461	0	12	QKI
0	1.92371	0.799	0.269	0	12	RORA
0	1.63014	0.833	0.171	0	12	SOX6
0	1.22549	0.343	0.05	0	12	CENPF
0	1.20575	0.686	0.187	0	12	CHD7
0	1.15788	0.453	0.018	0	12	PAX6
0	1.15028	0.459	0.028	0	12	GLI2
0	1.13978	0.415	0.059	0	12	SLC4A4
0	1.11617	0.497	0.057	0	12	LAMA1
0	1.10766	0.764	0.295	0	12	CUX1
0	1.06269	0.403	0.015	0	12	YAP1
0	0.984009	0.754	0.478	0	12	EZH2
0	0.982933	0.63	0.276	0	12	CCND2
0	0.978125	0.408	0.044	0	12	SOX2
0	0.978111	0.407	0.111	0	12	SMOC1
0	0.96491	0.286	0.042	0	12	ASPM
0	0.847134	0.682	0.377	0	12	CDON
0	0.78257	0.94	0.804	0	12	NEDD4L
0	0.749986	0.395	0.093	0	12	BRCA1
0	0.735589	0.733	0.412	0	12	ADK
0	0.722261	0.394	0.079	0	12	FGFR1
0	0.717236	0.856	0.622	0	12	STAG1
0	0.666275	0.225	0.009	0	12	KIF11
1.66402e-288	0.664963	0.84	0.684	4.72233e-284	12	PLCB1
3.1969e-239	0.643927	0.659	0.415	9.0725e-235	12	XYLT1
0	0.63939	0.925	0.793	0	12	SETBP1
0	0.621292	0.989	0.906	0	12	NFIA
0	0.610085	0.227	0.007	0	12	MLC1
0	0.602623	0.844	0.607	0	12	PHIP
0	0.596339	0.353	0.088	0	12	CEP83
0	0.589292	0.708	0.363	0	12	PRKD1
0	0.586162	0.451	0.183	0	12	PPP1CB
0	2.05685	0.749	0.183	0	13	FOXP2
0	1.71168	0.756	0.307	0	13	RYR3
0	1.06763	0.891	0.611	0	13	RIMS2
0	0.932122	0.879	0.708	0	13	SOBP
0	0.851787	0.977	0.837	0	13	GRIK2
1.07467e-220	0.647777	0.624	0.47	3.0498e-216	13	KCNJ6
3.36998e-174	0.620253	0.499	0.347	9.56365e-170	13	CACNB4
0	0.615105	0.991	0.926	0	13	SOX5
1.62623e-184	0.593541	0.696	0.601	4.61509e-180	13	UBE3A
0	0.926389	0.646	0.188	0	14	FOXP2
0	0.763127	0.989	0.838	0	14	GRIK2
0	0.688093	0.936	0.611	0	14	RIMS2
0	0.65645	0.673	0.311	0	14	RYR3
0	0.882687	0.925	0.487	0	15	KCNMA1
0	0.665519	0.985	0.768	0	15	RGS7
0	2.98142	0.994	0.481	0	17	NRXN3
0	1.5732	0.819	0.469	0	17	QKI
0	1.54776	0.419	0.121	0	17	ZBTB16
0	1.46292	0.454	0.198	0	17	CHD7
2.50661e-254	1.40781	0.63	0.493	7.1135e-250	17	KIRREL3
1.34707e-235	1.32734	0.484	0.305	3.82284e-231	17	NR2F1
0	1.31968	0.431	0.119	0	17	GAD1
0	1.26807	0.372	0.089	0	17	SLC6A1
0	1.23315	0.966	0.913	0	17	TCF4
9.23466e-114	1.00569	0.656	0.618	2.62071e-109	17	RIMS2
0	0.972891	0.812	0.769	0	17	ARID1B
1.51178e-236	0.972389	0.732	0.686	4.29027e-232	17	CDH2
1.31133e-282	0.94073	0.759	0.726	3.72143e-278	17	CCDC88A
2.47384e-281	0.939359	0.153	0.035	7.02051e-277	17	CIT
0	0.822767	0.907	0.789	0	17	NFIB
2.92435e-289	0.793192	0.198	0.053	8.29902e-285	17	SOX2
2.14318e-151	0.79297	0.66	0.601	6.08213e-147	17	MAPK10
1.0094e-49	0.733516	0.349	0.289	2.86457e-45	17	MPDZ
3.76508e-60	0.682149	0.37	0.284	1.06849e-55	17	RORA
2.75304e-178	0.674939	0.885	0.891	7.81285e-174	17	CTNNA2
7.93815e-21	0.667679	0.215	0.175	2.25277e-16	17	OXR1
4.30359e-58	0.645357	0.234	0.152	1.22132e-53	17	PTCH1
5.72477e-291	0.626756	0.118	0.021	1.62463e-286	17	IGF1
4.84028e-91	0.591035	0.842	0.841	1.37362e-86	17	GRIK2
0	1.46104	0.612	0.193	0	18	FOXP2
0	1.30285	0.807	0.498	0	18	WASF1
0	1.25867	0.799	0.493	0	18	KCNMA1
0	1.21628	0.633	0.351	0	18	GABRB2
0	1.08707	0.638	0.347	0	18	CACNB4
0	1.04062	0.315	0.085	0	18	FGFR1
0	1.03042	0.97	0.859	0	18	PHACTR1
2.91985e-250	0.944541	0.845	0.644	8.28625e-246	18	DCC
2.98035e-216	0.893825	0.719	0.524	8.45794e-212	18	HECW2
9.10963e-228	0.854067	0.793	0.58	2.58522e-223	18	FOXP1
0	0.846297	0.996	0.927	0	18	SOX5
3.6796e-165	0.83725	0.592	0.41	1.04423e-160	18	STT3B
0	0.740525	0.992	0.948	0	18	CTNND2
2.316e-219	0.714516	0.846	0.616	6.57257e-215	18	RIMS2
7.01894e-48	0.687223	0.42	0.34	1.99191e-43	18	SDCCAG8
3.37544e-241	0.671646	0.208	0.054	9.57916e-237	18	GABRA1
1.5036e-231	0.655946	0.982	0.958	4.26706e-227	18	SOX4
1.38726e-283	0.653992	0.982	0.928	3.93691e-279	18	NBEA
1.96085e-252	0.623922	0.962	0.789	5.56469e-248	18	NFIB
2.90768e-104	0.613409	0.611	0.471	8.25171e-100	18	SNAP25
5.23301e-151	0.609362	0.879	0.771	1.48507e-146	18	RGS7
0	3.531	0.523	0.055	0	19	LAMA2
7.15461e-10	2.5001	0.125	0.079	2.03041e-05	19	RELN
0	2.26415	0.406	0.071	0	19	SLC9A9
3.00965e-284	2.13722	0.666	0.283	8.54108e-280	19	RORA
0	2.05214	0.267	0.015	0	19	DOCK8
0	1.95212	0.416	0.046	0	19	COL4A1
0	1.65796	0.424	0.089	0	19	COL4A2
0	1.54061	0.446	0.104	0	19	GLUL
2.45086e-210	1.3242	0.197	0.035	6.9553e-206	19	SLC2A1
0	1.31746	0.432	0.043	0	19	COL18A1
8.28561e-288	1.22543	0.452	0.124	2.35137e-283	19	LAMB1
3.74354e-135	1.15265	0.591	0.306	1.06238e-130	19	NR2F1
3.8682e-162	1.12811	0.768	0.461	1.09776e-157	19	ZBTB20
1.28229e-128	1.1085	0.758	0.504	3.63901e-124	19	PCCA
1.17715e-253	1.0619	0.371	0.093	3.34062e-249	19	SLC6A1
0	1.06035	0.398	0.086	0	19	FGFR1
0	1.05944	0.318	0.025	0	19	YAP1
0	1.02784	0.203	0.009	0	19	PDGFRB
0	1.01649	0.245	0.006	0	19	CA2
8.42694e-172	1.00287	0.508	0.197	2.39148e-167	19	FOXP2
0	0.99506	0.266	0.017	0	19	ROR2
8.20636e-251	0.938533	0.229	0.04	2.32888e-246	19	ENTPD1
2.85727e-28	0.936346	0.148	0.069	8.10864e-24	19	SLC4A4
1.80051e-166	0.922086	0.794	0.474	5.10968e-162	19	QKI
1.1323e-182	0.854434	0.293	0.078	3.21335e-178	19	RIN2
1.68218e-86	0.815519	0.644	0.406	4.77387e-82	19	PTEN
2.37931e-126	0.737836	0.427	0.174	6.75226e-122	19	OXR1
4.45246e-106	0.73289	0.584	0.307	1.26356e-101	19	CUX1
0	0.718214	0.155	0.004	0	19	CSF1R
7.45776e-187	0.705632	0.271	0.066	2.11644e-182	19	RARB
2.28514e-128	0.694176	0.383	0.145	6.48499e-124	19	NFE2L2
1.61968e-39	0.678422	0.728	0.582	4.5965e-35	19	FOXP1
9.25171e-134	0.674027	0.248	0.07	2.62554e-129	19	LAMA1
0	0.653155	0.217	0.003	0	19	ZIC2
1.75731e-51	0.642404	0.356	0.19	4.98707e-47	19	PPP1CB
3.97355e-119	0.639667	0.343	0.125	1.12765e-114	19	ZBTB16
0	0.624134	0.175	0.005	0	19	DHRS3
5.76935e-104	0.624055	0.451	0.201	1.63728e-99	19	CHD7
1.8894e-25	0.604027	0.52	0.372	5.36192e-21	19	PSAP
0	2.89468	0.969	0.187	0	20	SOX6
0	2.35693	0.98	0.473	0	20	QKI
0	2.08613	0.891	0.419	0	20	XYLT1
0	2.06444	0.752	0.107	0	20	SCN1A
0	1.88175	0.653	0.066	0	20	KANK1
0	1.85534	0.821	0.199	0	20	CHD7
0	1.57114	0.542	0.118	0	20	SMOC1
0	1.42066	0.812	0.282	0	20	RORA
0	1.3223	0.534	0.071	0	20	SLC9A9
1.05158e-154	0.912264	0.832	0.464	2.98428e-150	20	GRIA4
4.43763e-99	0.844166	0.769	0.489	1.25935e-94	20	WWOX
8.04793e-285	0.784537	0.325	0.059	2.28392e-280	20	SOX10
7.69902e-120	0.771423	0.909	0.645	2.18491e-115	20	DCC
6.78752e-87	0.75745	0.885	0.688	1.92623e-82	20	PLCB1
2.74126e-99	0.743613	0.763	0.482	7.77944e-95	20	SYNE1
2.97693e-268	0.719284	0.284	0.049	8.44824e-264	20	GLDC
2.06778e-283	0.703855	0.31	0.054	5.86815e-279	20	SOX2
4.32346e-92	0.680334	0.409	0.174	1.22696e-87	20	OXR1
2.22359e-124	0.67757	0.967	0.862	6.31033e-120	20	TRIO
5.15132e-122	0.674162	0.272	0.078	1.46189e-117	20	CA8
6.62936e-87	0.663896	0.923	0.76	1.88135e-82	20	FGF14
4.8613e-91	0.654906	0.761	0.494	1.37959e-86	20	SETD5
2.00136e-139	0.616319	0.309	0.087	5.67967e-135	20	FGFR1
5.40356e-66	0.60441	0.731	0.508	1.53348e-61	20	ZNF462
8.07986e-65	0.600281	0.498	0.272	2.29298e-60	20	SIL1
0	1.58366	0.99	0.999	0	21	TUBA1A
3.02499e-112	1.5397	0.749	0.831	8.58462e-108	21	TUBB
2.74799e-124	1.50602	0.782	0.879	7.79852e-120	21	TUBB2A
4.81749e-194	1.46104	0.903	0.967	1.36716e-189	21	TUBB2B
2.8369e-10	1.37011	0.468	0.606	8.05085e-06	21	RPS23
8.34591e-11	1.29297	0.48	0.63	2.36849e-06	21	ACTB
2.55665e-36	1.28547	0.622	0.801	7.25553e-32	21	ACTG1
0.000150314	1.00671	0.256	0.434	1	21	YWHAG
1.76925e-07	0.906647	0.229	0.418	0.00502097	21	SET
0.000140124	0.812965	0.223	0.369	1	21	DHFR
0.000317006	0.786861	0.135	0.218	1	21	UQCRB
0.000208476	0.784231	0.146	0.236	1	21	EEF1A2
2.9869e-23	0.728265	0.748	0.959	8.47652e-19	21	SOX4
4.9407e-11	0.706694	0.28	0.558	1.40212e-06	21	CHD3
5.07042e-11	0.684626	0.184	0.364	1.43893e-06	21	RAC3
1.41188e-13	0.679603	0.199	0.414	4.00678e-09	21	HNRNPK
5.41024e-08	0.677678	0.109	0.211	0.00153537	21	ARF1
2.05315e-09	0.673181	0.156	0.301	5.82664e-05	21	PPP2R1A
2.95885e-07	0.660818	0.12	0.223	0.00839692	21	AP2M1
0.00427703	0.638101	0.091	0.139	1	21	NDUFB7
4.13312e-12	0.620074	0.139	0.294	1.17294e-07	21	RAC1
5.15277e-06	0.610465	0.38	0.723	0.14623	21	SPTAN1
7.86637e-18	0.604111	0.281	0.616	2.2324e-13	21	DYNC1H1
1.24763e-15	0.595304	0.157	0.351	3.54064e-11	21	ATP1A1

## Sheet: DDG2P genes enrichment
Supplementary data 2. Enrichment of DDG2P-risk genes in early, mid and later clusters [p-values are empirically calculated with 10,000 permutations]
Time period	Cluster	Cluster label	#Genes in the cluster	#ASD genes in the cluster	% overlap	Empiric P-value
Early	0	SP&ExN L5/6	52	8	15.3846	0.058
Early	1	bIP&ExM	62	10	16.129	0.0282
Early	2	ExN L2-4	90	10	11.1111	0.2308
Early	3	aRG&bRG	414	56	13.5266	0.0032
Early	4	SP&ExN L2-6	189	17	8.99471	0.5383
Early	5	ExN L5/6	90	18	20	0.0008
Early	6	ExN L2-6	86	8	9.30233	0.4341
Early	7	SP&ExN L5/6	200	17	8.5	0.64
Early	8	ExNdiff	528	53	10.0379	0.3037
Early	9	SP&ExN L5/6	167	16	9.58084	0.4356
Early	10	aRG&bRG&ExM	73	6	8.21918	0.5513
Early	11	aRG	38	6	15.7895	0.0618
Early	12	bIP	277	40	14.4404	0.0031
Early	13	MGE&CGE InN	205	30	14.6342	0.0073
Early	14	MGE InN	43	7	16.2791	0.0491
Early	15	Peri&Astro	576	44	7.63889	0.938
Early	16	CR cells& SP&ExN L5/6	181	23	12.7072	0.0598
Early	17	Micro	686	47	6.85131	0.9931
Early	18	OPC&Oligo	285	25	8.77193	0.6241
Early	19	Endo&Peri	738	40	5.42005	1
Mid	0	ExN L2-5	117	14	11.9658	0.1403
Mid	1	ExN L2-5	74	9	12.1622	0.1748
Mid	2	ExN L2-6	88	11	12.5	0.125
Mid	3	ExN L2-4	67	10	14.9254	0.0476
Mid	4	aRG&bRG	251	35	13.9442	0.0069
Mid	5	SP	213	16	7.51174	0.8137
Mid	6	IP	163	23	14.1104	0.0192
Mid	7	ExN L4-6	43	4	9.30233	0.3902
Mid	8	ExN L2-6	119	13	10.9244	0.2443
Mid	9	ExN L5/6	156	16	10.2564	0.319
Mid	10	SP&ExN L5/6	141	11	7.80142	0.6905
Mid	11	SP&ExN L5/6	52	5	9.61538	0.3687
Mid	12	ExN L2-6	43	4	9.30233	0.3876
Mid	13	SP	255	24	9.41176	0.4664
Mid	14	MGE InN	24	5	20.8333	0.0203
Mid	15	MGE InN	175	28	16	0.0022
Mid	16	MGE InN	81	12	14.8148	0.0395
Mid	17	Astro&OPC&bRG	450	56	12.4444	0.0127
Mid	18	ExNdiff	394	39	9.89848	0.3623
Mid	19	CGE InN	182	27	14.8352	0.0078
Mid	20	Peri&Endo	512	40	7.8125	0.9057
Mid	21	Micro	716	52	7.26257	0.9866
Late	0	ExN L2-5	45	6	13.3333	0.1692
Late	1	ExN L2-5	104	10	9.61538	0.4865
Late	2	ExN L2-4	76	8	10.5263	0.3719
Late	3	ExN L2-4	28	3	10.7143	0.3176
Late	4	SP	216	14	6.48148	0.9647
Late	5	ExN L2-5	73	14	19.1781	0.0051
Late	6	ExN L2-4	71	5	7.04225	0.7337
Late	7	ExN L5/6	33	2	6.06061	0.6566
Late	8	MGE InN	168	27	16.0714	0.0069
Late	9	CGE InN	24	3	12.5	0.2204
Late	10	ExN L5/6	142	13	9.15493	0.5902
Late	11	MGE InN	28	12	42.8571	0.0001
Late	12	aRG&bRG&Astro	288	34	11.8056	0.1458
Late	13	ExN L5/6	106	9	8.49057	0.645
Late	14	ExN L5/6	31	4	12.9032	0.1946
Late	15	SP	81	2	2.46914	0.9914
Late	16	SP	40	0	0	0.9858
Late	17	ExN L5/6	171	24	14.0351	0.0383
Late	18	ExN L5/6	161	21	13.0435	0.0904
Late	19	Peri&Micro&Endo&Astro	475	39	8.21053	0.9167
Late	20	OPC&Oligo	284	25	8.80282	0.7534
Late	21	ExNdiff	261	24	9.1954	0.6564
