# Supplementary material for: Celf4 controls mRNA translation underlying synaptic development in the prenatal mammalian neocortex
Source: Nat Commun. 2023 Sep 27;14:6025. doi: 10.1038/s41467-023-41730-8 (PMC10533865; doi:10.1038/s41467-023-41730-8)
Supplement: Supplementary file 4 — Supplementary data 1-12 [file 41467_2023_41730_MOESM4_ESM.zip › 5. Supplementary data_Celf4 manuscript/Supplementary data 10_Polysome isoform-level DEG analysis and gene-level analysis (1,069 Poly vs Mono(cKOvsWT)).xlsx]

## Sheet: Input
Supplementary data 10. Levels of mRNA isoforms in the input (transcriptional level) in Emx1-Cre Celf4 cKO compared to WTs [DEGs determined using a two-sided Wald test with Benjamini-Hochberg correction]
row.names	ensembl_transcript_id_version	baseMean	log2FoldChange	lfcSE	stat	pvalue	padj	ensembl_gene_id	entrezgene_id	mgi_symbol	description
1	ENSMUST00000208043.2	2543.12	24.6185	1.95897	12.567	3.20498e-36	3.27081e-32	ENSMUSG00000025728	14755	Pigq	phosphatidylinositol glycan anchor biosynthesis, class Q [Source:MGI Symbol;Acc:MGI:1333114]
2	ENSMUST00000164703.2	971.848	24.5165	1.89104	12.9645	1.9437e-38	1.06487e-33	ENSMUSG00000048385	170729	Scrt1	scratch family zinc finger 1 [Source:MGI Symbol;Acc:MGI:2176606]
3	ENSMUST00000043283.14	33.8105	23.9508	5.13503	4.6642	3.09814e-06	0.00100351	ENSMUSG00000041890	26431	Git2	GIT ArfGAP 2 [Source:MGI Symbol;Acc:MGI:1347053]
4	ENSMUST00000115860.8	1959.33	23.8372	1.92285	12.3968	2.72079e-35	1.49061e-31	ENSMUSG00000005982	74763	Naa60	N(alpha)-acetyltransferase 60, NatF catalytic subunit [Source:MGI Symbol;Acc:MGI:1922013]
5	ENSMUST00000195995.5	27.6566	23.7435	5.13514	4.62373	3.76902e-06	0.00116661	ENSMUSG00000042520	74383	Ubap2l	ubiquitin-associated protein 2-like [Source:MGI Symbol;Acc:MGI:1921633]
6	ENSMUST00000113509.2	679.694	23.2674	1.90017	12.2449	1.78902e-34	7.53949e-31	ENSMUSG00000030091	54563	Nup210	nucleoporin 210 [Source:MGI Symbol;Acc:MGI:1859555]
7	ENSMUST00000100933.10	247.222	23.1323	1.87901	12.3109	7.91582e-35	3.71655e-31	ENSMUSG00000040712	216874	Camta2	calmodulin binding transcription activator 2 [Source:MGI Symbol;Acc:MGI:2135957]
8	ENSMUST00000205259.2	258.434	23.1091	1.85706	12.4439	1.50917e-35	1.01517e-31	ENSMUSG00000060402	68947	Chst8	carbohydrate sulfotransferase 8 [Source:MGI Symbol;Acc:MGI:1916197]
9	ENSMUST00000106128.7	155.707	23.0546	1.87305	12.3086	8.14052e-35	3.71655e-31	ENSMUSG00000028184	99633	Adgrl2	adhesion G protein-coupled receptor L2 [Source:MGI Symbol;Acc:MGI:2139714]
10	ENSMUST00000166804.2	158.811	22.945	2.5439	9.01961	1.88752e-19	3.97729e-16	ENSMUSG00000052151	50784	Plpp2	phospholipid phosphatase 2 [Source:MGI Symbol;Acc:MGI:1354945]
11	ENSMUST00000107664.3	219.489	22.9186	2.2196	10.3256	5.39936e-25	1.55689e-21	ENSMUSG00000028082	27059	Sh3d19	SH3 domain protein D19 [Source:MGI Symbol;Acc:MGI:1350923]
12	ENSMUST00000114140.10	1306.73	22.6299	2.20296	10.2725	9.37642e-25	2.56848e-21	ENSMUSG00000034254	55979	Agpat1	1-acylglycerol-3-phosphate O-acyltransferase 1 (lysophosphatidic acid acyltransferase, alpha) [Source:MGI Symbol;Acc:MGI:1932075]
13	ENSMUST00000172409.2	1300.13	22.6025	2.7881	8.10679	5.19755e-16	7.0147e-13	ENSMUSG00000021262	14026	Evl	Ena-vasodilator stimulated phosphoprotein [Source:MGI Symbol;Acc:MGI:1194884]
14	ENSMUST00000170840.9	572.211	22.4969	1.8556	12.1238	7.9002e-34	2.88547e-30	ENSMUSG00000021911	26430	Parg	poly (ADP-ribose) glycohydrolase [Source:MGI Symbol;Acc:MGI:1347094]
15	ENSMUST00000109299.8	289.165	22.4952	2.94462	7.63942	2.18209e-14	2.49059e-11	ENSMUSG00000017664	228875	Slc35c2	solute carrier family 35, member C2 [Source:MGI Symbol;Acc:MGI:2385166]
16	ENSMUST00000131843.2	1472.53	22.4382	1.78673	12.5582	3.58209e-36	3.27081e-32	ENSMUSG00000029312	246293	Klhl8	kelch-like 8 [Source:MGI Symbol;Acc:MGI:2179430]
17	ENSMUST00000127482.8	121.461	22.4234	3.32617	6.7415	1.56755e-11	1.43133e-08	ENSMUSG00000037995	93842	Igsf9	immunoglobulin superfamily, member 9 [Source:MGI Symbol;Acc:MGI:2135283]
18	ENSMUST00000114523.10	36.0371	22.3647	3.58958	6.23045	4.65098e-10	3.53901e-07	ENSMUSG00000026781	74159	Acbd5	acyl-Coenzyme A binding domain containing 5 [Source:MGI Symbol;Acc:MGI:1921409]
19	ENSMUST00000166859.8	5421.7	22.3487	1.77249	12.6086	1.8923e-36	3.23959e-32	ENSMUSG00000033545	170737	Znrf1	zinc and ring finger 1 [Source:MGI Symbol;Acc:MGI:2177308]
20	ENSMUST00000247017.1	35.802	22.2722	2.88512	7.71967	1.16627e-14	1.41989e-11	ENSMUSG00000030424	233147	Zfp939	zinc finger protein 939 [Source:MGI Symbol;Acc:MGI:3036240]
21	ENSMUST00000106398.9	120.931	22.2283	2.69947	8.23433	1.80567e-16	2.67365e-13	ENSMUSG00000052949	217340	Rnf157	ring finger protein 157 [Source:MGI Symbol;Acc:MGI:2442484]
22	ENSMUST00000087956.6	18.7777	22.2149	4.0288	5.51402	3.50723e-08	1.94088e-05	ENSMUSG00000079487	59024	Med12	mediator complex subunit 12 [Source:MGI Symbol;Acc:MGI:1926212]
23	ENSMUST00000030021.14	204.718	22.1838	3.32155	6.67875	2.40994e-11	2.16444e-08	ENSMUSG00000028337	107684	Coro2a	coronin, actin binding protein 2A [Source:MGI Symbol;Acc:MGI:1345966]
24	ENSMUST00000170773.6	306.279	22.1323	1.7797	12.4359	1.66768e-35	1.01517e-31	ENSMUSG00000036718	231830	Micall2	MICAL-like 2 [Source:MGI Symbol;Acc:MGI:2444818]
25	ENSMUST00000204145.3	39.615	22.1029	2.08293	10.6114	2.63677e-26	8.49752e-23	ENSMUSG00000030231	109135	Plekha5	pleckstrin homology domain containing, family A member 5 [Source:MGI Symbol;Acc:MGI:1923802]
26	ENSMUST00000237570.2	49.0715	22.0341	4.30033	5.12382	2.99401e-07	0.000130183	ENSMUSG00000025728	14755	Pigq	phosphatidylinositol glycan anchor biosynthesis, class Q [Source:MGI Symbol;Acc:MGI:1333114]
27	ENSMUST00000160684.8	41.5096	22.0086	4.08163	5.3921	6.96395e-08	3.50025e-05	ENSMUSG00000004446	12122	Bid	BH3 interacting domain death agonist [Source:MGI Symbol;Acc:MGI:108093]
28	ENSMUST00000111740.9	66.0245	21.9829	2.95409	7.44152	9.95345e-14	1.09062e-10	ENSMUSG00000027087	16410	Itgav	integrin alpha V [Source:MGI Symbol;Acc:MGI:96608]
29	ENSMUST00000036503.14	22.7121	21.9553	5.13657	4.27431	1.91733e-05	0.00484276	ENSMUSG00000042213	67492	Zfand4	zinc finger, AN1-type domain 4 [Source:MGI Symbol;Acc:MGI:1914742]
30	ENSMUST00000029772.3	103.316	21.9548	2.86529	7.66233	1.82593e-14	2.17468e-11	ENSMUSG00000005774	53970	Rfx5	regulatory factor X, 5 (influences HLA class II expression) [Source:MGI Symbol;Acc:MGI:1858421]
31	ENSMUST00000100036.10	16.7185	21.9023	5.13652	4.26404	2.00766e-05	0.00502245	ENSMUSG00000019970	20393	Sgk1	serum/glucocorticoid regulated kinase 1 [Source:MGI Symbol;Acc:MGI:1340062]
32	ENSMUST00000109090.8	40.7399	21.8953	2.41675	9.05979	1.30703e-19	2.86427e-16	ENSMUSG00000020387	76901	Jade2	jade family PHD finger 2 [Source:MGI Symbol;Acc:MGI:1924151]
33	ENSMUST00000124991.2	49.3242	21.8692	3.17842	6.88051	5.96373e-12	5.73209e-09	ENSMUSG00000011257	230721	Pabpc4	poly(A) binding protein, cytoplasmic 4 [Source:MGI Symbol;Acc:MGI:2385206]
34	ENSMUST00000103016.8	17.6505	21.821	4.79937	4.54664	5.45091e-06	0.00164084	ENSMUSG00000025142	68938	Aspscr1	alveolar soft part sarcoma chromosome region, candidate 1 (human) [Source:MGI Symbol;Acc:MGI:1916188]
35	ENSMUST00000234413.2	106.98	21.8151	3.65234	5.97292	2.33051e-09	1.53831e-06	ENSMUSG00000041915	225339	Ammecr1l	AMME chromosomal region gene 1-like [Source:MGI Symbol;Acc:MGI:2442711]
36	ENSMUST00000197746.2	25.9545	21.7893	3.4646	6.28913	3.19252e-10	2.49865e-07	ENSMUSG00000037962	73121	Rflna	refilin A [Source:MGI Symbol;Acc:MGI:1920371]
37	ENSMUST00000108905.10	123.616	21.6773	3.44923	6.28467	3.28548e-10	2.53518e-07	ENSMUSG00000020333	216739	Acsl6	acyl-CoA synthetase long-chain family member 6 [Source:MGI Symbol;Acc:MGI:894291]
38	ENSMUST00000141173.2	26.0837	21.6655	3.06744	7.06306	1.62878e-12	1.62244e-09	ENSMUSG00000020527	66196	Myo19	myosin XIX [Source:MGI Symbol;Acc:MGI:1913446]
39	ENSMUST00000180580.9	66.5442	21.6283	4.23722	5.10436	3.31911e-07	0.000141782	ENSMUSG00000069206	238692	Zfp874a	zinc finger protein 874a [Source:MGI Symbol;Acc:MGI:3040703]
40	ENSMUST00000240860.1	46.852	21.6214	2.66517	8.11261	4.95459e-16	6.96005e-13	ENSMUSG00000083844	76508	Ube2d-ps	ubiquitin-conjugating enzyme E2D, pseudogene [Source:MGI Symbol;Acc:MGI:1913774]
41	ENSMUST00000109738.10	169.866	21.6004	2.22525	9.70695	2.81643e-22	7.01368e-19	ENSMUSG00000052926	69724	Rnaseh2a	ribonuclease H2, large subunit [Source:MGI Symbol;Acc:MGI:1916974]
42	ENSMUST00000114065.9	109.487	21.5917	3.8611	5.59212	2.24307e-08	1.25397e-05	ENSMUSG00000039782	231207	Cpeb2	cytoplasmic polyadenylation element binding protein 2 [Source:MGI Symbol;Acc:MGI:2442640]
43	ENSMUST00000215307.2	133.195	21.5221	3.35491	6.41511	1.40725e-10	1.16815e-07	ENSMUSG00000032512	67561	Wdr48	WD repeat domain 48 [Source:MGI Symbol;Acc:MGI:1914811]
44	ENSMUST00000227312.2	42.0438	21.4315	3.24757	6.59924	4.13263e-11	3.59381e-08	ENSMUSG00000022211	268747	Carmil3	capping protein regulator and myosin 1 linker 3 [Source:MGI Symbol;Acc:MGI:2448573]
45	ENSMUST00000223120.2	24.6141	21.3973	3.45471	6.19365	5.87854e-10	4.29415e-07	ENSMUSG00000021591	93692	Glrx	glutaredoxin [Source:MGI Symbol;Acc:MGI:2135625]
46	ENSMUST00000029868.7	33.586	21.2402	3.49424	6.07862	1.21219e-09	8.40647e-07	ENSMUSG00000028214	14579	Gem	GTP binding protein (gene overexpressed in skeletal muscle) [Source:MGI Symbol;Acc:MGI:99844]
47	ENSMUST00000033478.5	39.7627	21.0085	3.42835	6.12787	8.90626e-10	6.33686e-07	ENSMUSG00000031139	109904	Mcf2	mcf.2 transforming sequence [Source:MGI Symbol;Acc:MGI:96932]
48	ENSMUST00000235766.3	103.28	20.9564	4.39455	4.76873	1.85392e-06	0.000651084	ENSMUSG00000024588	14151	Fech	ferrochelatase [Source:MGI Symbol;Acc:MGI:95513]
49	ENSMUST00000160734.8	16.1011	20.9272	5.13883	4.07237	4.65368e-05	0.0103006	ENSMUSG00000001524	14885	Gtf2h4	general transcription factor II H, polypeptide 4 [Source:MGI Symbol;Acc:MGI:1338799]
50	ENSMUST00000220733.2	9.00094	20.8725	3.8395	5.43625	5.44137e-08	2.76424e-05	ENSMUSG00000074863		Platr25	pluripotency associated transcript 25 [Source:MGI Symbol;Acc:MGI:3645613]
51	ENSMUST00000174306.8	11.4959	20.8026	5.13914	4.04788	5.16836e-05	0.010975	ENSMUSG00000024387	13001	Csnk2b	casein kinase 2, beta polypeptide [Source:MGI Symbol;Acc:MGI:88548]
52	ENSMUST00000125552.9	36.0602	20.7089	3.14136	6.59233	4.32969e-11	3.70635e-08	ENSMUSG00000024516	66286	Sec11c	SEC11 homolog C, signal peptidase complex subunit [Source:MGI Symbol;Acc:MGI:1913536]
53	ENSMUST00000110837.2	10.8393	20.6542	4.70087	4.3937	1.11438e-05	0.0030554	ENSMUSG00000074916	72136	Chst14	carbohydrate sulfotransferase 14 [Source:MGI Symbol;Acc:MGI:1919386]
54	ENSMUST00000215574.2	58.8926	20.6173	4.7595	4.33183	1.47877e-05	0.00391381	ENSMUSG00000057193	68682	Slc44a2	solute carrier family 44, member 2 [Source:MGI Symbol;Acc:MGI:1915932]
55	ENSMUST00000111054.2	29.7376	20.5246	5.13989	3.99321	6.5186e-05	0.0133257	ENSMUSG00000029710	13846	Ephb4	Eph receptor B4 [Source:MGI Symbol;Acc:MGI:104757]
56	ENSMUST00000043589.8	24.8307	20.355	3.55649	5.72333	1.04454e-08	6.28856e-06	ENSMUSG00000038844	16558	Kif16b	kinesin family member 16B [Source:MGI Symbol;Acc:MGI:1098240]
57	ENSMUST00000066677.10	13.25	20.2103	4.84856	4.16832	3.06858e-05	0.00734127	ENSMUSG00000053929	54151	Cyhr1	cysteine and histidine rich 1 [Source:MGI Symbol;Acc:MGI:1859320]
58	ENSMUST00000128463.8	12.9279	20.1747	5.14182	3.92364	8.72198e-05	0.0166538	ENSMUSG00000028476	53614	Reck	reversion-inducing-cysteine-rich protein with kazal motifs [Source:MGI Symbol;Acc:MGI:1855698]
59	ENSMUST00000085044.14	55.5669	20.1722	5.14128	3.92358	8.72421e-05	0.0166538	ENSMUSG00000006676	71472	Usp19	ubiquitin specific peptidase 19 [Source:MGI Symbol;Acc:MGI:1918722]
60	ENSMUST00000109077.9	14.5701	20.1452	4.5508	4.42674	9.567e-06	0.00271574	ENSMUSG00000020389	213084	Cdkl3	cyclin-dependent kinase-like 3 [Source:MGI Symbol;Acc:MGI:2388268]
61	ENSMUST00000033994.15	13.2843	19.9714	3.67392	5.43599	5.44917e-08	2.76424e-05	ENSMUSG00000031586	19663	Rbpms	RNA binding protein gene with multiple splicing [Source:MGI Symbol;Acc:MGI:1334446]
62	ENSMUST00000123176.8	80.694	19.871	4.38459	4.53199	5.84295e-06	0.00174925	ENSMUSG00000032782	216846	Cntrob	centrobin, centrosomal BRCA2 interacting protein [Source:MGI Symbol;Acc:MGI:2443290]
63	ENSMUST00000241295.1	27.7983	19.8591	2.98336	6.65664	2.80167e-11	2.47569e-08	ENSMUSG00000083844	76508	Ube2d-ps	ubiquitin-conjugating enzyme E2D, pseudogene [Source:MGI Symbol;Acc:MGI:1913774]
64	ENSMUST00000237265.2	12.7435	19.8059	5.1419	3.85185	0.000117228	0.0205857	ENSMUSG00000036775	26378	Decr2	2-4-dienoyl-Coenzyme A reductase 2, peroxisomal [Source:MGI Symbol;Acc:MGI:1347059]
65	ENSMUST00000123948.8	60.8165	19.6962	5.14546	3.82787	0.000129255	0.0221042	ENSMUSG00000058835	11308	Abi1	abl interactor 1 [Source:MGI Symbol;Acc:MGI:104913]
66	ENSMUST00000101677.9	12.2842	19.5546	4.53938	4.30777	1.64908e-05	0.00430221	ENSMUSG00000004631	20392	Sgce	sarcoglycan, epsilon [Source:MGI Symbol;Acc:MGI:1329042]
67	ENSMUST00000235280.2	38.6101	19.4718	2.60592	7.47215	7.8893e-14	8.82088e-11	ENSMUSG00000024659	16952	Anxa1	annexin A1 [Source:MGI Symbol;Acc:MGI:96819]
68	ENSMUST00000236857.2	41.112	19.3877	3.37826	5.73895	9.5266e-09	5.79916e-06	ENSMUSG00000073542	225659	Cep76	centrosomal protein 76 [Source:MGI Symbol;Acc:MGI:1923401]
69	ENSMUST00000177761.8	14.1837	19.0071	4.44815	4.27302	1.92839e-05	0.00484628	ENSMUSG00000045962	232341	Wnk1	WNK lysine deficient protein kinase 1 [Source:MGI Symbol;Acc:MGI:2442092]
70	ENSMUST00000108300.8	28.4134	18.9117	5.15133	3.67121	0.000241401	0.0363335	ENSMUSG00000027699	13605	Ect2	ect2 oncogene [Source:MGI Symbol;Acc:MGI:95281]
71	ENSMUST00000207331.2	9.9669	18.507	4.24566	4.35904	1.30633e-05	0.00352554	ENSMUSG00000046792	67109	Zfp787	zinc finger protein 787 [Source:MGI Symbol;Acc:MGI:1914359]
72	ENSMUST00000123380.2	108.59	18.4614	2.22589	8.29396	1.09538e-16	1.66698e-13	ENSMUSG00000033294	100608	Noc4l	NOC4 like [Source:MGI Symbol;Acc:MGI:2140843]
73	ENSMUST00000129006.2	18.3005	18.3181	4.59151	3.98956	6.61951e-05	0.0134317	ENSMUSG00000059540	21400	Tcea2	transcription elongation factor A (SII), 2 [Source:MGI Symbol;Acc:MGI:107368]
74	ENSMUST00000171462.8	61.1987	17.4863	4.50024	3.88563	0.000102065	0.0188911	ENSMUSG00000059820	270156	Nkapd1	NKAP domain containing 1 [Source:MGI Symbol;Acc:MGI:2143205]
75	ENSMUST00000110114.10	11.2254	16.9457	4.66674	3.63117	0.000282139	0.040968	ENSMUSG00000022377	13196	Asap1	ArfGAP with SH3 domain, ankyrin repeat and PH domain1 [Source:MGI Symbol;Acc:MGI:1342335]
76	ENSMUST00000202616.2	15.2342	16.8022	4.61297	3.64238	0.000270127	0.0396761	ENSMUSG00000029145	13667	Eif2b4	eukaryotic translation initiation factor 2B, subunit 4 delta [Source:MGI Symbol;Acc:MGI:95300]
77	ENSMUST00000075301.10	10.3228	16.657	3.22771	5.16064	2.46105e-07	0.000108735	ENSMUSG00000026950	17996	Neb	nebulin [Source:MGI Symbol;Acc:MGI:97292]
78	ENSMUST00000237111.2	20.5238	16.252	2.95423	5.50125	3.771e-08	2.04553e-05	ENSMUSG00000056185	225861	Snx32	sorting nexin 32 [Source:MGI Symbol;Acc:MGI:2444704]
79	ENSMUST00000062883.7	124.561	15.2508	3.83536	3.97637	6.99738e-05	0.0138898	ENSMUSG00000043259	71721	Fam13c	family with sequence similarity 13, member C [Source:MGI Symbol;Acc:MGI:1918971]
80	ENSMUST00000153712.8	228.586	10.6071	1.77148	5.98768	2.12855e-09	1.42213e-06	ENSMUSG00000034761	399510	Map4k5	mitogen-activated protein kinase kinase kinase kinase 5 [Source:MGI Symbol;Acc:MGI:1925503]
81	ENSMUST00000140973.9	483.969	10.5383	1.20809	8.72313	2.70624e-18	5.11255e-15	ENSMUSG00000063952	268936	Brpf3	bromodomain and PHD finger containing, 3 [Source:MGI Symbol;Acc:MGI:2146836]
82	ENSMUST00000101644.10	1114.08	10.5136	1.25543	8.37451	5.54542e-17	9.20641e-14	ENSMUSG00000020453	56218	Patz1	POZ (BTB) and AT hook containing zinc finger 1 [Source:MGI Symbol;Acc:MGI:1891832]
83	ENSMUST00000112907.8	84.1759	9.81909	1.85815	5.28433	1.26168e-07	5.95881e-05	ENSMUSG00000031278	50790	Acsl4	acyl-CoA synthetase long-chain family member 4 [Source:MGI Symbol;Acc:MGI:1354713]
84	ENSMUST00000207023.2	191.989	9.72542	2.40188	4.04908	5.14194e-05	0.010975	ENSMUSG00000053470	104263	Kdm3a	lysine (K)-specific demethylase 3A [Source:MGI Symbol;Acc:MGI:98847]
85	ENSMUST00000234941.2	580.105	9.66832	1.55737	6.20811	5.36263e-10	4.02462e-07	ENSMUSG00000024142	56716	Mlst8	MTOR associated protein, LST8 homolog (S. cerevisiae) [Source:MGI Symbol;Acc:MGI:1929514]
86	ENSMUST00000147139.2	805.698	9.64387	1.64674	5.85634	4.7318e-09	2.94587e-06	ENSMUSG00000048332	108927	Lhfp	lipoma HMGIC fusion partner [Source:MGI Symbol;Acc:MGI:1920048]
87	ENSMUST00000101367.9	4577.44	9.48543	1.53495	6.17964	6.42496e-10	4.63155e-07	ENSMUSG00000029780	107569	Nt5c3	5'-nucleotidase, cytosolic III [Source:MGI Symbol;Acc:MGI:1927186]
88	ENSMUST00000030056.12	1073.72	9.41573	1.71546	5.48876	4.04767e-08	2.15297e-05	ENSMUSG00000028364	21923	Tnc	tenascin C [Source:MGI Symbol;Acc:MGI:101922]
89	ENSMUST00000147580.8	545.126	9.41138	1.27161	7.40114	1.35015e-13	1.45038e-10	ENSMUSG00000048330	320360	Ric3	RIC3 acetylcholine receptor chaperone [Source:MGI Symbol;Acc:MGI:2443887]
90	ENSMUST00000039538.15	214.16	9.3415	1.71021	5.4622	4.70282e-08	2.43065e-05	ENSMUSG00000039219	94246	Arid4b	AT rich interactive domain 4B (RBP1-like) [Source:MGI Symbol;Acc:MGI:2137512]
91	ENSMUST00000107110.8	3472.16	9.28753	1.5555	5.97078	2.3612e-09	1.54001e-06	ENSMUSG00000008489	15569	Elavl2	ELAV like RNA binding protein 1 [Source:MGI Symbol;Acc:MGI:1100887]
92	ENSMUST00000155905.8	468.625	8.97278	1.2591	7.12636	1.03057e-12	1.0653e-09	ENSMUSG00000028345	269536	Tex10	testis expressed gene 10 [Source:MGI Symbol;Acc:MGI:1344413]
93	ENSMUST00000176617.8	341.764	8.95892	1.53501	5.83639	5.33435e-09	3.28368e-06	ENSMUSG00000021000	338320	Mia2	MIA SH3 domain ER export factor 2 [Source:MGI Symbol;Acc:MGI:2159614]
94	ENSMUST00000211983.2	975.915	8.84362	1.48344	5.96156	2.49834e-09	1.61028e-06	ENSMUSG00000050079	67610	Rspry1	ring finger and SPRY domain containing 1 [Source:MGI Symbol;Acc:MGI:1914860]
95	ENSMUST00000105261.9	635.885	8.79816	1.46112	6.02154	1.72766e-09	1.16853e-06	ENSMUSG00000034813	74053	Grip1	glutamate receptor interacting protein 1 [Source:MGI Symbol;Acc:MGI:1921303]
96	ENSMUST00000176192.3	90.8411	8.55461	1.79345	4.76992	1.84299e-06	0.000651084	ENSMUSG00000028710	230649	Atpaf1	ATP synthase mitochondrial F1 complex assembly factor 1 [Source:MGI Symbol;Acc:MGI:2180560]
97	ENSMUST00000140008.2	162.636	8.53647	1.78951	4.77028	1.8397e-06	0.000651084	ENSMUSG00000048232	269529	Fbxo10	F-box protein 10 [Source:MGI Symbol;Acc:MGI:2686937]
98	ENSMUST00000126276.8	335.593	8.51488	1.82993	4.65311	3.26969e-06	0.00103377	ENSMUSG00000002546	99412	Golga2	golgi autoantigen, golgin subfamily a, 2 [Source:MGI Symbol;Acc:MGI:2139395]
99	ENSMUST00000110567.8	607.738	8.48223	1.48892	5.69689	1.22015e-08	7.1114e-06	ENSMUSG00000034761	399510	Map4k5	mitogen-activated protein kinase kinase kinase kinase 5 [Source:MGI Symbol;Acc:MGI:1925503]
100	ENSMUST00000170391.2	148.834	8.33264	1.58244	5.26568	1.39673e-07	6.48485e-05	ENSMUSG00000041235	320790	Chd7	chromodomain helicase DNA binding protein 7 [Source:MGI Symbol;Acc:MGI:2444748]
101	ENSMUST00000223152.2	1474.84	8.2987	1.74823	4.74691	2.06551e-06	0.000711705	ENSMUSG00000021395	20729	Spin1	spindlin 1 [Source:MGI Symbol;Acc:MGI:109242]
102	ENSMUST00000165874.8	417.517	8.26496	1.61954	5.10327	3.33841e-07	0.000141782	ENSMUSG00000060568	226610	Fam78b	family with sequence similarity 78, member B [Source:MGI Symbol;Acc:MGI:2443050]
103	ENSMUST00000122845.8	2610.67	8.22416	1.5579	5.27901	1.29884e-07	6.08191e-05	ENSMUSG00000026553	12847	Copa	coatomer protein complex subunit alpha [Source:MGI Symbol;Acc:MGI:1334462]
104	ENSMUST00000168435.7	115.298	8.0532	2.18013	3.69391	0.000220828	0.0337941	ENSMUSG00000035713	244144	Usp35	ubiquitin specific peptidase 35 [Source:MGI Symbol;Acc:MGI:2685339]
105	ENSMUST00000227721.2	10.2643	8.02721	2.13372	3.76207	0.00016851	0.0270732	ENSMUSG00000060530		A930017M01Rik	RIKEN cDNA A930017M01 gene [Source:MGI Symbol;Acc:MGI:2685151]
106	ENSMUST00000203607.2	113.927	8.0227	1.93237	4.15175	3.29941e-05	0.00778004	ENSMUSG00000030087	66277	Klf15	Kruppel-like factor 15 [Source:MGI Symbol;Acc:MGI:1929988]
107	ENSMUST00000112635.8	46.7948	8.02255	2.08767	3.84282	0.000121627	0.0212212	ENSMUSG00000060988	271786	Galnt13	polypeptide N-acetylgalactosaminyltransferase 13 [Source:MGI Symbol;Acc:MGI:2139447]
108	ENSMUST00000111110.3	2344.97	7.9692	1.59012	5.01169	5.39548e-07	0.000218961	ENSMUSG00000027170	98221	Eif3m	eukaryotic translation initiation factor 3, subunit M [Source:MGI Symbol;Acc:MGI:1351744]
109	ENSMUST00000113388.3	429.66	7.94791	1.96299	4.04888	5.14635e-05	0.010975	ENSMUSG00000025531	12662	Chm	choroidermia (RAB escort protein 1) [Source:MGI Symbol;Acc:MGI:892979]
110	ENSMUST00000136828.3	3096.86	7.66017	1.66822	4.59181	4.39408e-06	0.00134488	ENSMUSG00000042066	68875	Tmcc2	transmembrane and coiled-coil domains 2 [Source:MGI Symbol;Acc:MGI:1916125]
111	ENSMUST00000138593.10	22.5538	7.60665	2.08551	3.64738	0.000264931	0.0390967	ENSMUSG00000024845	66990	Tmem134	transmembrane protein 134 [Source:MGI Symbol;Acc:MGI:1914240]
112	ENSMUST00000090597.11	51.7837	7.58862	1.52667	4.97071	6.67091e-07	0.000267037	ENSMUSG00000020564	380753	Atxn7l1	ataxin 7-like 1 [Source:MGI Symbol;Acc:MGI:3584458]
113	ENSMUST00000224707.2	446.092	7.58762	1.49134	5.08778	3.62285e-07	0.000152678	ENSMUSG00000024889	19671	Rce1	Ras converting CAAX endopeptidase 1 [Source:MGI Symbol;Acc:MGI:1336895]
114	ENSMUST00000223573.2	371.628	7.53078	1.74729	4.30997	1.63278e-05	0.00429342	ENSMUSG00000015968	12289	Cacna1d	calcium channel, voltage-dependent, L type, alpha 1D subunit [Source:MGI Symbol;Acc:MGI:88293]
115	ENSMUST00000177121.2	137.881	7.5073	1.37268	5.46909	4.52357e-08	2.36027e-05	ENSMUSG00000042328	192232	Hps4	HPS4, biogenesis of lysosomal organelles complex 3 subunit 2 [Source:MGI Symbol;Acc:MGI:2177742]
116	ENSMUST00000230276.2	55.0752	7.44861	1.86933	3.98464	6.75824e-05	0.0135625	ENSMUSG00000022488	105855	Nckap1l	NCK associated protein 1 like [Source:MGI Symbol;Acc:MGI:1926063]
117	ENSMUST00000223068.2	42.7752	7.42706	1.77502	4.18421	2.86154e-05	0.00696766	ENSMUSG00000043153	75847	Crppa	CDP-L-ribitol pyrophosphorylase A [Source:MGI Symbol;Acc:MGI:1923097]
118	ENSMUST00000225452.3	10.5713	7.27377	1.92876	3.77121	0.000162459	0.0264896	ENSMUSG00000024743	54525	Syt7	synaptotagmin VII [Source:MGI Symbol;Acc:MGI:1859545]
119	ENSMUST00000175764.9	9.2042	7.16792	1.49555	4.79283	1.64449e-06	0.000596655	ENSMUSG00000046138	240613	9930021J03Rik	RIKEN cDNA 9930021J03 gene [Source:MGI Symbol;Acc:MGI:2444398]
120	ENSMUST00000219562.3	120.015	7.14045	1.94543	3.67037	0.000242199	0.0363537	ENSMUSG00000112022	100039815	Gm2436	predicted gene 2436 [Source:MGI Symbol;Acc:MGI:3780603]
121	ENSMUST00000117694.2	29.4589	7.06368	1.58544	4.45534	8.37613e-06	0.00244093	ENSMUSG00000046610	319888	Oacyl	O-acyltransferase like [Source:MGI Symbol;Acc:MGI:2442915]
122	ENSMUST00000139484.2	55.8776	6.98672	1.41223	4.9473	7.52496e-07	0.000292385	ENSMUSG00000020333	216739	Acsl6	acyl-CoA synthetase long-chain family member 6 [Source:MGI Symbol;Acc:MGI:894291]
123	ENSMUST00000156108.8	375.202	6.9762	1.69924	4.10549	4.03464e-05	0.00913397	ENSMUSG00000028064	20351	Sema4a	sema domain, immunoglobulin domain (Ig), transmembrane domain (TM) and short cytoplasmic domain, (semaphorin) 4A [Source:MGI Symbol;Acc:MGI:107560]
124	ENSMUST00000073337.8	460.518	6.91685	1.70228	4.06329	4.83861e-05	0.0105613	ENSMUSG00000038002	57354	Cramp1	cramped chromatin regulator 1 [Source:MGI Symbol;Acc:MGI:1930190]
125	ENSMUST00000176046.2	44.6581	6.88368	1.699	4.05161	5.08665e-05	0.010975	ENSMUSG00000025224	107338	Gbf1	golgi-specific brefeldin A-resistance factor 1 [Source:MGI Symbol;Acc:MGI:1861607]
126	ENSMUST00000177122.8	274.621	6.85957	1.39763	4.908	9.20101e-07	0.000352508	ENSMUSG00000025733	214952	Rhot2	ras homolog family member T2 [Source:MGI Symbol;Acc:MGI:2384892]
127	ENSMUST00000128282.4	856.027	6.8261	1.65824	4.11649	3.84692e-05	0.00878156	ENSMUSG00000063568	231986	Jazf1	JAZF zinc finger 1 [Source:MGI Symbol;Acc:MGI:2141450]
128	ENSMUST00000201162.2	583.677	6.75381	1.44908	4.66076	3.1505e-06	0.00100351	ENSMUSG00000025326	22215	Ube3a	ubiquitin protein ligase E3A [Source:MGI Symbol;Acc:MGI:105098]
129	ENSMUST00000182446.2	19.8051	6.75313	1.74144	3.8779	0.000105364	0.0193402	ENSMUSG00000078958	435376	Atp6ap1l	ATPase, H+ transporting, lysosomal accessory protein 1-like [Source:MGI Symbol;Acc:MGI:3648665]
130	ENSMUST00000137361.2	78.1144	6.74535	1.59509	4.22881	2.34929e-05	0.00581729	ENSMUSG00000048707	97031	Tprn	taperin [Source:MGI Symbol;Acc:MGI:2139535]
131	ENSMUST00000159168.3	405.727	6.7223	1.74522	3.85184	0.000117233	0.0205857	ENSMUSG00000089862	100036521	Umad1	UMAP1-MVP12 associated (UMA) domain containing 1 [Source:MGI Symbol;Acc:MGI:3840148]
132	ENSMUST00000168949.2	37.6705	6.5806	1.47537	4.4603	8.18451e-06	0.00241073	ENSMUSG00000019856	75906	Fam184a	family with sequence similarity 184, member A [Source:MGI Symbol;Acc:MGI:1923156]
133	ENSMUST00000219370.2	1231.33	6.57328	1.71291	3.8375	0.000124292	0.021549	ENSMUSG00000035529	72843	Prdm4	PR domain containing 4 [Source:MGI Symbol;Acc:MGI:1920093]
134	ENSMUST00000131294.3	160.543	6.54799	1.67278	3.91444	9.06138e-05	0.0171777	ENSMUSG00000056394	16881	Lig1	ligase I, DNA, ATP-dependent [Source:MGI Symbol;Acc:MGI:101789]
135	ENSMUST00000121635.7	464.276	6.52027	1.41725	4.60066	4.21156e-06	0.00129626	ENSMUSG00000010067	56289	Rassf1	Ras association (RalGDS/AF-6) domain family member 1 [Source:MGI Symbol;Acc:MGI:1928386]
136	ENSMUST00000157040.8	917.548	6.4985	1.61416	4.02593	5.675e-05	0.0119391	ENSMUSG00000051855	17294	Mest	mesoderm specific transcript [Source:MGI Symbol;Acc:MGI:96968]
137	ENSMUST00000229585.2	53.8288	6.47594	1.67335	3.87005	0.000108815	0.0196732	ENSMUSG00000079022	69700	Col22a1	collagen, type XXII, alpha 1 [Source:MGI Symbol;Acc:MGI:1916950]
138	ENSMUST00000150709.8	222.586	6.33706	1.64164	3.8602	0.000113296	0.0202053	ENSMUSG00000029173	211006	Sepsecs	Sep (O-phosphoserine) tRNA:Sec (selenocysteine) tRNA synthase [Source:MGI Symbol;Acc:MGI:1098791]
139	ENSMUST00000137323.2	262.64	6.33425	1.36154	4.65226	3.28323e-06	0.00103377	ENSMUSG00000047804	56697	Akap10	A kinase (PRKA) anchor protein 10 [Source:MGI Symbol;Acc:MGI:1890218]
140	ENSMUST00000126264.2	41.6862	6.29068	1.52479	4.12561	3.69747e-05	0.00851133	ENSMUSG00000030409	13400	Dmpk	dystrophia myotonica-protein kinase [Source:MGI Symbol;Acc:MGI:94906]
141	ENSMUST00000156640.2	245.431	6.24987	1.61725	3.86451	0.000111312	0.0199946	ENSMUSG00000042625	224902	Safb2	scaffold attachment factor B2 [Source:MGI Symbol;Acc:MGI:2146808]
142	ENSMUST00000038628.4	283.454	6.12388	1.65688	3.69602	0.000219004	0.0336089	ENSMUSG00000037306	230815	Man1c1	mannosidase, alpha, class 1C, member 1 [Source:MGI Symbol;Acc:MGI:2446214]
143	ENSMUST00000235039.2	331.681	6.10435	1.30378	4.68204	2.84036e-06	0.000948855	ENSMUSG00000041238	225182	Rbbp8	retinoblastoma binding protein 8, endonuclease [Source:MGI Symbol;Acc:MGI:2442995]
144	ENSMUST00000220906.2	67.9769	6.09329	1.63845	3.71893	0.000200065	0.0310503	ENSMUSG00000012609	320244	Ttll5	tubulin tyrosine ligase-like family, member 5 [Source:MGI Symbol;Acc:MGI:2443657]
145	ENSMUST00000239049.2	1834.26	6.03859	1.55736	3.87746	0.000105551	0.0193402	ENSMUSG00000025221	80906	Kcnip2	Kv channel-interacting protein 2 [Source:MGI Symbol;Acc:MGI:2135916]
146	ENSMUST00000183898.2	343.837	6.03572	1.58747	3.80211	0.00014347	0.0241851	ENSMUSG00000010097	53319	Nxf1	nuclear RNA export factor 1 [Source:MGI Symbol;Acc:MGI:1858330]
147	ENSMUST00000206147.2	344.993	6.01118	1.5895	3.7818	0.000155698	0.0257706	ENSMUSG00000034342	12402	Cbl	Casitas B-lineage lymphoma [Source:MGI Symbol;Acc:MGI:88279]
148	ENSMUST00000196130.5	600.389	6.00718	1.60726	3.73753	0.000185833	0.0293387	ENSMUSG00000029560	231834	Snx8	sorting nexin 8 [Source:MGI Symbol;Acc:MGI:2443816]
149	ENSMUST00000219609.2	525.109	5.96231	1.34169	4.44389	8.8345e-06	0.00253407	ENSMUSG00000020171	64050	Yeats4	YEATS domain containing 4 [Source:MGI Symbol;Acc:MGI:1927224]
150	ENSMUST00000127820.2	61.7807	5.94434	1.43731	4.13574	3.53816e-05	0.00824858	ENSMUSG00000037868	13654	Egr2	early growth response 2 [Source:MGI Symbol;Acc:MGI:95296]
151	ENSMUST00000172363.9	292.023	5.87026	1.62	3.62363	0.000290501	0.0417727	ENSMUSG00000029088	80334	Kcnip4	Kv channel interacting protein 4 [Source:MGI Symbol;Acc:MGI:1933131]
152	ENSMUST00000190207.2	482.698	5.86723	1.56408	3.75122	0.000175973	0.0281896	ENSMUSG00000041763	22019	Tpp2	tripeptidyl peptidase II [Source:MGI Symbol;Acc:MGI:102724]
153	ENSMUST00000152906.2	137.982	5.82934	1.57854	3.69285	0.000221752	0.0338409	ENSMUSG00000016409	67050	Nkap	NFKB activating protein [Source:MGI Symbol;Acc:MGI:1914300]
154	ENSMUST00000232015.2	164.991	5.77546	1.56724	3.68511	0.000228604	0.0346933	ENSMUSG00000022721	15547	Trmt2a	TRM2 tRNA methyltransferase 2A [Source:MGI Symbol;Acc:MGI:96270]
155	ENSMUST00000138149.2	14.7263	5.72542	1.54595	3.70349	0.000212654	0.032726	ENSMUSG00000073125	574437	Xlr3b	X-linked lymphocyte-regulated 3B [Source:MGI Symbol;Acc:MGI:109505]
156	ENSMUST00000195245.6	157.677	5.72449	1.57699	3.63001	0.000283409	0.040968	ENSMUSG00000033767	229473	Tmem131l	transmembrane 131 like [Source:MGI Symbol;Acc:MGI:2443399]
157	ENSMUST00000195779.6	988.538	5.70451	1.53214	3.72324	0.00019668	0.0306117	ENSMUSG00000026773	170768	Pfkfb3	6-phosphofructo-2-kinase/fructose-2,6-biphosphatase 3 [Source:MGI Symbol;Acc:MGI:2181202]
158	ENSMUST00000155913.2	12.5554	5.67369	1.54053	3.68294	0.000230561	0.0348937	ENSMUSG00000038235	16456	F11r	F11 receptor [Source:MGI Symbol;Acc:MGI:1321398]
159	ENSMUST00000237738.2	113.491	5.57521	1.40415	3.97054	7.17103e-05	0.0141831	ENSMUSG00000024792	81909	Zfpl1	zinc finger like protein 1 [Source:MGI Symbol;Acc:MGI:1891017]
160	ENSMUST00000108364.8	24.8063	5.43446	1.48201	3.66695	0.000245466	0.0367434	ENSMUSG00000011751	80297	Sptbn4	spectrin beta, non-erythrocytic 4 [Source:MGI Symbol;Acc:MGI:1890574]
161	ENSMUST00000162636.2	108.898	5.42834	1.3408	4.04859	5.1527e-05	0.010975	ENSMUSG00000071176	234094	Arhgef10	Rho guanine nucleotide exchange factor (GEF) 10 [Source:MGI Symbol;Acc:MGI:2444453]
162	ENSMUST00000238116.2	136.879	5.42532	1.41488	3.83447	0.000125834	0.0217474	ENSMUSG00000042729	107071	Wdr74	WD repeat domain 74 [Source:MGI Symbol;Acc:MGI:2147427]
163	ENSMUST00000214543.2	96.8009	5.34678	1.42788	3.74456	0.000180713	0.0288645	ENSMUSG00000029629	75725	Phf14	PHD finger protein 14 [Source:MGI Symbol;Acc:MGI:1923539]
164	ENSMUST00000149193.8	125.242	5.33964	1.32648	4.0254	5.68775e-05	0.0119391	ENSMUSG00000026888	50915	Grb14	growth factor receptor bound protein 14 [Source:MGI Symbol;Acc:MGI:1355324]
165	ENSMUST00000107284.8	94.7585	5.32381	1.28054	4.15748	3.2178e-05	0.00763162	ENSMUSG00000006920	14055	Ezh1	enhancer of zeste 1 polycomb repressive complex 2 subunit [Source:MGI Symbol;Acc:MGI:1097695]
166	ENSMUST00000168338.2	528.636	5.31614	1.4808	3.59003	0.000330639	0.0463283	ENSMUSG00000060950	328162	Trmt61a	tRNA methyltransferase 61A [Source:MGI Symbol;Acc:MGI:2443487]
167	ENSMUST00000153628.2	77.7295	5.19525	1.39424	3.72622	0.000194376	0.0303393	ENSMUSG00000017344	22370	Vtn	vitronectin [Source:MGI Symbol;Acc:MGI:98940]
168	ENSMUST00000202556.4	333.533	5.07555	1.27561	3.97892	6.92281e-05	0.0138421	ENSMUSG00000006641	330064	Slc5a6	solute carrier family 5 (sodium-dependent vitamin transporter), member 6 [Source:MGI Symbol;Acc:MGI:2660847]
169	ENSMUST00000174779.8	2578.76	4.90852	1.23391	3.97801	6.94945e-05	0.0138448	ENSMUSG00000024387	13001	Csnk2b	casein kinase 2, beta polypeptide [Source:MGI Symbol;Acc:MGI:88548]
170	ENSMUST00000133820.2	112.082	4.58072	0.55041	8.32238	8.62152e-17	1.34954e-13	ENSMUSG00000044456	217835	Rin3	Ras and Rab interactor 3 [Source:MGI Symbol;Acc:MGI:2385708]
171	ENSMUST00000246378.1	383.034	4.52466	1.02279	4.42383	9.69674e-06	0.00273838	ENSMUSG00000082286		Pisd-ps1	phosphatidylserine decarboxylase, pseudogene 1 [Source:MGI Symbol;Acc:MGI:3842428]
172	ENSMUST00000155285.8	1248.3	4.434	0.781759	5.67183	1.41283e-08	8.06282e-06	ENSMUSG00000020184	17246	Mdm2	transformed mouse 3T3 cell double minute 2 [Source:MGI Symbol;Acc:MGI:96952]
173	ENSMUST00000176581.2	119.514	4.06395	0.949018	4.28227	1.84995e-05	0.00473604	ENSMUSG00000022010	21807	Tsc22d1	TSC22 domain family, member 1 [Source:MGI Symbol;Acc:MGI:109127]
174	ENSMUST00000161415.2	136.361	3.81674	1.04583	3.64948	0.000262775	0.0389503	ENSMUSG00000036908	54445	Unc93b1	unc-93 homolog B1, TLR signaling regulator [Source:MGI Symbol;Acc:MGI:1859307]
175	ENSMUST00000108178.2	109.958	3.7838	0.945913	4.00016	6.33003e-05	0.0130867	ENSMUSG00000028282	26885	Casp8ap2	caspase 8 associated protein 2 [Source:MGI Symbol;Acc:MGI:1349399]
176	ENSMUST00000213133.2	161.022	3.54471	0.721601	4.91229	9.00197e-07	0.000347311	ENSMUSG00000036411	68283	9530077C05Rik	RIKEN cDNA 9530077C05 gene [Source:MGI Symbol;Acc:MGI:1915533]
177	ENSMUST00000069281.8	1234.93	3.37333	0.895091	3.7687	0.000164101	0.0265205	ENSMUSG00000022684	67118	Bfar	bifunctional apoptosis regulator [Source:MGI Symbol;Acc:MGI:1914368]
178	ENSMUST00000142447.8	80.214	3.36021	0.669509	5.01892	5.19622e-07	0.000212448	ENSMUSG00000039556	54646	Ppp1r3f	protein phosphatase 1, regulatory subunit 3F [Source:MGI Symbol;Acc:MGI:1859617]
179	ENSMUST00000164591.3	99.1074	3.25127	0.821449	3.95798	7.55878e-05	0.0147898	ENSMUSG00000020009	15979	Ifngr1	interferon gamma receptor 1 [Source:MGI Symbol;Acc:MGI:107655]
180	ENSMUST00000168774.8	1381.83	3.13032	0.866725	3.61166	0.000304238	0.0434062	ENSMUSG00000013089	104156	Etv5	ets variant 5 [Source:MGI Symbol;Acc:MGI:1096867]
181	ENSMUST00000197260.2	746.4	3.03818	0.681563	4.45767	8.28539e-06	0.0024274	ENSMUSG00000044791	235626	Setd2	SET domain containing 2 [Source:MGI Symbol;Acc:MGI:1918177]
182	ENSMUST00000129973.2	551.547	2.93722	0.746622	3.93401	8.35391e-05	0.0161154	ENSMUSG00000035632	232791	Cnot3	CCR4-NOT transcription complex, subunit 3 [Source:MGI Symbol;Acc:MGI:2385261]
183	ENSMUST00000156591.8	193.656	2.89913	0.558939	5.18684	2.13887e-07	9.60491e-05	ENSMUSG00000068036	17356	Afdn	afadin, adherens junction formation factor [Source:MGI Symbol;Acc:MGI:1314653]
184	ENSMUST00000149930.3	62.3965	2.79741	0.74214	3.76939	0.000163648	0.0265205	ENSMUSG00000047250	19224	Ptgs1	prostaglandin-endoperoxide synthase 1 [Source:MGI Symbol;Acc:MGI:97797]
185	ENSMUST00000112192.8	440.902	2.62675	0.432898	6.06784	1.29642e-09	8.87822e-07	ENSMUSG00000079317	66226	Trappc2	trafficking protein particle complex 2 [Source:MGI Symbol;Acc:MGI:1913476]
186	ENSMUST00000163180.2	172.64	2.60479	0.55743	4.67285	2.97049e-06	0.000980369	ENSMUSG00000011960	12455	Ccnt1	cyclin T1 [Source:MGI Symbol;Acc:MGI:1328363]
187	ENSMUST00000218815.2	100.735	2.54734	0.681074	3.74017	0.000183894	0.0292872	ENSMUSG00000020608	67241	Smc6	structural maintenance of chromosomes 6 [Source:MGI Symbol;Acc:MGI:1914491]
188	ENSMUST00000098611.4	150.999	2.49522	0.54669	4.56422	5.0135e-06	0.00152594	ENSMUSG00000027985	16842	Lef1	lymphoid enhancer binding factor 1 [Source:MGI Symbol;Acc:MGI:96770]
189	ENSMUST00000134885.3	62.2889	2.48287	0.683481	3.63268	0.000280488	0.0408692	ENSMUSG00000022469	223864	Rapgef3	Rap guanine nucleotide exchange factor (GEF) 3 [Source:MGI Symbol;Acc:MGI:2441741]
190	ENSMUST00000130354.2	2723.32	2.40237	0.634978	3.78339	0.000154704	0.0256836	ENSMUSG00000035901	19347	Dennd5a	DENN/MADD domain containing 5A [Source:MGI Symbol;Acc:MGI:1201681]
191	ENSMUST00000192710.2	216.312	2.3843	0.63086	3.77945	0.000157175	0.0259368	ENSMUSG00000026575	171567	Nme7	NME/NM23 family member 7 [Source:MGI Symbol;Acc:MGI:2449121]
192	ENSMUST00000151143.2	306.712	2.26022	0.627173	3.60382	0.00031358	0.0442778	ENSMUSG00000027333	228608	Smox	spermine oxidase [Source:MGI Symbol;Acc:MGI:2445356]
193	ENSMUST00000195640.2	7966.06	2.24399	0.616952	3.63721	0.000275603	0.0403721	ENSMUSG00000033900	213582	Map9	microtubule-associated protein 9 [Source:MGI Symbol;Acc:MGI:2442208]
194	ENSMUST00000107168.8	52.9425	2.1723	0.605968	3.58484	0.000337285	0.0470191	ENSMUSG00000052373	13384	Mpp3	membrane protein, palmitoylated 3 (MAGUK p55 subfamily member 3) [Source:MGI Symbol;Acc:MGI:1328354]
195	ENSMUST00000194206.2	8598.37	2.10048	0.450109	4.6666	3.06229e-06	0.000998633	ENSMUSG00000032936	235604	Camkv	CaM kinase-like vesicle-associated [Source:MGI Symbol;Acc:MGI:2384296]
196	ENSMUST00000200063.2	144.604	2.00085	0.429285	4.66088	3.14864e-06	0.00100351	ENSMUSG00000038170	83679	Pde4dip	phosphodiesterase 4D interacting protein (myomegalin) [Source:MGI Symbol;Acc:MGI:1891434]
197	ENSMUST00000180600.2	110.491	1.97515	0.308892	6.39431	1.61269e-10	1.3187e-07	ENSMUSG00000097891	100042074	Gm3650	predicted gene 3650 [Source:MGI Symbol;Acc:MGI:3781826]
198	ENSMUST00000230393.2	162.462	1.66177	0.40611	4.09194	4.27786e-05	0.00956599	ENSMUSG00000036606	140570	Plxnb2	plexin B2 [Source:MGI Symbol;Acc:MGI:2154239]
199	ENSMUST00000234893.2	1311.52	1.61342	0.431776	3.73669	0.000186455	0.0293387	ENSMUSG00000059208	76936	Hnrnpm	heterogeneous nuclear ribonucleoprotein M [Source:MGI Symbol;Acc:MGI:1926465]
200	ENSMUST00000107057.8	9511.96	1.44986	0.291692	4.97051	6.67762e-07	0.000267037	ENSMUSG00000028565	18027	Nfia	nuclear factor I/A [Source:MGI Symbol;Acc:MGI:108056]
201	ENSMUST00000107413.2	4147.33	1.41275	0.390402	3.61871	0.000296075	0.0424628	ENSMUSG00000047824	68911	Pygo2	pygopus 2 [Source:MGI Symbol;Acc:MGI:1916161]
202	ENSMUST00000219574.2	1129.14	1.33851	0.294224	4.54928	5.38305e-06	0.00162937	ENSMUSG00000020078	30930	Vps26a	VPS26 retromer complex component A [Source:MGI Symbol;Acc:MGI:1353654]
203	ENSMUST00000150965.8	1224.99	1.30887	0.336326	3.89167	9.95566e-05	0.0184892	ENSMUSG00000008855	15184	Hdac5	histone deacetylase 5 [Source:MGI Symbol;Acc:MGI:1333784]
204	ENSMUST00000078918.10	134.406	1.23745	0.312426	3.96076	7.47115e-05	0.0146708	ENSMUSG00000062797	67669	Hikeshi	heat shock protein nuclear import factor [Source:MGI Symbol;Acc:MGI:96738]
205	ENSMUST00000219374.2	6697.41	1.23555	0.320408	3.85619	0.000115168	0.0204193	ENSMUSG00000061032	18114	Rrp1	ribosomal RNA processing 1 [Source:MGI Symbol;Acc:MGI:1203500]
206	ENSMUST00000072431.13	1219.71	1.18535	0.251635	4.71059	2.46999e-06	0.000840502	ENSMUSG00000040928	74648	S100pbp	S100P binding protein [Source:MGI Symbol;Acc:MGI:1921898]
207	ENSMUST00000167025.2	328.232	1.15694	0.202645	5.70917	1.13526e-08	6.68776e-06	ENSMUSG00000062203	14852	Gspt1	G1 to S phase transition 1 [Source:MGI Symbol;Acc:MGI:1316728]
208	ENSMUST00000145706.2	375.283	1.12819	0.292056	3.86293	0.000112035	0.0200587	ENSMUSG00000039738	52864	Slx4	SLX4 structure-specific endonuclease subunit homolog (S. cerevisiae) [Source:MGI Symbol;Acc:MGI:106299]
209	ENSMUST00000113782.10	501.963	1.10986	0.287561	3.85956	0.000113591	0.0202053	ENSMUSG00000024436	66973	Mrps18b	mitochondrial ribosomal protein S18B [Source:MGI Symbol;Acc:MGI:1914223]
210	ENSMUST00000167107.10	261.768	1.04541	0.25046	4.17394	2.99376e-05	0.00719369	ENSMUSG00000055240	22643	Zfp101	zinc finger protein 101 [Source:MGI Symbol;Acc:MGI:107547]
211	ENSMUST00000199381.2	434.558	1.0197	0.236629	4.30928	1.63787e-05	0.00429342	ENSMUSG00000040943	214133	Tet2	tet methylcytosine dioxygenase 2 [Source:MGI Symbol;Acc:MGI:2443298]
212	ENSMUST00000025270.8	2047.43	-1.02538	0.264636	-3.87467	0.000106771	0.0194337	ENSMUSG00000024404	66878	Riok3	RIO kinase 3 [Source:MGI Symbol;Acc:MGI:1914128]
213	ENSMUST00000162236.8	114.057	-1.27879	0.326878	-3.91214	9.14806e-05	0.0172823	ENSMUSG00000018501	20185	Ncor1	nuclear receptor co-repressor 1 [Source:MGI Symbol;Acc:MGI:1349717]
214	ENSMUST00000169480.8	5958.91	-1.40148	0.38349	-3.65453	0.000257652	0.038358	ENSMUSG00000023927	20230	Satb1	special AT-rich sequence binding protein 1 [Source:MGI Symbol;Acc:MGI:105084]
215	ENSMUST00000182276.3	266.889	-1.45104	0.296878	-4.88766	1.02043e-06	0.000388231	ENSMUSG00000025077	55947	Dclre1a	DNA cross-link repair 1A [Source:MGI Symbol;Acc:MGI:1930042]
216	ENSMUST00000205406.2	11893.2	-1.46107	0.226169	-6.46006	1.04661e-10	8.82147e-08	ENSMUSG00000118642		AY036118	cDNA sequence AY036118 [Source:MGI Symbol;Acc:MGI:2158419]
217	ENSMUST00000113263.8	614.832	-1.55384	0.388746	-3.99705	6.41356e-05	0.0131713	ENSMUSG00000023991	74123	Foxp4	forkhead box P4 [Source:MGI Symbol;Acc:MGI:1921373]
218	ENSMUST00000217116.2	380012	-1.74048	0.217159	-8.01475	1.10357e-15	1.43953e-12	ENSMUSG00000035202	102436	Lars2	leucyl-tRNA synthetase, mitochondrial [Source:MGI Symbol;Acc:MGI:2142973]
219	ENSMUST00000225477.2	751.156	-2.14846	0.411775	-5.21755	1.81309e-07	8.20925e-05	ENSMUSG00000024268	108013	Celf4	CUGBP, Elav-like family member 4 [Source:MGI Symbol;Acc:MGI:1932407]
220	ENSMUST00000143073.8	198.538	-2.22224	0.349567	-6.35711	2.05586e-10	1.65636e-07	ENSMUSG00000028461	622404	Ccdc107	coiled-coil domain containing 107 [Source:MGI Symbol;Acc:MGI:1913423]
221	ENSMUST00000227614.2	348.842	-2.31896	0.393787	-5.88887	3.88836e-09	2.44859e-06	ENSMUSG00000071470	239083	Ccnb1ip1	cyclin B1 interacting protein 1 [Source:MGI Symbol;Acc:MGI:2685134]
222	ENSMUST00000065784.6	31.0888	-2.7593	0.503011	-5.48557	4.12142e-08	2.17112e-05	ENSMUSG00000033658	234733	Ddx19b	DEAD box helicase 19b [Source:MGI Symbol;Acc:MGI:2148251]
223	ENSMUST00000217128.2	64.3847	-2.77509	0.637771	-4.35123	1.35374e-05	0.00360619	ENSMUSG00000032312	12988	Csk	c-src tyrosine kinase [Source:MGI Symbol;Acc:MGI:88537]
224	ENSMUST00000176409.2	592.332	-2.8007	0.732264	-3.82471	0.000130927	0.0222762	ENSMUSG00000022321	320873	Cdh10	cadherin 10 [Source:MGI Symbol;Acc:MGI:107436]
225	ENSMUST00000166619.8	1591.39	-3.08432	0.595214	-5.18187	2.19673e-07	9.78455e-05	ENSMUSG00000025730	224624	Rab40c	Rab40C, member RAS oncogene family [Source:MGI Symbol;Acc:MGI:2183454]
226	ENSMUST00000199096.2	492.988	-3.38468	0.639122	-5.29583	1.18477e-07	5.64423e-05	ENSMUSG00000055204	81702	Ankrd17	ankyrin repeat domain 17 [Source:MGI Symbol;Acc:MGI:1932101]
227	ENSMUST00000220878.2	260.99	-3.3987	0.931954	-3.64686	0.000265469	0.0390967	ENSMUSG00000036613	380752	Eipr1	EARP complex and GARP complex interacting protein 1 [Source:MGI Symbol;Acc:MGI:1289332]
228	ENSMUST00000116653.3	92.617	-3.51574	0.901182	-3.90125	9.56972e-05	0.017955	ENSMUSG00000024483	108857	Ankhd1	ankyrin repeat and KH domain containing 1 [Source:MGI Symbol;Acc:MGI:1921733]
229	ENSMUST00000137268.8	622.482	-4.48577	1.17138	-3.82947	0.00012842	0.0220552	ENSMUSG00000032727	218613	Mier3	MIER family member 3 [Source:MGI Symbol;Acc:MGI:2442317]
230	ENSMUST00000109394.3	2363.88	-4.64546	1.28744	-3.60831	0.000308203	0.043631	ENSMUSG00000031885	12400	Cbfb	core binding factor beta [Source:MGI Symbol;Acc:MGI:99851]
231	ENSMUST00000125156.2	184.345	-4.91665	1.3025	-3.77478	0.000160152	0.0262697	ENSMUSG00000025155	68730	Dus1l	dihydrouridine synthase 1-like (S. cerevisiae) [Source:MGI Symbol;Acc:MGI:1915980]
232	ENSMUST00000161208.2	40.2904	-5.04146	1.31874	-3.82294	0.000131869	0.0223508	ENSMUSG00000031782	67914	Coq9	coenzyme Q9 [Source:MGI Symbol;Acc:MGI:1915164]
233	ENSMUST00000216178.2	20.7763	-5.10042	1.33436	-3.82236	0.000132181	0.0223508	ENSMUSG00000040883	235043	Tmem205	transmembrane protein 205 [Source:MGI Symbol;Acc:MGI:3045495]
234	ENSMUST00000126383.2	74.0139	-5.18921	1.42201	-3.64921	0.000263053	0.0389503	ENSMUSG00000013858	216157	Tmem259	transmembrane protein 259 [Source:MGI Symbol;Acc:MGI:2177957]
235	ENSMUST00000199424.2	12.5983	-5.30097	1.36166	-3.89301	9.90061e-05	0.0184495	ENSMUSG00000055204	81702	Ankrd17	ankyrin repeat domain 17 [Source:MGI Symbol;Acc:MGI:1932101]
236	ENSMUST00000133902.8	2274.92	-5.30644	1.24008	-4.27911	1.87642e-05	0.00478147	ENSMUSG00000028760	230861	Eif4g3	eukaryotic translation initiation factor 4 gamma, 3 [Source:MGI Symbol;Acc:MGI:1923935]
237	ENSMUST00000134441.2	659.439	-5.31539	1.47705	-3.59865	0.000319871	0.04505	ENSMUSG00000019578	66530	Ubxn6	UBX domain protein 6 [Source:MGI Symbol;Acc:MGI:1913780]
238	ENSMUST00000206133.2	33.6585	-5.3576	1.29064	-4.1511	3.30878e-05	0.00778004	ENSMUSG00000033790	233276	Tubgcp5	tubulin, gamma complex associated protein 5 [Source:MGI Symbol;Acc:MGI:2178836]
239	ENSMUST00000141779.6	1372.9	-5.35933	1.4836	-3.61239	0.000303382	0.0433972	ENSMUSG00000039886	215210	Tmem120a	transmembrane protein 120A [Source:MGI Symbol;Acc:MGI:2686991]
240	ENSMUST00000146084.8	551.173	-5.41584	1.24477	-4.35087	1.35596e-05	0.00360619	ENSMUSG00000020623	26399	Map2k6	mitogen-activated protein kinase kinase 6 [Source:MGI Symbol;Acc:MGI:1346870]
241	ENSMUST00000159330.8	596.148	-5.54381	1.49109	-3.71796	0.000200842	0.0310828	ENSMUSG00000031878	234664	Nae1	NEDD8 activating enzyme E1 subunit 1 [Source:MGI Symbol;Acc:MGI:2384561]
242	ENSMUST00000138316.2	1114.85	-5.54816	1.52592	-3.63595	0.000276954	0.0404619	ENSMUSG00000023266	107971	Frs3	fibroblast growth factor receptor substrate 3 [Source:MGI Symbol;Acc:MGI:2135965]
243	ENSMUST00000152670.2	57.0445	-5.64425	1.46942	-3.84113	0.000122469	0.0213003	ENSMUSG00000055053	18029	Nfic	nuclear factor I/C [Source:MGI Symbol;Acc:MGI:109591]
244	ENSMUST00000113222.4	10982.6	-5.86149	1.54548	-3.79266	0.00014904	0.0250469	ENSMUSG00000026797	20910	Stxbp1	syntaxin binding protein 1 [Source:MGI Symbol;Acc:MGI:107363]
245	ENSMUST00000226463.2	112.755	-5.8863	1.26917	-4.63792	3.51936e-06	0.00110178	ENSMUSG00000022178	16475	Ajuba	ajuba LIM protein [Source:MGI Symbol;Acc:MGI:1341886]
246	ENSMUST00000212880.2	424.913	-5.90847	1.37849	-4.28618	1.81774e-05	0.00467542	ENSMUSG00000001472	66855	Tcf25	transcription factor 25 (basic helix-loop-helix) [Source:MGI Symbol;Acc:MGI:1914105]
247	ENSMUST00000194014.2	30.2842	-5.94376	1.45969	-4.07192	4.66275e-05	0.0103006	ENSMUSG00000032590	235606	Apeh	acylpeptide hydrolase [Source:MGI Symbol;Acc:MGI:88041]
248	ENSMUST00000156667.2	189.541	-5.94905	1.3222	-4.49936	6.81569e-06	0.00202937	ENSMUSG00000033970	69263	Rfc3	replication factor C (activator 1) 3 [Source:MGI Symbol;Acc:MGI:1916513]
249	ENSMUST00000152967.8	72.8595	-5.99455	1.44602	-4.14556	3.38981e-05	0.00793651	ENSMUSG00000006005	108989	Tpr	translocated promoter region, nuclear basket protein [Source:MGI Symbol;Acc:MGI:1922066]
250	ENSMUST00000107397.2	1392.39	-6.03476	0.869337	-6.94179	3.87164e-12	3.78771e-09	ENSMUSG00000017176	68106	Nt5c3b	5'-nucleotidase, cytosolic IIIB [Source:MGI Symbol;Acc:MGI:1915356]
251	ENSMUST00000217721.2	4.45979	-6.05669	1.38833	-4.36257	1.28542e-05	0.00348629	ENSMUSG00000012076	52592	Brms1l	breast cancer metastasis-suppressor 1-like [Source:MGI Symbol;Acc:MGI:1196337]
252	ENSMUST00000174780.2	47.2305	-6.06482	1.51965	-3.99093	6.58156e-05	0.0134044	ENSMUSG00000037638	382639	Zbtb42	zinc finger and BTB domain containing 42 [Source:MGI Symbol;Acc:MGI:3644133]
253	ENSMUST00000169580.2	1234.44	-6.17566	1.3038	-4.73665	2.1728e-06	0.000743995	ENSMUSG00000006498	19205	Ptbp1	polypyrimidine tract binding protein 1 [Source:MGI Symbol;Acc:MGI:97791]
254	ENSMUST00000231897.2	1998.54	-6.18684	1.23129	-5.0247	5.04221e-07	0.000207701	ENSMUSG00000006998	21762	Psmd2	proteasome (prosome, macropain) 26S subunit, non-ATPase, 2 [Source:MGI Symbol;Acc:MGI:1096584]
255	ENSMUST00000190155.7	1176.32	-6.21998	1.2941	-4.8064	1.53669e-06	0.000561262	ENSMUSG00000025917	26754	Cops5	COP9 signalosome subunit 5 [Source:MGI Symbol;Acc:MGI:1349415]
256	ENSMUST00000234924.2	352.001	-6.23594	1.33621	-4.6669	3.05779e-06	0.000998633	ENSMUSG00000024234	67440	Mtpap	mitochondrial poly(A) polymerase [Source:MGI Symbol;Acc:MGI:1914690]
257	ENSMUST00000149989.2	548.328	-6.27168	1.59166	-3.94034	8.13651e-05	0.0158073	ENSMUSG00000071074	28064	Yipf3	Yip1 domain family, member 3 [Source:MGI Symbol;Acc:MGI:106280]
258	ENSMUST00000236873.2	670.223	-6.4513	1.80576	-3.57261	0.000353437	0.0490212	ENSMUSG00000024587	70223	Nars	asparaginyl-tRNA synthetase [Source:MGI Symbol;Acc:MGI:1917473]
259	ENSMUST00000160410.8	18.2144	-6.47907	1.71881	-3.7695	0.000163572	0.0265205	ENSMUSG00000022550	268822	Adck5	aarF domain containing kinase 5 [Source:MGI Symbol;Acc:MGI:2679274]
260	ENSMUST00000176140.8	250.619	-6.49798	1.72095	-3.77582	0.000159482	0.0262384	ENSMUSG00000009739	19009	Pou6f1	POU domain, class 6, transcription factor 1 [Source:MGI Symbol;Acc:MGI:102935]
261	ENSMUST00000122231.8	430.453	-6.52674	1.62826	-4.00842	6.11271e-05	0.0126853	ENSMUSG00000020070	70432	Rufy2	RUN and FYVE domain-containing 2 [Source:MGI Symbol;Acc:MGI:1917682]
262	ENSMUST00000210540.2	1729.63	-6.55239	1.65913	-3.9493	7.83812e-05	0.0152818	ENSMUSG00000070570	72961	Slc17a7	solute carrier family 17 (sodium-dependent inorganic phosphate cotransporter), member 7 [Source:MGI Symbol;Acc:MGI:1920211]
263	ENSMUST00000114546.9	22.5583	-6.62295	1.66959	-3.9668	7.28444e-05	0.0143556	ENSMUSG00000031351	22673	Zfp185	zinc finger protein 185 [Source:MGI Symbol;Acc:MGI:108095]
264	ENSMUST00000140932.2	90.5611	-6.64608	1.37377	-4.83785	1.31253e-06	0.000489172	ENSMUSG00000008540	56615	Mgst1	microsomal glutathione S-transferase 1 [Source:MGI Symbol;Acc:MGI:1913850]
265	ENSMUST00000106462.9	29.8331	-6.70086	1.70381	-3.93287	8.39387e-05	0.0161357	ENSMUSG00000028689	68394	Ccdc163	coiled-coil domain containing 163 [Source:MGI Symbol;Acc:MGI:1915644]
266	ENSMUST00000229822.2	5619.5	-6.72288	1.64086	-4.09717	4.18227e-05	0.00939056	ENSMUSG00000056851	18521	Pcbp2	poly(rC) binding protein 2 [Source:MGI Symbol;Acc:MGI:108202]
267	ENSMUST00000152528.2	142.953	-6.81292	1.7392	-3.91728	8.95541e-05	0.0170358	ENSMUSG00000024791	67849	Cdca5	cell division cycle associated 5 [Source:MGI Symbol;Acc:MGI:1915099]
268	ENSMUST00000138401.2	739.34	-6.83332	1.37939	-4.95387	7.27518e-07	0.000287053	ENSMUSG00000021377	110052	Dek	DEK proto-oncogene (DNA binding) [Source:MGI Symbol;Acc:MGI:1926209]
269	ENSMUST00000160731.2	11.6234	-6.8557	1.68496	-4.06877	4.72613e-05	0.0103986	ENSMUSG00000036879	102093	Phkb	phosphorylase kinase beta [Source:MGI Symbol;Acc:MGI:97578]
270	ENSMUST00000222623.2	104.255	-6.90127	1.41453	-4.87884	1.06712e-06	0.000403196	ENSMUSG00000034912	320772	Mdga2	MAM domain containing glycosylphosphatidylinositol anchor 2 [Source:MGI Symbol;Acc:MGI:2444706]
271	ENSMUST00000209518.2	324.062	-6.92269	1.90705	-3.63006	0.00028336	0.040968	ENSMUSG00000031666	19651	Rbl2	RB transcriptional corepressor like 2 [Source:MGI Symbol;Acc:MGI:105085]
272	ENSMUST00000155960.8	4.43391	-6.93634	1.86921	-3.71084	0.000206569	0.0318791	ENSMUSG00000071064	622675	Zfp827	zinc finger protein 827 [Source:MGI Symbol;Acc:MGI:2444807]
273	ENSMUST00000174000.2	113.428	-6.94106	1.74109	-3.98661	6.70228e-05	0.0135495	ENSMUSG00000090523	71683	Gypc	glycophorin C [Source:MGI Symbol;Acc:MGI:1098566]
274	ENSMUST00000119603.2	290.235	-6.95599	1.71772	-4.04954	5.13192e-05	0.010975	ENSMUSG00000024776	76630	Stambpl1	STAM binding protein like 1 [Source:MGI Symbol;Acc:MGI:1923880]
275	ENSMUST00000029499.15	1051.78	-6.98391	1.79882	-3.88249	0.000103392	0.0190721	ENSMUSG00000027894	229706	Slc6a17	solute carrier family 6 (neurotransmitter transporter), member 17 [Source:MGI Symbol;Acc:MGI:2442535]
276	ENSMUST00000092508.12	756.594	-6.9958	1.84557	-3.7906	0.000150284	0.0251787	ENSMUSG00000020111	216001	Micu1	mitochondrial calcium uptake 1 [Source:MGI Symbol;Acc:MGI:2384909]
277	ENSMUST00000031082.8	102.068	-7.01574	1.81309	-3.8695	0.000109059	0.0196732	ENSMUSG00000029186	67073	Pi4k2b	phosphatidylinositol 4-kinase type 2 beta [Source:MGI Symbol;Acc:MGI:1914323]
278	ENSMUST00000113331.8	541.854	-7.02189	1.7192	-4.08439	4.4193e-05	0.00984211	ENSMUSG00000039205	68379	Ciz1	CDKN1A interacting zinc finger protein 1 [Source:MGI Symbol;Acc:MGI:1920234]
279	ENSMUST00000137293.8	170.96	-7.06274	1.50198	-4.70229	2.57265e-06	0.000870034	ENSMUSG00000040455	77593	Usp45	ubiquitin specific petidase 45 [Source:MGI Symbol;Acc:MGI:101850]
280	ENSMUST00000175741.8	216.554	-7.06943	1.51187	-4.67596	2.92587e-06	0.000971495	ENSMUSG00000018733	103737	Pex12	peroxisomal biogenesis factor 12 [Source:MGI Symbol;Acc:MGI:2144177]
281	ENSMUST00000148983.2	6.89047	-7.07924	1.84773	-3.83131	0.00012746	0.0219593	ENSMUSG00000019715	74412	Gle1	GLE1 RNA export mediator (yeast) [Source:MGI Symbol;Acc:MGI:1921662]
282	ENSMUST00000159385.8	496.896	-7.22394	1.22185	-5.9123	3.37372e-09	2.14921e-06	ENSMUSG00000032131	192663	Abcg4	ATP binding cassette subfamily G member 4 [Source:MGI Symbol;Acc:MGI:1890594]
283	ENSMUST00000178868.8	2087.33	-7.25272	1.71112	-4.23858	2.24941e-05	0.00560165	ENSMUSG00000024735	28000	Prpf19	pre-mRNA processing factor 19 [Source:MGI Symbol;Acc:MGI:106247]
284	ENSMUST00000210297.2	56.9901	-7.27181	1.36516	-5.32671	1.00006e-07	4.8061e-05	ENSMUSG00000040212	13732	Emp3	epithelial membrane protein 3 [Source:MGI Symbol;Acc:MGI:1098729]
285	ENSMUST00000140845.2	1004.54	-7.38211	1.46426	-5.04155	4.61786e-07	0.000191662	ENSMUSG00000031367	108012	Ap1s2	adaptor-related protein complex 1, sigma 2 subunit [Source:MGI Symbol;Acc:MGI:1889383]
286	ENSMUST00000029347.14	151.089	-7.38435	1.44493	-5.11052	3.21267e-07	0.00013859	ENSMUSG00000027778	68259	Ift80	intraflagellar transport 80 [Source:MGI Symbol;Acc:MGI:1915509]
287	ENSMUST00000167455.8	211.762	-7.56271	1.86617	-4.05253	5.06667e-05	0.010975	ENSMUSG00000061904	18674	Slc25a3	solute carrier family 25 (mitochondrial carrier, phosphate carrier), member 3 [Source:MGI Symbol;Acc:MGI:1353498]
288	ENSMUST00000112657.9	391.969	-7.60589	1.84195	-4.12927	3.63918e-05	0.00841249	ENSMUSG00000054423	27062	Cadps	Ca2+-dependent secretion activator [Source:MGI Symbol;Acc:MGI:1350922]
289	ENSMUST00000231039.2	65.5414	-7.61723	1.45738	-5.22667	1.72587e-07	7.9457e-05	ENSMUSG00000022464	69354	Slc38a4	solute carrier family 38, member 4 [Source:MGI Symbol;Acc:MGI:1916604]
290	ENSMUST00000228916.2	51.3339	-7.72764	2.06744	-3.73779	0.000185644	0.0293387	ENSMUSG00000039007	54381	Cpq	carboxypeptidase Q [Source:MGI Symbol;Acc:MGI:1889205]
291	ENSMUST00000090896.10	127.46	-7.74778	1.44109	-5.37634	7.60131e-08	3.78587e-05	ENSMUSG00000034903	319876	Cobll1	Cobl-like 1 [Source:MGI Symbol;Acc:MGI:2442894]
292	ENSMUST00000058033.9	243.707	-7.87048	1.67905	-4.68745	2.76632e-06	0.000929787	ENSMUSG00000049076	78618	Acap2	ArfGAP with coiled-coil, ankyrin repeat and PH domains 2 [Source:MGI Symbol;Acc:MGI:1925868]
293	ENSMUST00000112404.9	95.1755	-7.89368	1.39125	-5.67381	1.39655e-08	8.05383e-06	ENSMUSG00000031298	237175	Adgrg2	adhesion G protein-coupled receptor G2 [Source:MGI Symbol;Acc:MGI:2446854]
294	ENSMUST00000099307.4	49.3766	-8.041	1.67959	-4.78749	1.68882e-06	0.000608707	ENSMUSG00000074766	319909	Ism1	isthmin 1, angiogenesis inhibitor [Source:MGI Symbol;Acc:MGI:2442963]
295	ENSMUST00000159840.8	414.114	-8.11805	1.6734	-4.85123	1.22697e-06	0.000460417	ENSMUSG00000028931	16498	Kcnab2	potassium voltage-gated channel, shaker-related subfamily, beta member 2 [Source:MGI Symbol;Acc:MGI:109239]
296	ENSMUST00000076046.7	118.041	-8.20558	2.19629	-3.7361	0.000186895	0.0293387	ENSMUSG00000059326	12982	Csf2ra	colony stimulating factor 2 receptor, alpha, low-affinity (granulocyte-macrophage) [Source:MGI Symbol;Acc:MGI:1339754]
297	ENSMUST00000151874.8	58.8557	-8.31501	1.88892	-4.40199	1.07264e-05	0.00298304	ENSMUSG00000026427	16865	Eif2d	eukaryotic translation initiation factor 2D [Source:MGI Symbol;Acc:MGI:109342]
298	ENSMUST00000113700.8	230.877	-8.43465	2.20376	-3.82738	0.000129512	0.0221042	ENSMUSG00000046679	232196	C87436	expressed sequence C87436 [Source:MGI Symbol;Acc:MGI:2141787]
299	ENSMUST00000107777.9	338.775	-8.45158	1.92107	-4.39942	1.08539e-05	0.00300325	ENSMUSG00000035517	100121	Tdrd7	tudor domain containing 7 [Source:MGI Symbol;Acc:MGI:2140279]
300	ENSMUST00000236296.2	11.5096	-8.59244	1.93853	-4.43244	9.31727e-06	0.00265862	ENSMUSG00000025026	27360	Add3	adducin 3 (gamma) [Source:MGI Symbol;Acc:MGI:1351615]
301	ENSMUST00000113054.9	28.6245	-8.77928	2.45711	-3.57301	0.000352901	0.0490212	ENSMUSG00000029381	27428	Shroom3	shroom family member 3 [Source:MGI Symbol;Acc:MGI:1351655]
302	ENSMUST00000207063.2	16.0454	-9.08063	2.26356	-4.01167	6.02915e-05	0.0125594	ENSMUSG00000035227	66624	Spcs2	signal peptidase complex subunit 2 homolog (S. cerevisiae) [Source:MGI Symbol;Acc:MGI:1913874]
303	ENSMUST00000118733.8	201.258	-9.18774	2.29875	-3.99685	6.41903e-05	0.0131713	ENSMUSG00000031543	11733	Ank1	ankyrin 1, erythroid [Source:MGI Symbol;Acc:MGI:88024]
304	ENSMUST00000006205.14	135.522	-9.24581	2.57142	-3.59561	0.000323637	0.0454635	ENSMUSG00000024483	108857	Ankhd1	ankyrin repeat and KH domain containing 1 [Source:MGI Symbol;Acc:MGI:1921733]
305	ENSMUST00000119369.2	46.2843	-9.26033	2.45931	-3.76542	0.000166267	0.0267915	ENSMUSG00000030170	22419	Wnt5b	wingless-type MMTV integration site family, member 5B [Source:MGI Symbol;Acc:MGI:98959]
306	ENSMUST00000055576.12	44.1979	-9.62853	2.65445	-3.62732	0.000286381	0.0412885	ENSMUSG00000030513	18553	Pcsk6	proprotein convertase subtilisin/kexin type 6 [Source:MGI Symbol;Acc:MGI:102897]
307	ENSMUST00000049207.9	234.884	-15.2537	2.76728	-5.51214	3.54494e-08	1.94213e-05	ENSMUSG00000039427	208211	Alg1	asparagine-linked glycosylation 1 (beta-1,4-mannosyltransferase) [Source:MGI Symbol;Acc:MGI:2384774]
308	ENSMUST00000172882.2	35.5218	-16.824	3.39627	-4.95366	7.28294e-07	0.000287053	ENSMUSG00000024392	224727	Bag6	BCL2-associated athanogene 6 [Source:MGI Symbol;Acc:MGI:1919439]
309	ENSMUST00000128395.2	7.28873	-17.3369	4.63802	-3.73799	0.000185495	0.0293387	ENSMUSG00000035960	11792	Apex1	apurinic/apyrimidinic endonuclease 1 [Source:MGI Symbol;Acc:MGI:88042]
310	ENSMUST00000234998.2	19.8148	-17.8611	3.7343	-4.78299	1.72707e-06	0.000618428	ENSMUSG00000024480	11777	Ap3s1	adaptor-related protein complex 3, sigma 1 subunit [Source:MGI Symbol;Acc:MGI:1337062]
311	ENSMUST00000069430.15	56.5551	-17.9526	2.83414	-6.33443	2.38215e-10	1.89143e-07	ENSMUSG00000021000	338320	Mia2	MIA SH3 domain ER export factor 2 [Source:MGI Symbol;Acc:MGI:2159614]
312	ENSMUST00000160318.2	17.1297	-18.4402	4.48116	-4.11505	3.87097e-05	0.00879979	ENSMUSG00000073481	67247	Mtarc2	mitochondrial amidoxime reducing component 2 [Source:MGI Symbol;Acc:MGI:1914497]
313	ENSMUST00000221042.2	50.0367	-18.8518	4.07295	-4.62853	3.68265e-06	0.00114635	ENSMUSG00000054309	54451	Cpsf3	cleavage and polyadenylation specificity factor 3 [Source:MGI Symbol;Acc:MGI:1859328]
314	ENSMUST00000120707.2	50.7013	-18.902	4.30226	-4.3935	1.11539e-05	0.0030554	ENSMUSG00000022677	66086	Cep20	centrosomal protein 20 [Source:MGI Symbol;Acc:MGI:1913336]
315	ENSMUST00000161984.8	38.0655	-18.953	4.66347	-4.06415	4.82082e-05	0.0105613	ENSMUSG00000029510	71951	Gpc2	glypican 2 (cerebroglycan) [Source:MGI Symbol;Acc:MGI:1919201]
316	ENSMUST00000149692.2	45.8705	-18.985	3.10063	-6.12295	9.18571e-10	6.4519e-07	ENSMUSG00000089865		Gm44503	predicted readthrough transcript (NMD candidate), 44503 [Source:MGI Symbol;Acc:MGI:5141975]
317	ENSMUST00000115594.8	18.982	-19.2426	5.07778	-3.78957	0.000150909	0.0252064	ENSMUSG00000031171	54632	Ftsj1	FtsJ RNA methyltransferase homolog 1 (E. coli) [Source:MGI Symbol;Acc:MGI:1859648]
318	ENSMUST00000100063.9	21.9462	-19.413	5.14618	-3.77231	0.000161743	0.0264516	ENSMUSG00000075316	20274	Scn9a	sodium channel, voltage-gated, type IX, alpha [Source:MGI Symbol;Acc:MGI:107636]
319	ENSMUST00000064225.14	59.473	-19.4663	4.08426	-4.76619	1.87744e-06	0.000655144	ENSMUSG00000019775	56533	Rgs17	regulator of G-protein signaling 17 [Source:MGI Symbol;Acc:MGI:1927469]
320	ENSMUST00000166097.8	8.79709	-19.4819	5.1458	-3.78597	0.000153108	0.025496	ENSMUSG00000025245	93730	Lztfl1	leucine zipper transcription factor-like 1 [Source:MGI Symbol;Acc:MGI:1934860]
321	ENSMUST00000202714.4	34.0995	-19.5006	4.84302	-4.02653	5.66048e-05	0.0119391	ENSMUSG00000029924	72144	Slc37a3	solute carrier family 37 (glycerol-3-phosphate transporter), member 3 [Source:MGI Symbol;Acc:MGI:1919394]
322	ENSMUST00000169911.8	31.042	-19.642	2.35399	-8.34414	7.17337e-17	1.15588e-13	ENSMUSG00000078765	233073	U2af1l4	U2 small nuclear RNA auxiliary factor 1-like 4 [Source:MGI Symbol;Acc:MGI:2678374]
323	ENSMUST00000189817.7	23.1312	-19.7729	5.14356	-3.84421	0.000120942	0.0211691	ENSMUSG00000034973	320615	Dop1a	DOP1 leucine zipper like protein A [Source:MGI Symbol;Acc:MGI:1289294]
324	ENSMUST00000092614.9	176.445	-19.8773	2.36301	-8.41188	4.03491e-17	6.90801e-14	ENSMUSG00000069678	69837	Pcgf1	polycomb group ring finger 1 [Source:MGI Symbol;Acc:MGI:1917087]
325	ENSMUST00000160878.8	322.064	-19.8859	2.41599	-8.23094	1.85751e-16	2.67805e-13	ENSMUSG00000003500	23917	Impdh1	inosine monophosphate dehydrogenase 1 [Source:MGI Symbol;Acc:MGI:96567]
326	ENSMUST00000169003.8	36.7128	-19.9571	2.46214	-8.10558	5.24957e-16	7.0147e-13	ENSMUSG00000032387	71973	Rbpms2	RNA binding protein with multiple splicing 2 [Source:MGI Symbol;Acc:MGI:1919223]
327	ENSMUST00000071487.13	228.292	-20.1405	2.63415	-7.64592	2.07463e-14	2.41831e-11	ENSMUSG00000037331	73158	Larp1	La ribonucleoprotein domain family, member 1 [Source:MGI Symbol;Acc:MGI:1890165]
328	ENSMUST00000042675.9	26.5651	-20.2537	5.14154	-3.93922	8.17462e-05	0.0158253	ENSMUSG00000028745	12345	Capzb	capping protein (actin filament) muscle Z-line, beta [Source:MGI Symbol;Acc:MGI:104652]
329	ENSMUST00000117425.8	340.651	-20.3051	2.30515	-8.80859	1.26735e-18	2.5716e-15	ENSMUSG00000015806	110391	Qdpr	quinoid dihydropteridine reductase [Source:MGI Symbol;Acc:MGI:97836]
330	ENSMUST00000202082.4	9.4561	-20.4855	5.1401	-3.98542	6.73607e-05	0.0135625	ENSMUSG00000029203	53323	Ube2k	ubiquitin-conjugating enzyme E2K [Source:MGI Symbol;Acc:MGI:1858216]
331	ENSMUST00000191213.7	35.0135	-20.6511	5.14003	-4.01769	5.87718e-05	0.0122896	ENSMUSG00000032407	67958	U2surp	U2 snRNP-associated SURP domain containing [Source:MGI Symbol;Acc:MGI:1915208]
332	ENSMUST00000116437.8	23.766	-20.6525	3.64489	-5.66615	1.46039e-08	8.24832e-06	ENSMUSG00000027287	20619	Snap23	synaptosomal-associated protein 23 [Source:MGI Symbol;Acc:MGI:109356]
333	ENSMUST00000162403.8	197.705	-20.7657	2.39717	-8.66258	4.61193e-18	8.15062e-15	ENSMUSG00000037989	75607	Wnk2	WNK lysine deficient protein kinase 2 [Source:MGI Symbol;Acc:MGI:1922857]
334	ENSMUST00000184113.8	57.5322	-20.8299	4.32208	-4.81942	1.43978e-06	0.000532972	ENSMUSG00000027699	13605	Ect2	ect2 oncogene [Source:MGI Symbol;Acc:MGI:95281]
335	ENSMUST00000172568.8	14.256	-20.8344	4.20761	-4.9516	7.36065e-07	0.000288043	ENSMUSG00000022394	214669	L3mbtl2	L3MBTL2 polycomb repressive complex 1 subunit [Source:MGI Symbol;Acc:MGI:2443584]
336	ENSMUST00000155003.2	15.2115	-20.9202	3.80619	-5.49637	3.8769e-08	2.08235e-05	ENSMUSG00000026696	53330	Vamp4	vesicle-associated membrane protein 4 [Source:MGI Symbol;Acc:MGI:1858730]
337	ENSMUST00000128961.2	9.75262	-21.0033	3.38568	-6.20357	5.51975e-10	4.08656e-07	ENSMUSG00000015149	64383	Sirt2	sirtuin 2 [Source:MGI Symbol;Acc:MGI:1927664]
338	ENSMUST00000121750.2	31.6375	-21.065	5.13847	-4.09946	4.14117e-05	0.00933655	ENSMUSG00000065979	223978	Cpped1	calcineurin-like phosphoesterase domain containing 1 [Source:MGI Symbol;Acc:MGI:2443300]
339	ENSMUST00000205577.2	12.1986	-21.0721	4.37498	-4.8165	1.46101e-06	0.000537201	ENSMUSG00000051727	233529	Kctd14	potassium channel tetramerisation domain containing 14 [Source:MGI Symbol;Acc:MGI:1289222]
340	ENSMUST00000153543.5	41.0247	-21.1039	3.09897	-6.80997	9.76198e-12	9.06474e-09	ENSMUSG00000029228	16924	Lnx1	ligand of numb-protein X 1 [Source:MGI Symbol;Acc:MGI:1278335]
341	ENSMUST00000156390.8	141.479	-21.134	2.2739	-9.29415	1.48383e-20	3.38721e-17	ENSMUSG00000025059	14933	Gk	glycerol kinase [Source:MGI Symbol;Acc:MGI:106594]
342	ENSMUST00000110194.8	19.673	-21.1565	5.13847	-4.11727	3.8338e-05	0.00878156	ENSMUSG00000048911	51902	Rnf24	ring finger protein 24 [Source:MGI Symbol;Acc:MGI:1261771]
343	ENSMUST00000213797.2	105.756	-21.206	2.19217	-9.67352	3.90715e-22	9.30684e-19	ENSMUSG00000019826	268294	Zbtb24	zinc finger and BTB domain containing 24 [Source:MGI Symbol;Acc:MGI:3039618]
344	ENSMUST00000114804.11	13.2374	-21.3951	3.98819	-5.36462	8.11219e-08	4.00391e-05	ENSMUSG00000007570	72775	Fance	Fanconi anemia, complementation group E [Source:MGI Symbol;Acc:MGI:1920025]
345	ENSMUST00000179332.8	122.643	-21.4176	4.23461	-5.05774	4.24246e-07	0.000177425	ENSMUSG00000057181	70591	5730455P16Rik	RIKEN cDNA 5730455P16 gene [Source:MGI Symbol;Acc:MGI:1917841]
346	ENSMUST00000182226.8	9.87519	-21.4658	5.13726	-4.17846	2.93494e-05	0.00708341	ENSMUSG00000037519	233977	Ppfia1	protein tyrosine phosphatase, receptor type, f polypeptide (PTPRF), interacting protein (liprin), alpha 1 [Source:MGI Symbol;Acc:MGI:1924750]
347	ENSMUST00000234261.2	27.8221	-21.4822	5.13758	-4.18138	2.89747e-05	0.00702392	ENSMUSG00000039183	26426	Nubp2	nucleotide binding protein 2 [Source:MGI Symbol;Acc:MGI:1347072]
348	ENSMUST00000122411.2	81.4287	-21.5679	2.47948	-8.69853	3.36214e-18	6.13994e-15	ENSMUSG00000083306		Gm13868	predicted gene 13868 [Source:MGI Symbol;Acc:MGI:3651789]
349	ENSMUST00000147867.3	14.1468	-21.5814	3.03083	-7.12062	1.07443e-12	1.09007e-09	ENSMUSG00000033809	208624	Alg3	asparagine-linked glycosylation 3 (alpha-1,3-mannosyltransferase) [Source:MGI Symbol;Acc:MGI:1098592]
350	ENSMUST00000108040.8	30.0854	-21.5984	5.13748	-4.20409	2.62137e-05	0.00641135	ENSMUSG00000073889	16157	Il11ra1	interleukin 11 receptor, alpha chain 1 [Source:MGI Symbol;Acc:MGI:107426]
351	ENSMUST00000226555.2	663.408	-21.7938	1.7301	-12.5968	2.19867e-36	3.23959e-32	ENSMUSG00000022329	56274	Stk3	serine/threonine kinase 3 [Source:MGI Symbol;Acc:MGI:1928487]
352	ENSMUST00000022327.13	42.5146	-21.8706	3.18115	-6.87505	6.19669e-12	5.85331e-09	ENSMUSG00000021798	24131	Ldb3	LIM domain binding 3 [Source:MGI Symbol;Acc:MGI:1344412]
353	ENSMUST00000123294.8	34.9126	-21.9689	2.79804	-7.85155	4.10942e-15	5.23579e-12	ENSMUSG00000028252	51813	Ccnc	cyclin C [Source:MGI Symbol;Acc:MGI:1858199]
354	ENSMUST00000084771.3	35.7727	-22.0571	5.13656	-4.29414	1.75375e-05	0.00453212	ENSMUSG00000071072	56351	Ptges3	prostaglandin E synthase 3 [Source:MGI Symbol;Acc:MGI:1929282]
355	ENSMUST00000166168.8	19.1451	-22.0648	5.13636	-4.29581	1.74059e-05	0.00451944	ENSMUSG00000047766	102747	Lrrc49	leucine rich repeat containing 49 [Source:MGI Symbol;Acc:MGI:2442689]
356	ENSMUST00000168565.2	281.824	-22.109	1.81501	-12.1812	3.91256e-34	1.5311e-30	ENSMUSG00000038534	71240	Osbpl7	oxysterol binding protein-like 7 [Source:MGI Symbol;Acc:MGI:1918490]
357	ENSMUST00000108508.3	181.129	-22.1096	2.51268	-8.79922	1.37768e-18	2.69562e-15	ENSMUSG00000040543	327958	Pitpnm3	PITPNM family member 3 [Source:MGI Symbol;Acc:MGI:2685726]
358	ENSMUST00000219400.2	121.734	-22.1485	3.87463	-5.7163	1.08868e-08	6.48308e-06	ENSMUSG00000020115	56480	Tbk1	TANK-binding kinase 1 [Source:MGI Symbol;Acc:MGI:1929658]
359	ENSMUST00000049483.14	87.3872	-22.2322	5.05026	-4.4022	1.07161e-05	0.00298304	ENSMUSG00000036053	71409	Fmnl2	formin-like 2 [Source:MGI Symbol;Acc:MGI:1918659]
360	ENSMUST00000114952.8	809.794	-22.2373	1.77974	-12.4947	7.97714e-36	6.24336e-32	ENSMUSG00000038072	231050	Galnt11	polypeptide N-acetylgalactosaminyltransferase 11 [Source:MGI Symbol;Acc:MGI:2444392]
361	ENSMUST00000068133.10	11.3219	-22.3476	5.13599	-4.35118	1.35406e-05	0.00360619	ENSMUSG00000037992	19401	Rara	retinoic acid receptor, alpha [Source:MGI Symbol;Acc:MGI:97856]
362	ENSMUST00000169241.8	492.555	-22.3966	1.77877	-12.591	2.36527e-36	3.23959e-32	ENSMUSG00000026466	208263	Tor1aip1	torsin A interacting protein 1 [Source:MGI Symbol;Acc:MGI:3582693]
363	ENSMUST00000235135.2	18.306	-22.4289	4.19095	-5.35174	8.71116e-08	4.22345e-05	ENSMUSG00000025423	17344	Pias2	protein inhibitor of activated STAT 2 [Source:MGI Symbol;Acc:MGI:1096566]
364	ENSMUST00000114146.8	14.0129	-22.4394	5.13605	-4.36899	1.2482e-05	0.00340218	ENSMUSG00000032806	214601	Slc10a3	solute carrier family 10 (sodium/bile acid cotransporter family), member 3 [Source:MGI Symbol;Acc:MGI:95048]
365	ENSMUST00000062934.7	1460.3	-22.4924	2.14193	-10.501	8.54761e-26	2.60161e-22	ENSMUSG00000050530	269233	Fam171a1	family with sequence similarity 171, member A1 [Source:MGI Symbol;Acc:MGI:2442917]
366	ENSMUST00000114492.8	54.6033	-22.5623	2.89407	-7.79605	6.38763e-15	7.95346e-12	ENSMUSG00000043629	67080	1700019D03Rik	RIKEN cDNA 1700019D03 gene [Source:MGI Symbol;Acc:MGI:1914330]
367	ENSMUST00000094015.11	367.713	-22.6685	1.98169	-11.4389	2.67118e-30	9.14647e-27	ENSMUSG00000017288	68299	Vps53	VPS53 GARP complex subunit [Source:MGI Symbol;Acc:MGI:1915549]
368	ENSMUST00000050410.11	67.1141	-22.8279	5.13569	-4.44496	8.79072e-06	0.00253407	ENSMUSG00000044627	72931	Swi5	SWI5 recombination repair homolog (yeast) [Source:MGI Symbol;Acc:MGI:1920181]
369	ENSMUST00000115274.2	22.2481	-22.8611	5.1356	-4.45149	8.52762e-06	0.00247193	ENSMUSG00000024620	18596	Pdgfrb	platelet derived growth factor receptor, beta polypeptide [Source:MGI Symbol;Acc:MGI:97531]
370	ENSMUST00000113869.8	202.674	-23.0212	3.13924	-7.33337	2.24439e-13	2.36464e-10	ENSMUSG00000026812	64930	Tsc1	TSC complex subunit 1 [Source:MGI Symbol;Acc:MGI:1929183]
371	ENSMUST00000112840.2	267.423	-23.9409	2.35843	-10.1512	3.27272e-24	8.53807e-21	ENSMUSG00000023965	50758	Fbxl17	F-box and leucine-rich repeat protein 17 [Source:MGI Symbol;Acc:MGI:1354704]
372	ENSMUST00000114132.8	40.0672	-23.9444	5.13501	-4.66297	3.11685e-06	0.00100351	ENSMUSG00000027520	73884	Zdbf2	zinc finger, DBF-type containing 2 [Source:MGI Symbol;Acc:MGI:1921134]

## Sheet: Mono
Supplementary data 10. Levels of mRNA isoforms in the monosome fractions in Emx1-Cre Celf4 cKO compared to WTs [DEGs determined using a two-sided Wald test with Benjamini-Hochberg correction]
row.names	ensembl_transcript_id_version	baseMean	log2FoldChange	lfcSE	stat	pvalue	padj	ensembl_gene_id	entrezgene_id	mgi_symbol	description
1	ENSMUST00000106398.9	120.931	25.3381	2.69826	9.39052	5.97043e-21	7.34181e-18	ENSMUSG00000052949	217340	Rnf157	ring finger protein 157 [Source:MGI Symbol;Acc:MGI:2442484]
2	ENSMUST00000122259.8	793.642	24.79	2.30906	10.736	6.89745e-27	2.16756e-23	ENSMUSG00000020097	20397	Sgpl1	sphingosine phosphate lyase 1 [Source:MGI Symbol;Acc:MGI:1261415]
3	ENSMUST00000090785.9	127.01	24.7795	3.79036	6.53752	6.25479e-11	2.42334e-08	ENSMUSG00000038495	229603	Otud7b	OTU domain containing 7B [Source:MGI Symbol;Acc:MGI:2654703]
4	ENSMUST00000224892.2	60.4828	24.7789	2.70241	9.16919	4.76591e-20	5.18439e-17	ENSMUSG00000037315	382207	Jade3	jade family PHD finger 3 [Source:MGI Symbol;Acc:MGI:2148019]
5	ENSMUST00000111235.8	178.367	24.4139	1.96886	12.4	2.61339e-35	7.39146e-31	ENSMUSG00000037995	93842	Igsf9	immunoglobulin superfamily, member 9 [Source:MGI Symbol;Acc:MGI:2135283]
6	ENSMUST00000133026.8	90.2944	24.0848	3.64682	6.60434	3.99295e-11	1.5906e-08	ENSMUSG00000003847	54446	Nfat5	nuclear factor of activated T cells 5 [Source:MGI Symbol;Acc:MGI:1859333]
7	ENSMUST00000108415.10	100.679	24.0831	3.75507	6.41349	1.42221e-10	5.43573e-08	ENSMUSG00000008496	18987	Pou2f2	POU domain, class 2, transcription factor 2 [Source:MGI Symbol;Acc:MGI:101897]
8	ENSMUST00000190601.7	85.1863	23.9667	2.87649	8.33195	7.95248e-17	6.24778e-14	ENSMUSG00000053024	21367	Cntn2	contactin 2 [Source:MGI Symbol;Acc:MGI:104518]
9	ENSMUST00000144547.8	156.547	23.9206	3.74	6.3959	1.59608e-10	5.93974e-08	ENSMUSG00000020262	110532	Adarb1	adenosine deaminase, RNA-specific, B1 [Source:MGI Symbol;Acc:MGI:891999]
10	ENSMUST00000192462.6	59.3028	23.8873	5.13499	4.65187	3.28934e-06	0.000583019	ENSMUSG00000028199	12972	Cryz	crystallin, zeta [Source:MGI Symbol;Acc:MGI:88527]
11	ENSMUST00000202520.4	112.827	23.7372	3.58253	6.62581	3.45349e-11	1.4054e-08	ENSMUSG00000006641	330064	Slc5a6	solute carrier family 5 (sodium-dependent vitamin transporter), member 6 [Source:MGI Symbol;Acc:MGI:2660847]
12	ENSMUST00000109368.2	214.529	23.5651	1.95226	12.0707	1.50856e-33	2.84444e-29	ENSMUSG00000035805	170790	Mlc1	megalencephalic leukoencephalopathy with subcortical cysts 1 homolog (human) [Source:MGI Symbol;Acc:MGI:2157910]
13	ENSMUST00000225815.2	109.921	23.5638	2.43462	9.6786	3.71777e-22	5.12926e-19	ENSMUSG00000035367	74386	Rmi1	RecQ mediated genome instability 1 [Source:MGI Symbol;Acc:MGI:1921636]
14	ENSMUST00000047816.15	66.7866	23.5571	4.31974	5.45337	4.94232e-08	1.35712e-05	ENSMUSG00000042632	53357	Pla2g6	phospholipase A2, group VI [Source:MGI Symbol;Acc:MGI:1859152]
15	ENSMUST00000169513.8	159.634	23.4925	2.25188	10.4324	1.76355e-25	4.33726e-22	ENSMUSG00000022106	105670	Rcbtb2	regulator of chromosome condensation (RCC1) and BTB (POZ) domain containing protein 2 [Source:MGI Symbol;Acc:MGI:1917200]
16	ENSMUST00000185233.7	149.529	23.4858	2.17027	10.8216	2.71889e-27	1.09855e-23	ENSMUSG00000026409	18640	Pfkfb2	6-phosphofructo-2-kinase/fructose-2,6-biphosphatase 2 [Source:MGI Symbol;Acc:MGI:107815]
17	ENSMUST00000186402.2	28.0128	23.4785	2.13139	11.0156	3.21385e-28	1.39842e-24	ENSMUSG00000040124	98376	Gorab	golgin, RAB6-interacting [Source:MGI Symbol;Acc:MGI:2138271]
18	ENSMUST00000112530.8	62.8376	23.2511	3.78054	6.15021	7.73806e-10	2.55971e-07	ENSMUSG00000005069	19305	Pex5	peroxisomal biogenesis factor 5 [Source:MGI Symbol;Acc:MGI:1098808]
19	ENSMUST00000084771.3	35.7727	23.1985	5.13532	4.51743	6.25938e-06	0.00101162	ENSMUSG00000071072	56351	Ptges3	prostaglandin E synthase 3 [Source:MGI Symbol;Acc:MGI:1929282]
20	ENSMUST00000225717.2	212.874	23.1941	2.29851	10.0909	6.0591e-24	9.79255e-21	ENSMUSG00000015968	12289	Cacna1d	calcium channel, voltage-dependent, L type, alpha 1D subunit [Source:MGI Symbol;Acc:MGI:88293]
21	ENSMUST00000105574.9	1186.81	23.1616	2.3155	10.0029	1.48047e-23	2.26336e-20	ENSMUSG00000041936	11603	Agrn	agrin [Source:MGI Symbol;Acc:MGI:87961]
22	ENSMUST00000191213.7	35.0135	23.0737	5.13538	4.49308	7.02009e-06	0.00111544	ENSMUSG00000032407	67958	U2surp	U2 snRNP-associated SURP domain containing [Source:MGI Symbol;Acc:MGI:1915208]
23	ENSMUST00000168162.5	71.3577	23.0571	2.00821	11.4814	1.63642e-30	1.02851e-26	ENSMUSG00000029231	18595	Pdgfra	platelet derived growth factor receptor, alpha polypeptide [Source:MGI Symbol;Acc:MGI:97530]
24	ENSMUST00000230157.2	170.896	23.0496	2.22034	10.3811	3.02233e-25	6.83845e-22	ENSMUSG00000034022	94230	Cpsf1	cleavage and polyadenylation specific factor 1 [Source:MGI Symbol;Acc:MGI:2679722]
25	ENSMUST00000151951.3	81.7808	23.0284	2.0526	11.2192	3.28358e-29	1.54783e-25	ENSMUSG00000030207	74525	Fam234b	family with sequence similarity 234, member B [Source:MGI Symbol;Acc:MGI:1921775]
26	ENSMUST00000131546.8	28.2695	23.0276	3.42387	6.72561	1.74853e-11	7.60826e-09	ENSMUSG00000020807	74477	4933427D14Rik	RIKEN cDNA 4933427D14 gene [Source:MGI Symbol;Acc:MGI:1921727]
27	ENSMUST00000152831.8	160.046	23.0254	2.17714	10.5759	3.85273e-26	1.03778e-22	ENSMUSG00000030302	11941	Atp2b2	ATPase, Ca++ transporting, plasma membrane 2 [Source:MGI Symbol;Acc:MGI:105368]
28	ENSMUST00000084253.10	322.936	23.0097	3.0421	7.56375	3.91624e-14	2.26047e-11	ENSMUSG00000028906	269587	Epb41	erythrocyte membrane protein band 4.1 [Source:MGI Symbol;Acc:MGI:95401]
29	ENSMUST00000097897.11	29.5376	22.9964	2.98359	7.70765	1.28159e-14	7.71216e-12	ENSMUSG00000028649	11426	Macf1	microtubule-actin crosslinking factor 1 [Source:MGI Symbol;Acc:MGI:108559]
30	ENSMUST00000187678.7	26.6282	22.9702	4.67311	4.9154	8.86035e-07	0.000180937	ENSMUSG00000026309	67444	Ilkap	integrin-linked kinase-associated serine/threonine phosphatase 2C [Source:MGI Symbol;Acc:MGI:1914694]
31	ENSMUST00000112709.8	707.252	22.957	2.8402	8.08288	6.32563e-16	4.52931e-13	ENSMUSG00000025272	56191	Tro	trophinin [Source:MGI Symbol;Acc:MGI:1928994]
32	ENSMUST00000183410.8	61.3365	22.9301	1.98257	11.5659	6.13603e-31	4.95844e-27	ENSMUSG00000038535	235469	Zfp280d	zinc finger protein 280D [Source:MGI Symbol;Acc:MGI:2384583]
33	ENSMUST00000171244.2	22.9877	22.9153	5.00809	4.57565	4.74736e-06	0.00080401	ENSMUSG00000001285	60315	Myg1	melanocyte proliferating gene 1 [Source:MGI Symbol;Acc:MGI:1929864]
34	ENSMUST00000149248.9	39.4655	22.9012	5.13549	4.45939	8.21936e-06	0.00126341	ENSMUSG00000000738	234847	Spg7	SPG7, paraplegin matrix AAA peptidase subunit [Source:MGI Symbol;Acc:MGI:2385906]
35	ENSMUST00000236729.2	100.096	22.8863	2.35733	9.7086	2.77128e-22	3.91901e-19	ENSMUSG00000024926	81601	Kat5	K(lysine) acetyltransferase 5 [Source:MGI Symbol;Acc:MGI:1932051]
36	ENSMUST00000063433.8	48.6234	22.8447	5.06693	4.50859	6.52598e-06	0.00104575	ENSMUSG00000017897	14049	Eya2	EYA transcriptional coactivator and phosphatase 2 [Source:MGI Symbol;Acc:MGI:109341]
37	ENSMUST00000121564.8	18.5753	22.8267	2.94194	7.75906	8.55603e-15	5.20409e-12	ENSMUSG00000050471	109229	Fam118b	family with sequence similarity 118, member B [Source:MGI Symbol;Acc:MGI:1924483]
38	ENSMUST00000155058.8	31.247	22.798	2.25452	10.1121	4.88254e-24	8.36926e-21	ENSMUSG00000039137	73750	Whrn	whirlin [Source:MGI Symbol;Acc:MGI:2682003]
39	ENSMUST00000114132.8	40.0672	22.766	5.13565	4.43294	9.29587e-06	0.00138013	ENSMUSG00000027520	73884	Zdbf2	zinc finger, DBF-type containing 2 [Source:MGI Symbol;Acc:MGI:1921134]
40	ENSMUST00000234998.2	19.8148	22.7462	3.6822	6.17735	6.51878e-10	2.1819e-07	ENSMUSG00000024480	11777	Ap3s1	adaptor-related protein complex 3, sigma 1 subunit [Source:MGI Symbol;Acc:MGI:1337062]
41	ENSMUST00000111086.11	61.3424	22.6976	4.3779	5.18459	2.1649e-07	5.10249e-05	ENSMUSG00000027168	18508	Pax6	paired box 6 [Source:MGI Symbol;Acc:MGI:97490]
42	ENSMUST00000065090.8	89.085	22.6726	4.29914	5.27376	1.3366e-07	3.31606e-05	ENSMUSG00000068699	68794	Flnc	filamin C, gamma [Source:MGI Symbol;Acc:MGI:95557]
43	ENSMUST00000145823.8	43.6655	22.6448	2.81761	8.03688	9.21576e-16	6.43578e-13	ENSMUSG00000040712	216874	Camta2	calmodulin binding transcription activator 2 [Source:MGI Symbol;Acc:MGI:2135957]
44	ENSMUST00000076275.11	42.9912	22.6357	4.19239	5.39924	6.69255e-08	1.77733e-05	ENSMUSG00000063972	14536	Nr6a1	nuclear receptor subfamily 6, group A, member 1 [Source:MGI Symbol;Acc:MGI:1352459]
45	ENSMUST00000113200.8	351.833	22.6255	3.09865	7.30173	2.84099e-13	1.48799e-10	ENSMUSG00000026792	227738	Lrsam1	leucine rich repeat and sterile alpha motif containing 1 [Source:MGI Symbol;Acc:MGI:2684789]
46	ENSMUST00000093907.11	40.84	22.6141	4.24875	5.32254	1.0233e-07	2.6311e-05	ENSMUSG00000059248	53860	Septin9	septin 9 [Source:MGI Symbol;Acc:MGI:1858222]
47	ENSMUST00000231184.2	166.839	22.6108	2.48542	9.09738	9.25399e-20	9.69372e-17	ENSMUSG00000016664	23970	Pacsin2	protein kinase C and casein kinase substrate in neurons 2 [Source:MGI Symbol;Acc:MGI:1345153]
48	ENSMUST00000031069.13	173.679	22.6034	2.36562	9.55499	1.23594e-21	1.62586e-18	ENSMUSG00000029173	211006	Sepsecs	Sep (O-phosphoserine) tRNA:Sec (selenocysteine) tRNA synthase [Source:MGI Symbol;Acc:MGI:1098791]
49	ENSMUST00000052315.13	20.0606	22.5918	3.86514	5.845	5.0656e-09	1.55729e-06	ENSMUSG00000116461		Gm44502	predicted readthrough transcript (NMD candidate), 44502 [Source:MGI Symbol;Acc:MGI:3846135]
50	ENSMUST00000123948.8	60.8165	22.5893	5.13574	4.39846	1.09024e-05	0.001606	ENSMUSG00000058835	11308	Abi1	abl interactor 1 [Source:MGI Symbol;Acc:MGI:104913]
51	ENSMUST00000078324.7	134.02	22.5829	2.55668	8.83291	1.01986e-18	9.15704e-16	ENSMUSG00000017412	12298	Cacnb4	calcium channel, voltage-dependent, beta 4 subunit [Source:MGI Symbol;Acc:MGI:103301]
52	ENSMUST00000002297.12	31.2957	22.5771	5.1357	4.39611	1.10208e-05	0.00161086	ENSMUSG00000002227	17454	Mov10	Mov10 RISC complex RNA helicase [Source:MGI Symbol;Acc:MGI:97054]
53	ENSMUST00000100036.10	16.7185	22.5627	5.13579	4.39323	1.11678e-05	0.00161979	ENSMUSG00000019970	20393	Sgk1	serum/glucocorticoid regulated kinase 1 [Source:MGI Symbol;Acc:MGI:1340062]
54	ENSMUST00000206574.2	30.4944	22.5329	3.58892	6.27845	3.41974e-10	1.18676e-07	ENSMUSG00000030763	30949	Lcmt1	leucine carboxyl methyltransferase 1 [Source:MGI Symbol;Acc:MGI:1353593]
55	ENSMUST00000108712.8	18.3748	22.5274	3.67399	6.13158	8.70092e-10	2.84495e-07	ENSMUSG00000001036	13855	Epn2	epsin 2 [Source:MGI Symbol;Acc:MGI:1333766]
56	ENSMUST00000027585.14	46.6296	22.4961	2.78527	8.07681	6.64846e-16	4.70096e-13	ENSMUSG00000026347	72160	Tmem163	transmembrane protein 163 [Source:MGI Symbol;Acc:MGI:1919410]
57	ENSMUST00000133515.2	51.876	22.4879	3.94578	5.69922	1.20359e-08	3.54596e-06	ENSMUSG00000030386	67370	Zfp606	zinc finger protein 606 [Source:MGI Symbol;Acc:MGI:1914620]
58	ENSMUST00000111818.8	28.9588	22.473	4.76848	4.71283	2.44305e-06	0.000444352	ENSMUSG00000027014	80744	Cwc22	CWC22 spliceosome-associated protein [Source:MGI Symbol;Acc:MGI:2136773]
59	ENSMUST00000042084.13	72.3567	22.4443	2.53921	8.83908	9.65079e-19	8.80495e-16	ENSMUSG00000021666	320806	Gfm2	G elongation factor, mitochondrial 2 [Source:MGI Symbol;Acc:MGI:2444783]
60	ENSMUST00000171786.8	498.73	22.4158	2.21491	10.1204	4.48438e-24	7.92699e-21	ENSMUSG00000000568	11991	Hnrnpd	heterogeneous nuclear ribonucleoprotein D [Source:MGI Symbol;Acc:MGI:101947]
61	ENSMUST00000128463.8	12.9279	22.4042	5.13588	4.36229	1.28709e-05	0.0018247	ENSMUSG00000028476	53614	Reck	reversion-inducing-cysteine-rich protein with kazal motifs [Source:MGI Symbol;Acc:MGI:1855698]
62	ENSMUST00000110048.8	77.0257	22.3957	2.69838	8.29969	1.04382e-16	8.08835e-14	ENSMUSG00000020454	74203	Eif4enif1	eukaryotic translation initiation factor 4E nuclear import factor 1 [Source:MGI Symbol;Acc:MGI:1921453]
63	ENSMUST00000108298.9	53.2841	22.3881	4.39072	5.09896	3.41533e-07	7.78999e-05	ENSMUSG00000027699	13605	Ect2	ect2 oncogene [Source:MGI Symbol;Acc:MGI:95281]
64	ENSMUST00000039071.3	255.292	22.3602	2.37213	9.4262	4.25234e-21	5.34528e-18	ENSMUSG00000040373	140723	Cacng5	calcium channel, voltage-dependent, gamma subunit 5 [Source:MGI Symbol;Acc:MGI:2157946]
65	ENSMUST00000174306.8	11.4959	22.3331	5.13609	4.34826	1.3722e-05	0.00192605	ENSMUSG00000024387	13001	Csnk2b	casein kinase 2, beta polypeptide [Source:MGI Symbol;Acc:MGI:88548]
66	ENSMUST00000118368.8	22.9935	22.2796	3.92745	5.6728	1.40486e-08	4.07524e-06	ENSMUSG00000020415	30939	Pttg1	pituitary tumor-transforming gene 1 [Source:MGI Symbol;Acc:MGI:1353578]
67	ENSMUST00000195995.5	27.6566	22.2755	5.13597	4.33715	1.44339e-05	0.00200095	ENSMUSG00000042520	74383	Ubap2l	ubiquitin-associated protein 2-like [Source:MGI Symbol;Acc:MGI:1921633]
68	ENSMUST00000052029.10	87.2623	22.2485	1.93939	11.4719	1.82603e-30	1.03291e-26	ENSMUSG00000033526	327655	Ppip5k1	diphosphoinositol pentakisphosphate kinase 1 [Source:MGI Symbol;Acc:MGI:2443281]
69	ENSMUST00000120691.9	41.7507	22.2154	2.4762	8.97158	2.92296e-19	2.80238e-16	ENSMUSG00000037098	215445	Rab11fip3	RAB11 family interacting protein 3 (class II) [Source:MGI Symbol;Acc:MGI:2444431]
70	ENSMUST00000226214.2	526.374	22.209	2.16344	10.2656	1.00705e-24	1.89882e-21	ENSMUSG00000022340	319613	Sybu	syntabulin (syntaxin-interacting) [Source:MGI Symbol;Acc:MGI:2442392]
71	ENSMUST00000219368.3	31.5781	22.1909	2.4729	8.97362	2.86927e-19	2.79833e-16	ENSMUSG00000020250	50493	Txnrd1	thioredoxin reductase 1 [Source:MGI Symbol;Acc:MGI:1354175]
72	ENSMUST00000109989.10	71.0747	22.1895	2.72317	8.14841	3.68738e-16	2.81865e-13	ENSMUSG00000020432	21452	Tcn2	transcobalamin 2 [Source:MGI Symbol;Acc:MGI:98534]
73	ENSMUST00000129006.2	18.3005	22.1632	4.56373	4.85637	1.19554e-06	0.000232395	ENSMUSG00000059540	21400	Tcea2	transcription elongation factor A (SII), 2 [Source:MGI Symbol;Acc:MGI:107368]
74	ENSMUST00000163668.3	138.892	22.1593	1.92242	11.5268	9.66964e-31	6.83716e-27	ENSMUSG00000026860	227700	Sh3glb2	SH3-domain GRB2-like endophilin B2 [Source:MGI Symbol;Acc:MGI:2385131]
75	ENSMUST00000164101.8	41.1922	22.155	5.13616	4.31352	1.60673e-05	0.0021735	ENSMUSG00000004221	16151	Ikbkg	inhibitor of kappaB kinase gamma [Source:MGI Symbol;Acc:MGI:1338074]
76	ENSMUST00000124436.8	155.828	22.1549	4.67405	4.73998	2.13742e-06	0.000395116	ENSMUSG00000053768	66075	Chchd3	coiled-coil-helix-coiled-coil-helix domain containing 3 [Source:MGI Symbol;Acc:MGI:1913325]
77	ENSMUST00000219721.2	66.3308	22.1364	5.09469	4.34498	1.39286e-05	0.00194539	ENSMUSG00000005682	103135	Pan2	PAN2 poly(A) specific ribonuclease subunit [Source:MGI Symbol;Acc:MGI:1918984]
78	ENSMUST00000121429.8	16.0636	22.0436	4.77732	4.61423	3.94564e-06	0.000682535	ENSMUSG00000031310	56364	Zmym3	zinc finger, MYM-type 3 [Source:MGI Symbol;Acc:MGI:1927231]
79	ENSMUST00000076123.12	39.659	22.0399	3.35031	6.57844	4.75398e-11	1.88051e-08	ENSMUSG00000071291	238693	Zfp58	zinc finger protein 58 [Source:MGI Symbol;Acc:MGI:99205]
80	ENSMUST00000065143.14	78.9169	21.9949	4.52664	4.859	1.17982e-06	0.000231284	ENSMUSG00000040363	71458	Bcor	BCL6 interacting corepressor [Source:MGI Symbol;Acc:MGI:1918708]
81	ENSMUST00000239240.2	82.4528	21.9713	2.12913	10.3194	5.75944e-25	1.16353e-21	ENSMUSG00000024776	76630	Stambpl1	STAM binding protein like 1 [Source:MGI Symbol;Acc:MGI:1923880]
82	ENSMUST00000078139.13	30.6632	21.9607	3.2859	6.68333	2.3358e-11	9.93436e-09	ENSMUSG00000028207	65973	Asph	aspartate-beta-hydroxylase [Source:MGI Symbol;Acc:MGI:1914186]
83	ENSMUST00000114537.9	19.9406	21.947	3.29228	6.6662	2.62508e-11	1.09993e-08	ENSMUSG00000018417	17912	Myo1b	myosin IB [Source:MGI Symbol;Acc:MGI:107752]
84	ENSMUST00000166097.8	8.79709	21.9399	5.13642	4.27143	1.94221e-05	0.0025198	ENSMUSG00000025245	93730	Lztfl1	leucine zipper transcription factor-like 1 [Source:MGI Symbol;Acc:MGI:1934860]
85	ENSMUST00000025002.3	26.5991	21.9183	2.18758	10.0194	1.25212e-23	1.96743e-20	ENSMUSG00000024175	71840	Tekt4	tektin 4 [Source:MGI Symbol;Acc:MGI:1919090]
86	ENSMUST00000138141.8	20.0757	21.9002	4.52875	4.83581	1.32602e-06	0.000255415	ENSMUSG00000030741	73658	Spns1	spinster homolog 1 [Source:MGI Symbol;Acc:MGI:1920908]
87	ENSMUST00000160222.2	37.3641	21.8618	2.37386	9.20938	3.28027e-20	3.71103e-17	ENSMUSG00000035845	223774	Alg12	asparagine-linked glycosylation 12 (alpha-1,6-mannosyltransferase) [Source:MGI Symbol;Acc:MGI:2385025]
88	ENSMUST00000081318.13	20.31	21.8611	2.93806	7.44064	1.00195e-13	5.44965e-11	ENSMUSG00000023764	78887	Sfi1	Sfi1 homolog, spindle assembly associated (yeast) [Source:MGI Symbol;Acc:MGI:1926137]
89	ENSMUST00000132751.2	32.5964	21.8541	2.35566	9.2773	1.7382e-20	2.09198e-17	ENSMUSG00000040940	16801	Arhgef1	Rho guanine nucleotide exchange factor (GEF) 1 [Source:MGI Symbol;Acc:MGI:1353510]
90	ENSMUST00000147867.3	14.1468	21.8383	3.02949	7.20859	5.65324e-13	2.82992e-10	ENSMUSG00000033809	208624	Alg3	asparagine-linked glycosylation 3 (alpha-1,3-mannosyltransferase) [Source:MGI Symbol;Acc:MGI:1098592]
91	ENSMUST00000120931.2	19.3142	21.8333	3.5557	6.14036	8.23321e-10	2.70767e-07	ENSMUSG00000082241		Gng5-ps	G protein subunit gamma 5, pseudogene [Source:MGI Symbol;Acc:MGI:3783217]
92	ENSMUST00000132906.8	34.1839	21.8326	5.13679	4.25024	2.13542e-05	0.00272054	ENSMUSG00000028923	66147	Necap2	NECAP endocytosis associated 2 [Source:MGI Symbol;Acc:MGI:1913397]
93	ENSMUST00000087956.6	18.7777	21.8232	4.02904	5.41649	6.0781e-08	1.62176e-05	ENSMUSG00000079487	59024	Med12	mediator complex subunit 12 [Source:MGI Symbol;Acc:MGI:1926212]
94	ENSMUST00000179191.6	81.4077	21.821	2.36571	9.2239	2.86499e-20	3.30736e-17	ENSMUSG00000010721	56873	Lmbr1	limb region 1 [Source:MGI Symbol;Acc:MGI:1861746]
95	ENSMUST00000102798.8	39.7765	21.8175	4.33809	5.02928	4.92335e-07	0.000106296	ENSMUSG00000006386	21687	Tek	TEK receptor tyrosine kinase [Source:MGI Symbol;Acc:MGI:98664]
96	ENSMUST00000112436.9	471.817	21.8127	2.13127	10.2346	1.38724e-24	2.53131e-21	ENSMUSG00000029505	75560	Ep400	E1A binding protein p400 [Source:MGI Symbol;Acc:MGI:1276124]
97	ENSMUST00000235180.2	36.1875	21.8043	2.47667	8.80391	1.32131e-18	1.14987e-15	ENSMUSG00000024039	12411	Cbs	cystathionine beta-synthase [Source:MGI Symbol;Acc:MGI:88285]
98	ENSMUST00000102735.10	79.4137	21.8038	2.476	8.80606	1.29627e-18	1.1457e-15	ENSMUSG00000026904	94229	Slc4a10	solute carrier family 4, sodium bicarbonate cotransporter-like, member 10 [Source:MGI Symbol;Acc:MGI:2150150]
99	ENSMUST00000127084.8	14.7352	21.8024	3.45166	6.31651	2.67533e-10	9.51778e-08	ENSMUSG00000027195	56348	Hsd17b12	hydroxysteroid (17-beta) dehydrogenase 12 [Source:MGI Symbol;Acc:MGI:1926967]
100	ENSMUST00000065889.10	26.6929	21.7892	2.75942	7.8963	2.87295e-15	1.93466e-12	ENSMUSG00000027014	80744	Cwc22	CWC22 spliceosome-associated protein [Source:MGI Symbol;Acc:MGI:2136773]
101	ENSMUST00000161639.8	136.155	21.7837	3.3296	6.54243	6.05255e-11	2.36116e-08	ENSMUSG00000021666	320806	Gfm2	G elongation factor, mitochondrial 2 [Source:MGI Symbol;Acc:MGI:2444783]
102	ENSMUST00000102761.9	23.403	21.7613	5.13667	4.23647	2.27062e-05	0.00285673	ENSMUSG00000017412	12298	Cacnb4	calcium channel, voltage-dependent, beta 4 subunit [Source:MGI Symbol;Acc:MGI:103301]
103	ENSMUST00000169064.8	35.9609	21.7585	3.21654	6.76457	1.33708e-11	5.90885e-09	ENSMUSG00000027778	68259	Ift80	intraflagellar transport 80 [Source:MGI Symbol;Acc:MGI:1915509]
104	ENSMUST00000197880.5	18.8346	21.7479	3.44845	6.30656	2.85298e-10	1.00237e-07	ENSMUSG00000029560	231834	Snx8	sorting nexin 8 [Source:MGI Symbol;Acc:MGI:2443816]
105	ENSMUST00000107800.3	53.5416	21.6633	2.52531	8.57844	9.61711e-18	8.00002e-15	ENSMUSG00000035601	69934	Trmt10b	tRNA methyltransferase 10B [Source:MGI Symbol;Acc:MGI:1917184]
106	ENSMUST00000080067.13	179.313	21.6479	2.34662	9.22511	2.83281e-20	3.30736e-17	ENSMUSG00000028962	20535	Slc4a2	solute carrier family 4 (anion exchanger), member 2 [Source:MGI Symbol;Acc:MGI:109351]
107	ENSMUST00000209206.2	39.4817	21.6441	2.05503	10.5322	6.13675e-26	1.57787e-22	ENSMUSG00000036712	74256	Cyld	CYLD lysine 63 deubiquitinase [Source:MGI Symbol;Acc:MGI:1921506]
108	ENSMUST00000067886.12	19.7412	21.64	2.43451	8.88886	6.17404e-19	5.82067e-16	ENSMUSG00000005107	117591	Slc2a9	solute carrier family 2 (facilitated glucose transporter), member 9 [Source:MGI Symbol;Acc:MGI:2152844]
109	ENSMUST00000128293.2	23.1987	21.6398	2.66935	8.10677	5.19818e-16	3.76975e-13	ENSMUSG00000004500	243834	Zfp324	zinc finger protein 324 [Source:MGI Symbol;Acc:MGI:2444641]
110	ENSMUST00000170075.9	18.219	21.6251	2.98485	7.24497	4.32547e-13	2.24472e-10	ENSMUSG00000002307	13163	Daxx	Fas death domain-associated protein [Source:MGI Symbol;Acc:MGI:1197015]
111	ENSMUST00000097558.5	17.4633	21.6106	4.4123	4.8978	9.6914e-07	0.00019509	ENSMUSG00000032126	15288	Hmbs	hydroxymethylbilane synthase [Source:MGI Symbol;Acc:MGI:96112]
112	ENSMUST00000200377.5	17.3721	21.6026	3.78705	5.70433	1.16799e-08	3.45908e-06	ENSMUSG00000032952	67489	Ap4b1	adaptor-related protein complex AP-4, beta 1 [Source:MGI Symbol;Acc:MGI:1337130]
113	ENSMUST00000121949.2	24.479	21.5969	2.93436	7.35998	1.83934e-13	9.81548e-11	ENSMUSG00000031657	234549	Heatr3	HEAT repeat containing 3 [Source:MGI Symbol;Acc:MGI:2444491]
114	ENSMUST00000224209.2	69.8418	21.5899	5.13702	4.20281	2.63624e-05	0.00321291	ENSMUSG00000037824	52588	Tspan14	tetraspanin 14 [Source:MGI Symbol;Acc:MGI:1196325]
115	ENSMUST00000144355.8	105.256	21.5507	2.03411	10.5946	3.15522e-26	8.9239e-23	ENSMUSG00000026201	20872	Stk16	serine/threonine kinase 16 [Source:MGI Symbol;Acc:MGI:1313271]
116	ENSMUST00000178982.8	38.4595	21.5449	3.25939	6.6101	3.84068e-11	1.54079e-08	ENSMUSG00000036469	72925	Marchf1	membrane associated ring-CH-type finger 1 [Source:MGI Symbol;Acc:MGI:1920175]
117	ENSMUST00000169627.9	50.4954	21.5346	2.73777	7.86572	3.66981e-15	2.39747e-12	ENSMUSG00000037003	209039	Tns2	tensin 2 [Source:MGI Symbol;Acc:MGI:2387586]
118	ENSMUST00000176013.8	27.6925	21.5048	2.5205	8.53198	1.43868e-17	1.17942e-14	ENSMUSG00000010110	56389	Stx5a	syntaxin 5A [Source:MGI Symbol;Acc:MGI:1928483]
119	ENSMUST00000168776.8	242.722	21.4983	3.01189	7.1378	9.48331e-13	4.5849e-10	ENSMUSG00000116048	18000	Septin2	septin 2 [Source:MGI Symbol;Acc:MGI:97298]
120	ENSMUST00000232236.2	19.9894	21.4931	4.5788	4.69405	2.67848e-06	0.000482519	ENSMUSG00000012114	94112	Med15	mediator complex subunit 15 [Source:MGI Symbol;Acc:MGI:2137379]
121	ENSMUST00000166163.4	87.7567	21.4869	2.06742	10.3931	2.6653e-25	6.28189e-22	ENSMUSG00000056856	74004	Jakmip3	janus kinase and microtubule interacting protein 3 [Source:MGI Symbol;Acc:MGI:1921254]
122	ENSMUST00000170153.2	97.4589	21.4407	2.73177	7.84866	4.20498e-15	2.67257e-12	ENSMUSG00000046761	105732	Fam83h	family with sequence similarity 83, member H [Source:MGI Symbol;Acc:MGI:2145900]
123	ENSMUST00000071944.13	22.232	21.4403	5.13718	4.17356	2.99872e-05	0.003567	ENSMUSG00000029217	21682	Tec	tec protein tyrosine kinase [Source:MGI Symbol;Acc:MGI:98662]
124	ENSMUST00000141595.2	48.4078	21.4349	1.98603	10.7928	3.72211e-27	1.31591e-23	ENSMUSG00000027080	381379	Med19	mediator complex subunit 19 [Source:MGI Symbol;Acc:MGI:1914234]
125	ENSMUST00000154356.8	17.3957	21.4264	4.80821	4.45621	8.34197e-06	0.00127533	ENSMUSG00000006932	12387	Ctnnb1	catenin (cadherin associated protein), beta 1 [Source:MGI Symbol;Acc:MGI:88276]
126	ENSMUST00000109175.9	20.085	21.4132	3.4331	6.23728	4.45234e-10	1.52637e-07	ENSMUSG00000027546	11981	Atp9a	ATPase, class II, type 9A [Source:MGI Symbol;Acc:MGI:1330826]
127	ENSMUST00000077696.13	71.2228	21.3814	2.11715	10.0991	5.57398e-24	9.27347e-21	ENSMUSG00000032816	56741	Igdcc4	immunoglobulin superfamily, DCC subclass, member 4 [Source:MGI Symbol;Acc:MGI:1858497]
128	ENSMUST00000131332.8	14.359	21.3797	3.68298	5.80499	6.43692e-09	1.95759e-06	ENSMUSG00000025287	56360	Acot9	acyl-CoA thioesterase 9 [Source:MGI Symbol;Acc:MGI:1928939]
129	ENSMUST00000098444.9	120.101	21.3787	1.81927	11.7513	6.95661e-32	9.83768e-28	ENSMUSG00000005699	56513	Pard6a	par-6 family cell polarity regulator alpha [Source:MGI Symbol;Acc:MGI:1927223]
130	ENSMUST00000182960.8	34.1128	21.3726	5.13731	4.16027	3.17869e-05	0.00376163	ENSMUSG00000058589	77531	Anks1b	ankyrin repeat and sterile alpha motif domain containing 1B [Source:MGI Symbol;Acc:MGI:1924781]
131	ENSMUST00000222711.2	1488.89	21.3395	2.87915	7.41175	1.24641e-13	6.71468e-11	ENSMUSG00000072825	217882	Cep170b	centrosomal protein 170B [Source:MGI Symbol;Acc:MGI:2145043]
132	ENSMUST00000136630.8	34.9393	21.3064	4.67329	4.55918	5.1353e-06	0.000859418	ENSMUSG00000039660	227695	Spout1	SPOUT domain containing methyltransferase 1 [Source:MGI Symbol;Acc:MGI:106544]
133	ENSMUST00000027688.15	60.4098	21.2719	2.85607	7.44797	9.47907e-14	5.2568e-11	ENSMUSG00000026430	54354	Rassf5	Ras association (RalGDS/AF-6) domain family member 5 [Source:MGI Symbol;Acc:MGI:1926375]
134	ENSMUST00000113422.9	34.1038	21.2596	4.88835	4.34903	1.36744e-05	0.0019247	ENSMUSG00000034551	245596	Hdx	highly divergent homeobox [Source:MGI Symbol;Acc:MGI:2685226]
135	ENSMUST00000115397.8	208.114	21.239	3.38365	6.27696	3.45266e-10	1.19087e-07	ENSMUSG00000033653	209018	Vps8	VPS8 CORVET complex subunit [Source:MGI Symbol;Acc:MGI:2146407]
136	ENSMUST00000073878.12	31.2183	21.1851	2.72348	7.77867	7.32933e-15	4.50642e-12	ENSMUSG00000058454	13360	Dhcr7	7-dehydrocholesterol reductase [Source:MGI Symbol;Acc:MGI:1298378]
137	ENSMUST00000164298.8	12.2497	21.0831	4.73	4.45731	8.29954e-06	0.00127228	ENSMUSG00000022106	105670	Rcbtb2	regulator of chromosome condensation (RCC1) and BTB (POZ) domain containing protein 2 [Source:MGI Symbol;Acc:MGI:1917200]
138	ENSMUST00000113264.9	31.1494	21.0751	5.13805	4.10176	4.10012e-05	0.00471397	ENSMUSG00000064293	269784	Cntn4	contactin 4 [Source:MGI Symbol;Acc:MGI:1095737]
139	ENSMUST00000220733.2	9.00094	21.0507	3.83828	5.48439	4.14888e-08	1.14481e-05	ENSMUSG00000074863		Platr25	pluripotency associated transcript 25 [Source:MGI Symbol;Acc:MGI:3645613]
140	ENSMUST00000137931.8	27.7816	20.9559	4.89802	4.27845	1.88199e-05	0.00245412	ENSMUSG00000030881	76932	Arfip2	ADP-ribosylation factor interacting protein 2 [Source:MGI Symbol;Acc:MGI:1924182]
141	ENSMUST00000212811.2	84.22	20.9491	4.21169	4.97404	6.55721e-07	0.000139442	ENSMUSG00000005410	17218	Mcm5	minichromosome maintenance complex component 5 [Source:MGI Symbol;Acc:MGI:103197]
142	ENSMUST00000166608.8	280.149	20.7698	3.0629	6.78109	1.19269e-11	5.35442e-09	ENSMUSG00000025374	69917	Nabp2	nucleic acid binding protein 2 [Source:MGI Symbol;Acc:MGI:1917167]
143	ENSMUST00000110691.10	15.068	20.4174	4.71804	4.32752	1.50798e-05	0.00206539	ENSMUSG00000045410	56043	Akr1e1	aldo-keto reductase family 1, member E1 [Source:MGI Symbol;Acc:MGI:1914758]
144	ENSMUST00000173755.2	117.276	20.3289	2.66701	7.62237	2.49053e-14	1.46749e-11	ENSMUSG00000007659	12048	Bcl2l1	BCL2-like 1 [Source:MGI Symbol;Acc:MGI:88139]
145	ENSMUST00000218372.2	15.5579	20.3093	4.75551	4.27068	1.94874e-05	0.00252248	ENSMUSG00000020076	94213	Ddx50	DExD box helicase 50 [Source:MGI Symbol;Acc:MGI:2182303]
146	ENSMUST00000162053.8	321.764	20.2929	3.21741	6.30721	2.84114e-10	1.00237e-07	ENSMUSG00000024640	107272	Psat1	phosphoserine aminotransferase 1 [Source:MGI Symbol;Acc:MGI:2183441]
147	ENSMUST00000118242.8	61.9612	20.265	2.93375	6.90754	4.93124e-12	2.26781e-09	ENSMUSG00000037736	77569	Limch1	LIM and calponin homology domains 1 [Source:MGI Symbol;Acc:MGI:1924819]
148	ENSMUST00000187296.2	26.5494	20.1151	5.14193	3.91198	9.15442e-05	0.00911671	ENSMUSG00000056673	20592	Kdm5d	lysine (K)-specific demethylase 5D [Source:MGI Symbol;Acc:MGI:99780]
149	ENSMUST00000080754.12	216.432	19.9976	3.27508	6.106	1.02161e-09	3.32117e-07	ENSMUSG00000035934	208076	Pknox2	Pbx/knotted 1 homeobox 2 [Source:MGI Symbol;Acc:MGI:2445415]
150	ENSMUST00000234785.2	38.8437	19.8813	3.10971	6.39328	1.62361e-10	6.00268e-08	ENSMUSG00000002017	72722	Fam98a	family with sequence similarity 98, member A [Source:MGI Symbol;Acc:MGI:1919972]
151	ENSMUST00000173039.9	14.1089	19.8663	3.43515	5.78323	7.32794e-09	2.21664e-06	ENSMUSG00000032422	244962	Snx14	sorting nexin 14 [Source:MGI Symbol;Acc:MGI:2155664]
152	ENSMUST00000118850.8	21.515	19.8075	5.1437	3.85083	0.000117717	0.0113437	ENSMUSG00000055553	75620	Kxd1	KxDL motif containing 1 [Source:MGI Symbol;Acc:MGI:1922870]
153	ENSMUST00000042675.9	26.5651	19.7622	5.14329	3.84232	0.000121876	0.0117046	ENSMUSG00000028745	12345	Capzb	capping protein (actin filament) muscle Z-line, beta [Source:MGI Symbol;Acc:MGI:104652]
154	ENSMUST00000176511.8	64.7039	19.7163	2.93386	6.72026	1.81403e-11	7.83299e-09	ENSMUSG00000006720	193452	Zfp184	zinc finger protein 184 (Kruppel-like) [Source:MGI Symbol;Acc:MGI:1922244]
155	ENSMUST00000020538.13	252.149	19.6417	3.38282	5.8063	6.38692e-09	1.95288e-06	ENSMUSG00000020290	103573	Xpo1	exportin 1 [Source:MGI Symbol;Acc:MGI:2144013]
156	ENSMUST00000192158.6	39.182	18.5363	2.89543	6.40194	1.53419e-10	5.80496e-08	ENSMUSG00000037395	214742	Rcor3	REST corepressor 3 [Source:MGI Symbol;Acc:MGI:2441920]
157	ENSMUST00000232581.2	25.3924	18.5202	3.8762	4.77794	1.77101e-06	0.000332821	ENSMUSG00000022779	21976	Top3b	topoisomerase (DNA) III beta [Source:MGI Symbol;Acc:MGI:1333803]
158	ENSMUST00000125840.8	65.2896	18.3787	3.11823	5.89396	3.77058e-09	1.17838e-06	ENSMUSG00000001034	23939	Mapk7	mitogen-activated protein kinase 7 [Source:MGI Symbol;Acc:MGI:1346347]
159	ENSMUST00000135344.8	8.4044	18.048	5.16129	3.4968	0.000470873	0.0343683	ENSMUSG00000004952	54153	Rasa4	RAS p21 protein activator 4 [Source:MGI Symbol;Acc:MGI:1858600]
160	ENSMUST00000075144.12	49.7147	17.9122	3.29967	5.42848	5.68362e-08	1.53828e-05	ENSMUSG00000025969	18187	Nrp2	neuropilin 2 [Source:MGI Symbol;Acc:MGI:1100492]
161	ENSMUST00000173778.8	33.7808	17.4183	2.94044	5.92369	3.1479e-09	9.89246e-07	ENSMUSG00000015222	17756	Map2	microtubule-associated protein 2 [Source:MGI Symbol;Acc:MGI:97175]
162	ENSMUST00000191747.6	11.7614	16.6511	3.68506	4.51854	6.22688e-06	0.00100925	ENSMUSG00000027763	56758	Mbnl1	muscleblind like splicing factor 1 [Source:MGI Symbol;Acc:MGI:1928482]
163	ENSMUST00000112429.9	27.1632	15.4039	3.89861	3.95114	7.77808e-05	0.00799955	ENSMUSG00000034903	319876	Cobll1	Cobl-like 1 [Source:MGI Symbol;Acc:MGI:2442894]
164	ENSMUST00000102915.10	169.665	11.1429	2.13169	5.22728	1.72026e-07	4.15847e-05	ENSMUSG00000028312	14211	Smc2	structural maintenance of chromosomes 2 [Source:MGI Symbol;Acc:MGI:106067]
165	ENSMUST00000127610.8	1127.39	10.9987	1.26102	8.72206	2.73193e-18	2.34143e-15	ENSMUSG00000020790	11736	Ankfy1	ankyrin repeat and FYVE domain containing 1 [Source:MGI Symbol;Acc:MGI:1337008]
166	ENSMUST00000089207.13	116.547	10.623	2.70264	3.93061	8.47304e-05	0.00860478	ENSMUSG00000068134	104348	Zfp120	zinc finger protein 120 [Source:MGI Symbol;Acc:MGI:1345179]
167	ENSMUST00000041197.13	785.086	10.4823	1.65773	6.32329	2.56044e-10	9.1667e-08	ENSMUSG00000040997	105501	Abhd4	abhydrolase domain containing 4 [Source:MGI Symbol;Acc:MGI:1915938]
168	ENSMUST00000098495.10	76.1438	10.4751	2.56296	4.08711	4.36787e-05	0.00495034	ENSMUSG00000033419	20616	Snap91	synaptosomal-associated protein 91 [Source:MGI Symbol;Acc:MGI:109132]
169	ENSMUST00000115388.9	157.858	10.0436	1.97033	5.0974	3.44354e-07	7.82278e-05	ENSMUSG00000040537	11496	Adam22	a disintegrin and metallopeptidase domain 22 [Source:MGI Symbol;Acc:MGI:1340046]
170	ENSMUST00000122373.2	109.46	9.87037	2.00209	4.93003	8.22149e-07	0.000169729	ENSMUSG00000080242		Atp6v0c-ps2	ATPase, H+ transporting, lysosomal V0 subunit C, pseudogene 2 [Source:MGI Symbol;Acc:MGI:2151816]
171	ENSMUST00000163210.2	333.796	9.84921	2.03834	4.83197	1.35191e-06	0.000259228	ENSMUSG00000006740	16573	Kif5b	kinesin family member 5B [Source:MGI Symbol;Acc:MGI:1098268]
172	ENSMUST00000163764.8	308.816	9.7729	1.92301	5.08209	3.73307e-07	8.34645e-05	ENSMUSG00000025764	269424	Jade1	jade family PHD finger 1 [Source:MGI Symbol;Acc:MGI:1925835]
173	ENSMUST00000175734.2	317.513	9.76585	2.38195	4.09994	4.13265e-05	0.00472258	ENSMUSG00000024347	74002	Psd2	pleckstrin and Sec7 domain containing 2 [Source:MGI Symbol;Acc:MGI:1921252]
174	ENSMUST00000123826.2	70.5809	9.76214	2.11257	4.62098	3.81935e-06	0.000664754	ENSMUSG00000056153	54607	Socs6	suppressor of cytokine signaling 6 [Source:MGI Symbol;Acc:MGI:1924885]
175	ENSMUST00000223181.2	136.333	9.73758	2.60397	3.73952	0.000184373	0.0165232	ENSMUSG00000021171	52635	Esyt2	extended synaptotagmin-like protein 2 [Source:MGI Symbol;Acc:MGI:1261845]
176	ENSMUST00000128087.2	50.4825	9.69781	2.6182	3.704	0.000212227	0.0184123	ENSMUSG00000073468	106489	Sft2d1	SFT2 domain containing 1 [Source:MGI Symbol;Acc:MGI:1918689]
177	ENSMUST00000057272.15	163.674	9.58648	1.38453	6.92401	4.39045e-12	2.03566e-09	ENSMUSG00000037270	229227	4932438A13Rik	RIKEN cDNA 4932438A13 gene [Source:MGI Symbol;Acc:MGI:2444631]
178	ENSMUST00000025862.15	679.378	9.49567	2.234	4.25052	2.13278e-05	0.00272054	ENSMUSG00000024921	67155	Smarca2	SWI/SNF related, matrix associated, actin dependent regulator of chromatin, subfamily a, member 2 [Source:MGI Symbol;Acc:MGI:99603]
179	ENSMUST00000067150.14	227.733	9.38178	2.06656	4.53982	5.63028e-06	0.000928521	ENSMUSG00000054252	14184	Fgfr3	fibroblast growth factor receptor 3 [Source:MGI Symbol;Acc:MGI:95524]
180	ENSMUST00000079244.12	76.0043	9.35703	1.5433	6.06299	1.33615e-09	4.27008e-07	ENSMUSG00000020827	50932	Mink1	misshapen-like kinase 1 (zebrafish) [Source:MGI Symbol;Acc:MGI:1355329]
181	ENSMUST00000198174.2	1870.09	9.3538	1.73461	5.39246	6.95014e-08	1.8201e-05	ENSMUSG00000068823	229663	Csde1	cold shock domain containing E1, RNA binding [Source:MGI Symbol;Acc:MGI:92356]
182	ENSMUST00000160767.2	115.246	9.34341	1.64304	5.68666	1.29546e-08	3.77728e-06	ENSMUSG00000045114	69017	Prrt2	proline-rich transmembrane protein 2 [Source:MGI Symbol;Acc:MGI:1916267]
183	ENSMUST00000182746.2	81.3237	9.22405	1.69339	5.4471	5.11972e-08	1.39904e-05	ENSMUSG00000058447		Gm26920	predicted gene, 26920 [Source:MGI Symbol;Acc:MGI:5504035]
184	ENSMUST00000204056.2	77.37	9.2051	2.18056	4.22144	2.42749e-05	0.00299811	ENSMUSG00000030061	22200	Uba3	ubiquitin-like modifier activating enzyme 3 [Source:MGI Symbol;Acc:MGI:1341217]
185	ENSMUST00000108334.8	69.2001	9.20091	2.17222	4.23572	2.2782e-05	0.0028574	ENSMUSG00000028207	65973	Asph	aspartate-beta-hydroxylase [Source:MGI Symbol;Acc:MGI:1914186]
186	ENSMUST00000215088.2	49.9329	9.16703	2.57137	3.56504	0.000363798	0.0281435	ENSMUSG00000032641	14760	Gpr19	G protein-coupled receptor 19 [Source:MGI Symbol;Acc:MGI:892973]
187	ENSMUST00000235572.2	147.017	9.0879	2.6569	3.42049	0.000625082	0.0428068	ENSMUSG00000039615	56424	Stub1	STIP1 homology and U-Box containing protein 1 [Source:MGI Symbol;Acc:MGI:1891731]
188	ENSMUST00000171769.8	93.8432	9.03631	1.815	4.97868	6.40187e-07	0.000136652	ENSMUSG00000033857	217364	Engase	endo-beta-N-acetylglucosaminidase [Source:MGI Symbol;Acc:MGI:2443788]
189	ENSMUST00000122059.8	174.005	9.02614	1.92226	4.69558	2.65853e-06	0.000480455	ENSMUSG00000039936	18707	Pik3cd	phosphatidylinositol-4,5-bisphosphate 3-kinase catalytic subunit delta [Source:MGI Symbol;Acc:MGI:1098211]
190	ENSMUST00000123418.8	102.107	8.98413	1.41818	6.33497	2.37381e-10	8.59507e-08	ENSMUSG00000031543	11733	Ank1	ankyrin 1, erythroid [Source:MGI Symbol;Acc:MGI:88024]
191	ENSMUST00000064659.6	47.5665	8.95553	2.13288	4.19879	2.68343e-05	0.00325731	ENSMUSG00000052676	215693	Zmat1	zinc finger, matrin type 1 [Source:MGI Symbol;Acc:MGI:2442284]
192	ENSMUST00000108433.8	143.471	8.75646	1.82727	4.79209	1.65054e-06	0.000311215	ENSMUSG00000038178	215113	Slc43a2	solute carrier family 43, member 2 [Source:MGI Symbol;Acc:MGI:2442746]
193	ENSMUST00000112145.3	207.456	8.74092	1.78599	4.89416	9.87285e-07	0.000198038	ENSMUSG00000049176	333605	Frmpd4	FERM and PDZ domain containing 4 [Source:MGI Symbol;Acc:MGI:3042378]
194	ENSMUST00000077128.13	148.537	8.61636	1.71235	5.03189	4.85664e-07	0.000105257	ENSMUSG00000041225	75415	Arhgap12	Rho GTPase activating protein 12 [Source:MGI Symbol;Acc:MGI:1922665]
195	ENSMUST00000121955.8	57.4727	8.59463	1.98236	4.33555	1.45396e-05	0.00200156	ENSMUSG00000022044	56471	Stmn4	stathmin-like 4 [Source:MGI Symbol;Acc:MGI:1931224]
196	ENSMUST00000226308.2	327.253	8.57874	1.56289	5.48902	4.0417e-08	1.12622e-05	ENSMUSG00000044477	21769	Zfand3	zinc finger, AN1-type domain 3 [Source:MGI Symbol;Acc:MGI:1096572]
197	ENSMUST00000039380.9	57.3467	8.57822	1.50112	5.71454	1.10001e-08	3.2749e-06	ENSMUSG00000040055	14623	Gjb6	gap junction protein, beta 6 [Source:MGI Symbol;Acc:MGI:107588]
198	ENSMUST00000125548.8	718.004	8.52875	1.38333	6.16537	7.03186e-10	2.33979e-07	ENSMUSG00000008958	21427	Vps72	vacuolar protein sorting 72 [Source:MGI Symbol;Acc:MGI:1202305]
199	ENSMUST00000209764.2	91.8503	8.50913	2.43326	3.497	0.000470517	0.0343683	ENSMUSG00000052566	170833	Hook2	hook microtubule tethering protein 2 [Source:MGI Symbol;Acc:MGI:2181664]
200	ENSMUST00000232395.2	39.3287	8.49593	1.52298	5.57851	2.4259e-08	6.89564e-06	ENSMUSG00000040785	22129	Ttc3	tetratricopeptide repeat domain 3 [Source:MGI Symbol;Acc:MGI:1276539]
201	ENSMUST00000113889.9	114.578	8.46287	2.02198	4.18543	2.84622e-05	0.003411	ENSMUSG00000026816	70239	Gtf3c5	general transcription factor IIIC, polypeptide 5 [Source:MGI Symbol;Acc:MGI:1917489]
202	ENSMUST00000137634.2	100.339	8.43188	1.75336	4.80898	1.51706e-06	0.000287967	ENSMUSG00000061718	19049	Ppp1r1b	protein phosphatase 1, regulatory inhibitor subunit 1B [Source:MGI Symbol;Acc:MGI:94860]
203	ENSMUST00000033731.4	82.7445	8.32582	2.08253	3.99794	6.38963e-05	0.0067939	ENSMUSG00000031365	27081	Zfp275	zinc finger protein 275 [Source:MGI Symbol;Acc:MGI:1350985]
204	ENSMUST00000207107.2	392.406	8.32415	1.84158	4.52012	6.18052e-06	0.00100462	ENSMUSG00000055670	195018	Zzef1	zinc finger, ZZ-type with EF hand domain 1 [Source:MGI Symbol;Acc:MGI:2444286]
205	ENSMUST00000014089.9	47.4462	8.32287	1.67878	4.9577	7.13323e-07	0.000150559	ENSMUSG00000029510	71951	Gpc2	glypican 2 (cerebroglycan) [Source:MGI Symbol;Acc:MGI:1919201]
206	ENSMUST00000037607.11	262.331	8.31086	2.07323	4.00865	6.10678e-05	0.00657973	ENSMUSG00000028284	26409	Map3k7	mitogen-activated protein kinase kinase kinase 7 [Source:MGI Symbol;Acc:MGI:1346877]
207	ENSMUST00000024974.16	150.37	8.28666	2.15594	3.84363	0.000121227	0.0116621	ENSMUSG00000024158	14651	Hagh	hydroxyacyl glutathione hydrolase [Source:MGI Symbol;Acc:MGI:95745]
208	ENSMUST00000199534.5	70.4587	8.24314	2.07163	3.97905	6.9191e-05	0.00722043	ENSMUSG00000039706	16826	Ldb2	LIM domain binding 2 [Source:MGI Symbol;Acc:MGI:894670]
209	ENSMUST00000021715.6	141.674	8.22496	1.32293	6.21724	5.05987e-10	1.71387e-07	ENSMUSG00000021287	74335	Xrcc3	X-ray repair complementing defective repair in Chinese hamster cells 3 [Source:MGI Symbol;Acc:MGI:1921585]
210	ENSMUST00000100505.3	81.4556	8.1187	2.13061	3.81051	0.000138683	0.0130095	ENSMUSG00000000148	231841	Brat1	BRCA1-associated ATM activator 1 [Source:MGI Symbol;Acc:MGI:1891679]
211	ENSMUST00000021918.10	96.2861	8.10746	1.85039	4.38149	1.17871e-05	0.00169225	ENSMUSG00000021464	26564	Ror2	receptor tyrosine kinase-like orphan receptor 2 [Source:MGI Symbol;Acc:MGI:1347521]
212	ENSMUST00000015234.13	39.3549	8.10616	1.84898	4.38412	1.16457e-05	0.00168048	ENSMUSG00000015090	19215	Ptgds	prostaglandin D2 synthase (brain) [Source:MGI Symbol;Acc:MGI:99261]
213	ENSMUST00000167435.8	1218.79	8.10496	2.01776	4.01681	5.89906e-05	0.0064267	ENSMUSG00000004056	11652	Akt2	thymoma viral proto-oncogene 2 [Source:MGI Symbol;Acc:MGI:104874]
214	ENSMUST00000138160.8	281.902	8.08909	1.3283	6.08983	1.13032e-09	3.65357e-07	ENSMUSG00000022051	12177	Bnip3l	BCL2/adenovirus E1B interacting protein 3-like [Source:MGI Symbol;Acc:MGI:1332659]
215	ENSMUST00000207225.2	305.12	8.08805	2.04311	3.95869	7.53617e-05	0.00776486	ENSMUSG00000039361	233489	Picalm	phosphatidylinositol binding clathrin assembly protein [Source:MGI Symbol;Acc:MGI:2385902]
216	ENSMUST00000153440.8	66.9878	8.07649	1.52324	5.30219	1.1442e-07	2.90237e-05	ENSMUSG00000000148	231841	Brat1	BRCA1-associated ATM activator 1 [Source:MGI Symbol;Acc:MGI:1891679]
217	ENSMUST00000108920.10	59.0854	8.06377	1.65989	4.85801	1.18573e-06	0.000231284	ENSMUSG00000018899	16362	Irf1	interferon regulatory factor 1 [Source:MGI Symbol;Acc:MGI:96590]
218	ENSMUST00000234557.2	80.9626	8.04973	2.06434	3.89943	9.64214e-05	0.00953527	ENSMUSG00000002504	65962	Slc9a3r2	solute carrier family 9 (sodium/hydrogen exchanger), member 3 regulator 2 [Source:MGI Symbol;Acc:MGI:1890662]
219	ENSMUST00000142402.2	81.3654	8.00206	2.16405	3.69772	0.000217544	0.0187872	ENSMUSG00000009828	56542	Cilk1	ciliogenesis associated kinase 1 [Source:MGI Symbol;Acc:MGI:1934157]
220	ENSMUST00000059524.7	24.0004	7.98669	1.79778	4.44253	8.89066e-06	0.00134109	ENSMUSG00000048087	11615	Ahcyl	adenosylhomocysteinase like [Source:MGI Symbol;Acc:MGI:3643647]
221	ENSMUST00000062389.6	26.818	7.97087	1.79721	4.43513	9.20166e-06	0.00137335	ENSMUSG00000024805	76073	Pcgf5	polycomb group ring finger 5 [Source:MGI Symbol;Acc:MGI:1923505]
222	ENSMUST00000105460.8	39.2298	7.9684	2.07803	3.83459	0.000125775	0.0119774	ENSMUSG00000020101	74048	Vsir	V-set immunoregulatory receptor [Source:MGI Symbol;Acc:MGI:1921298]
223	ENSMUST00000106762.8	138.947	7.88116	1.31846	5.97757	2.26494e-09	7.15747e-07	ENSMUSG00000040481	207165	Bptf	bromodomain PHD finger transcription factor [Source:MGI Symbol;Acc:MGI:2444008]
224	ENSMUST00000155266.2	44.8194	7.87561	1.78727	4.40651	1.05047e-05	0.00155553	ENSMUSG00000029499	19301	Pxmp2	peroxisomal membrane protein 2 [Source:MGI Symbol;Acc:MGI:107487]
225	ENSMUST00000168309.8	36.2701	7.85847	1.68089	4.67519	2.93681e-06	0.000525708	ENSMUSG00000032375	208117	Aph1b	aph1 homolog B, gamma secretase subunit [Source:MGI Symbol;Acc:MGI:3522097]
226	ENSMUST00000176128.8	46.8319	7.85601	1.53107	5.13106	2.88114e-07	6.65202e-05	ENSMUSG00000021972	219150	Hmbox1	homeobox containing 1 [Source:MGI Symbol;Acc:MGI:2445066]
227	ENSMUST00000120233.2	51.9055	7.84214	1.74489	4.49435	6.97828e-06	0.00111192	ENSMUSG00000083327		Vcp-rs	valosin containing protein, related sequence [Source:MGI Symbol;Acc:MGI:894298]
228	ENSMUST00000112136.2	109.959	7.83537	1.91094	4.10027	4.12677e-05	0.00472258	ENSMUSG00000027012	13427	Dync1i2	dynein cytoplasmic 1 intermediate chain 2 [Source:MGI Symbol;Acc:MGI:107750]
229	ENSMUST00000112543.9	137.218	7.82573	2.05025	3.81697	0.000135103	0.0127159	ENSMUSG00000020258	235582	Glyctk	glycerate kinase [Source:MGI Symbol;Acc:MGI:2444085]
230	ENSMUST00000229371.2	105.597	7.81541	1.60873	4.85813	1.18501e-06	0.000231284	ENSMUSG00000036061	71726	Smug1	single-strand selective monofunctional uracil DNA glycosylase [Source:MGI Symbol;Acc:MGI:1918976]
231	ENSMUST00000049503.10	276.852	7.76161	2.19169	3.54138	0.000398043	0.0300611	ENSMUSG00000032624	78798	Eml4	echinoderm microtubule associated protein like 4 [Source:MGI Symbol;Acc:MGI:1926048]
232	ENSMUST00000077847.12	54.202	7.73268	2.03397	3.80177	0.000143664	0.0134101	ENSMUSG00000027200	214968	Sema6d	sema domain, transmembrane domain (TM), and cytoplasmic domain, (semaphorin) 6D [Source:MGI Symbol;Acc:MGI:2387661]
233	ENSMUST00000112334.8	256.205	7.69385	1.85683	4.14353	3.42001e-05	0.00401362	ENSMUSG00000040855	194590	Reps2	RALBP1 associated Eps domain containing protein 2 [Source:MGI Symbol;Acc:MGI:2663511]
234	ENSMUST00000074225.11	31.5313	7.60683	2.16462	3.51417	0.000441134	0.0327469	ENSMUSG00000022212	12891	Cpne6	copine VI [Source:MGI Symbol;Acc:MGI:1334445]
235	ENSMUST00000033378.13	93.1624	7.5651	1.32832	5.69525	1.23192e-08	3.6106e-06	ENSMUSG00000010476	13593	Ebf3	early B cell factor 3 [Source:MGI Symbol;Acc:MGI:894289]
236	ENSMUST00000126494.8	69.284	7.5571	1.89495	3.98801	6.6629e-05	0.00699246	ENSMUSG00000041594	70551	Tmtc4	transmembrane and tetratricopeptide repeat containing 4 [Source:MGI Symbol;Acc:MGI:1921050]
237	ENSMUST00000161273.8	232.779	7.54106	1.91655	3.93471	8.32969e-05	0.00847441	ENSMUSG00000029406	19679	Pitpnm2	phosphatidylinositol transfer protein, membrane-associated 2 [Source:MGI Symbol;Acc:MGI:1336192]
238	ENSMUST00000188111.7	104.221	7.5028	1.88577	3.97864	6.93118e-05	0.00722043	ENSMUSG00000045411	668661	2410002F23Rik	RIKEN cDNA 2410002F23 gene [Source:MGI Symbol;Acc:MGI:1914226]
239	ENSMUST00000211710.2	48.947	7.50209	1.88746	3.97471	7.04664e-05	0.00731739	ENSMUSG00000110277	108168395	Gm45871	predicted gene 45871 [Source:MGI Symbol;Acc:MGI:5804986]
240	ENSMUST00000198199.5	24.7024	7.48305	1.62289	4.61094	4.0086e-06	0.000691313	ENSMUSG00000005583	17260	Mef2c	myocyte enhancer factor 2C [Source:MGI Symbol;Acc:MGI:99458]
241	ENSMUST00000064536.13	271.45	7.40018	1.50742	4.90918	9.14597e-07	0.000186098	ENSMUSG00000052593	11491	Adam17	a disintegrin and metallopeptidase domain 17 [Source:MGI Symbol;Acc:MGI:1096335]
242	ENSMUST00000149850.8	202.753	7.38372	2.12241	3.47893	0.000503427	0.036184	ENSMUSG00000036281	227644	Snapc4	small nuclear RNA activating complex, polypeptide 4 [Source:MGI Symbol;Acc:MGI:2443935]
243	ENSMUST00000115258.9	189.527	7.37452	2.12496	3.47042	0.000519639	0.0372075	ENSMUSG00000036699	72693	Zcchc12	zinc finger, CCHC domain containing 12 [Source:MGI Symbol;Acc:MGI:1919943]
244	ENSMUST00000029376.13	59.889	7.36888	1.36576	5.39545	6.83536e-08	1.80677e-05	ENSMUSG00000027800	17112	Tm4sf1	transmembrane 4 superfamily member 1 [Source:MGI Symbol;Acc:MGI:104678]
245	ENSMUST00000191891.2	40.1335	7.3596	1.65275	4.45295	8.4699e-06	0.0012914	ENSMUSG00000026554	98193	Dcaf8	DDB1 and CUL4 associated factor 8 [Source:MGI Symbol;Acc:MGI:91860]
246	ENSMUST00000113489.8	51.216	7.35952	2.02318	3.63759	0.000275199	0.0226593	ENSMUSG00000024949	22668	Sf1	splicing factor 1 [Source:MGI Symbol;Acc:MGI:1095403]
247	ENSMUST00000053459.15	107.559	7.3556	1.33232	5.52091	3.37244e-08	9.44384e-06	ENSMUSG00000021411	66895	Pxdc1	PX domain containing 1 [Source:MGI Symbol;Acc:MGI:1914145]
248	ENSMUST00000175783.3	115.268	7.29187	2.04555	3.56476	0.000364195	0.0281435	ENSMUSG00000046982	110796	Tshz1	teashirt zinc finger family member 1 [Source:MGI Symbol;Acc:MGI:1346031]
249	ENSMUST00000035083.8	63.0963	7.27239	1.85304	3.92456	8.68873e-05	0.00877655	ENSMUSG00000032502	20840	Stac	src homology three (SH3) and cysteine rich domain [Source:MGI Symbol;Acc:MGI:1201400]
250	ENSMUST00000084662.12	49.4254	7.27019	1.81043	4.01573	5.92619e-05	0.00643418	ENSMUSG00000036052	56323	Dnajb5	DnaJ heat shock protein family (Hsp40) member B5 [Source:MGI Symbol;Acc:MGI:1930018]
251	ENSMUST00000170243.8	138.795	7.267	1.53848	4.72349	2.31837e-06	0.000425781	ENSMUSG00000000420	14423	Galnt1	polypeptide N-acetylgalactosaminyltransferase 1 [Source:MGI Symbol;Acc:MGI:894693]
252	ENSMUST00000138060.3	33.329	7.26046	1.37918	5.26431	1.40714e-07	3.47582e-05	ENSMUSG00000035642	66273	Aamdc	adipogenesis associated Mth938 domain containing [Source:MGI Symbol;Acc:MGI:1913523]
253	ENSMUST00000117593.8	28.1845	7.24321	1.51036	4.79569	1.62117e-06	0.0003067	ENSMUSG00000014767	21374	Tbp	TATA box binding protein [Source:MGI Symbol;Acc:MGI:101838]
254	ENSMUST00000153592.2	48.9318	7.23194	2.06511	3.50196	0.000461855	0.033841	ENSMUSG00000028673	71665	Fuca1	fucosidase, alpha-L- 1, tissue [Source:MGI Symbol;Acc:MGI:95593]
255	ENSMUST00000111354.2	31.1116	7.20284	1.79916	4.00343	6.24298e-05	0.00669799	ENSMUSG00000002108	22259	Nr1h3	nuclear receptor subfamily 1, group H, member 3 [Source:MGI Symbol;Acc:MGI:1352462]
256	ENSMUST00000143657.8	10.6295	7.20123	1.91347	3.76344	0.000167595	0.0152906	ENSMUSG00000002395	67023	Use1	unconventional SNARE in the ER 1 homolog (S. cerevisiae) [Source:MGI Symbol;Acc:MGI:1914273]
257	ENSMUST00000045477.6	71.9212	7.19405	1.8904	3.80558	0.000141473	0.0132274	ENSMUSG00000039954	269019	Stk32a	serine/threonine kinase 32A [Source:MGI Symbol;Acc:MGI:2442403]
258	ENSMUST00000199496.2	58.174	7.15675	1.7963	3.98415	6.77222e-05	0.00709403	ENSMUSG00000033434	107999	Gtpbp6	GTP binding protein 6 (putative) [Source:MGI Symbol;Acc:MGI:1306825]
259	ENSMUST00000196493.5	29.8228	7.13855	1.60744	4.44094	8.95664e-06	0.00134745	ENSMUSG00000005583	17260	Mef2c	myocyte enhancer factor 2C [Source:MGI Symbol;Acc:MGI:99458]
260	ENSMUST00000099355.12	26.1875	7.12534	1.44498	4.9311	8.1766e-07	0.00016942	ENSMUSG00000019961	21917	Tmpo	thymopoietin [Source:MGI Symbol;Acc:MGI:106920]
261	ENSMUST00000134257.8	38.691	7.1227	1.59217	4.47359	7.69179e-06	0.00119593	ENSMUSG00000031105	20523	Slc25a14	solute carrier family 25 (mitochondrial carrier, brain), member 14 [Source:MGI Symbol;Acc:MGI:1330823]
262	ENSMUST00000030518.16	21.8106	7.09352	2.07256	3.42258	0.000620287	0.0426469	ENSMUSG00000028745	12345	Capzb	capping protein (actin filament) muscle Z-line, beta [Source:MGI Symbol;Acc:MGI:104652]
263	ENSMUST00000209445.2	10.3871	7.02869	1.74052	4.03827	5.38464e-05	0.00593738	ENSMUSG00000089847	14356	Timm10b	translocase of inner mitochondrial membrane 10B [Source:MGI Symbol;Acc:MGI:1315196]
264	ENSMUST00000213836.2	64.0769	7.00333	2.04931	3.4174	0.00063222	0.0429833	ENSMUSG00000039697	211329	Ncoa7	nuclear receptor coactivator 7 [Source:MGI Symbol;Acc:MGI:2444847]
265	ENSMUST00000141815.3	61.4073	6.97259	1.54412	4.51559	6.31414e-06	0.00101757	ENSMUSG00000053390	240067	Zfp952	zinc finger protein 952 [Source:MGI Symbol;Acc:MGI:2441928]
266	ENSMUST00000235088.2	44.8237	6.9563	1.86682	3.72629	0.00019432	0.0172018	ENSMUSG00000024012	56462	Mtch1	mitochondrial carrier 1 [Source:MGI Symbol;Acc:MGI:1929261]
267	ENSMUST00000087933.10	75.4556	6.94438	1.81707	3.82175	0.00013251	0.0125135	ENSMUSG00000041763	22019	Tpp2	tripeptidyl peptidase II [Source:MGI Symbol;Acc:MGI:102724]
268	ENSMUST00000193839.6	69.475	6.91611	1.98407	3.48582	0.000490629	0.0356194	ENSMUSG00000103442	116731	Pcdha1	protocadherin alpha 1 [Source:MGI Symbol;Acc:MGI:2150982]
269	ENSMUST00000203268.2	16.2274	6.88617	1.41606	4.86289	1.15682e-06	0.000228799	ENSMUSG00000030304	67456	Ergic2	ERGIC and golgi 2 [Source:MGI Symbol;Acc:MGI:1914706]
270	ENSMUST00000129727.2	177.991	6.86003	1.46991	4.66697	3.0568e-06	0.00054546	ENSMUSG00000040249	16971	Lrp1	low density lipoprotein receptor-related protein 1 [Source:MGI Symbol;Acc:MGI:96828]
271	ENSMUST00000203517.3	83.3496	6.85319	1.75768	3.899	9.65904e-05	0.00953531	ENSMUSG00000030231	109135	Plekha5	pleckstrin homology domain containing, family A member 5 [Source:MGI Symbol;Acc:MGI:1923802]
272	ENSMUST00000172618.8	36.8891	6.82315	1.48111	4.60679	4.0894e-06	0.000703103	ENSMUSG00000015120	22196	Ube2i	ubiquitin-conjugating enzyme E2I [Source:MGI Symbol;Acc:MGI:107365]
273	ENSMUST00000108176.9	18.6703	6.80754	1.9684	3.45841	0.000543368	0.0384202	ENSMUSG00000036931	243910	Nfkbid	nuclear factor of kappa light polypeptide gene enhancer in B cells inhibitor, delta [Source:MGI Symbol;Acc:MGI:3041243]
274	ENSMUST00000151238.8	17.3279	6.79405	1.48633	4.57104	4.85311e-06	0.000819466	ENSMUSG00000028470	68917	Hint2	histidine triad nucleotide binding protein 2 [Source:MGI Symbol;Acc:MGI:1916167]
275	ENSMUST00000090750.12	168.067	6.78673	1.99578	3.40054	0.00067253	0.0451273	ENSMUSG00000038170	83679	Pde4dip	phosphodiesterase 4D interacting protein (myomegalin) [Source:MGI Symbol;Acc:MGI:1891434]
276	ENSMUST00000144382.8	341.415	6.73664	1.95917	3.43851	0.000584922	0.040697	ENSMUSG00000034595	76448	Ppp1r18	protein phosphatase 1, regulatory subunit 18 [Source:MGI Symbol;Acc:MGI:1923698]
277	ENSMUST00000212750.2	122.379	6.73442	1.78791	3.76664	0.000165459	0.0151201	ENSMUSG00000046707	13000	Csnk2a2	casein kinase 2, alpha prime polypeptide [Source:MGI Symbol;Acc:MGI:88547]
278	ENSMUST00000139306.2	34.5718	6.67882	1.64733	4.05432	5.02803e-05	0.00558773	ENSMUSG00000038400	65112	Pmepa1	prostate transmembrane protein, androgen induced 1 [Source:MGI Symbol;Acc:MGI:1929600]
279	ENSMUST00000094816.3	64.193	6.65525	1.81309	3.67067	0.000241919	0.020455	ENSMUSG00000006019	71723	Dhx34	DEAH (Asp-Glu-Ala-His) box polypeptide 34 [Source:MGI Symbol;Acc:MGI:1918973]
280	ENSMUST00000126374.3	100.347	6.64293	1.97387	3.36543	0.000764237	0.049462	ENSMUSG00000022957	16443	Itsn1	intersectin 1 (SH3 domain protein 1A) [Source:MGI Symbol;Acc:MGI:1338069]
281	ENSMUST00000139991.2	28.2268	6.63758	1.70719	3.88801	0.000101069	0.00989112	ENSMUSG00000020303	20856	Stc2	stanniocalcin 2 [Source:MGI Symbol;Acc:MGI:1316731]
282	ENSMUST00000113371.8	100.47	6.61723	1.77132	3.73577	0.000187144	0.0167235	ENSMUSG00000025597	237010	Klhl4	kelch-like 4 [Source:MGI Symbol;Acc:MGI:2442829]
283	ENSMUST00000227139.2	149.53	6.6131	1.90696	3.46788	0.000524586	0.037393	ENSMUSG00000022223	654795	Sdr39u1	short chain dehydrogenase/reductase family 39U, member 1 [Source:MGI Symbol;Acc:MGI:1916876]
284	ENSMUST00000213490.2	51.8633	6.60515	1.64798	4.00804	6.12255e-05	0.00658418	ENSMUSG00000004360	212448	9330159F19Rik	RIKEN cDNA 9330159F19 gene [Source:MGI Symbol;Acc:MGI:3036239]
285	ENSMUST00000159443.2	17.8598	6.57287	1.80303	3.64545	0.000266925	0.0221391	ENSMUSG00000024231	71745	Cul2	cullin 2 [Source:MGI Symbol;Acc:MGI:1918995]
286	ENSMUST00000068973.11	124.906	6.56939	1.90309	3.45195	0.000556552	0.0391566	ENSMUSG00000055407	17760	Map6	microtubule-associated protein 6 [Source:MGI Symbol;Acc:MGI:1201690]
287	ENSMUST00000170126.2	11.615	6.54386	1.63511	4.00208	6.27886e-05	0.00671398	ENSMUSG00000022621	68708	Rabl2	RAB, member RAS oncogene family-like 2 [Source:MGI Symbol;Acc:MGI:1915958]
288	ENSMUST00000117295.2	168.783	6.52331	1.59058	4.10122	4.10972e-05	0.00471543	ENSMUSG00000081684		Rps2-ps13	ribosomal protein S2, pseudogene 13 [Source:MGI Symbol;Acc:MGI:3705640]
289	ENSMUST00000173108.8	8.57639	6.51836	1.84611	3.53087	0.000414196	0.0310735	ENSMUSG00000030707	12721	Coro1a	coronin, actin binding protein 1A [Source:MGI Symbol;Acc:MGI:1345961]
290	ENSMUST00000152136.8	20.9243	6.50454	1.85675	3.50319	0.000459725	0.0337287	ENSMUSG00000073856	434232	Iqck	IQ motif containing K [Source:MGI Symbol;Acc:MGI:3612188]
291	ENSMUST00000196483.5	66.5053	6.48245	1.85305	3.49826	0.000468313	0.0342698	ENSMUSG00000039753	242960	Fbxl5	F-box and leucine-rich repeat protein 5 [Source:MGI Symbol;Acc:MGI:2152883]
292	ENSMUST00000113438.8	20.9594	6.45655	1.79987	3.58724	0.000334203	0.0263294	ENSMUSG00000030022	101401	Adamts9	a disintegrin-like and metallopeptidase (reprolysin type) with thrombospondin type 1 motif, 9 [Source:MGI Symbol;Acc:MGI:1916320]
293	ENSMUST00000108337.8	119.828	6.44335	1.70442	3.78038	0.00015659	0.0144733	ENSMUSG00000028207	65973	Asph	aspartate-beta-hydroxylase [Source:MGI Symbol;Acc:MGI:1914186]
294	ENSMUST00000206418.2	28.7624	6.42387	1.73719	3.69785	0.000217434	0.0187872	ENSMUSG00000055652	207952	Klhl25	kelch-like 25 [Source:MGI Symbol;Acc:MGI:2668031]
295	ENSMUST00000102768.8	87.8147	6.41114	1.29752	4.94107	7.76932e-07	0.000162169	ENSMUSG00000036249	71684	Rbm43	RNA binding motif protein 43 [Source:MGI Symbol;Acc:MGI:1918934]
296	ENSMUST00000113557.8	34.5387	6.40629	1.73703	3.68807	0.00022596	0.0193369	ENSMUSG00000033792	11977	Atp7a	ATPase, Cu++ transporting, alpha polypeptide [Source:MGI Symbol;Acc:MGI:99400]
297	ENSMUST00000169604.8	38.9222	6.38183	1.78982	3.56563	0.000362988	0.0281435	ENSMUSG00000033029	27660	1700088E04Rik	RIKEN cDNA 1700088E04 gene [Source:MGI Symbol;Acc:MGI:1920774]
298	ENSMUST00000190827.7	153.33	6.37924	1.48801	4.28711	1.81013e-05	0.0023812	ENSMUSG00000037428	381677	Vgf	VGF nerve growth factor inducible [Source:MGI Symbol;Acc:MGI:1343180]
299	ENSMUST00000137865.8	58.8813	6.3747	1.61876	3.93801	8.21596e-05	0.00838888	ENSMUSG00000028759	15441	Hp1bp3	heterochromatin protein 1, binding protein 3 [Source:MGI Symbol;Acc:MGI:109369]
300	ENSMUST00000191683.6	25.6689	6.35996	1.55946	4.07832	4.53625e-05	0.00510134	ENSMUSG00000025909	71096	Sntg1	syntrophin, gamma 1 [Source:MGI Symbol;Acc:MGI:1918346]
301	ENSMUST00000141291.3	34.1514	6.33791	1.42057	4.46152	8.13808e-06	0.00125433	ENSMUSG00000028906	269587	Epb41	erythrocyte membrane protein band 4.1 [Source:MGI Symbol;Acc:MGI:95401]
302	ENSMUST00000216081.2	23.1714	6.30655	1.38322	4.55934	5.13155e-06	0.000859418	ENSMUSG00000037949	102566	Ano10	anoctamin 10 [Source:MGI Symbol;Acc:MGI:2143103]
303	ENSMUST00000212564.2	4.75096	6.27605	1.7046	3.68183	0.000231565	0.019727	ENSMUSG00000042870	21968	Tom1	target of myb1 trafficking protein [Source:MGI Symbol;Acc:MGI:1338026]
304	ENSMUST00000127363.2	27.5427	6.24824	1.5482	4.03581	5.4414e-05	0.00598778	ENSMUSG00000030400	13871	Ercc2	excision repair cross-complementing rodent repair deficiency, complementation group 2 [Source:MGI Symbol;Acc:MGI:95413]
305	ENSMUST00000133776.2	32.8399	6.24659	1.60961	3.8808	0.000104115	0.0101541	ENSMUSG00000029629	75725	Phf14	PHD finger protein 14 [Source:MGI Symbol;Acc:MGI:1923539]
306	ENSMUST00000140593.9	46.0758	6.23601	1.77062	3.52193	0.000428425	0.0319804	ENSMUSG00000030986	101437	Dhx32	DEAH (Asp-Glu-Ala-His) box polypeptide 32 [Source:MGI Symbol;Acc:MGI:2141813]
307	ENSMUST00000096194.9	196.603	6.22785	1.7408	3.57758	0.000346789	0.0271696	ENSMUSG00000024754	83921	Cemip2	cell migration inducing hyaluronidase 2 [Source:MGI Symbol;Acc:MGI:1890373]
308	ENSMUST00000237838.2	39.8817	6.21825	1.68527	3.68977	0.000224457	0.0192373	ENSMUSG00000024927	19697	Rela	v-rel reticuloendotheliosis viral oncogene homolog A (avian) [Source:MGI Symbol;Acc:MGI:103290]
309	ENSMUST00000164791.8	8.69801	6.21446	1.42033	4.37536	1.21231e-05	0.00173609	ENSMUSG00000020407	22271	Upp1	uridine phosphorylase 1 [Source:MGI Symbol;Acc:MGI:1097668]
310	ENSMUST00000182207.8	91.7508	6.18842	1.83272	3.37664	0.00073378	0.0482454	ENSMUSG00000069601	11735	Ank3	ankyrin 3, epithelial [Source:MGI Symbol;Acc:MGI:88026]
311	ENSMUST00000203802.3	9.74015	6.16812	1.67432	3.68396	0.000229637	0.0196218	ENSMUSG00000024104	28006	Washc2	WASH complex subunit 2 [Source:MGI Symbol;Acc:MGI:106463]
312	ENSMUST00000182577.2	22.2519	6.16657	1.30638	4.72036	2.35427e-06	0.000430977	ENSMUSG00000046056	282619	Sbsn	suprabasin [Source:MGI Symbol;Acc:MGI:2446326]
313	ENSMUST00000121229.2	9.96063	6.16086	1.82736	3.37146	0.000747718	0.048953	ENSMUSG00000085666		Tdg-ps2	thymine DNA glycosylase, pseudogene 2 [Source:MGI Symbol;Acc:MGI:3704357]
314	ENSMUST00000220912.2	82.9188	6.1515	1.48817	4.13361	3.57113e-05	0.00416504	ENSMUSG00000035954	238130	Dock4	dedicator of cytokinesis 4 [Source:MGI Symbol;Acc:MGI:1918006]
315	ENSMUST00000214374.2	225.367	6.12514	1.747	3.50609	0.00045475	0.0335377	ENSMUSG00000030592	20190	Ryr1	ryanodine receptor 1, skeletal muscle [Source:MGI Symbol;Acc:MGI:99659]
316	ENSMUST00000216654.2	10.1735	6.12113	1.67138	3.66233	0.000249935	0.020976	ENSMUSG00000044624	237300	Gm4922	predicted gene 4922 [Source:MGI Symbol;Acc:MGI:3644318]
317	ENSMUST00000149710.8	18.0516	6.11785	1.61088	3.79784	0.000145963	0.0135799	ENSMUSG00000020672	268534	Sntg2	syntrophin, gamma 2 [Source:MGI Symbol;Acc:MGI:1919541]
318	ENSMUST00000238706.2	9.25087	6.10787	1.63871	3.72723	0.000193596	0.0171645	ENSMUSG00000050891	69694	Tatdn1	TatD DNase domain containing 1 [Source:MGI Symbol;Acc:MGI:1916944]
319	ENSMUST00000119256.8	44.2936	6.09849	1.63727	3.72478	0.000195484	0.0172347	ENSMUSG00000002459	58175	Rgs20	regulator of G-protein signaling 20 [Source:MGI Symbol;Acc:MGI:1929866]
320	ENSMUST00000199498.5	168.095	6.08015	1.41328	4.30217	1.69136e-05	0.00227582	ENSMUSG00000032479	17758	Map4	microtubule-associated protein 4 [Source:MGI Symbol;Acc:MGI:97178]
321	ENSMUST00000098971.11	123.831	6.06603	1.66496	3.64336	0.000269101	0.0222543	ENSMUSG00000038685	269400	Rtel1	regulator of telomere elongation helicase 1 [Source:MGI Symbol;Acc:MGI:2139369]
322	ENSMUST00000143180.8	222.969	6.05016	1.68734	3.58563	0.000336267	0.0264184	ENSMUSG00000032507	72179	Fbxl2	F-box and leucine-rich repeat protein 2 [Source:MGI Symbol;Acc:MGI:1919429]
323	ENSMUST00000155410.8	16.1823	6.04524	1.513	3.99552	6.45511e-05	0.00683783	ENSMUSG00000019802	140740	Sec63	SEC63-like (S. cerevisiae) [Source:MGI Symbol;Acc:MGI:2155302]
324	ENSMUST00000126996.2	4.66316	6.01548	1.64098	3.66579	0.000246576	0.0207557	ENSMUSG00000040250	71177	Ints13	integrator complex subunit 13 [Source:MGI Symbol;Acc:MGI:1918427]
325	ENSMUST00000160666.2	8.56046	6.01198	1.64332	3.65844	0.000253753	0.0211399	ENSMUSG00000030329	319352	Pianp	PILR alpha associated neural protein [Source:MGI Symbol;Acc:MGI:2441908]
326	ENSMUST00000153462.8	7.18856	5.97503	1.60644	3.71942	0.000199678	0.0175116	ENSMUSG00000005936	66989	Kctd20	potassium channel tetramerisation domain containing 20 [Source:MGI Symbol;Acc:MGI:1914239]
327	ENSMUST00000112643.2	19.0872	5.9616	1.37458	4.33702	1.44427e-05	0.00200095	ENSMUSG00000026389	68428	Steap3	STEAP family member 3 [Source:MGI Symbol;Acc:MGI:1915678]
328	ENSMUST00000021844.15	36.5234	5.95104	1.67487	3.55313	0.000380677	0.0290991	ENSMUSG00000021408	19766	Ripk1	receptor (TNFRSF)-interacting serine-threonine kinase 1 [Source:MGI Symbol;Acc:MGI:108212]
329	ENSMUST00000217907.2	13.1823	5.93486	1.53684	3.86174	0.000112585	0.0108863	ENSMUSG00000020598	319504	Nrcam	neuronal cell adhesion molecule [Source:MGI Symbol;Acc:MGI:104750]
330	ENSMUST00000118998.2	8.22231	5.91044	1.61072	3.66943	0.000243091	0.0204928	ENSMUSG00000080893		Ndufa12-ps	NADH:ubiquinone oxidoreductase subunit A12, pseudogene [Source:MGI Symbol;Acc:MGI:3801934]
331	ENSMUST00000220841.2	4.15468	5.88282	1.59033	3.69913	0.000216339	0.0187403	ENSMUSG00000021079	30056	Timm9	translocase of inner mitochondrial membrane 9 [Source:MGI Symbol;Acc:MGI:1353436]
332	ENSMUST00000238609.2	34.4046	5.855	1.56484	3.7416	0.000182853	0.016444	ENSMUSG00000028637	73332	Ccdc30	coiled-coil domain containing 30 [Source:MGI Symbol;Acc:MGI:1920582]
333	ENSMUST00000176272.2	64.1252	5.83098	1.65068	3.53247	0.000411698	0.0309682	ENSMUSG00000028059	16800	Arhgef2	rho/rac guanine nucleotide exchange factor (GEF) 2 [Source:MGI Symbol;Acc:MGI:103264]
334	ENSMUST00000023123.15	130.192	5.83023	1.42726	4.08491	4.40936e-05	0.00497844	ENSMUSG00000022483	12824	Col2a1	collagen, type II, alpha 1 [Source:MGI Symbol;Acc:MGI:88452]
335	ENSMUST00000177293.8	109.426	5.82199	1.47618	3.94396	8.01457e-05	0.0082129	ENSMUSG00000032570	235574	Atp2c1	ATPase, Ca++-sequestering [Source:MGI Symbol;Acc:MGI:1889008]
336	ENSMUST00000120854.8	27.3903	5.81701	1.72417	3.3738	0.00074139	0.048595	ENSMUSG00000090150	102632	Acad11	acyl-Coenzyme A dehydrogenase family, member 11 [Source:MGI Symbol;Acc:MGI:2143169]
337	ENSMUST00000160358.2	7.60673	5.77877	1.36609	4.23016	2.33522e-05	0.00291599	ENSMUSG00000039488	244682	Cntn5	contactin 5 [Source:MGI Symbol;Acc:MGI:3042287]
338	ENSMUST00000199069.2	23.7689	5.76598	1.57608	3.65844	0.000253757	0.0211399	ENSMUSG00000029716	50765	Tfr2	transferrin receptor 2 [Source:MGI Symbol;Acc:MGI:1354956]
339	ENSMUST00000221211.2	35.6503	5.70095	1.56844	3.63478	0.000278216	0.0228412	ENSMUSG00000041645	27225	Ddx24	DEAD box helicase 24 [Source:MGI Symbol;Acc:MGI:1351337]
340	ENSMUST00000238059.2	7.52583	5.68665	1.55841	3.649	0.000263262	0.0218674	ENSMUSG00000036501	225358	Fam13b	family with sequence similarity 13, member B [Source:MGI Symbol;Acc:MGI:2447834]
341	ENSMUST00000198664.5	29.804	5.66349	1.52268	3.71943	0.000199672	0.0175116	ENSMUSG00000000915	29816	Hip1r	huntingtin interacting protein 1 related [Source:MGI Symbol;Acc:MGI:1352504]
342	ENSMUST00000239489.2	46.8226	5.63426	1.44126	3.90925	9.25822e-05	0.00920388	ENSMUSG00000016028	12614	Celsr1	cadherin, EGF LAG seven-pass G-type receptor 1 [Source:MGI Symbol;Acc:MGI:1100883]
343	ENSMUST00000129199.8	42.6015	5.60141	1.58615	3.53146	0.000413275	0.0310456	ENSMUSG00000022750	224023	Klhl22	kelch-like 22 [Source:MGI Symbol;Acc:MGI:1337995]
344	ENSMUST00000205367.2	7.51496	5.60023	1.42557	3.92842	8.55075e-05	0.00865262	ENSMUSG00000045598	233887	Zfp553	zinc finger protein 553 [Source:MGI Symbol;Acc:MGI:2384725]
345	ENSMUST00000034961.6	90.4142	5.59601	1.63522	3.42217	0.00062124	0.0426469	ENSMUSG00000032394	19289	Igdcc3	immunoglobulin superfamily, DCC subclass, member 3 [Source:MGI Symbol;Acc:MGI:1202390]
346	ENSMUST00000233309.2	20.4977	5.5801	1.34848	4.13806	3.50249e-05	0.00409342	ENSMUSG00000024219	224650	Anks1	ankyrin repeat and SAM domain containing 1 [Source:MGI Symbol;Acc:MGI:2446180]
347	ENSMUST00000120557.2	260.109	5.5686	1.61182	3.45484	0.000550611	0.0388837	ENSMUSG00000084349		Rpl3-ps1	ribosomal protein L3, pseudogene 1 [Source:MGI Symbol;Acc:MGI:3644217]
348	ENSMUST00000238821.2	93.4126	5.55154	1.64992	3.36474	0.000766169	0.0495019	ENSMUSG00000034312	232227	Iqsec1	IQ motif and Sec7 domain 1 [Source:MGI Symbol;Acc:MGI:1196356]
349	ENSMUST00000168350.8	14.8403	5.52351	1.29285	4.27235	1.93428e-05	0.00251527	ENSMUSG00000060147	20719	Serpinb6a	serine (or cysteine) peptidase inhibitor, clade B, member 6a [Source:MGI Symbol;Acc:MGI:103123]
350	ENSMUST00000143177.2	9.84946	5.52231	1.44258	3.82807	0.000129153	0.0122373	ENSMUSG00000003518	72349	Dusp3	dual specificity phosphatase 3 (vaccinia virus phosphatase VH1-related) [Source:MGI Symbol;Acc:MGI:1919599]
351	ENSMUST00000144066.8	8.85563	5.50141	1.52522	3.60696	0.000309808	0.0248224	ENSMUSG00000037143	78774	Cfap61	cilia and flagella associated protein 61 [Source:MGI Symbol;Acc:MGI:1926024]
352	ENSMUST00000150386.8	13.0727	5.4849	1.393	3.93746	8.23495e-05	0.00839312	ENSMUSG00000028013	74776	Ppa2	pyrophosphatase (inorganic) 2 [Source:MGI Symbol;Acc:MGI:1922026]
353	ENSMUST00000196095.5	43.808	5.45851	1.42345	3.83469	0.00012572	0.0119774	ENSMUSG00000025747	22171	Tyms	thymidylate synthase [Source:MGI Symbol;Acc:MGI:98878]
354	ENSMUST00000205806.2	7.70263	5.43965	1.59671	3.40678	0.000657353	0.0443768	ENSMUSG00000030677	110033	Kif22	kinesin family member 22 [Source:MGI Symbol;Acc:MGI:109233]
355	ENSMUST00000024794.12	10.2068	5.43112	1.56024	3.48096	0.000499626	0.0360023	ENSMUSG00000023995	70026	Tspo2	translocator protein 2 [Source:MGI Symbol;Acc:MGI:1917276]
356	ENSMUST00000174498.2	9.52279	5.42979	1.52554	3.55925	0.000371914	0.0286227	ENSMUSG00000041881	66416	Ndufa7	NADH:ubiquinone oxidoreductase subunit A7 [Source:MGI Symbol;Acc:MGI:1913666]
357	ENSMUST00000000299.14	19.5298	5.39754	1.52255	3.54505	0.000392533	0.0298041	ENSMUSG00000000290	16414	Itgb2	integrin beta 2 [Source:MGI Symbol;Acc:MGI:96611]
358	ENSMUST00000140939.8	9.994	5.39109	1.59239	3.38553	0.000710402	0.0469995	ENSMUSG00000027323	19361	Rad51	RAD51 recombinase [Source:MGI Symbol;Acc:MGI:97890]
359	ENSMUST00000222857.2	8.67998	5.37654	1.34774	3.9893	6.62678e-05	0.00696748	ENSMUSG00000000078	23849	Klf6	Kruppel-like factor 6 [Source:MGI Symbol;Acc:MGI:1346318]
360	ENSMUST00000143362.2	11.9639	5.35015	1.52435	3.50978	0.000448469	0.0331609	ENSMUSG00000038172	69863	Ttc39b	tetratricopeptide repeat domain 39B [Source:MGI Symbol;Acc:MGI:1917113]
361	ENSMUST00000169105.8	239.993	5.33005	1.41398	3.76954	0.000163549	0.0149746	ENSMUSG00000000631	360013	Myo18a	myosin XVIIIA [Source:MGI Symbol;Acc:MGI:2667185]
362	ENSMUST00000144177.8	18.3845	5.32581	1.38142	3.85533	0.000115575	0.0111564	ENSMUSG00000025911	76187	Adhfe1	alcohol dehydrogenase, iron containing, 1 [Source:MGI Symbol;Acc:MGI:1923437]
363	ENSMUST00000031655.4	26.0305	5.31572	1.53253	3.46859	0.000523196	0.0373676	ENSMUSG00000029650	71706	Slc46a3	solute carrier family 46, member 3 [Source:MGI Symbol;Acc:MGI:1918956]
364	ENSMUST00000141774.2	22.5003	5.29715	1.30431	4.06126	4.88081e-05	0.0054348	ENSMUSG00000030533	101869	Unc45a	unc-45 myosin chaperone A [Source:MGI Symbol;Acc:MGI:2142246]
365	ENSMUST00000144506.2	9.66341	5.29085	1.534	3.44906	0.000562537	0.0395285	ENSMUSG00000019087	54411	Atp6ap1	ATPase, H+ transporting, lysosomal accessory protein 1 [Source:MGI Symbol;Acc:MGI:109629]
366	ENSMUST00000156839.2	8.83803	5.25357	1.2834	4.09346	4.24975e-05	0.0048466	ENSMUSG00000017679	76080	Ttpal	tocopherol (alpha) transfer protein-like [Source:MGI Symbol;Acc:MGI:1923330]
367	ENSMUST00000002007.5	137.478	5.24734	1.25077	4.19527	2.72543e-05	0.00329416	ENSMUSG00000001942	22619	Siae	sialic acid acetylesterase [Source:MGI Symbol;Acc:MGI:104803]
368	ENSMUST00000171332.2	181.622	5.2418	1.55019	3.38139	0.000721194	0.0476022	ENSMUSG00000028763	15530	Hspg2	perlecan (heparan sulfate proteoglycan 2) [Source:MGI Symbol;Acc:MGI:96257]
369	ENSMUST00000112857.3	11.8633	5.21599	1.50415	3.46773	0.000524874	0.037393	ENSMUSG00000042097	22685	Zfp239	zinc finger protein 239 [Source:MGI Symbol;Acc:MGI:1306812]
370	ENSMUST00000128014.2	23.4504	5.21215	1.54421	3.37529	0.000737391	0.048389	ENSMUSG00000021900	26363	Btd	biotinidase [Source:MGI Symbol;Acc:MGI:1347001]
371	ENSMUST00000093801.10	16.7266	5.18881	1.51766	3.41896	0.000628618	0.0428932	ENSMUSG00000032369	22038	Plscr1	phospholipid scramblase 1 [Source:MGI Symbol;Acc:MGI:893575]
372	ENSMUST00000138479.8	19.9984	5.17588	1.51725	3.41136	0.000646397	0.043737	ENSMUSG00000030990	233575	Pgap2	post-GPI attachment to proteins 2 [Source:MGI Symbol;Acc:MGI:2385286]
373	ENSMUST00000163492.8	78.0821	5.1756	1.33	3.89144	9.965e-05	0.00976915	ENSMUSG00000023942	63959	Slc29a1	solute carrier family 29 (nucleoside transporters), member 1 [Source:MGI Symbol;Acc:MGI:1927073]
374	ENSMUST00000106670.2	25.0651	5.13928	1.44208	3.56381	0.000365517	0.0282071	ENSMUSG00000027890	14865	Gstm4	glutathione S-transferase, mu 4 [Source:MGI Symbol;Acc:MGI:95862]
375	ENSMUST00000145454.8	9.28057	5.09075	1.44658	3.51916	0.000432918	0.0322484	ENSMUSG00000053819	108058	Camk2d	calcium/calmodulin-dependent protein kinase II, delta [Source:MGI Symbol;Acc:MGI:1341265]
376	ENSMUST00000182454.2	12.7437	5.06165	1.41027	3.58913	0.000331778	0.0262114	ENSMUSG00000071054	224903	Safb	scaffold attachment factor B [Source:MGI Symbol;Acc:MGI:2146974]
377	ENSMUST00000207342.2	5.3772	5.05112	1.43321	3.52434	0.000424545	0.0317656	ENSMUSG00000003190	75736	Bcl2l12	BCL2-like 12 (proline rich) [Source:MGI Symbol;Acc:MGI:1922986]
378	ENSMUST00000202032.4	137.249	5.04563	0.952578	5.29682	1.17839e-07	2.97575e-05	ENSMUSG00000029146	266781	Snx17	sorting nexin 17 [Source:MGI Symbol;Acc:MGI:2387801]
379	ENSMUST00000062369.14	559.134	5.04255	1.37003	3.68061	0.000232677	0.0197622	ENSMUSG00000049672	22666	Zbtb14	zinc finger and BTB domain containing 14 [Source:MGI Symbol;Acc:MGI:1195345]
380	ENSMUST00000106655.2	153.1	5.0396	1.39529	3.61187	0.000303997	0.0244607	ENSMUSG00000048796	72023	Cyb561d1	cytochrome b-561 domain containing 1 [Source:MGI Symbol;Acc:MGI:1919273]
381	ENSMUST00000227817.2	6.95027	5.00837	1.46805	3.41158	0.000645873	0.043737	ENSMUSG00000021999	56373	Cpb2	carboxypeptidase B2 (plasma) [Source:MGI Symbol;Acc:MGI:1891837]
382	ENSMUST00000231946.2	30.7481	4.98221	1.39948	3.56003	0.000370813	0.0285768	ENSMUSG00000016664	23970	Pacsin2	protein kinase C and casein kinase substrate in neurons 2 [Source:MGI Symbol;Acc:MGI:1345153]
383	ENSMUST00000218974.2	8.28506	4.98114	1.3796	3.61058	0.000305514	0.0245478	ENSMUSG00000090439	100302688	Gm17455	predicted gene, 17455 [Source:MGI Symbol;Acc:MGI:4937089]
384	ENSMUST00000206560.2	6.11049	4.95472	1.46745	3.37642	0.000734351	0.0482454	ENSMUSG00000010095	17254	Slc3a2	solute carrier family 3 (activators of dibasic and neutral amino acid transport), member 2 [Source:MGI Symbol;Acc:MGI:96955]
385	ENSMUST00000085217.12	13.3969	4.92413	1.43998	3.41959	0.000627156	0.042845	ENSMUSG00000041440	235533	Gk5	glycerol kinase 5 (putative) [Source:MGI Symbol;Acc:MGI:2443336]
386	ENSMUST00000134404.6	31.952	4.88931	1.45214	3.36698	0.000759956	0.0492978	ENSMUSG00000029478	20602	Ncor2	nuclear receptor co-repressor 2 [Source:MGI Symbol;Acc:MGI:1337080]
387	ENSMUST00000142735.8	28.3383	4.87487	0.961565	5.06973	3.98388e-07	8.83734e-05	ENSMUSG00000028936	19934	Rpl22	ribosomal protein L22 [Source:MGI Symbol;Acc:MGI:99262]
388	ENSMUST00000135225.8	243.881	4.86387	1.38106	3.52185	0.000428547	0.0319804	ENSMUSG00000062234	231580	Gak	cyclin G associated kinase [Source:MGI Symbol;Acc:MGI:2442153]
389	ENSMUST00000199617.2	42.1325	4.8317	0.990923	4.87595	1.08283e-06	0.000214918	ENSMUSG00000029177	12615	Cenpa	centromere protein A [Source:MGI Symbol;Acc:MGI:88375]
390	ENSMUST00000200970.2	11.8469	4.68798	1.334	3.51422	0.000441042	0.0327469	ENSMUSG00000107092		Gm7993	predicted gene 7993 [Source:MGI Symbol;Acc:MGI:3647399]
391	ENSMUST00000029424.12	141.853	4.683	1.3804	3.3925	0.000692579	0.0460899	ENSMUSG00000027835	56426	Pdcd10	programmed cell death 10 [Source:MGI Symbol;Acc:MGI:1928396]
392	ENSMUST00000163067.9	16.3789	4.66235	1.3836	3.36971	0.000752463	0.0490932	ENSMUSG00000054752	319636	Fsd1l	fibronectin type III and SPRY domain containing 1-like [Source:MGI Symbol;Acc:MGI:2442443]
393	ENSMUST00000212134.2	9.22353	4.631	1.34303	3.44818	0.000564382	0.0395897	ENSMUSG00000031766	20497	Slc12a3	solute carrier family 12, member 3 [Source:MGI Symbol;Acc:MGI:108114]
394	ENSMUST00000102542.10	213.072	4.60616	0.878634	5.24241	1.58496e-07	3.88115e-05	ENSMUSG00000057147	66632	Dph6	diphthamine biosynthesis 6 [Source:MGI Symbol;Acc:MGI:1913882]
395	ENSMUST00000182003.2	28.3589	4.57324	1.34832	3.39182	0.000694303	0.0461503	ENSMUSG00000058589	77531	Anks1b	ankyrin repeat and sterile alpha motif domain containing 1B [Source:MGI Symbol;Acc:MGI:1924781]
396	ENSMUST00000145922.2	8.82498	4.56418	1.31809	3.46272	0.000534752	0.0379533	ENSMUSG00000070643	20668	Sox13	SRY (sex determining region Y)-box 13 [Source:MGI Symbol;Acc:MGI:98361]
397	ENSMUST00000023060.13	118.701	4.55238	1.34131	3.39398	0.000688842	0.04593	ENSMUSG00000089837	504193	Npcd	neuronal pentraxin chromo domain [Source:MGI Symbol;Acc:MGI:3845555]
398	ENSMUST00000107429.10	29.0793	4.44727	1.31011	3.39457	0.000687367	0.0459051	ENSMUSG00000042642	319945	Flad1	flavin adenine dinucleotide synthetase 1 [Source:MGI Symbol;Acc:MGI:2443030]
399	ENSMUST00000112509.2	20.9867	4.42523	1.23231	3.59101	0.000329396	0.0261327	ENSMUSG00000026970	56878	Rbms1	RNA binding motif, single stranded interacting protein 1 [Source:MGI Symbol;Acc:MGI:1861774]
400	ENSMUST00000206122.2	31.7542	4.30836	1.18515	3.63527	0.000277685	0.0228307	ENSMUSG00000030532	68695	Hddc3	HD domain containing 3 [Source:MGI Symbol;Acc:MGI:1915945]
401	ENSMUST00000221753.2	62.5679	4.21963	1.16822	3.61201	0.000303831	0.0244607	ENSMUSG00000007411	17169	Mark3	MAP/microtubule affinity regulating kinase 3 [Source:MGI Symbol;Acc:MGI:1341865]
402	ENSMUST00000123335.8	12.1367	4.10232	1.06833	3.83995	0.000123059	0.0117783	ENSMUSG00000026790	18286	Odf2	outer dense fiber of sperm tails 2 [Source:MGI Symbol;Acc:MGI:1098824]
403	ENSMUST00000116376.9	635.481	4.01611	0.936919	4.28651	1.81506e-05	0.00238215	ENSMUSG00000013646	79566	Sh3bp5l	SH3 binding domain protein 5 like [Source:MGI Symbol;Acc:MGI:1933124]
404	ENSMUST00000173284.2	86.7648	3.93223	0.847799	4.63816	3.51522e-06	0.000617521	ENSMUSG00000041354	19732	Rgl2	ral guanine nucleotide dissociation stimulator-like 2 [Source:MGI Symbol;Acc:MGI:107483]
405	ENSMUST00000021900.14	600.049	3.89153	0.894028	4.3528	1.34408e-05	0.00190074	ENSMUSG00000021451	20354	Sema4d	sema domain, immunoglobulin domain (Ig), transmembrane domain (TM) and short cytoplasmic domain, (semaphorin) 4D [Source:MGI Symbol;Acc:MGI:109244]
406	ENSMUST00000121658.2	147.516	3.85819	1.13414	3.40188	0.000669249	0.0449605	ENSMUSG00000083773		Gm13394	predicted gene 13394 [Source:MGI Symbol;Acc:MGI:3651848]
407	ENSMUST00000149274.9	62.794	3.78591	1.02845	3.68119	0.000232152	0.0197472	ENSMUSG00000031314	270627	Taf1	TATA-box binding protein associated factor 1 [Source:MGI Symbol;Acc:MGI:1336878]
408	ENSMUST00000075588.13	38.1254	3.78362	1.10822	3.41415	0.000639804	0.0433947	ENSMUSG00000010751	79202	Tnfrsf22	tumor necrosis factor receptor superfamily, member 22 [Source:MGI Symbol;Acc:MGI:1930270]
409	ENSMUST00000147437.3	37.6448	3.77457	0.976145	3.86681	0.000110268	0.0106988	ENSMUSG00000018565	54351	Elp5	elongator acetyltransferase complex subunit 5 [Source:MGI Symbol;Acc:MGI:1859017]
410	ENSMUST00000123391.8	41.8077	3.76643	1.11179	3.38771	0.000704797	0.0466833	ENSMUSG00000057897	12323	Camk2b	calcium/calmodulin-dependent protein kinase II, beta [Source:MGI Symbol;Acc:MGI:88257]
411	ENSMUST00000065871.14	164.321	3.75455	1.11065	3.3805	0.000723552	0.0477022	ENSMUSG00000061544	381067	Zfp229	zinc finger protein 229 [Source:MGI Symbol;Acc:MGI:2679295]
412	ENSMUST00000057793.11	130.716	3.73633	1.10001	3.39661	0.000682249	0.0457091	ENSMUSG00000051149	11538	Adnp	activity-dependent neuroprotective protein [Source:MGI Symbol;Acc:MGI:1338758]
413	ENSMUST00000092378.10	472.451	3.68884	0.725661	5.08342	3.70697e-07	8.32098e-05	ENSMUSG00000025575	76025	Cant1	calcium activated nucleotidase 1 [Source:MGI Symbol;Acc:MGI:1923275]
414	ENSMUST00000210957.2	51.5169	3.66219	0.969327	3.77808	0.000158042	0.01456	ENSMUSG00000042918	74490	Mamstr	MEF2 activating motif and SAP domain containing transcriptional regulator [Source:MGI Symbol;Acc:MGI:1921740]
415	ENSMUST00000018516.11	35.1945	3.44901	0.955905	3.60812	0.00030843	0.024747	ENSMUSG00000018372	320162	Cep95	centrosomal protein 95 [Source:MGI Symbol;Acc:MGI:2443502]
416	ENSMUST00000036811.13	1058.12	3.42457	0.756014	4.52977	5.90493e-06	0.000966383	ENSMUSG00000034101	12388	Ctnnd1	catenin (cadherin associated protein), delta 1 [Source:MGI Symbol;Acc:MGI:105100]
417	ENSMUST00000166021.8	153.942	3.36232	0.784078	4.28824	1.80093e-05	0.00237463	ENSMUSG00000028069	66614	Gpatch4	G patch domain containing 4 [Source:MGI Symbol;Acc:MGI:1913864]
418	ENSMUST00000026076.14	308.229	3.25673	0.726512	4.4827	7.37061e-06	0.00115813	ENSMUSG00000025089	14585	Gfra1	glial cell line derived neurotrophic factor family receptor alpha 1 [Source:MGI Symbol;Acc:MGI:1100842]
419	ENSMUST00000085163.4	12.3386	3.21384	0.932094	3.44797	0.000564807	0.0395897	ENSMUSG00000066407		Gm10263	predicted gene 10263 [Source:MGI Symbol;Acc:MGI:3642825]
420	ENSMUST00000109096.9	61.8431	3.13803	0.900303	3.48553	0.000491163	0.0356194	ENSMUSG00000027523	14683	Gnas	GNAS (guanine nucleotide binding protein, alpha stimulating) complex locus [Source:MGI Symbol;Acc:MGI:95777]
421	ENSMUST00000026266.9	235.143	3.12284	0.863024	3.61848	0.000296334	0.0239806	ENSMUSG00000025236	72141	Adpgk	ADP-dependent glucokinase [Source:MGI Symbol;Acc:MGI:1919391]
422	ENSMUST00000144700.8	109.091	3.09609	0.855997	3.61694	0.000298102	0.0240892	ENSMUSG00000037552	101497	Plekhg2	pleckstrin homology domain containing, family G (with RhoGef domain) member 2 [Source:MGI Symbol;Acc:MGI:2141874]
423	ENSMUST00000225456.2	138.463	3.04114	0.667509	4.55595	5.21492e-06	0.000867609	ENSMUSG00000013236	19280	Ptprs	protein tyrosine phosphatase, receptor type, S [Source:MGI Symbol;Acc:MGI:97815]
424	ENSMUST00000114159.9	290.378	3.02775	0.819937	3.69266	0.000221918	0.0190775	ENSMUSG00000026932	67991	Nacc2	nucleus accumbens associated 2, BEN and BTB (POZ) domain containing [Source:MGI Symbol;Acc:MGI:1915241]
425	ENSMUST00000203371.3	378.324	2.93985	0.744286	3.9499	7.8185e-05	0.00802652	ENSMUSG00000042810	77827	Krba1	KRAB-A domain containing 1 [Source:MGI Symbol;Acc:MGI:1925077]
426	ENSMUST00000112254.8	77.2141	2.92284	0.749928	3.89749	9.71952e-05	0.0095783	ENSMUSG00000001930	22371	Vwf	Von Willebrand factor [Source:MGI Symbol;Acc:MGI:98941]
427	ENSMUST00000173380.2	26.992	2.89184	0.716622	4.03537	5.45152e-05	0.00598778	ENSMUSG00000092417	81845	Gpank1	G patch domain and ankyrin repeats 1 [Source:MGI Symbol;Acc:MGI:2148975]
428	ENSMUST00000038690.6	55.2985	2.84772	0.662811	4.29643	1.73571e-05	0.00230825	ENSMUSG00000039182	105351	AW209491	expressed sequence AW209491 [Source:MGI Symbol;Acc:MGI:2145422]
429	ENSMUST00000235288.2	205.986	2.71332	0.688306	3.94202	8.07975e-05	0.00826472	ENSMUSG00000025200	72502	Cwf19l1	CWF19-like 1, cell cycle control (S. pombe) [Source:MGI Symbol;Acc:MGI:1919752]
430	ENSMUST00000149468.8	39.4534	2.70596	0.551613	4.90555	9.31663e-07	0.000188891	ENSMUSG00000073684	67513	Faap20	Fanconi anemia core complex associated protein 20 [Source:MGI Symbol;Acc:MGI:1914763]
431	ENSMUST00000153514.8	81.4396	2.69049	0.754505	3.5659	0.000362604	0.0281435	ENSMUSG00000027620	170791	Rbm39	RNA binding motif protein 39 [Source:MGI Symbol;Acc:MGI:2157953]
432	ENSMUST00000106263.8	237.148	2.6481	0.730553	3.62479	0.000289196	0.0235376	ENSMUSG00000049728	244219	Zfp668	zinc finger protein 668 [Source:MGI Symbol;Acc:MGI:2442943]
433	ENSMUST00000239148.2	366.515	2.63664	0.621587	4.24179	2.21741e-05	0.00279977	ENSMUSG00000039735	214459	Fnbp1l	formin binding protein 1-like [Source:MGI Symbol;Acc:MGI:1925642]
434	ENSMUST00000206306.2	190.159	2.60591	0.538895	4.83566	1.32707e-06	0.000255415	ENSMUSG00000063802	66245	Hspbp1	HSPA (heat shock 70kDa) binding protein, cytoplasmic cochaperone 1 [Source:MGI Symbol;Acc:MGI:1913495]
435	ENSMUST00000018449.11	1405.4	2.58464	0.430882	5.9985	1.99145e-09	6.32855e-07	ENSMUSG00000020850	192159	Prpf8	pre-mRNA processing factor 8 [Source:MGI Symbol;Acc:MGI:2179381]
436	ENSMUST00000168099.9	239.058	2.55268	0.711094	3.58979	0.000330945	0.0262046	ENSMUSG00000025968	227197	Ndufs1	NADH:ubiquinone oxidoreductase core subunit S1 [Source:MGI Symbol;Acc:MGI:2443241]
437	ENSMUST00000239519.1	62.2997	2.53092	0.61859	4.09144	4.28701e-05	0.00487925	ENSMUSG00000073791	230500	Efcab7	EF-hand calcium binding domain 7 [Source:MGI Symbol;Acc:MGI:2385199]
438	ENSMUST00000185767.7	21.5383	2.52604	0.660081	3.82686	0.000129786	0.0122767	ENSMUSG00000052293	108143	Taf9	TATA-box binding protein associated factor 9 [Source:MGI Symbol;Acc:MGI:1888697]
439	ENSMUST00000162114.8	58.1841	2.43289	0.652602	3.72799	0.000193017	0.01714	ENSMUSG00000027942	99650	4933434E20Rik	RIKEN cDNA 4933434E20 gene [Source:MGI Symbol;Acc:MGI:1914027]
440	ENSMUST00000036069.8	69.9294	2.40666	0.646123	3.72477	0.000195496	0.0172347	ENSMUSG00000033207	71738	Mamdc2	MAM domain containing 2 [Source:MGI Symbol;Acc:MGI:1918988]
441	ENSMUST00000072256.13	132.667	2.2646	0.638669	3.54582	0.0003914	0.0297911	ENSMUSG00000022935	14805	Grik1	glutamate receptor, ionotropic, kainate 1 [Source:MGI Symbol;Acc:MGI:95814]
442	ENSMUST00000217838.2	192.693	2.24833	0.633567	3.54868	0.000387162	0.0295151	ENSMUSG00000001151	18541	Pcnt	pericentrin (kendrin) [Source:MGI Symbol;Acc:MGI:102722]
443	ENSMUST00000217143.2	16.8699	2.23542	0.637917	3.50425	0.00045789	0.0336814	ENSMUSG00000035443	77862	Thyn1	thymocyte nuclear protein 1 [Source:MGI Symbol;Acc:MGI:1925112]
444	ENSMUST00000195815.3	49.9023	2.15104	0.59088	3.64039	0.000272223	0.0224469	ENSMUSG00000026637	22033	Traf5	TNF receptor-associated factor 5 [Source:MGI Symbol;Acc:MGI:107548]
445	ENSMUST00000231622.2	96.9945	2.12688	0.590842	3.59974	0.000318531	0.0253418	ENSMUSG00000072214	18951	Septin5	septin 5 [Source:MGI Symbol;Acc:MGI:1195461]
446	ENSMUST00000155829.2	27.1719	2.11712	0.56107	3.77335	0.000161069	0.0148147	ENSMUSG00000027339	215653	Rassf2	Ras association (RalGDS/AF-6) domain family member 2 [Source:MGI Symbol;Acc:MGI:2442060]
447	ENSMUST00000137632.2	17.9903	2.11412	0.508454	4.15794	3.21132e-05	0.00379231	ENSMUSG00000039670	66431	Oxld1	oxidoreductase like domain containing 1 [Source:MGI Symbol;Acc:MGI:1913681]
448	ENSMUST00000150068.2	49.2601	2.06147	0.536711	3.84092	0.000122573	0.0117517	ENSMUSG00000092470		Gm20518	predicted gene 20518 [Source:MGI Symbol;Acc:MGI:5141983]
449	ENSMUST00000142931.8	92.1277	2.04371	0.443748	4.60556	4.11365e-06	0.000705129	ENSMUSG00000021694	71991	Ercc8	excision repaiross-complementing rodent repair deficiency, complementation group 8 [Source:MGI Symbol;Acc:MGI:1919241]
450	ENSMUST00000176353.8	404.652	1.9979	0.555541	3.59632	0.000322751	0.0256415	ENSMUSG00000052752	224619	Traf7	TNF receptor-associated factor 7 [Source:MGI Symbol;Acc:MGI:3042141]
451	ENSMUST00000208914.2	64.9002	1.98379	0.559925	3.54296	0.00039567	0.0299618	ENSMUSG00000004565	50767	Pnpla6	patatin-like phospholipase domain containing 6 [Source:MGI Symbol;Acc:MGI:1354723]
452	ENSMUST00000216138.2	38.1533	1.95745	0.438177	4.46727	7.92235e-06	0.00122441	ENSMUSG00000032532	12424	Cck	cholecystokinin [Source:MGI Symbol;Acc:MGI:88297]
453	ENSMUST00000038920.2	32.6505	1.95203	0.488824	3.99331	6.51576e-05	0.00687631	ENSMUSG00000040372	81006	Gpr63	G protein-coupled receptor 63 [Source:MGI Symbol;Acc:MGI:2135884]
454	ENSMUST00000160087.8	507.351	1.89823	0.447428	4.24254	2.21006e-05	0.00279673	ENSMUSG00000037989	75607	Wnk2	WNK lysine deficient protein kinase 2 [Source:MGI Symbol;Acc:MGI:1922857]
455	ENSMUST00000118420.8	263.254	1.86969	0.467249	4.00148	6.29478e-05	0.00671831	ENSMUSG00000034211	66258	Mrps17	mitochondrial ribosomal protein S17 [Source:MGI Symbol;Acc:MGI:1913508]
456	ENSMUST00000135292.3	55.9065	1.82945	0.532305	3.43684	0.000588535	0.0408981	ENSMUSG00000020022	66414	Ndufa12	NADH:ubiquinone oxidoreductase subunit A12 [Source:MGI Symbol;Acc:MGI:1913664]
457	ENSMUST00000136933.8	567.649	1.81867	0.308635	5.8926	3.80158e-09	1.18154e-06	ENSMUSG00000005882	56046	Uqcc1	ubiquinol-cytochrome c reductase complex assembly factor 1 [Source:MGI Symbol;Acc:MGI:1929472]
458	ENSMUST00000187407.7	198.264	1.81682	0.486392	3.7353	0.00018749	0.016728	ENSMUSG00000026393	59125	Nek7	NIMA (never in mitosis gene a)-related expressed kinase 7 [Source:MGI Symbol;Acc:MGI:1890645]
459	ENSMUST00000093100.3	25.8471	1.77309	0.487906	3.63408	0.000278971	0.0228699	ENSMUSG00000031831	68270	Dnaaf1	dynein, axonemal assembly factor 1 [Source:MGI Symbol;Acc:MGI:1915520]
460	ENSMUST00000045466.14	322.018	1.75797	0.512512	3.43011	0.00060333	0.0417212	ENSMUSG00000049606	52397	Zfp644	zinc finger protein 644 [Source:MGI Symbol;Acc:MGI:1277212]
461	ENSMUST00000127540.2	243.983	1.74025	0.486984	3.57352	0.00035221	0.0275045	ENSMUSG00000026646	64707	Suv39h2	suppressor of variegation 3-9 2 [Source:MGI Symbol;Acc:MGI:1890396]
462	ENSMUST00000128972.9	272.225	1.73374	0.418509	4.14265	3.43308e-05	0.00402062	ENSMUSG00000052926	69724	Rnaseh2a	ribonuclease H2, large subunit [Source:MGI Symbol;Acc:MGI:1916974]
463	ENSMUST00000166537.8	64.6209	1.72437	0.493577	3.49363	0.00047651	0.0346901	ENSMUSG00000036309	21402	Skp1	S-phase kinase-associated protein 1 [Source:MGI Symbol;Acc:MGI:103575]
464	ENSMUST00000232529.2	42.7237	1.70147	0.453858	3.7489	0.000177612	0.0160523	ENSMUSG00000090236	80733	Car15	carbonic anhydrase 15 [Source:MGI Symbol;Acc:MGI:1931324]
465	ENSMUST00000204681.3	53.987	1.70016	0.463295	3.66971	0.000242823	0.0204928	ENSMUSG00000068250	232566	Amn1	antagonist of mitotic exit network 1 [Source:MGI Symbol;Acc:MGI:2442933]
466	ENSMUST00000080517.14	723.336	1.66426	0.371945	4.47448	7.65959e-06	0.00119593	ENSMUSG00000059482	67157	Cfap418	cilia and flagella associated protein 418 [Source:MGI Symbol;Acc:MGI:1914407]
467	ENSMUST00000113620.10	288.834	1.66017	0.433565	3.82912	0.000128601	0.0122055	ENSMUSG00000026860	227700	Sh3glb2	SH3-domain GRB2-like endophilin B2 [Source:MGI Symbol;Acc:MGI:2385131]
468	ENSMUST00000115364.8	608.39	1.63853	0.379436	4.31832	1.57218e-05	0.00213778	ENSMUSG00000031065	18555	Cdk16	cyclin-dependent kinase 16 [Source:MGI Symbol;Acc:MGI:97516]
469	ENSMUST00000194440.2	65.5973	1.62366	0.374135	4.33978	1.42624e-05	0.00198711	ENSMUSG00000028068	404710	Iqgap3	IQ motif containing GTPase activating protein 3 [Source:MGI Symbol;Acc:MGI:3028642]
470	ENSMUST00000118136.2	284.463	1.61263	0.397974	4.05211	5.07575e-05	0.00561869	ENSMUSG00000031822	382034	Gse1	genetic suppressor element 1, coiled-coil protein [Source:MGI Symbol;Acc:MGI:1098275]
471	ENSMUST00000092674.14	79.8512	1.58	0.469115	3.36805	0.000757005	0.0492759	ENSMUSG00000019977	56422	Hbs1l	Hbs1-like (S. cerevisiae) [Source:MGI Symbol;Acc:MGI:1891704]
472	ENSMUST00000106033.5	157.201	1.55356	0.431475	3.60057	0.000317517	0.0252967	ENSMUSG00000038650	107702	Rnh1	ribonuclease/angiogenin inhibitor 1 [Source:MGI Symbol;Acc:MGI:1195456]
473	ENSMUST00000107270.9	862.469	1.54836	0.41302	3.74888	0.000177629	0.0160523	ENSMUSG00000038902	229584	Pogz	pogo transposable element with ZNF domain [Source:MGI Symbol;Acc:MGI:2442117]
474	ENSMUST00000128348.3	79.3286	1.53915	0.295353	5.21122	1.87598e-07	4.51561e-05	ENSMUSG00000033157	213012	Abhd10	abhydrolase domain containing 10 [Source:MGI Symbol;Acc:MGI:2442422]
475	ENSMUST00000187182.7	484.173	1.53152	0.412018	3.71712	0.000201505	0.0176445	ENSMUSG00000032036	67703	Kirrel3	kirre like nephrin family adhesion molecule 3 [Source:MGI Symbol;Acc:MGI:1914953]
476	ENSMUST00000133689.2	152.682	1.51397	0.361279	4.19057	2.78251e-05	0.00334884	ENSMUSG00000006932	12387	Ctnnb1	catenin (cadherin associated protein), beta 1 [Source:MGI Symbol;Acc:MGI:88276]
477	ENSMUST00000016172.10	475.991	1.49504	0.323355	4.62352	3.77278e-06	0.000660716	ENSMUSG00000016028	12614	Celsr1	cadherin, EGF LAG seven-pass G-type receptor 1 [Source:MGI Symbol;Acc:MGI:1100883]
478	ENSMUST00000022355.11	1775.77	1.47818	0.327934	4.50755	6.55807e-06	0.00104792	ENSMUSG00000021816	19056	Ppp3cb	protein phosphatase 3, catalytic subunit, beta isoform [Source:MGI Symbol;Acc:MGI:107163]
479	ENSMUST00000237581.2	337.573	1.4714	0.34463	4.2695	1.95913e-05	0.00253014	ENSMUSG00000034445	225912	Cyb561a3	cytochrome b561 family, member A3 [Source:MGI Symbol;Acc:MGI:2686925]
480	ENSMUST00000174113.8	325.461	1.42106	0.416079	3.41536	0.000636983	0.0432552	ENSMUSG00000112241		Gm49325	predicted gene, 49325 [Source:MGI Symbol;Acc:MGI:6121509]
481	ENSMUST00000022099.15	4200.17	1.41529	0.396044	3.57357	0.000352142	0.0275045	ENSMUSG00000021608	210992	Lpcat1	lysophosphatidylcholine acyltransferase 1 [Source:MGI Symbol;Acc:MGI:2384812]
482	ENSMUST00000035037.14	282.768	1.38998	0.283452	4.90375	9.40249e-07	0.00018995	ENSMUSG00000032462	74769	Pik3cb	phosphatidylinositol-4,5-bisphosphate 3-kinase catalytic subunit beta [Source:MGI Symbol;Acc:MGI:1922019]
483	ENSMUST00000055758.16	986.757	1.37093	0.378578	3.62126	0.000293169	0.0238103	ENSMUSG00000044308	68795	Ubr3	ubiquitin protein ligase E3 component n-recognin 3 [Source:MGI Symbol;Acc:MGI:1861100]
484	ENSMUST00000150990.9	169.761	1.33949	0.37201	3.60067	0.000317402	0.0252967	ENSMUSG00000025421	76987	Hdhd2	haloacid dehalogenase-like hydrolase domain containing 2 [Source:MGI Symbol;Acc:MGI:1924237]
485	ENSMUST00000069768.4	148.949	1.33741	0.388357	3.44377	0.000573664	0.0400121	ENSMUSG00000055958		Gm9987	predicted gene 9987 [Source:MGI Symbol;Acc:MGI:3708536]
486	ENSMUST00000080860.13	106.452	1.3136	0.361752	3.63122	0.000282086	0.0230918	ENSMUSG00000059554	215814	Ccdc28a	coiled-coil domain containing 28A [Source:MGI Symbol;Acc:MGI:2443508]
487	ENSMUST00000028499.11	279.961	1.30899	0.351799	3.72086	0.000198547	0.0174666	ENSMUSG00000027087	16410	Itgav	integrin alpha V [Source:MGI Symbol;Acc:MGI:96608]
488	ENSMUST00000091269.11	1184.98	1.27686	0.23963	5.32845	9.90547e-08	2.55851e-05	ENSMUSG00000021709	59079	Erbin	Erbb2 interacting protein [Source:MGI Symbol;Acc:MGI:1890169]
489	ENSMUST00000108164.8	55.5251	1.26868	0.336273	3.77278	0.00016144	0.0148247	ENSMUSG00000036845	75660	Lin37	lin-37 DREAM MuvB core complex component [Source:MGI Symbol;Acc:MGI:1922910]
490	ENSMUST00000109340.9	266.411	1.22284	0.327897	3.72935	0.000191975	0.0170743	ENSMUSG00000053519	70357	Kcnip1	Kv channel-interacting protein 1 [Source:MGI Symbol;Acc:MGI:1917607]
491	ENSMUST00000177442.2	466.312	1.21672	0.32191	3.77969	0.000157022	0.0144896	ENSMUSG00000015943	69168	Bola1	bolA-like 1 (E. coli) [Source:MGI Symbol;Acc:MGI:1916418]
492	ENSMUST00000026826.14	1805.41	1.20238	0.351608	3.41965	0.000627014	0.042845	ENSMUSG00000025730	224624	Rab40c	Rab40C, member RAS oncogene family [Source:MGI Symbol;Acc:MGI:2183454]
493	ENSMUST00000106972.8	638.797	1.19963	0.327747	3.66024	0.000251981	0.0211034	ENSMUSG00000018412	76719	Kansl1	KAT8 regulatory NSL complex subunit 1 [Source:MGI Symbol;Acc:MGI:1923969]
494	ENSMUST00000027066.13	231.08	1.12998	0.311327	3.62958	0.000283887	0.0231722	ENSMUSG00000025932	14048	Eya1	EYA transcriptional coactivator and phosphatase 1 [Source:MGI Symbol;Acc:MGI:109344]
495	ENSMUST00000115211.8	947.146	1.09195	0.295871	3.69064	0.000223687	0.0192005	ENSMUSG00000058440	18181	Nrf1	nuclear respiratory factor 1 [Source:MGI Symbol;Acc:MGI:1332235]
496	ENSMUST00000145001.2	136.165	1.09059	0.313255	3.48149	0.000498631	0.0359765	ENSMUSG00000028104	69870	Polr3gl	polymerase (RNA) III (DNA directed) polypeptide G like [Source:MGI Symbol;Acc:MGI:1917120]
497	ENSMUST00000200426.2	88.9808	1.08627	0.252684	4.29891	1.71641e-05	0.00228987	ENSMUSG00000032481	20588	Smarcc1	SWI/SNF related, matrix associated, actin dependent regulator of chromatin, subfamily c, member 1 [Source:MGI Symbol;Acc:MGI:1203524]
498	ENSMUST00000119373.9	353.853	1.04606	0.238015	4.39495	1.108e-05	0.00161534	ENSMUSG00000040111	235283	Gramd1b	GRAM domain containing 1B [Source:MGI Symbol;Acc:MGI:1925037]
499	ENSMUST00000220051.2	61.4789	1.02533	0.294588	3.48054	0.000500395	0.0360119	ENSMUSG00000025436	68876	Atp23	ATP23 metallopeptidase and ATP synthase assembly factor homolog [Source:MGI Symbol;Acc:MGI:1916984]
500	ENSMUST00000012259.9	1056.39	1.0104	0.261643	3.86176	0.000112573	0.0108863	ENSMUSG00000012114	94112	Med15	mediator complex subunit 15 [Source:MGI Symbol;Acc:MGI:2137379]
501	ENSMUST00000146538.2	63.3092	-1.02129	0.281342	-3.63008	0.000283338	0.0231609	ENSMUSG00000020156	68114	Pwwp3a	PWWP domain containing 3A, DNA repair factor [Source:MGI Symbol;Acc:MGI:1915364]
502	ENSMUST00000115816.3	17104.2	-1.02252	0.203141	-5.03356	4.81465e-07	0.000105153	ENSMUSG00000024268	108013	Celf4	CUGBP, Elav-like family member 4 [Source:MGI Symbol;Acc:MGI:1932407]
503	ENSMUST00000109488.8	180.504	-1.02364	0.299504	-3.41779	0.000631317	0.0429736	ENSMUSG00000044349	319317	Snhg11	small nucleolar RNA host gene 11 [Source:MGI Symbol;Acc:MGI:2441845]
504	ENSMUST00000239262.2	180.504	-1.02364	0.299504	-3.41779	0.000631317	0.0429736	ENSMUSG00000044349	319317	Snhg11	small nucleolar RNA host gene 11 [Source:MGI Symbol;Acc:MGI:2441845]
505	ENSMUST00000113459.2	266.175	-1.06618	0.280525	-3.80065	0.000144317	0.0134488	ENSMUSG00000033768	18190	Nrxn2	neurexin II [Source:MGI Symbol;Acc:MGI:1096362]
506	ENSMUST00000092426.5	50.8921	-1.17868	0.34604	-3.40619	0.000658764	0.0444144	ENSMUSG00000070306	270150	Ccdc153	coiled-coil domain containing 153 [Source:MGI Symbol;Acc:MGI:2448587]
507	ENSMUST00000108418.11	85.3005	-1.18255	0.316102	-3.74105	0.000183256	0.0164541	ENSMUSG00000008496	18987	Pou2f2	POU domain, class 2, transcription factor 2 [Source:MGI Symbol;Acc:MGI:101897]
508	ENSMUST00000014812.13	1048.58	-1.20229	0.348219	-3.45268	0.000555048	0.0391252	ENSMUSG00000014668	231600	Chfr	checkpoint with forkhead and ring finger domains [Source:MGI Symbol;Acc:MGI:2444898]
509	ENSMUST00000236813.2	268.409	-1.23606	0.352702	-3.50453	0.000457413	0.0336814	ENSMUSG00000039963	207607	Ccdc40	coiled-coil domain containing 40 [Source:MGI Symbol;Acc:MGI:2443893]
510	ENSMUST00000017839.3	84.9998	-1.24381	0.332641	-3.7392	0.00018461	0.0165232	ENSMUSG00000020707	71956	Rnf135	ring finger protein 135 [Source:MGI Symbol;Acc:MGI:1919206]
511	ENSMUST00000025117.14	1046.83	-1.30719	0.377011	-3.46726	0.000525801	0.0374119	ENSMUSG00000024268	108013	Celf4	CUGBP, Elav-like family member 4 [Source:MGI Symbol;Acc:MGI:1932407]
512	ENSMUST00000219426.2	48.0145	-1.31303	0.381365	-3.44299	0.000575325	0.0400786	ENSMUSG00000052609	263406	Plekhg3	pleckstrin homology domain containing, family G (with RhoGef domain) member 3 [Source:MGI Symbol;Acc:MGI:2388284]
513	ENSMUST00000018651.14	521.509	-1.32948	0.356942	-3.72462	0.000195607	0.0172347	ENSMUSG00000018507	22368	Trpv2	transient receptor potential cation channel, subfamily V, member 2 [Source:MGI Symbol;Acc:MGI:1341836]
514	ENSMUST00000146167.2	23.2834	-1.35982	0.392028	-3.46867	0.000523046	0.0373676	ENSMUSG00000036323	66661	Srp72	signal recognition particle 72 [Source:MGI Symbol;Acc:MGI:1333795]
515	ENSMUST00000229696.2	821.977	-1.37712	0.389187	-3.53844	0.0004025	0.0303558	ENSMUSG00000009733	21422	Tfcp2	transcription factor CP2 [Source:MGI Symbol;Acc:MGI:98509]
516	ENSMUST00000117971.2	47.2621	-1.37819	0.385926	-3.57112	0.00035546	0.0276956	ENSMUSG00000029438	77045	Bcl7a	B cell CLL/lymphoma 7A [Source:MGI Symbol;Acc:MGI:1924295]
517	ENSMUST00000021458.13	214.945	-1.39205	0.316359	-4.40021	1.08148e-05	0.00159726	ENSMUSG00000021061	20741	Sptb	spectrin beta, erythrocytic [Source:MGI Symbol;Acc:MGI:98387]
518	ENSMUST00000101347.10	626.112	-1.45578	0.394139	-3.69358	0.00022112	0.0190462	ENSMUSG00000042032	108645	Mat2b	methionine adenosyltransferase II, beta [Source:MGI Symbol;Acc:MGI:1913667]
519	ENSMUST00000150591.8	76.4644	-1.56862	0.34759	-4.51284	6.39663e-06	0.00102793	ENSMUSG00000070371	77613	Prss36	protease, serine 36 [Source:MGI Symbol;Acc:MGI:1924863]
520	ENSMUST00000000755.15	49.9962	-1.57725	0.36569	-4.31308	1.60997e-05	0.0021735	ENSMUSG00000000739	57429	Sult5a1	sulfotransferase family 5A, member 1 [Source:MGI Symbol;Acc:MGI:1931463]
521	ENSMUST00000185234.2	320.666	-1.63076	0.324049	-5.03246	4.84214e-07	0.000105257	ENSMUSG00000050711	20254	Scg2	secretogranin II [Source:MGI Symbol;Acc:MGI:103033]
522	ENSMUST00000111879.5	122.904	-1.63703	0.402499	-4.06717	4.75884e-05	0.00530944	ENSMUSG00000032500	245038	Dclk3	doublecortin-like kinase 3 [Source:MGI Symbol;Acc:MGI:3039580]
523	ENSMUST00000186730.7	324.666	-1.66949	0.368578	-4.52954	5.91112e-06	0.000966383	ENSMUSG00000026458	68507	Ppfia4	protein tyrosine phosphatase, receptor type, f polypeptide (PTPRF), interacting protein (liprin), alpha 4 [Source:MGI Symbol;Acc:MGI:1915757]
524	ENSMUST00000169854.2	223.553	-1.69766	0.415146	-4.0893	4.32672e-05	0.00491456	ENSMUSG00000056917	20469	Sipa1	signal-induced proliferation associated gene 1 [Source:MGI Symbol;Acc:MGI:107576]
525	ENSMUST00000210248.2	524.056	-1.76582	0.377035	-4.68343	2.82112e-06	0.000506601	ENSMUSG00000003863	76787	Ppfia3	protein tyrosine phosphatase, receptor type, f polypeptide (PTPRF), interacting protein (liprin), alpha 3 [Source:MGI Symbol;Acc:MGI:1924037]
526	ENSMUST00000212854.2	41.1739	-1.84873	0.463238	-3.99088	6.58281e-05	0.00693414	ENSMUSG00000035824	57813	Tk2	thymidine kinase 2, mitochondrial [Source:MGI Symbol;Acc:MGI:1913266]
527	ENSMUST00000050228.15	78.6643	-1.89193	0.369567	-5.11932	3.06647e-07	7.02259e-05	ENSMUSG00000049411	338363	Tmem241	transmembrane protein 241 [Source:MGI Symbol;Acc:MGI:2442435]
528	ENSMUST00000215590.2	50.9008	-1.89347	0.532694	-3.55451	0.000378683	0.0290252	ENSMUSG00000025785	66446	Exosc7	exosome component 7 [Source:MGI Symbol;Acc:MGI:1913696]
529	ENSMUST00000214054.2	43.023	-1.94943	0.436076	-4.4704	7.80734e-06	0.00120994	ENSMUSG00000031939	75316	Taf1d	TATA-box binding protein associated factor, RNA polymerase I, D [Source:MGI Symbol;Acc:MGI:1922566]
530	ENSMUST00000091920.6	523.475	-1.95333	0.369914	-5.28049	1.28839e-07	3.21053e-05	ENSMUSG00000024491	225432	Rbm27	RNA binding motif protein 27 [Source:MGI Symbol;Acc:MGI:2147194]
531	ENSMUST00000091706.14	57.9933	-1.95546	0.580562	-3.36822	0.00075654	0.0492759	ENSMUSG00000006611	15216	Hfe	homeostatic iron regulator [Source:MGI Symbol;Acc:MGI:109191]
532	ENSMUST00000234373.2	204.095	-1.96799	0.558072	-3.52642	0.000421224	0.0315589	ENSMUSG00000024381	30948	Bin1	bridging integrator 1 [Source:MGI Symbol;Acc:MGI:108092]
533	ENSMUST00000074248.11	472.899	-1.98402	0.584606	-3.39377	0.000689363	0.04593	ENSMUSG00000059013	27387	Sh2d3c	SH2 domain containing 3C [Source:MGI Symbol;Acc:MGI:1351631]
534	ENSMUST00000225477.2	751.156	-2.01866	0.410565	-4.91678	8.79774e-07	0.000180309	ENSMUSG00000024268	108013	Celf4	CUGBP, Elav-like family member 4 [Source:MGI Symbol;Acc:MGI:1932407]
535	ENSMUST00000200415.5	95.0532	-2.0412	0.549452	-3.71497	0.000203228	0.0177678	ENSMUSG00000029472	59008	Anapc5	anaphase-promoting complex subunit 5 [Source:MGI Symbol;Acc:MGI:1929722]
536	ENSMUST00000236046.2	767.541	-2.06631	0.565539	-3.6537	0.000258485	0.0215021	ENSMUSG00000036748	67116	Cuedc2	CUE domain containing 2 [Source:MGI Symbol;Acc:MGI:1914366]
537	ENSMUST00000102767.8	209.949	-2.06724	0.542469	-3.81079	0.000138524	0.0130095	ENSMUSG00000036249	71684	Rbm43	RNA binding motif protein 43 [Source:MGI Symbol;Acc:MGI:1918934]
538	ENSMUST00000067782.8	17.3791	-2.10313	0.614496	-3.42253	0.000620423	0.0426469	ENSMUSG00000054626	22441	Xlr	X-linked lymphocyte-regulated [Source:MGI Symbol;Acc:MGI:98976]
539	ENSMUST00000063292.8	38.0616	-2.11889	0.581394	-3.64451	0.000267904	0.0221878	ENSMUSG00000063661	223915	Krt73	keratin 73 [Source:MGI Symbol;Acc:MGI:3607712]
540	ENSMUST00000142531.8	62.8776	-2.18336	0.560548	-3.89505	9.81766e-05	0.00965818	ENSMUSG00000037761	109275	Actr5	ARP5 actin-related protein 5 [Source:MGI Symbol;Acc:MGI:1924748]
541	ENSMUST00000042009.13	771.019	-2.20664	0.595309	-3.70672	0.000209959	0.0182435	ENSMUSG00000021782	71228	Dlg5	discs large MAGUK scaffold protein 5 [Source:MGI Symbol;Acc:MGI:1918478]
542	ENSMUST00000113663.9	145.342	-2.22295	0.632976	-3.5119	0.000444922	0.0329417	ENSMUSG00000039648	70266	Kyat1	kynurenine aminotransferase 1 [Source:MGI Symbol;Acc:MGI:1917516]
543	ENSMUST00000215072.2	19.9922	-2.25721	0.634716	-3.55626	0.000376179	0.028892	ENSMUSG00000032112	60409	Trappc4	trafficking protein particle complex 4 [Source:MGI Symbol;Acc:MGI:1926211]
544	ENSMUST00000111566.9	257.204	-2.29646	0.569174	-4.03473	5.46656e-05	0.00599266	ENSMUSG00000049550	56430	Clip1	CAP-GLY domain containing linker protein 1 [Source:MGI Symbol;Acc:MGI:1928401]
545	ENSMUST00000107554.2	22.9087	-2.36884	0.617247	-3.83776	0.000124164	0.011864	ENSMUSG00000038630	100041581	Zkscan16	zinc finger with KRAB and SCAN domains 16 [Source:MGI Symbol;Acc:MGI:3510405]
546	ENSMUST00000152334.2	61.2581	-2.37807	0.500326	-4.75305	2.00368e-06	0.000372992	ENSMUSG00000038671	76688	Arfrp1	ADP-ribosylation factor related protein 1 [Source:MGI Symbol;Acc:MGI:1923938]
547	ENSMUST00000021347.12	2134.25	-2.38578	0.651102	-3.66422	0.000248089	0.020852	ENSMUSG00000020964	20338	Sel1l	sel-1 suppressor of lin-12-like (C. elegans) [Source:MGI Symbol;Acc:MGI:1329016]
548	ENSMUST00000226091.2	21.8655	-2.39003	0.610945	-3.91202	9.15254e-05	0.00911671	ENSMUSG00000024268	108013	Celf4	CUGBP, Elav-like family member 4 [Source:MGI Symbol;Acc:MGI:1932407]
549	ENSMUST00000098119.4	119.688	-2.39915	0.491623	-4.88006	1.06053e-06	0.000211978	ENSMUSG00000093909		Gm3883	predicted gene 3883 [Source:MGI Symbol;Acc:MGI:3823028]
550	ENSMUST00000101504.3	313.456	-2.40577	0.702138	-3.42635	0.000611741	0.042237	ENSMUSG00000059482	67157	Cfap418	cilia and flagella associated protein 418 [Source:MGI Symbol;Acc:MGI:1914407]
551	ENSMUST00000136708.2	10.7103	-2.49549	0.699178	-3.56917	0.000358109	0.0278636	ENSMUSG00000056055	20215	Sag	S-antigen, retina and pineal gland (arrestin) [Source:MGI Symbol;Acc:MGI:98227]
552	ENSMUST00000036376.13	884.358	-2.51967	0.645878	-3.90115	9.57357e-05	0.00948403	ENSMUSG00000034757	72053	Tmub2	transmembrane and ubiquitin-like domain containing 2 [Source:MGI Symbol;Acc:MGI:1919303]
553	ENSMUST00000206305.2	52.959	-2.5487	0.597243	-4.26744	1.97728e-05	0.00254202	ENSMUSG00000036570	56188	Fxyd1	FXYD domain-containing ion transport regulator 1 [Source:MGI Symbol;Acc:MGI:1889273]
554	ENSMUST00000025073.12	74.4278	-2.57525	0.756831	-3.40268	0.000667283	0.0449164	ENSMUSG00000024231	71745	Cul2	cullin 2 [Source:MGI Symbol;Acc:MGI:1918995]
555	ENSMUST00000120779.8	151.582	-2.66096	0.632156	-4.20934	2.56121e-05	0.00314951	ENSMUSG00000032897	18046	Nfyc	nuclear transcription factor-Y gamma [Source:MGI Symbol;Acc:MGI:107901]
556	ENSMUST00000217404.2	19.3104	-2.70392	0.672947	-4.01803	5.86865e-05	0.00640861	ENSMUSG00000031995	19143	St14	suppression of tumorigenicity 14 (colon carcinoma) [Source:MGI Symbol;Acc:MGI:1338881]
557	ENSMUST00000100928.11	41.2231	-2.72415	0.680938	-4.00059	6.31857e-05	0.006731	ENSMUSG00000020817	54189	Rabep1	rabaptin, RAB GTPase binding effector protein 1 [Source:MGI Symbol;Acc:MGI:1860236]
558	ENSMUST00000156757.8	17.231	-2.74053	0.773144	-3.54466	0.000393118	0.0298085	ENSMUSG00000057378	20192	Ryr3	ryanodine receptor 3 [Source:MGI Symbol;Acc:MGI:99684]
559	ENSMUST00000135010.8	55.5491	-2.75041	0.797999	-3.44663	0.000567626	0.039738	ENSMUSG00000025555	223254	Farp1	FERM, RhoGEF (Arhgef) and pleckstrin domain protein 1 (chondrocyte-derived) [Source:MGI Symbol;Acc:MGI:2446173]
560	ENSMUST00000161527.8	91.1304	-2.78825	0.533098	-5.23028	1.69256e-07	4.12679e-05	ENSMUSG00000022553	68877	Maf1	MAF1 homolog, negative regulator of RNA polymerase III [Source:MGI Symbol;Acc:MGI:1916127]
561	ENSMUST00000146362.2	32.7508	-2.81005	0.782839	-3.58957	0.000331229	0.0262046	ENSMUSG00000039630	51810	Hnrnpu	heterogeneous nuclear ribonucleoprotein U [Source:MGI Symbol;Acc:MGI:1858195]
562	ENSMUST00000164765.2	22.7187	-2.84649	0.574906	-4.95122	7.3749e-07	0.000155081	ENSMUSG00000029580	11461	Actb	actin, beta [Source:MGI Symbol;Acc:MGI:87904]
563	ENSMUST00000044507.12	123.928	-2.90739	0.614207	-4.73356	2.20615e-06	0.000406493	ENSMUSG00000034570	170835	Inpp5j	inositol polyphosphate 5-phosphatase J [Source:MGI Symbol;Acc:MGI:2158663]
564	ENSMUST00000123126.2	16.5717	-3.02623	0.883284	-3.42611	0.000612282	0.042237	ENSMUSG00000052406	227656	Rexo4	REX4, 3'-5' exonuclease [Source:MGI Symbol;Acc:MGI:2684957]
565	ENSMUST00000221312.2	24.4312	-3.12711	0.907979	-3.44403	0.000573105	0.0400121	ENSMUSG00000021115	22367	Vrk1	vaccinia related kinase 1 [Source:MGI Symbol;Acc:MGI:1261847]
566	ENSMUST00000216934.2	32.107	-3.2837	0.969198	-3.38805	0.000703902	0.0466787	ENSMUSG00000032312	12988	Csk	c-src tyrosine kinase [Source:MGI Symbol;Acc:MGI:88537]
567	ENSMUST00000074148.7	7.28122	-3.39151	1.00723	-3.36718	0.000759399	0.0492978	ENSMUSG00000059645	664837	Gm7361	predicted gene 7361 [Source:MGI Symbol;Acc:MGI:3805965]
568	ENSMUST00000141356.2	16.0944	-3.42948	0.770557	-4.45065	8.56091e-06	0.0012948	ENSMUSG00000041552	211612	Ptchd1	patched domain containing 1 [Source:MGI Symbol;Acc:MGI:2685233]
569	ENSMUST00000201078.2	25.6549	-3.49231	0.833307	-4.19091	2.77842e-05	0.00334884	ENSMUSG00000043059	101023	Zfp513	zinc finger protein 513 [Source:MGI Symbol;Acc:MGI:2141255]
570	ENSMUST00000135625.8	26.194	-3.55712	0.870416	-4.08669	4.37572e-05	0.00495034	ENSMUSG00000027288	20402	Zfp106	zinc finger protein 106 [Source:MGI Symbol;Acc:MGI:1270153]
571	ENSMUST00000132812.2	54.0606	-3.56708	0.974608	-3.66002	0.000252199	0.0211034	ENSMUSG00000043909	27223	Trp53bp1	transformation related protein 53 binding protein 1 [Source:MGI Symbol;Acc:MGI:1351320]
572	ENSMUST00000221435.2	11.0017	-3.59517	0.978892	-3.6727	0.000240005	0.0203235	ENSMUSG00000062382	434624	Ftl1-ps1	ferritin light polypeptide 1, pseudogene 1 [Source:MGI Symbol;Acc:MGI:3779109]
573	ENSMUST00000143920.4	19.0952	-3.61983	1.02867	-3.51894	0.000433277	0.0322484	ENSMUSG00000020886	13385	Dlg4	discs large MAGUK scaffold protein 4 [Source:MGI Symbol;Acc:MGI:1277959]
574	ENSMUST00000085399.13	3599.02	-3.68547	0.737515	-4.99714	5.81873e-07	0.000125149	ENSMUSG00000060279	11771	Ap2a1	adaptor-related protein complex 2, alpha 1 subunit [Source:MGI Symbol;Acc:MGI:101921]
575	ENSMUST00000082024.7	202.812	-3.69234	0.791775	-4.66337	3.11075e-06	0.000553343	ENSMUSG00000021112	56217	Pals1	protein associated with LIN7 1, MAGUK family member [Source:MGI Symbol;Acc:MGI:1927339]
576	ENSMUST00000188580.3	51.4196	-3.80167	0.951397	-3.99588	6.44548e-05	0.00683783	ENSMUSG00000030811	233902	Fbxl19	F-box and leucine-rich repeat protein 19 [Source:MGI Symbol;Acc:MGI:3039600]
577	ENSMUST00000097443.10	22.932	-3.84317	0.842273	-4.56286	5.04613e-06	0.000849523	ENSMUSG00000039210	67769	Gpatch2	G patch domain containing 2 [Source:MGI Symbol;Acc:MGI:1915019]
578	ENSMUST00000132404.8	30.6526	-4.02158	1.14617	-3.50872	0.000450271	0.0332507	ENSMUSG00000075703	28042	Selenoi	selenoprotein I [Source:MGI Symbol;Acc:MGI:107898]
579	ENSMUST00000045726.8	21.1266	-4.0565	0.943419	-4.29979	1.70959e-05	0.00228616	ENSMUSG00000040146	71746	Rgl3	ral guanine nucleotide dissociation stimulator-like 3 [Source:MGI Symbol;Acc:MGI:1918996]
580	ENSMUST00000066880.6	18.2136	-4.17393	0.815287	-5.11958	3.06213e-07	7.02259e-05	ENSMUSG00000054083	60594	Capn12	calpain 12 [Source:MGI Symbol;Acc:MGI:1891369]
581	ENSMUST00000112933.2	26.2365	-4.20705	1.0378	-4.0538	5.03922e-05	0.00558919	ENSMUSG00000079415	12803	Cntf	ciliary neurotrophic factor [Source:MGI Symbol;Acc:MGI:88439]
582	ENSMUST00000180369.2	79.7134	-4.22631	0.734687	-5.75253	8.7918e-09	2.6453e-06	ENSMUSG00000023156	67053	Rpp14	ribonuclease P 14 subunit [Source:MGI Symbol;Acc:MGI:1914303]
583	ENSMUST00000180369.2	79.7134	-4.22631	0.734687	-5.75253	8.7918e-09	2.6453e-06	ENSMUSG00000023156	109729085	Rpp14	ribonuclease P 14 subunit [Source:MGI Symbol;Acc:MGI:1914303]
584	ENSMUST00000213628.2	89.129	-4.23268	0.747251	-5.66434	1.47592e-08	4.25954e-06	ENSMUSG00000019837	67371	Gtf3c6	general transcription factor IIIC, polypeptide 6, alpha [Source:MGI Symbol;Acc:MGI:1914621]
585	ENSMUST00000131684.8	340.124	-4.24215	0.820921	-5.16755	2.3718e-07	5.56693e-05	ENSMUSG00000055067	69726	Smyd3	SET and MYND domain containing 3 [Source:MGI Symbol;Acc:MGI:1916976]
586	ENSMUST00000076664.7	27.0484	-4.40188	1.15595	-3.80802	0.000140083	0.0131191	ENSMUSG00000057409	24132	Zfp53	zinc finger protein 53 [Source:MGI Symbol;Acc:MGI:99200]
587	ENSMUST00000219382.2	11.4013	-4.46159	1.29531	-3.44442	0.000572291	0.0400121	ENSMUSG00000015143	109711	Actn1	actinin, alpha 1 [Source:MGI Symbol;Acc:MGI:2137706]
588	ENSMUST00000219989.2	26.8101	-4.58447	1.27261	-3.60241	0.000315279	0.0251894	ENSMUSG00000112101		Gm47924	predicted gene, 47924 [Source:MGI Symbol;Acc:MGI:6097182]
589	ENSMUST00000140902.2	10.1999	-4.73513	1.36746	-3.46272	0.000534745	0.0379533	ENSMUSG00000029033	140500	Acap3	ArfGAP with coiled-coil, ankyrin repeat and PH domains 3 [Source:MGI Symbol;Acc:MGI:2153589]
590	ENSMUST00000139387.8	169.083	-4.74933	0.875461	-5.42495	5.79713e-08	1.56153e-05	ENSMUSG00000026701	11758	Prdx6	peroxiredoxin 6 [Source:MGI Symbol;Acc:MGI:894320]
591	ENSMUST00000053785.10	9.40139	-4.76317	1.34104	-3.55186	0.000382518	0.0292004	ENSMUSG00000032839	22063	Trpc1	transient receptor potential cation channel, subfamily C, member 1 [Source:MGI Symbol;Acc:MGI:109528]
592	ENSMUST00000169547.9	306.106	-4.78392	1.09007	-4.38862	1.1407e-05	0.00165025	ENSMUSG00000038178	215113	Slc43a2	solute carrier family 43, member 2 [Source:MGI Symbol;Acc:MGI:2442746]
593	ENSMUST00000162808.2	9.45588	-4.84616	1.29934	-3.72971	0.0001917	0.0170743	ENSMUSG00000033287	72844	Kctd17	potassium channel tetramerisation domain containing 17 [Source:MGI Symbol;Acc:MGI:1920094]
594	ENSMUST00000191661.2	8.65271	-4.85633	1.44337	-3.36458	0.000766603	0.0495019	ENSMUSG00000027668	67414	Mfn1	mitofusin 1 [Source:MGI Symbol;Acc:MGI:1914664]
595	ENSMUST00000001116.5	458.128	-4.8933	0.765001	-6.39646	1.59016e-10	5.93974e-08	ENSMUSG00000001089	269593	Luzp1	leucine zipper protein 1 [Source:MGI Symbol;Acc:MGI:107629]
596	ENSMUST00000127963.2	15.3075	-4.90851	1.45634	-3.37044	0.000750471	0.0490322	ENSMUSG00000035150	26905	Eif2s3x	eukaryotic translation initiation factor 2, subunit 3, structural gene X-linked [Source:MGI Symbol;Acc:MGI:1349431]
597	ENSMUST00000153290.8	325.483	-4.9166	0.654564	-7.51126	5.85622e-14	3.31263e-11	ENSMUSG00000006205	56213	Htra1	HtrA serine peptidase 1 [Source:MGI Symbol;Acc:MGI:1929076]
598	ENSMUST00000031325.6	6.65902	-4.94411	1.4531	-3.40247	0.000667799	0.0449164	ENSMUSG00000029378	11839	Areg	amphiregulin [Source:MGI Symbol;Acc:MGI:88068]
599	ENSMUST00000205613.2	62.0868	-4.97986	1.27151	-3.91649	8.98473e-05	0.00901118	ENSMUSG00000030519	11784	Apba2	amyloid beta (A4) precursor protein-binding, family A, member 2 [Source:MGI Symbol;Acc:MGI:1261791]
600	ENSMUST00000058748.2	7.97654	-4.98833	1.31734	-3.78667	0.000152677	0.0141579	ENSMUSG00000043230	241128	Fam124b	family with sequence similarity 124, member B [Source:MGI Symbol;Acc:MGI:3026880]
601	ENSMUST00000088419.13	64.6774	-5.06138	1.37411	-3.68338	0.000230158	0.0196366	ENSMUSG00000022139	105559	Mbnl2	muscleblind like splicing factor 2 [Source:MGI Symbol;Acc:MGI:2145597]
602	ENSMUST00000172733.2	1024.67	-5.07074	1.40066	-3.62026	0.000294308	0.0238507	ENSMUSG00000024083	224938	Pja2	praja ring finger ubiquitin ligase 2 [Source:MGI Symbol;Acc:MGI:2159342]
603	ENSMUST00000198877.2	54.9813	-5.10501	1.50875	-3.38361	0.000715395	0.0472746	ENSMUSG00000105081		Gm43110	predicted gene 43110 [Source:MGI Symbol;Acc:MGI:5663247]
604	ENSMUST00000231144.2	12.5846	-5.14352	1.49719	-3.43546	0.000591547	0.041057	ENSMUSG00000052369	380967	Tmem106c	transmembrane protein 106C [Source:MGI Symbol;Acc:MGI:1196384]
605	ENSMUST00000112245.6	16.9552	-5.15243	1.44537	-3.56479	0.000364143	0.0281435	ENSMUSG00000029575	77697	Mmab	methylmalonic aciduria (cobalamin deficiency) cblB type homolog (human) [Source:MGI Symbol;Acc:MGI:1924947]
606	ENSMUST00000149821.2	12.2213	-5.19594	1.43796	-3.61342	0.000302188	0.0243845	ENSMUSG00000009828	56542	Cilk1	ciliogenesis associated kinase 1 [Source:MGI Symbol;Acc:MGI:1934157]
607	ENSMUST00000137997.2	165.649	-5.2003	1.32719	-3.91829	8.91803e-05	0.00897611	ENSMUSG00000020716	18015	Nf1	neurofibromin 1 [Source:MGI Symbol;Acc:MGI:97306]
608	ENSMUST00000154636.2	9.20473	-5.27033	1.46944	-3.58662	0.00033499	0.0263547	ENSMUSG00000026211	98733	Obsl1	obscurin-like 1 [Source:MGI Symbol;Acc:MGI:2138628]
609	ENSMUST00000110113.3	56.293	-5.29126	1.40762	-3.75901	0.00017059	0.0155388	ENSMUSG00000033854	72258	Kcnk10	potassium channel, subfamily K, member 10 [Source:MGI Symbol;Acc:MGI:1919508]
610	ENSMUST00000231063.2	21.4537	-5.48054	1.36452	-4.01646	5.90794e-05	0.0064267	ENSMUSG00000022536	74022	Glyr1	glyoxylate reductase 1 homolog (Arabidopsis) [Source:MGI Symbol;Acc:MGI:1921272]
611	ENSMUST00000205057.2	5.30279	-5.48402	1.5654	-3.50328	0.000459566	0.0337287	ENSMUSG00000029814	140488	Igf2bp3	insulin-like growth factor 2 mRNA binding protein 3 [Source:MGI Symbol;Acc:MGI:1890359]
612	ENSMUST00000130624.2	31.0918	-5.50809	1.16797	-4.71593	2.40611e-06	0.000439044	ENSMUSG00000031805	16453	Jak3	Janus kinase 3 [Source:MGI Symbol;Acc:MGI:99928]
613	ENSMUST00000147864.8	3.94349	-5.51117	1.47009	-3.74885	0.000177646	0.0160523	ENSMUSG00000027287	20619	Snap23	synaptosomal-associated protein 23 [Source:MGI Symbol;Acc:MGI:109356]
614	ENSMUST00000148573.2	5.29147	-5.51336	1.45271	-3.79523	0.000147507	0.013701	ENSMUSG00000003812	13423	Dnase2a	deoxyribonuclease II alpha [Source:MGI Symbol;Acc:MGI:1329019]
615	ENSMUST00000148573.2	5.29147	-5.51336	1.45271	-3.79523	0.000147507	0.013701	ENSMUSG00000003812	100503676	Dnase2a	deoxyribonuclease II alpha [Source:MGI Symbol;Acc:MGI:1329019]
616	ENSMUST00000115059.8	160.215	-5.62706	1.42078	-3.96054	7.47799e-05	0.00771897	ENSMUSG00000016150	23963	Tenm1	teneurin transmembrane protein 1 [Source:MGI Symbol;Acc:MGI:1345185]
617	ENSMUST00000161769.8	2178.5	-5.65009	1.45123	-3.89331	9.88848e-05	0.00971097	ENSMUSG00000039630	51810	Hnrnpu	heterogeneous nuclear ribonucleoprotein U [Source:MGI Symbol;Acc:MGI:1858195]
618	ENSMUST00000103102.10	8.6737	-5.65961	1.37725	-4.10935	3.96767e-05	0.00458968	ENSMUSG00000097487	73635	Ptges3l	prostaglandin E synthase 3 like [Source:MGI Symbol;Acc:MGI:1916146]
619	ENSMUST00000132335.2	6.6032	-5.67556	1.63367	-3.47412	0.000512538	0.0367921	ENSMUSG00000030498	14453	Gas2	growth arrest specific 2 [Source:MGI Symbol;Acc:MGI:95657]
620	ENSMUST00000097299.10	18.0769	-5.70624	1.69444	-3.36762	0.000758193	0.0492965	ENSMUSG00000044279	224912	Crb3	crumbs family member 3 [Source:MGI Symbol;Acc:MGI:2670904]
621	ENSMUST00000227537.2	10.5883	-5.85604	1.30677	-4.48131	7.41867e-06	0.00116245	ENSMUSG00000034731	380921	Dgkh	diacylglycerol kinase, eta [Source:MGI Symbol;Acc:MGI:2444188]
622	ENSMUST00000220274.2	12.76	-5.86476	1.69521	-3.45961	0.00054095	0.0382971	ENSMUSG00000037669	68832	Ldah	lipid droplet associated hydrolase [Source:MGI Symbol;Acc:MGI:1916082]
623	ENSMUST00000142631.2	5.39067	-5.88524	1.3791	-4.26744	1.97732e-05	0.00254202	ENSMUSG00000008200	55935	Fnbp4	formin binding protein 4 [Source:MGI Symbol;Acc:MGI:1860513]
624	ENSMUST00000161369.3	974.824	-5.88857	1.14208	-5.15602	2.52251e-07	5.8962e-05	ENSMUSG00000037720	67878	Tmem33	transmembrane protein 33 [Source:MGI Symbol;Acc:MGI:1915128]
625	ENSMUST00000121542.2	38.1778	-5.93018	1.3735	-4.31758	1.57752e-05	0.0021399	ENSMUSG00000073436	193838	Eme2	essential meiotic structure-specific endonuclease subunit 2 [Source:MGI Symbol;Acc:MGI:1919889]
626	ENSMUST00000133410.3	47.8102	-5.93331	1.32294	-4.48495	7.29298e-06	0.00115233	ENSMUSG00000045752	56844	Tssc4	tumor-suppressing subchromosomal transferable fragment 4 [Source:MGI Symbol;Acc:MGI:1861712]
627	ENSMUST00000130037.2	25.6906	-5.96483	1.39337	-4.28087	1.86162e-05	0.0024376	ENSMUSG00000018395	16568	Kif3a	kinesin family member 3A [Source:MGI Symbol;Acc:MGI:107689]
628	ENSMUST00000077747.6	6.42071	-6.02738	1.37106	-4.39615	1.10189e-05	0.00161086	ENSMUSG00000058050		Gm9234	predicted pseudogene 9234 [Source:MGI Symbol;Acc:MGI:3648545]
629	ENSMUST00000109725.8	154.91	-6.12221	1.52496	-4.01465	5.95331e-05	0.00645125	ENSMUSG00000038533	12396	Cbfa2t2	CBFA2/RUNX1 translocation partner 2 [Source:MGI Symbol;Acc:MGI:1333833]
630	ENSMUST00000236953.2	610.323	-6.20415	1.46733	-4.22818	2.3559e-05	0.00293283	ENSMUSG00000040550	72201	Otud6b	OTU domain containing 6B [Source:MGI Symbol;Acc:MGI:1919451]
631	ENSMUST00000153125.8	8.32446	-6.20504	1.50709	-4.11723	3.83449e-05	0.00445384	ENSMUSG00000033416	68778	Gucd1	guanylyl cyclase domain containing 1 [Source:MGI Symbol;Acc:MGI:1916028]
632	ENSMUST00000075695.13	285.078	-6.20755	1.80808	-3.43323	0.000596426	0.0413449	ENSMUSG00000020859	70834	Spag9	sperm associated antigen 9 [Source:MGI Symbol;Acc:MGI:1918084]
633	ENSMUST00000166825.8	6.21747	-6.3423	1.55542	-4.07755	4.55131e-05	0.00510813	ENSMUSG00000043943	72560	Naalad2	N-acetylated alpha-linked acidic dipeptidase 2 [Source:MGI Symbol;Acc:MGI:1919810]
634	ENSMUST00000199967.5	15.0146	-6.34468	1.37473	-4.61522	3.92681e-06	0.000681361	ENSMUSG00000029212	14400	Gabrb1	gamma-aminobutyric acid (GABA) A receptor, subunit beta 1 [Source:MGI Symbol;Acc:MGI:95619]
635	ENSMUST00000114821.9	58.7215	-6.34794	1.71022	-3.71178	0.000205809	0.0179657	ENSMUSG00000079592	235312	C1qtnf5	C1q and tumor necrosis factor related protein 5 [Source:MGI Symbol;Acc:MGI:2385958]
636	ENSMUST00000142512.8	21.1552	-6.37795	1.75841	-3.62711	0.00028661	0.0233608	ENSMUSG00000029761	109624	Cald1	caldesmon 1 [Source:MGI Symbol;Acc:MGI:88250]
637	ENSMUST00000035689.8	11.6152	-6.38594	1.82983	-3.48992	0.000483171	0.0351299	ENSMUSG00000039851	74387	4932438H23Rik	RIKEN cDNA 4932438H23 gene [Source:MGI Symbol;Acc:MGI:1921637]
638	ENSMUST00000186229.2	7.38749	-6.42991	1.60285	-4.01155	6.03205e-05	0.00652407	ENSMUSG00000033061	19711	Resp18	regulated endocrine-specific protein 18 [Source:MGI Symbol;Acc:MGI:1098222]
639	ENSMUST00000177696.8	26.9514	-6.45255	1.88548	-3.42222	0.000621115	0.0426469	ENSMUSG00000071691	381196	Gm960	predicted gene 960 [Source:MGI Symbol;Acc:MGI:2685806]
640	ENSMUST00000111691.2	742.146	-6.4662	1.82547	-3.54222	0.000396779	0.0300056	ENSMUSG00000034101	12388	Ctnnd1	catenin (cadherin associated protein), delta 1 [Source:MGI Symbol;Acc:MGI:105100]
641	ENSMUST00000034437.8	84.262	-6.47124	1.33825	-4.83559	1.32751e-06	0.000255415	ENSMUSG00000031959	319481	Wdr59	WD repeat domain 59 [Source:MGI Symbol;Acc:MGI:2442115]
642	ENSMUST00000100737.10	50.9178	-6.5324	1.24946	-5.22817	1.71192e-07	4.15607e-05	ENSMUSG00000029468	18439	P2rx7	purinergic receptor P2X, ligand-gated ion channel, 7 [Source:MGI Symbol;Acc:MGI:1339957]
643	ENSMUST00000123900.2	11.4888	-6.56812	1.71926	-3.82031	0.000133282	0.0125654	ENSMUSG00000020904	71860	Cfap52	cilia and flagella associated protein 52 [Source:MGI Symbol;Acc:MGI:1919110]
644	ENSMUST00000166472.8	131.626	-6.61202	1.76102	-3.75465	0.000173581	0.0157605	ENSMUSG00000040282	399568	Cdin1	CDAN1 interacting nuclease 1 [Source:MGI Symbol;Acc:MGI:3026886]
645	ENSMUST00000085934.4	122.677	-6.6123	1.75418	-3.76946	0.000163602	0.0149746	ENSMUSG00000023328	11423	Ache	acetylcholinesterase [Source:MGI Symbol;Acc:MGI:87876]
646	ENSMUST00000059946.11	28.4646	-6.61497	1.96769	-3.36179	0.000774397	0.0498913	ENSMUSG00000045662	66715	Henmt1	HEN1 methyltransferase homolog 1 (Arabidopsis) [Source:MGI Symbol;Acc:MGI:1913965]
647	ENSMUST00000159159.2	11.2931	-6.61892	1.66788	-3.96845	7.23409e-05	0.00749457	ENSMUSG00000074207	11522	Adh1	alcohol dehydrogenase 1 (class I) [Source:MGI Symbol;Acc:MGI:87921]
648	ENSMUST00000109901.9	245.754	-6.70168	1.97674	-3.39028	0.000698225	0.0463566	ENSMUSG00000021111	18789	Papola	poly (A) polymerase alpha [Source:MGI Symbol;Acc:MGI:109301]
649	ENSMUST00000163578.8	19.9408	-6.70939	1.64834	-4.0704	4.69318e-05	0.00524653	ENSMUSG00000058159	21331	T2	brachyury 2 [Source:MGI Symbol;Acc:MGI:104658]
650	ENSMUST00000109139.8	16.9623	-6.75656	1.94017	-3.48246	0.000496825	0.035892	ENSMUSG00000027496	20878	Aurka	aurora kinase A [Source:MGI Symbol;Acc:MGI:894678]
651	ENSMUST00000028997.8	16.9623	-6.75656	1.94017	-3.48246	0.000496825	0.035892	ENSMUSG00000027496	20878	Aurka	aurora kinase A [Source:MGI Symbol;Acc:MGI:894678]
652	ENSMUST00000165709.8	252.677	-6.75898	1.64606	-4.10615	4.02308e-05	0.00464427	ENSMUSG00000028514	329908	Usp24	ubiquitin specific peptidase 24 [Source:MGI Symbol;Acc:MGI:1919936]
653	ENSMUST00000118233.8	265.934	-6.88234	1.91779	-3.58869	0.000332342	0.0262193	ENSMUSG00000048240	14708	Gng7	guanine nucleotide binding protein (G protein), gamma 7 [Source:MGI Symbol;Acc:MGI:95787]
654	ENSMUST00000163324.8	31.0693	-6.93483	2.06001	-3.3664	0.000761549	0.0493445	ENSMUSG00000037536	78938	Fbxo34	F-box protein 34 [Source:MGI Symbol;Acc:MGI:1926188]
655	ENSMUST00000108062.8	119.681	-6.97771	1.51985	-4.59104	4.41041e-06	0.000753714	ENSMUSG00000059439	192197	Bcas3	BCAS3 microtubule associated cell migration factor [Source:MGI Symbol;Acc:MGI:2385848]
656	ENSMUST00000141961.4	22.6472	-7.02275	1.54361	-4.54957	5.37551e-06	0.000891704	ENSMUSG00000030057	12785	Cnbp	cellular nucleic acid binding protein [Source:MGI Symbol;Acc:MGI:88431]
657	ENSMUST00000133189.8	19.4992	-7.03808	1.52261	-4.62238	3.79359e-06	0.00066231	ENSMUSG00000000902	20587	Smarcb1	SWI/SNF related, matrix associated, actin dependent regulator of chromatin, subfamily b, member 1 [Source:MGI Symbol;Acc:MGI:1328366]
658	ENSMUST00000113914.8	12.2208	-7.04986	1.77373	-3.97459	7.05014e-05	0.00731739	ENSMUSG00000022940	56176	Pigp	phosphatidylinositol glycan anchor biosynthesis, class P [Source:MGI Symbol;Acc:MGI:1860433]
659	ENSMUST00020182958.1	13.9961	-7.06493	1.82557	-3.86999	0.000108839	0.0105965	ENSMUSG00002076083	231003		kelch-like 17 [Source:NCBI gene (formerly Entrezgene);Acc:231003]
660	ENSMUST00000134160.8	10.2836	-7.07977	1.62792	-4.34896	1.36783e-05	0.0019247	ENSMUSG00000047502	381538	Mroh7	maestro heat-like repeat family member 7 [Source:MGI Symbol;Acc:MGI:2685873]
661	ENSMUST00000109098.2	14.9078	-7.08388	1.66857	-4.24549	2.18114e-05	0.00277245	ENSMUSG00000007777	66050	0610009B22Rik	RIKEN cDNA 0610009B22 gene [Source:MGI Symbol;Acc:MGI:1913300]
662	ENSMUST00000114147.2	21.0335	-7.12048	1.68084	-4.23627	2.27261e-05	0.00285673	ENSMUSG00000032806	214601	Slc10a3	solute carrier family 10 (sodium/bile acid cotransporter family), member 3 [Source:MGI Symbol;Acc:MGI:95048]
663	ENSMUST00000196990.5	249.564	-7.12567	1.99415	-3.57329	0.000352522	0.0275045	ENSMUSG00000028156	13684	Eif4e	eukaryotic translation initiation factor 4E [Source:MGI Symbol;Acc:MGI:95305]
664	ENSMUST00000032383.14	186.886	-7.13425	1.5554	-4.58675	4.502e-06	0.000767049	ENSMUSG00000030255	16651	Sspn	sarcospan [Source:MGI Symbol;Acc:MGI:1353511]
665	ENSMUST00000123360.8	86.546	-7.15995	2.06119	-3.4737	0.000513332	0.0368025	ENSMUSG00000001034	23939	Mapk7	mitogen-activated protein kinase 7 [Source:MGI Symbol;Acc:MGI:1346347]
666	ENSMUST00000110819.4	133.273	-7.19713	1.72206	-4.17937	2.92312e-05	0.00349575	ENSMUSG00000004698	79221	Hdac9	histone deacetylase 9 [Source:MGI Symbol;Acc:MGI:1931221]
667	ENSMUST00000211561.2	9.86845	-7.20039	1.55152	-4.64085	3.46973e-06	0.000611429	ENSMUSG00000053963	381310	Stum	mechanosensory transduction mediator [Source:MGI Symbol;Acc:MGI:2138735]
668	ENSMUST00000107869.9	55.3397	-7.21732	1.71942	-4.19752	2.6985e-05	0.00326859	ENSMUSG00000020541	71943	Tom1l1	target of myb1-like 1 (chicken) [Source:MGI Symbol;Acc:MGI:1919193]
669	ENSMUST00000144306.9	47.5669	-7.22786	1.27973	-5.64798	1.62344e-08	4.6615e-06	ENSMUSG00000078656	28084	Vps25	vacuolar protein sorting 25 [Source:MGI Symbol;Acc:MGI:106354]
670	ENSMUST00000019287.9	130.972	-7.26282	1.73923	-4.17588	2.96833e-05	0.00354234	ENSMUSG00000019143	70791	Hars2	histidyl-tRNA synthetase 2 [Source:MGI Symbol;Acc:MGI:1918041]
671	ENSMUST00000176710.2	63.6626	-7.30922	1.53786	-4.75285	2.00566e-06	0.000372992	ENSMUSG00000044067	73010	Gpr22	G protein-coupled receptor 22 [Source:MGI Symbol;Acc:MGI:1920260]
672	ENSMUST00000239497.2	968.381	-7.38963	2.16912	-3.40675	0.000657422	0.0443768	ENSMUSG00000028932	19181	Psmc2	proteasome (prosome, macropain) 26S subunit, ATPase 2 [Source:MGI Symbol;Acc:MGI:109555]
673	ENSMUST00000067354.10	28.2455	-7.40375	1.69261	-4.37415	1.21904e-05	0.00174132	ENSMUSG00000048489	213393	Depp1	DEPP1 autophagy regulator [Source:MGI Symbol;Acc:MGI:1918730]
674	ENSMUST00000245706.1	20.1688	-7.4422	1.73	-4.30185	1.69381e-05	0.00227582	ENSMUSG00000083674	668917	Zfp133-ps	zinc finger protein 133, pseudogene [Source:MGI Symbol;Acc:MGI:2176612]
675	ENSMUST00000041460.13	213.732	-7.50411	1.84317	-4.07132	4.67484e-05	0.00523637	ENSMUSG00000034825	78593	Nrip3	nuclear receptor interacting protein 3 [Source:MGI Symbol;Acc:MGI:1925843]
676	ENSMUST00000030443.12	72.0702	-7.52919	2.00973	-3.74636	0.000179418	0.0161865	ENSMUSG00000028681	19207	Ptch2	patched 2 [Source:MGI Symbol;Acc:MGI:1095405]
677	ENSMUST00000029839.11	14.517	-7.53538	1.71367	-4.39723	1.09642e-05	0.00161086	ENSMUSG00000028188	70951	Spata1	spermatogenesis associated 1 [Source:MGI Symbol;Acc:MGI:1918201]
678	ENSMUST00000210865.2	18.1602	-7.53758	1.86621	-4.03898	5.36844e-05	0.00593107	ENSMUSG00000003872	22342	Lin7b	lin-7 homolog B, crumbs cell polarity complex component [Source:MGI Symbol;Acc:MGI:1330858]
679	ENSMUST00000130521.2	13.4163	-7.58811	2.25641	-3.36292	0.000771241	0.0497446	ENSMUSG00000020131	18551	Pcsk4	proprotein convertase subtilisin/kexin type 4 [Source:MGI Symbol;Acc:MGI:97514]
680	ENSMUST00000168991.8	47.8589	-7.69804	2.07636	-3.70746	0.00020935	0.0182186	ENSMUSG00000022255	67154	Mtdh	metadherin [Source:MGI Symbol;Acc:MGI:1914404]
681	ENSMUST00000234866.2	274.028	-7.71361	1.92313	-4.01096	6.04711e-05	0.00652788	ENSMUSG00000044477	21769	Zfand3	zinc finger, AN1-type domain 3 [Source:MGI Symbol;Acc:MGI:1096572]
682	ENSMUST00000177466.8	14.7024	-7.76929	2.18479	-3.55608	0.000376435	0.028892	ENSMUSG00000079165	751865	Sap25	sin3 associated polypeptide [Source:MGI Symbol;Acc:MGI:3802945]
683	ENSMUST00000238852.2	96.9575	-7.7906	1.40358	-5.55054	2.84785e-08	8.01449e-06	ENSMUSG00000028906	269587	Epb41	erythrocyte membrane protein band 4.1 [Source:MGI Symbol;Acc:MGI:95401]
684	ENSMUST00000061244.15	207.502	-7.80244	1.98588	-3.92896	8.53138e-05	0.00864849	ENSMUSG00000029710	13846	Ephb4	Eph receptor B4 [Source:MGI Symbol;Acc:MGI:104757]
685	ENSMUST00000114204.8	133.356	-7.85343	1.86617	-4.20831	2.57288e-05	0.003157	ENSMUSG00000029095	231148	Ablim2	actin-binding LIM protein 2 [Source:MGI Symbol;Acc:MGI:2385758]
686	ENSMUST00000110130.4	58.18	-7.86416	1.59362	-4.93477	8.02441e-07	0.000166878	ENSMUSG00000066392	18191	Nrxn3	neurexin III [Source:MGI Symbol;Acc:MGI:1096389]
687	ENSMUST00000236387.2	26.0121	-8.07973	2.19626	-3.67886	0.000234276	0.0198682	ENSMUSG00000024357	81500	Sil1	endoplasmic reticulum chaperone SIL1 homolog (S. cerevisiae) [Source:MGI Symbol;Acc:MGI:1932040]
688	ENSMUST00000234241.2	47.1922	-8.145	1.8739	-4.34654	1.38303e-05	0.00193645	ENSMUSG00000050945	240186	Zfp438	zinc finger protein 438 [Source:MGI Symbol;Acc:MGI:2444919]
689	ENSMUST00000162359.8	50.9165	-8.14672	1.69114	-4.81728	1.45526e-06	0.000277166	ENSMUSG00000061436	15258	Hipk2	homeodomain interacting protein kinase 2 [Source:MGI Symbol;Acc:MGI:1314872]
690	ENSMUST00000094762.10	55.0138	-8.18231	2.32941	-3.5126	0.000443738	0.0328971	ENSMUSG00000002983	19698	Relb	avian reticuloendotheliosis viral (v-rel) oncogene related B [Source:MGI Symbol;Acc:MGI:103289]
691	ENSMUST00000113883.8	99.9073	-8.18911	1.84454	-4.43964	9.01109e-06	0.00135205	ENSMUSG00000025656	236915	Arhgef9	CDC42 guanine nucleotide exchange factor (GEF) 9 [Source:MGI Symbol;Acc:MGI:2442233]
692	ENSMUST00000173192.2	606.58	-8.22929	1.98253	-4.1509	3.31176e-05	0.00389465	ENSMUSG00000101878		Gm8203	predicted pseudogene 8203 [Source:MGI Symbol;Acc:MGI:3646499]
693	ENSMUST00000177352.8	77.9402	-8.25546	1.67495	-4.92878	8.27452e-07	0.000170202	ENSMUSG00000022469	223864	Rapgef3	Rap guanine nucleotide exchange factor (GEF) 3 [Source:MGI Symbol;Acc:MGI:2441741]
694	ENSMUST00000108757.9	139.042	-8.27947	2.21266	-3.74186	0.000182662	0.016444	ENSMUSG00000010505	17932	Myt1	myelin transcription factor 1 [Source:MGI Symbol;Acc:MGI:1100535]
695	ENSMUST00000237814.2	122.873	-8.28737	1.63015	-5.0838	3.69953e-07	8.32098e-05	ENSMUSG00000034445	225912	Cyb561a3	cytochrome b561 family, member A3 [Source:MGI Symbol;Acc:MGI:2686925]
696	ENSMUST00000173354.9	99.6057	-8.31042	1.61448	-5.14744	2.64063e-07	6.14691e-05	ENSMUSG00000039656	20182	Rxrb	retinoid X receptor beta [Source:MGI Symbol;Acc:MGI:98215]
697	ENSMUST00000112451.8	548.408	-8.33237	2.12907	-3.91362	9.09235e-05	0.00908689	ENSMUSG00000040990	58194	Sh3kbp1	SH3-domain kinase binding protein 1 [Source:MGI Symbol;Acc:MGI:1889583]
698	ENSMUST00000112232.8	60.5487	-8.36148	1.87821	-4.45183	8.51424e-06	0.00129467	ENSMUSG00000026455	240756	Klhl12	kelch-like 12 [Source:MGI Symbol;Acc:MGI:2385619]
699	ENSMUST00000080932.8	45.1545	-8.37123	1.48271	-5.64589	1.64327e-08	4.69459e-06	ENSMUSG00000053158	14159	Fes	feline sarcoma oncogene [Source:MGI Symbol;Acc:MGI:95514]
700	ENSMUST00000162292.8	50.0896	-8.37438	2.13572	-3.92109	8.81478e-05	0.008888	ENSMUSG00000021684	218461	Pde8b	phosphodiesterase 8B [Source:MGI Symbol;Acc:MGI:2443999]
701	ENSMUST00000175999.8	224.893	-8.46328	1.67884	-5.04114	4.62769e-07	0.000101461	ENSMUSG00000034252	215351	Senp6	SUMO/sentrin specific peptidase 6 [Source:MGI Symbol;Acc:MGI:1922075]
702	ENSMUST00000135166.8	99.9768	-8.47569	2.01593	-4.20435	2.61832e-05	0.0032058	ENSMUSG00000057554	56048	Lgals8	lectin, galactose binding, soluble 8 [Source:MGI Symbol;Acc:MGI:1928481]
703	ENSMUST00000226872.2	45.8111	-8.51391	2.17542	-3.91369	9.08978e-05	0.00908689	ENSMUSG00000022556	15499	Hsf1	heat shock factor 1 [Source:MGI Symbol;Acc:MGI:96238]
704	ENSMUST00000120274.8	99.8664	-8.51526	2.20069	-3.86936	0.00010912	0.0106056	ENSMUSG00000040624	213783	Plekhg1	pleckstrin homology domain containing, family G (with RhoGef domain) member 1 [Source:MGI Symbol;Acc:MGI:2676551]
705	ENSMUST00000198834.2	232.791	-8.56677	1.9775	-4.33212	1.47682e-05	0.00202762	ENSMUSG00000043323	381668	Fbrsl1	fibrosin-like 1 [Source:MGI Symbol;Acc:MGI:1920907]
706	ENSMUST00000057975.8	74.4087	-8.61034	2.03758	-4.22577	2.38129e-05	0.00295395	ENSMUSG00000051444	241950	Bbs12	Bardet-Biedl syndrome 12 (human) [Source:MGI Symbol;Acc:MGI:2686651]
707	ENSMUST00000165215.8	49.1968	-8.64006	2.06253	-4.18905	2.80124e-05	0.00336422	ENSMUSG00000024798	15566	Htr7	5-hydroxytryptamine (serotonin) receptor 7 [Source:MGI Symbol;Acc:MGI:99841]
708	ENSMUST00000092984.6	138.282	-8.65569	2.01732	-4.29068	1.78125e-05	0.00235417	ENSMUSG00000020900	77579	Myh10	myosin, heavy polypeptide 10, non-muscle [Source:MGI Symbol;Acc:MGI:1930780]
709	ENSMUST00000072427.7	48.7062	-8.69052	2.34362	-3.70816	0.000208768	0.0181959	ENSMUSG00000110444	378466	Gm10033	predicted gene 10033 [Source:MGI Symbol;Acc:MGI:3642803]
710	ENSMUST00000167804.9	39.634	-8.70331	2.07053	-4.20342	2.62909e-05	0.00321203	ENSMUSG00000061374	23877	Fiz1	Flt3 interacting zinc finger protein 1 [Source:MGI Symbol;Acc:MGI:1344336]
711	ENSMUST00000030541.13	586.654	-8.7519	1.93136	-4.53148	5.85725e-06	0.000963143	ENSMUSG00000028759	15441	Hp1bp3	heterochromatin protein 1, binding protein 3 [Source:MGI Symbol;Acc:MGI:109369]
712	ENSMUST00000161739.8	686.349	-8.88139	2.15928	-4.11312	3.90348e-05	0.00452467	ENSMUSG00000040669	13619	Phc1	polyhomeotic 1 [Source:MGI Symbol;Acc:MGI:103248]
713	ENSMUST00000169486.9	57.0229	-8.90185	2.10808	-4.22274	2.41352e-05	0.00298738	ENSMUSG00000010476	13593	Ebf3	early B cell factor 3 [Source:MGI Symbol;Acc:MGI:894289]
714	ENSMUST00000223700.2	40.7847	-8.92394	2.51129	-3.55353	0.000380098	0.0290942	ENSMUSG00000045201	218763	Lrrc3b	leucine rich repeat containing 3B [Source:MGI Symbol;Acc:MGI:2384996]
715	ENSMUST00000098362.11	152.678	-8.9369	1.39608	-6.40142	1.53934e-10	5.80496e-08	ENSMUSG00000031835	56453	Mbtps1	membrane-bound transcription factor peptidase, site 1 [Source:MGI Symbol;Acc:MGI:1927235]
716	ENSMUST00000161462.8	106.94	-8.99144	2.15449	-4.17334	3.00161e-05	0.003567	ENSMUSG00000031878	234664	Nae1	NEDD8 activating enzyme E1 subunit 1 [Source:MGI Symbol;Acc:MGI:2384561]
717	ENSMUST00000112587.11	47.9146	-9.08443	1.91159	-4.7523	2.01115e-06	0.000372992	ENSMUSG00000040613	11810	Apobec1	apolipoprotein B mRNA editing enzyme, catalytic polypeptide 1 [Source:MGI Symbol;Acc:MGI:103298]
718	ENSMUST00000117811.8	63.0476	-9.14573	2.69304	-3.39606	0.000683624	0.0457091	ENSMUSG00000040998	114249	Npnt	nephronectin [Source:MGI Symbol;Acc:MGI:2148811]
719	ENSMUST00000177056.8	152.326	-9.25501	2.30113	-4.02195	5.77182e-05	0.00631506	ENSMUSG00000003680	225895	Taf6l	TATA-box binding protein associated factor 6 like [Source:MGI Symbol;Acc:MGI:2444957]
720	ENSMUST00000177056.8	152.326	-9.25501	2.30113	-4.02195	5.77182e-05	0.00631506	ENSMUSG00000003680	100039957	Taf6l	TATA-box binding protein associated factor 6 like [Source:MGI Symbol;Acc:MGI:2444957]
721	ENSMUST00000111375.8	144.961	-9.57476	1.88647	-5.0755	3.86482e-07	8.60699e-05	ENSMUSG00000040687	228355	Madd	MAP-kinase activating death domain [Source:MGI Symbol;Acc:MGI:2444672]
722	ENSMUST00000159690.8	106.907	-9.59473	2.30995	-4.15365	3.27211e-05	0.00385604	ENSMUSG00000074794	105171	Arrdc3	arrestin domain containing 3 [Source:MGI Symbol;Acc:MGI:2145242]
723	ENSMUST00000031081.11	100.023	-9.69514	1.5306	-6.33421	2.38558e-10	8.59507e-08	ENSMUSG00000029186	67073	Pi4k2b	phosphatidylinositol 4-kinase type 2 beta [Source:MGI Symbol;Acc:MGI:1914323]
724	ENSMUST00000118808.9	169.237	-10.0947	2.30907	-4.37174	1.2326e-05	0.00175625	ENSMUSG00000008140	69683	Emc10	ER membrane protein complex subunit 10 [Source:MGI Symbol;Acc:MGI:1916933]
725	ENSMUST00000030726.13	155.497	-10.4304	2.00326	-5.20671	1.92216e-07	4.60715e-05	ENSMUSG00000028896	100088	Rcc1	regulator of chromosome condensation 1 [Source:MGI Symbol;Acc:MGI:1913989]
726	ENSMUST00000021662.12	79.1446	-10.7712	2.40206	-4.48412	7.32146e-06	0.00115361	ENSMUSG00000021236	12499	Entpd5	ectonucleoside triphosphate diphosphohydrolase 5 [Source:MGI Symbol;Acc:MGI:1321385]
727	ENSMUST00000194563.6	900.69	-10.8383	1.39071	-7.79336	6.5249e-15	4.05591e-12	ENSMUSG00000026116	56030	Tmem131	transmembrane protein 131 [Source:MGI Symbol;Acc:MGI:1927110]
728	ENSMUST00000113428.9	300.636	-11.1629	2.09846	-5.31957	1.04011e-07	2.6622e-05	ENSMUSG00000025665	67071	Rps6ka6	ribosomal protein S6 kinase polypeptide 6 [Source:MGI Symbol;Acc:MGI:1914321]
729	ENSMUST00000121882.8	19.7931	-15.4606	2.97853	-5.19067	2.0954e-07	4.95934e-05	ENSMUSG00000038930	269955	Rccd1	RCC1 domain containing 1 [Source:MGI Symbol;Acc:MGI:2444156]
730	ENSMUST00000069309.14	18.9456	-17.5275	4.11317	-4.26131	2.03235e-05	0.00260684	ENSMUSG00000068457	22290	Uty	ubiquitously transcribed tetratricopeptide repeat containing, Y-linked [Source:MGI Symbol;Acc:MGI:894810]
731	ENSMUST00000173548.3	25.6738	-17.8773	5.16662	-3.46015	0.000539884	0.0382695	ENSMUSG00000030126	330401	Tmcc1	transmembrane and coiled coil domains 1 [Source:MGI Symbol;Acc:MGI:2442368]
732	ENSMUST00000131229.8	20.2877	-18.2422	3.69024	-4.94338	7.67808e-07	0.000160859	ENSMUSG00000026811	50935	St6galnac6	ST6 (alpha-N-acetyl-neuraminyl-2,3-beta-galactosyl-1,3)-N-acetylgalactosaminide alpha-2,6-sialyltransferase 6 [Source:MGI Symbol;Acc:MGI:1355316]
733	ENSMUST00000112350.8	29.4412	-18.6547	5.15171	-3.62107	0.000293388	0.0238103	ENSMUSG00000055817	116871	Mta3	metastasis associated 3 [Source:MGI Symbol;Acc:MGI:2151172]
734	ENSMUST00000028016.16	22.3886	-19.0163	5.14864	-3.69347	0.000221216	0.0190462	ENSMUSG00000040225	226562	Prrc2c	proline-rich coiled-coil 2C [Source:MGI Symbol;Acc:MGI:1913754]
735	ENSMUST00000213603.2	55.0666	-19.2066	4.2258	-4.54509	5.49129e-06	0.000908247	ENSMUSG00000032178	16201	Ilf3	interleukin enhancer binding factor 3 [Source:MGI Symbol;Acc:MGI:1339973]
736	ENSMUST00000107956.8	144.599	-19.4577	2.25744	-8.61939	6.73088e-18	5.68268e-15	ENSMUSG00000036002	230088	Fam214b	family with sequence similarity 214, member B [Source:MGI Symbol;Acc:MGI:2441854]
737	ENSMUST00000110114.10	11.2254	-19.7336	4.59625	-4.29341	1.75948e-05	0.00233083	ENSMUSG00000022377	13196	Asap1	ArfGAP with SH3 domain, ankyrin repeat and PH domain1 [Source:MGI Symbol;Acc:MGI:1342335]
738	ENSMUST00000105914.2	27.514	-19.9126	4.9743	-4.00309	6.25205e-05	0.00669799	ENSMUSG00000037692	230793	Ahdc1	AT hook, DNA binding motif, containing 1 [Source:MGI Symbol;Acc:MGI:2444218]
739	ENSMUST00000102501.10	66.1892	-20.0208	2.99428	-6.68633	2.2884e-11	9.8065e-09	ENSMUSG00000027291	269338	Vps39	VPS39 HOPS complex subunit [Source:MGI Symbol;Acc:MGI:2443189]
740	ENSMUST00000164655.2	24.104	-20.144	5.14176	-3.91772	8.93891e-05	0.00898114	ENSMUSG00000060373	15381	Hnrnpc	heterogeneous nuclear ribonucleoprotein C [Source:MGI Symbol;Acc:MGI:107795]
741	ENSMUST00000151732.2	46.2337	-20.2853	3.14258	-6.45497	1.0824e-10	4.1651e-08	ENSMUSG00000034377	68842	Tulp4	tubby like protein 4 [Source:MGI Symbol;Acc:MGI:1916092]
742	ENSMUST00000064364.3	29.4245	-20.3361	2.89069	-7.03502	1.99236e-12	9.39164e-10	ENSMUSG00000020448	193670	Rnf185	ring finger protein 185 [Source:MGI Symbol;Acc:MGI:1922078]
743	ENSMUST00000152564.8	62.2281	-20.3898	2.65149	-7.68994	1.47202e-14	8.76485e-12	ENSMUSG00000037270	229227	4932438A13Rik	RIKEN cDNA 4932438A13 gene [Source:MGI Symbol;Acc:MGI:2444631]
744	ENSMUST00000075836.12	62.2489	-20.4624	5.13978	-3.98118	6.85754e-05	0.00717012	ENSMUSG00000028556	67299	Dock7	dedicator of cytokinesis 7 [Source:MGI Symbol;Acc:MGI:1914549]
745	ENSMUST00000020928.13	42.0799	-20.5303	5.13941	-3.99468	6.47812e-05	0.00684937	ENSMUSG00000020604	74008	Arsg	arylsulfatase G [Source:MGI Symbol;Acc:MGI:1921258]
746	ENSMUST00000164553.8	93.6555	-20.7036	2.76656	-7.48352	7.23562e-14	4.05238e-11	ENSMUSG00000068566	50918	Myadm	myeloid-associated differentiation marker [Source:MGI Symbol;Acc:MGI:1355332]
747	ENSMUST00000138226.8	23.3934	-20.7428	3.41694	-6.07056	1.27461e-09	4.09657e-07	ENSMUSG00000032249	11737	Anp32a	acidic (leucine-rich) nuclear phosphoprotein 32 family, member A [Source:MGI Symbol;Acc:MGI:108447]
748	ENSMUST00000059256.8	36.4952	-20.8359	2.64915	-7.86512	3.68738e-15	2.39747e-12	ENSMUSG00000041353	382245	Tmem29	transmembrane protein 29 [Source:MGI Symbol;Acc:MGI:1923420]
749	ENSMUST00000208179.2	21.3124	-20.9594	5.13823	-4.0791	4.52096e-05	0.00509427	ENSMUSG00000011658	70300	Fuz	fuzzy planar cell polarity protein [Source:MGI Symbol;Acc:MGI:1917550]
750	ENSMUST00000063669.8	25.8815	-21.0888	5.13779	-4.10465	4.04929e-05	0.00466501	ENSMUSG00000030986	101437	Dhx32	DEAH (Asp-Glu-Ala-His) box polypeptide 32 [Source:MGI Symbol;Acc:MGI:2141813]
751	ENSMUST00000162866.7	32.6044	-21.0992	3.0619	-6.8909	5.54405e-12	2.52907e-09	ENSMUSG00000073481	67247	Mtarc2	mitochondrial amidoxime reducing component 2 [Source:MGI Symbol;Acc:MGI:1914497]
752	ENSMUST00000205577.2	12.1986	-21.1167	4.3744	-4.82733	1.38373e-06	0.000264433	ENSMUSG00000051727	233529	Kctd14	potassium channel tetramerisation domain containing 14 [Source:MGI Symbol;Acc:MGI:1289222]
753	ENSMUST00000066677.10	13.25	-21.1352	4.84426	-4.36294	1.28327e-05	0.00182385	ENSMUSG00000053929	54151	Cyhr1	cysteine and histidine rich 1 [Source:MGI Symbol;Acc:MGI:1859320]
754	ENSMUST00000091252.5	331.989	-21.1955	2.95466	-7.1736	7.30515e-13	3.59324e-10	ENSMUSG00000026924	227648	Sec16a	SEC16 homolog A, endoplasmic reticulum export factor [Source:MGI Symbol;Acc:MGI:2139207]
755	ENSMUST00000139863.3	21.8047	-21.1959	5.13773	-4.12554	3.69869e-05	0.00430494	ENSMUSG00000035168	66860	Tanc1	tetratricopeptide repeat, ankyrin repeat and coiled-coil containing 1 [Source:MGI Symbol;Acc:MGI:1914110]
756	ENSMUST00000128961.2	9.75262	-21.2974	3.38267	-6.29603	3.05366e-10	1.06626e-07	ENSMUSG00000015149	64383	Sirt2	sirtuin 2 [Source:MGI Symbol;Acc:MGI:1927664]
757	ENSMUST00000068367.14	214.335	-21.3606	3.62738	-5.88871	3.89227e-09	1.20312e-06	ENSMUSG00000032396	213550	Dis3l	DIS3 like exosome 3'-5' exoribonuclease [Source:MGI Symbol;Acc:MGI:2143272]
758	ENSMUST00000114804.11	13.2374	-21.3687	3.98776	-5.35856	8.38865e-08	2.18669e-05	ENSMUSG00000007570	72775	Fance	Fanconi anemia, complementation group E [Source:MGI Symbol;Acc:MGI:1920025]
759	ENSMUST00000110837.2	10.8393	-21.412	4.69792	-4.55777	5.16995e-06	0.000862665	ENSMUSG00000074916	72136	Chst14	carbohydrate sulfotransferase 14 [Source:MGI Symbol;Acc:MGI:1919386]
760	ENSMUST00000112140.8	25.0061	-21.4628	3.91268	-5.48546	4.12391e-08	1.1435e-05	ENSMUSG00000027012	13427	Dync1i2	dynein cytoplasmic 1 intermediate chain 2 [Source:MGI Symbol;Acc:MGI:107750]
761	ENSMUST00000192850.6	11.1233	-21.489	4.82762	-4.45125	8.53715e-06	0.00129467	ENSMUSG00000026708	70454	Cenpl	centromere protein L [Source:MGI Symbol;Acc:MGI:1917704]
762	ENSMUST00000203030.3	64.7747	-21.526	2.64315	-8.14409	3.8213e-16	2.88207e-13	ENSMUSG00000045962	232341	Wnk1	WNK lysine deficient protein kinase 1 [Source:MGI Symbol;Acc:MGI:2442092]
763	ENSMUST00000113779.8	132.107	-21.5264	2.68965	-8.0034	1.21034e-15	8.34927e-13	ENSMUSG00000059327	13607	Eda	ectodysplasin-A [Source:MGI Symbol;Acc:MGI:1195272]
764	ENSMUST00000111068.8	12.9221	-21.5307	4.62894	-4.65132	3.2982e-06	0.000583019	ENSMUSG00000038776	13849	Ephx1	epoxide hydrolase 1, microsomal [Source:MGI Symbol;Acc:MGI:95405]
765	ENSMUST00000022947.7	45.3188	-21.5501	1.91275	-11.2666	1.91937e-29	9.87011e-26	ENSMUSG00000022324	17181	Matn2	matrilin 2 [Source:MGI Symbol;Acc:MGI:109613]
766	ENSMUST00000226681.2	16.694	-21.5504	3.9778	-5.41768	6.03762e-08	1.6186e-05	ENSMUSG00000053754	67772	Chd8	chromodomain helicase DNA binding protein 8 [Source:MGI Symbol;Acc:MGI:1915022]
767	ENSMUST00000198105.5	179.073	-21.5623	2.1667	-9.95168	2.47962e-23	3.69111e-20	ENSMUSG00000010721	56873	Lmbr1	limb region 1 [Source:MGI Symbol;Acc:MGI:1861746]
768	ENSMUST00000087864.12	60.0502	-21.5637	4.27679	-5.04202	4.60633e-07	0.000101386	ENSMUSG00000037355	71101	Uvssa	UV stimulated scaffold protein A [Source:MGI Symbol;Acc:MGI:1918351]
769	ENSMUST00000114146.8	14.0129	-21.5874	5.13694	-4.20239	2.64117e-05	0.00321291	ENSMUSG00000032806	214601	Slc10a3	solute carrier family 10 (sodium/bile acid cotransporter family), member 3 [Source:MGI Symbol;Acc:MGI:95048]
770	ENSMUST00000102637.8	96.8953	-21.5999	2.10148	-10.2785	8.8127e-25	1.71896e-21	ENSMUSG00000027889	109674	Ampd2	adenosine monophosphate deaminase 2 [Source:MGI Symbol;Acc:MGI:88016]
771	ENSMUST00000236229.2	220.728	-21.6057	3.17335	-6.80849	9.86285e-12	4.46321e-09	ENSMUSG00000024926	81601	Kat5	K(lysine) acetyltransferase 5 [Source:MGI Symbol;Acc:MGI:1932051]
772	ENSMUST00000022551.14	44.474	-21.6153	4.08637	-5.2896	1.22586e-07	3.06822e-05	ENSMUSG00000035469	71330	Rcbtb1	regulator of chromosome condensation (RCC1) and BTB (POZ) domain containing protein 1 [Source:MGI Symbol;Acc:MGI:1918580]
773	ENSMUST00000177429.2	32.3866	-21.6205	3.26282	-6.62631	3.44191e-11	1.4054e-08	ENSMUSG00000034120	20382	Srsf2	serine and arginine-rich splicing factor 2 [Source:MGI Symbol;Acc:MGI:98284]
774	ENSMUST00000075734.6	35.3481	-21.6359	2.99564	-7.22248	5.10497e-13	2.62516e-10	ENSMUSG00000056328	17879	Myh1	myosin, heavy polypeptide 1, skeletal muscle, adult [Source:MGI Symbol;Acc:MGI:1339711]
775	ENSMUST00000001258.15	60.299	-21.6527	4.20781	-5.14583	2.66347e-07	6.17467e-05	ENSMUSG00000001228	18140	Uhrf1	ubiquitin-like, containing PHD and RING finger domains, 1 [Source:MGI Symbol;Acc:MGI:1338889]
776	ENSMUST00000234261.2	27.8221	-21.6613	5.13688	-4.21682	2.4777e-05	0.00305346	ENSMUSG00000039183	26426	Nubp2	nucleotide binding protein 2 [Source:MGI Symbol;Acc:MGI:1347072]
777	ENSMUST00000211392.2	120.787	-21.6662	3.2749	-6.61585	3.69419e-11	1.49261e-08	ENSMUSG00000070822	232875	Zscan18	zinc finger and SCAN domain containing 18 [Source:MGI Symbol;Acc:MGI:3643810]
778	ENSMUST00000071677.10	144.718	-21.6826	3.2462	-6.67939	2.39946e-11	1.01289e-08	ENSMUSG00000005378	66138	Bud23	BUD23, rRNA methyltransferase and ribosome maturation factor [Source:MGI Symbol;Acc:MGI:1913388]
779	ENSMUST00000182997.3	31.0269	-21.7173	5.13669	-4.22788	2.35908e-05	0.00293283	ENSMUSG00000027777	30953	Schip1	schwannomin interacting protein 1 [Source:MGI Symbol;Acc:MGI:1353557]
780	ENSMUST00000166748.8	22.6443	-21.7398	5.13662	-4.23232	2.31294e-05	0.00289456	ENSMUSG00000020893	18626	Per1	period circadian clock 1 [Source:MGI Symbol;Acc:MGI:1098283]
781	ENSMUST00000180286.2	38.3001	-21.7648	2.58619	-8.41577	3.90322e-17	3.10971e-14	ENSMUSG00000027341	70612	Tmem230	transmembrane protein 230 [Source:MGI Symbol;Acc:MGI:1917862]
782	ENSMUST00000147022.8	19.2565	-21.7991	4.3838	-4.97265	6.60454e-07	0.000139922	ENSMUSG00000019338	78266	Zfp687	zinc finger protein 687 [Source:MGI Symbol;Acc:MGI:1925516]
783	ENSMUST00000214136.2	63.1462	-21.8052	5.13668	-4.245	2.18596e-05	0.00277245	ENSMUSG00000032279	67834	Idh3a	isocitrate dehydrogenase 3 (NAD+) alpha [Source:MGI Symbol;Acc:MGI:1915084]
784	ENSMUST00000110774.8	89.3699	-21.8135	3.51538	-6.20517	5.46389e-10	1.8397e-07	ENSMUSG00000033943	29808	Mga	MAX gene associated [Source:MGI Symbol;Acc:MGI:1352483]
785	ENSMUST00000124087.2	25.5268	-21.8219	2.76579	-7.88992	3.02379e-15	2.01228e-12	ENSMUSG00000020864	71452	Ankrd40	ankyrin repeat domain 40 [Source:MGI Symbol;Acc:MGI:1918702]
786	ENSMUST00000172568.8	14.256	-21.8449	4.20462	-5.19545	2.04227e-07	4.85392e-05	ENSMUSG00000022394	214669	L3mbtl2	L3MBTL2 polycomb repressive complex 1 subunit [Source:MGI Symbol;Acc:MGI:2443584]
787	ENSMUST00000043805.15	37.0718	-21.8557	2.79707	-7.81378	5.5499e-15	3.48817e-12	ENSMUSG00000039048	235169	Foxred1	FAD-dependent oxidoreductase domain containing 1 [Source:MGI Symbol;Acc:MGI:2446262]
788	ENSMUST00000015667.9	19.8726	-21.8949	4.13671	-5.29283	1.20435e-07	3.02779e-05	ENSMUSG00000038642	13040	Ctss	cathepsin S [Source:MGI Symbol;Acc:MGI:107341]
789	ENSMUST00000166376.9	132.02	-21.9066	4.50758	-4.85996	1.17412e-06	0.000231284	ENSMUSG00000060572	17150	Mfap2	microfibrillar-associated protein 2 [Source:MGI Symbol;Acc:MGI:99559]
790	ENSMUST00000099149.10	84.0127	-21.9609	4.12985	-5.3176	1.05143e-07	2.67905e-05	ENSMUSG00000025453	18115	Nnt	nicotinamide nucleotide transhydrogenase [Source:MGI Symbol;Acc:MGI:109279]
791	ENSMUST00000235135.2	18.306	-21.9747	4.19145	-5.24274	1.58208e-07	3.88115e-05	ENSMUSG00000025423	17344	Pias2	protein inhibitor of activated STAT 2 [Source:MGI Symbol;Acc:MGI:1096566]
792	ENSMUST00000212569.2	58.4218	-21.9749	2.79672	-7.85737	3.92269e-15	2.52149e-12	ENSMUSG00000001472	66855	Tcf25	transcription factor 25 (basic helix-loop-helix) [Source:MGI Symbol;Acc:MGI:1914105]
793	ENSMUST00000162864.8	10.297	-21.9752	5.13639	-4.27834	1.88291e-05	0.00245412	ENSMUSG00000004127	108943	Trmt10a	tRNA methyltransferase 10A [Source:MGI Symbol;Acc:MGI:1920421]
794	ENSMUST00000113755.8	65.2587	-22.0522	4.52164	-4.87703	1.07696e-06	0.000214504	ENSMUSG00000026790	18286	Odf2	outer dense fiber of sperm tails 2 [Source:MGI Symbol;Acc:MGI:1098824]
795	ENSMUST00000099558.5	17.2666	-22.0653	5.13614	-4.29609	1.73835e-05	0.00230825	ENSMUSG00000024812	21873	Tjp2	tight junction protein 2 [Source:MGI Symbol;Acc:MGI:1341872]
796	ENSMUST00000019997.11	59.3679	-22.071	2.71783	-8.12082	4.63031e-16	3.44629e-13	ENSMUSG00000019850	21929	Tnfaip3	tumor necrosis factor, alpha-induced protein 3 [Source:MGI Symbol;Acc:MGI:1196377]
797	ENSMUST00000129001.9	15.4434	-22.0813	4.09366	-5.39403	6.88931e-08	1.81256e-05	ENSMUSG00000041870	68420	Ankrd13a	ankyrin repeat domain 13a [Source:MGI Symbol;Acc:MGI:1915670]
798	ENSMUST00000160734.8	16.1011	-22.0896	5.13621	-4.30076	1.70217e-05	0.00228163	ENSMUSG00000001524	14885	Gtf2h4	general transcription factor II H, polypeptide 4 [Source:MGI Symbol;Acc:MGI:1338799]
799	ENSMUST00000067929.15	33.1813	-22.1115	4.9428	-4.47348	7.69575e-06	0.00119593	ENSMUSG00000030759	67420	Far1	fatty acyl CoA reductase 1 [Source:MGI Symbol;Acc:MGI:1914670]
800	ENSMUST00000090046.12	39.4124	-22.1275	2.49812	-8.85765	8.17198e-19	7.57797e-16	ENSMUSG00000033808	211499	Tmem87a	transmembrane protein 87A [Source:MGI Symbol;Acc:MGI:2441844]
801	ENSMUST00000236215.2	18.0712	-22.13	3.98254	-5.55677	2.74808e-08	7.7724e-06	ENSMUSG00000024937	114601	Ehbp1l1	EH domain binding protein 1-like 1 [Source:MGI Symbol;Acc:MGI:3612340]
802	ENSMUST00000013667.3	38.9216	-22.1341	3.28374	-6.7405	1.57838e-11	6.92114e-09	ENSMUSG00000013523	76960	Bcas1	brain enriched myelin associated protein 1 [Source:MGI Symbol;Acc:MGI:1924210]
803	ENSMUST00000117301.8	53.935	-22.1467	3.09946	-7.14534	8.97719e-13	4.37762e-10	ENSMUSG00000003534	12305	Ddr1	discoidin domain receptor family, member 1 [Source:MGI Symbol;Acc:MGI:99216]
804	ENSMUST00000114560.8	66.2909	-22.1579	2.97638	-7.44457	9.72605e-14	5.34139e-11	ENSMUSG00000068551	68910	Zfp467	zinc finger protein 467 [Source:MGI Symbol;Acc:MGI:1916160]
805	ENSMUST00000172777.8	12.7742	-22.1835	4.66179	-4.75858	1.94958e-06	0.000365166	ENSMUSG00000007050	27756	Lsm2	LSM2 homolog, U6 small nuclear RNA and mRNA degradation associated [Source:MGI Symbol;Acc:MGI:90676]
806	ENSMUST00000107115.8	26.0327	-22.1884	5.13615	-4.32005	1.55991e-05	0.00212621	ENSMUSG00000020923	21429	Ubtf	upstream binding transcription factor, RNA polymerase I [Source:MGI Symbol;Acc:MGI:98512]
807	ENSMUST00000229050.2	33.1807	-22.1955	5.1361	-4.32147	1.54996e-05	0.00211775	ENSMUSG00000058290	105988	Espl1	extra spindle pole bodies 1, separase [Source:MGI Symbol;Acc:MGI:2146156]
808	ENSMUST00000054622.15	93.1429	-22.2103	2.4323	-9.13138	6.76302e-20	7.21805e-17	ENSMUSG00000038685	269400	Rtel1	regulator of telomere elongation helicase 1 [Source:MGI Symbol;Acc:MGI:2139369]
809	ENSMUST00000232458.2	21.3879	-22.2523	3.09541	-7.18878	6.5373e-13	3.24376e-10	ENSMUSG00000033809	208624	Alg3	asparagine-linked glycosylation 3 (alpha-1,3-mannosyltransferase) [Source:MGI Symbol;Acc:MGI:1098592]
810	ENSMUST00000189041.2	20.307	-22.2671	5.13599	-4.3355	1.4543e-05	0.00200156	ENSMUSG00000041459	230908	Tardbp	TAR DNA binding protein [Source:MGI Symbol;Acc:MGI:2387629]
811	ENSMUST00000239003.2	60.6476	-22.273	5.13601	-4.33664	1.44679e-05	0.00200095	ENSMUSG00000033697	223666	Arhgap39	Rho GTPase activating protein 39 [Source:MGI Symbol;Acc:MGI:107858]
812	ENSMUST00000201374.4	81.8858	-22.2824	3.58388	-6.2174	5.05468e-10	1.71387e-07	ENSMUSG00000038759	70699	Nup205	nucleoporin 205 [Source:MGI Symbol;Acc:MGI:2141625]
813	ENSMUST00000134453.2	35.0925	-22.3191	3.09262	-7.21689	5.31909e-13	2.68642e-10	ENSMUSG00000033423	140546	Eri3	exoribonuclease 3 [Source:MGI Symbol;Acc:MGI:2153887]
814	ENSMUST00000139673.8	40.5392	-22.3299	2.15578	-10.3582	3.84315e-25	8.36122e-22	ENSMUSG00000039463	77031	Slc9a8	solute carrier family 9 (sodium/hydrogen exchanger), member 8 [Source:MGI Symbol;Acc:MGI:1924281]
815	ENSMUST00000167513.3	57.9633	-22.365	2.47805	-9.02527	1.79255e-19	1.7789e-16	ENSMUSG00000021432	108652	Slc35b3	solute carrier family 35, member B3 [Source:MGI Symbol;Acc:MGI:1913978]
816	ENSMUST00000241295.1	27.7983	-22.3946	2.9716	-7.5362	4.83879e-14	2.76476e-11	ENSMUSG00000083844	76508	Ube2d-ps	ubiquitin-conjugating enzyme E2D, pseudogene [Source:MGI Symbol;Acc:MGI:1913774]
817	ENSMUST00000073173.12	18.2948	-22.4466	4.41339	-5.08601	3.65667e-07	8.27374e-05	ENSMUSG00000030249	20928	Abcc9	ATP-binding cassette, sub-family C (CFTR/MRP), member 9 [Source:MGI Symbol;Acc:MGI:1352630]
818	ENSMUST00000149699.8	31.5539	-22.4806	4.90694	-4.58139	4.6189e-06	0.000784602	ENSMUSG00000044501	224598	Zfp758	zinc finger protein 758 [Source:MGI Symbol;Acc:MGI:2385044]
819	ENSMUST00000130530.8	243.925	-22.5292	2.45008	-9.19527	3.74051e-20	4.14874e-17	ENSMUSG00000017493	16010	Igfbp4	insulin-like growth factor binding protein 4 [Source:MGI Symbol;Acc:MGI:96439]
820	ENSMUST00000229085.2	72.0467	-22.5402	1.93007	-11.6784	1.6427e-31	1.85842e-27	ENSMUSG00000022570	22122	Gfus	GDP-L-fucose synthase [Source:MGI Symbol;Acc:MGI:98857]
821	ENSMUST00000112583.8	48.8363	-22.5632	5.13569	-4.39341	1.11588e-05	0.00161979	ENSMUSG00000049690	210356	Nckap5	NCK-associated protein 5 [Source:MGI Symbol;Acc:MGI:2686394]
822	ENSMUST00000110890.8	23.7381	-22.6102	3.33586	-6.77794	1.21905e-11	5.42966e-09	ENSMUSG00000025855	19085	Prkar1b	protein kinase, cAMP dependent regulatory, type I beta [Source:MGI Symbol;Acc:MGI:97759]
823	ENSMUST00000114558.8	48.1903	-22.6296	4.47794	-5.05357	4.33622e-07	9.58134e-05	ENSMUSG00000068551	68910	Zfp467	zinc finger protein 467 [Source:MGI Symbol;Acc:MGI:1916160]
824	ENSMUST00000115601.8	28.8378	-22.6538	3.39925	-6.66437	2.65794e-11	1.10551e-08	ENSMUSG00000000884	13972	Gnb1l	guanine nucleotide binding protein (G protein), beta polypeptide 1-like [Source:MGI Symbol;Acc:MGI:1338057]
825	ENSMUST00000144303.2	577.596	-22.6875	3.25937	-6.96073	3.38522e-12	1.58255e-09	ENSMUSG00000004849	11769	Ap1s1	adaptor protein complex AP-1, sigma 1 [Source:MGI Symbol;Acc:MGI:1098244]
826	ENSMUST00000115274.2	22.2481	-22.7713	5.13568	-4.43395	9.25208e-06	0.00137725	ENSMUSG00000024620	18596	Pdgfrb	platelet derived growth factor receptor, beta polypeptide [Source:MGI Symbol;Acc:MGI:97531]
827	ENSMUST00000234687.2	94.5777	-22.7839	2.20342	-10.3403	4.63259e-25	9.70544e-22	ENSMUSG00000024187	106581	Fam234a	family with sequence similarity 234, member A [Source:MGI Symbol;Acc:MGI:2146854]
828	ENSMUST00000142045.8	27.3109	-22.7998	3.56729	-6.39134	1.64436e-10	6.03993e-08	ENSMUSG00000028292	109093	Rars2	arginyl-tRNA synthetase 2, mitochondrial [Source:MGI Symbol;Acc:MGI:1923596]
829	ENSMUST00000113262.2	1304.05	-22.8002	3.15827	-7.2192	5.22948e-13	2.66496e-10	ENSMUSG00000023991	74123	Foxp4	forkhead box P4 [Source:MGI Symbol;Acc:MGI:1921373]
830	ENSMUST00000046548.14	155.805	-22.8098	2.70448	-8.4341	3.33763e-17	2.69709e-14	ENSMUSG00000050199	107515	Lgr4	leucine-rich repeat-containing G protein-coupled receptor 4 [Source:MGI Symbol;Acc:MGI:1891468]
831	ENSMUST00000183846.8	193.261	-22.8168	2.52019	-9.0536	1.38328e-19	1.42267e-16	ENSMUSG00000050382	16576	Kif7	kinesin family member 7 [Source:MGI Symbol;Acc:MGI:1098239]
832	ENSMUST00000140348.8	205.171	-22.8629	3.24557	-7.04435	1.86329e-12	8.85707e-10	ENSMUSG00000005625	19185	Psmd4	proteasome (prosome, macropain) 26S subunit, non-ATPase, 4 [Source:MGI Symbol;Acc:MGI:1201670]
833	ENSMUST00000035426.7	30.0592	-22.8698	2.30373	-9.9273	3.16713e-23	4.59363e-20	ENSMUSG00000079737	67118	3110001I22Rik	RIKEN cDNA 3110001I22 gene [Source:MGI Symbol;Acc:MGI:1913848]
834	ENSMUST00000112618.9	27.1846	-22.9161	3.49109	-6.56416	5.23276e-11	2.05553e-08	ENSMUSG00000026827	14571	Gpd2	glycerol phosphate dehydrogenase 2, mitochondrial [Source:MGI Symbol;Acc:MGI:99778]
835	ENSMUST00000057258.11	143.328	-22.947	2.54051	-9.03244	1.67892e-19	1.69589e-16	ENSMUSG00000046572	100515	Zfp518b	zinc finger protein 518B [Source:MGI Symbol;Acc:MGI:2140750]
836	ENSMUST00000078621.12	102.255	-22.9722	2.38905	-9.61559	6.87149e-22	9.25459e-19	ENSMUSG00000027200	214968	Sema6d	sema domain, transmembrane domain (TM), and cytoplasmic domain, (semaphorin) 6D [Source:MGI Symbol;Acc:MGI:2387661]
837	ENSMUST00000152941.2	167.268	-23.0382	3.25864	-7.06989	1.55057e-12	7.43301e-10	ENSMUSG00000078897	100043915	Gm4724	predicted gene 4724 [Source:MGI Symbol;Acc:MGI:3782904]
838	ENSMUST00000121750.2	31.6375	-23.052	5.13542	-4.48882	7.16175e-06	0.00113477	ENSMUSG00000065979	223978	Cpped1	calcineurin-like phosphoesterase domain containing 1 [Source:MGI Symbol;Acc:MGI:2443300]
839	ENSMUST00000214962.2	28.372	-23.1092	3.46955	-6.66057	2.72773e-11	1.12625e-08	ENSMUSG00000032060	12955	Cryab	crystallin, alpha B [Source:MGI Symbol;Acc:MGI:88516]
840	ENSMUST00000036987.12	446.369	-23.1192	1.85893	-12.4368	1.64973e-35	7.39146e-31	ENSMUSG00000008690	52683	Ncaph2	non-SMC condensin II complex, subunit H2 [Source:MGI Symbol;Acc:MGI:1289164]
841	ENSMUST00000105906.2	76.7138	-23.126	2.84935	-8.11622	4.80925e-16	3.53299e-13	ENSMUSG00000037622	230796	Wdtc1	WD and tetratricopeptide repeats 1 [Source:MGI Symbol;Acc:MGI:2685541]
842	ENSMUST00000128957.9	42.9808	-23.1864	2.90588	-7.97915	1.47348e-15	1.00421e-12	ENSMUSG00000025920	29819	Stau2	staufen double-stranded RNA binding protein 2 [Source:MGI Symbol;Acc:MGI:1352508]
843	ENSMUST00000135067.8	29.8173	-23.2312	4.65079	-4.99511	5.88013e-07	0.000125991	ENSMUSG00000036002	230088	Fam214b	family with sequence similarity 214, member B [Source:MGI Symbol;Acc:MGI:2441854]
844	ENSMUST00000108040.8	30.0854	-23.2482	5.13529	-4.52714	5.97861e-06	0.0009746	ENSMUSG00000073889	16157	Il11ra1	interleukin 11 receptor, alpha chain 1 [Source:MGI Symbol;Acc:MGI:107426]
845	ENSMUST00000237570.2	49.0715	-23.354	4.29918	-5.4322	5.56637e-08	1.51378e-05	ENSMUSG00000025728	14755	Pigq	phosphatidylinositol glycan anchor biosynthesis, class Q [Source:MGI Symbol;Acc:MGI:1333114]
846	ENSMUST00000108889.10	141.75	-23.3779	2.17378	-10.7545	5.64644e-27	1.8788e-23	ENSMUSG00000020400	57783	Tnip1	TNFAIP3 interacting protein 1 [Source:MGI Symbol;Acc:MGI:1926194]
847	ENSMUST00000018491.8	87.9386	-23.5449	2.49405	-9.44043	3.71266e-21	4.77297e-18	ENSMUSG00000018347	52712	Zkscan6	zinc finger with KRAB and SCAN domains 6 [Source:MGI Symbol;Acc:MGI:1289293]
848	ENSMUST00000239165.2	134.522	-23.7842	2.05096	-11.5966	4.28566e-31	4.04038e-27	ENSMUSG00000020593	14245	Lpin1	lipin 1 [Source:MGI Symbol;Acc:MGI:1891340]
849	ENSMUST00000098683.11	89.13	-23.8127	2.20324	-10.808	3.15404e-27	1.18941e-23	ENSMUSG00000040940	16801	Arhgef1	Rho guanine nucleotide exchange factor (GEF) 1 [Source:MGI Symbol;Acc:MGI:1353510]
850	ENSMUST00000050410.11	67.1141	-24.1825	5.13489	-4.70945	2.48384e-06	0.000450324	ENSMUSG00000044627	72931	Swi5	SWI5 recombination repair homolog (yeast) [Source:MGI Symbol;Acc:MGI:1920181]
851	ENSMUST00000169597.9	192.887	-24.312	3.32542	-7.31095	2.65259e-13	1.4023e-10	ENSMUSG00000021275	104859	Tecpr2	tectonin beta-propeller repeat containing 2 [Source:MGI Symbol;Acc:MGI:2144865]
852	ENSMUST00000077046.12	148.03	-24.4695	2.28367	-10.715	8.6551e-27	2.57676e-23	ENSMUSG00000025404	71750	R3hdm2	R3H domain containing 2 [Source:MGI Symbol;Acc:MGI:1919000]
853	ENSMUST00000228580.2	80.5698	-24.7147	4.6334	-5.33403	9.6057e-08	2.49246e-05	ENSMUSG00000049295	69890	Zfp219	zinc finger protein 219 [Source:MGI Symbol;Acc:MGI:1917140]
854	ENSMUST00000215574.2	58.8926	-24.7235	4.75365	-5.20095	1.98275e-07	4.73232e-05	ENSMUSG00000057193	68682	Slc44a2	solute carrier family 44, member 2 [Source:MGI Symbol;Acc:MGI:1915932]
855	ENSMUST00000117611.8	123.967	-25.002	4.36443	-5.72859	1.0127e-08	3.03092e-06	ENSMUSG00000003363	18807	Pld3	phospholipase D family, member 3 [Source:MGI Symbol;Acc:MGI:1333782]
856	ENSMUST00000069690.5	1645.38	-25.2933	3.33521	-7.58372	3.35783e-14	1.95813e-11	ENSMUSG00000021144	116870	Mta1	metastasis associated 1 [Source:MGI Symbol;Acc:MGI:2150037]
857	ENSMUST00000142975.8	66.4355	-26.7257	4.19673	-6.36823	1.91226e-10	6.97863e-08	ENSMUSG00000074643	266692	Cpne1	copine I [Source:MGI Symbol;Acc:MGI:2386621]

## Sheet: Poly
Supplementary data 10. Levels of mRNA isoforms in the polysomes fractions in Emx1-Cre Celf4 cKO compared to WTs [DEGs determined using a two-sided Wald test with Benjamini-Hochberg correction]
row.names	ensembl_transcript_id_version	baseMean	log2FoldChange	lfcSE	stat	pvalue	padj	ensembl_gene_id	entrezgene_id	mgi_symbol	description
1	ENSMUST00000192462.6	59.3028	24.4749	5.13495	4.76634	1.87604e-06	0.000516485	ENSMUSG00000028199	12972	Cryz	crystallin, zeta [Source:MGI Symbol;Acc:MGI:88527]
2	ENSMUST00000108415.10	100.679	24.3887	3.75486	6.49523	8.29087e-11	4.22487e-08	ENSMUSG00000008496	18987	Pou2f2	POU domain, class 2, transcription factor 2 [Source:MGI Symbol;Acc:MGI:101897]
3	ENSMUST00000228312.2	113.597	24.324	3.28322	7.40859	1.27646e-13	1.05957e-10	ENSMUSG00000048148	319555	Nwd1	NACHT and WD repeat domain containing 1 [Source:MGI Symbol;Acc:MGI:2442268]
4	ENSMUST00000176472.8	43.5315	24.0915	4.85107	4.96623	6.82667e-07	0.000204375	ENSMUSG00000024347	74002	Psd2	pleckstrin and Sec7 domain containing 2 [Source:MGI Symbol;Acc:MGI:1921252]
5	ENSMUST00000108070.9	69.2197	24.0552	2.50904	9.58742	9.03143e-22	4.1233e-18	ENSMUSG00000030499	233107	Kctd15	potassium channel tetramerisation domain containing 15 [Source:MGI Symbol;Acc:MGI:2385276]
6	ENSMUST00000113749.8	36.3892	24.0303	5.13503	4.67968	2.8732e-06	0.000756784	ENSMUSG00000026173	18802	Plcd4	phospholipase C, delta 4 [Source:MGI Symbol;Acc:MGI:107469]
7	ENSMUST00000159559.8	312.414	23.9986	2.92128	8.21511	2.11977e-16	2.97778e-13	ENSMUSG00000037989	75607	Wnk2	WNK lysine deficient protein kinase 2 [Source:MGI Symbol;Acc:MGI:1922857]
8	ENSMUST00000076275.11	42.9912	23.8964	4.19179	5.70077	1.19267e-08	4.66725e-06	ENSMUSG00000063972	14536	Nr6a1	nuclear receptor subfamily 6, group A, member 1 [Source:MGI Symbol;Acc:MGI:1352459]
9	ENSMUST00000085044.14	55.5669	23.8809	5.13507	4.65055	3.31049e-06	0.000859567	ENSMUSG00000006676	71472	Usp19	ubiquitin specific peptidase 19 [Source:MGI Symbol;Acc:MGI:1918722]
10	ENSMUST00000049206.6	39.8219	23.8456	4.84036	4.92641	8.37539e-07	0.000249377	ENSMUSG00000021895	71704	Arhgef3	Rho guanine nucleotide exchange factor (GEF) 3 [Source:MGI Symbol;Acc:MGI:1918954]
11	ENSMUST00000111086.11	61.3424	23.8098	4.37744	5.43921	5.35163e-08	1.94169e-05	ENSMUSG00000027168	18508	Pax6	paired box 6 [Source:MGI Symbol;Acc:MGI:97490]
12	ENSMUST00000206053.2	29.2222	23.8098	5.13512	4.63666	3.54087e-06	0.000910751	ENSMUSG00000096145	27973	Vkorc1	vitamin K epoxide reductase complex, subunit 1 [Source:MGI Symbol;Acc:MGI:106442]
13	ENSMUST00000112583.8	48.8363	23.683	5.13522	4.61187	3.99071e-06	0.00101691	ENSMUSG00000049690	210356	Nckap5	NCK-associated protein 5 [Source:MGI Symbol;Acc:MGI:2686394]
14	ENSMUST00000142779.8	32.8204	23.56	5.13523	4.58792	4.47674e-06	0.00112506	ENSMUSG00000023452	320951	Pisd	phosphatidylserine decarboxylase [Source:MGI Symbol;Acc:MGI:2445114]
15	ENSMUST00000100235.9	50.7611	23.2867	2.95066	7.89203	2.97308e-15	2.96152e-12	ENSMUSG00000045980	320534	Tmem104	transmembrane protein 104 [Source:MGI Symbol;Acc:MGI:2444222]
16	ENSMUST00000108298.9	53.2841	23.2831	4.39038	5.30321	1.13783e-07	3.99598e-05	ENSMUSG00000027699	13605	Ect2	ect2 oncogene [Source:MGI Symbol;Acc:MGI:95281]
17	ENSMUST00000019684.13	28.1874	23.2349	4.96409	4.6806	2.86041e-06	0.000756784	ENSMUSG00000002504	65962	Slc9a3r2	solute carrier family 9 (sodium/hydrogen exchanger), member 3 regulator 2 [Source:MGI Symbol;Acc:MGI:1890662]
18	ENSMUST00000024979.15	18.5589	23.203	4.51406	5.14017	2.74493e-07	8.89844e-05	ENSMUSG00000020859	70834	Spag9	sperm associated antigen 9 [Source:MGI Symbol;Acc:MGI:1918084]
19	ENSMUST00000098060.5	26.1282	23.1765	3.49857	6.62457	3.48264e-11	1.92727e-08	ENSMUSG00000030766	70497	Arhgap17	Rho GTPase activating protein 17 [Source:MGI Symbol;Acc:MGI:1917747]
20	ENSMUST00000119120.2	152.11	22.9932	3.33398	6.89662	5.32557e-12	3.43255e-09	ENSMUSG00000040712	216874	Camta2	calmodulin binding transcription activator 2 [Source:MGI Symbol;Acc:MGI:2135957]
21	ENSMUST00000239463.2	67.7639	22.9857	2.862	8.03136	9.64012e-16	1.1003e-12	ENSMUSG00000042138	235184	Msantd2	Myb/SANT-like DNA-binding domain containing 2 [Source:MGI Symbol;Acc:MGI:2384579]
22	ENSMUST00000113026.2	35.1244	22.9298	2.25805	10.1547	3.15863e-24	2.47213e-20	ENSMUSG00000031438	66889	Rnf128	ring finger protein 128 [Source:MGI Symbol;Acc:MGI:1914139]
23	ENSMUST00000052018.12	151.518	22.9203	3.63411	6.30698	2.84537e-10	1.27776e-07	ENSMUSG00000028565	18027	Nfia	nuclear factor I/A [Source:MGI Symbol;Acc:MGI:108056]
24	ENSMUST00000020258.10	29.2475	22.9054	3.35522	6.82679	8.68386e-12	5.4063e-09	ENSMUSG00000020064	67345	Herc4	hect domain and RLD 4 [Source:MGI Symbol;Acc:MGI:1914595]
25	ENSMUST00000003777.5	50.2713	22.8959	4.87279	4.69872	2.61801e-06	0.000699659	ENSMUSG00000003680	225895	Taf6l	TATA-box binding protein associated factor 6 like [Source:MGI Symbol;Acc:MGI:2444957]
26	ENSMUST00000003777.5	50.2713	22.8959	4.87279	4.69872	2.61801e-06	0.000699659	ENSMUSG00000003680	100039957	Taf6l	TATA-box binding protein associated factor 6 like [Source:MGI Symbol;Acc:MGI:2444957]
27	ENSMUST00000075141.7	44.2831	22.8348	3.1185	7.32237	2.43637e-13	1.87999e-10	ENSMUSG00000036964	56631	Trim17	tripartite motif-containing 17 [Source:MGI Symbol;Acc:MGI:1861440]
28	ENSMUST00000107618.9	59.7277	22.8277	4.49041	5.08365	3.70251e-07	0.000116578	ENSMUSG00000041734	170643	Kirrel	kirre like nephrin family adhesion molecule 1 [Source:MGI Symbol;Acc:MGI:1891396]
29	ENSMUST00000110691.10	15.068	22.8052	4.71412	4.83763	1.31396e-06	0.000371065	ENSMUSG00000045410	56043	Akr1e1	aldo-keto reductase family 1, member E1 [Source:MGI Symbol;Acc:MGI:1914758]
30	ENSMUST00000153965.8	58.3105	22.7224	4.16298	5.45822	4.80931e-08	1.75655e-05	ENSMUSG00000032531	56332	Amotl2	angiomotin-like 2 [Source:MGI Symbol;Acc:MGI:1929286]
31	ENSMUST00000126399.2	17.5648	22.704	4.15382	5.4658	4.60813e-08	1.69437e-05	ENSMUSG00000052581	243499	Lrrtm4	leucine rich repeat transmembrane neuronal 4 [Source:MGI Symbol;Acc:MGI:2389180]
32	ENSMUST00000080754.12	216.432	22.6954	3.26773	6.94533	3.77579e-12	2.49229e-09	ENSMUSG00000035934	208076	Pknox2	Pbx/knotted 1 homeobox 2 [Source:MGI Symbol;Acc:MGI:2445415]
33	ENSMUST00000169003.8	36.7128	22.678	2.44342	9.28127	1.67467e-20	5.39698e-17	ENSMUSG00000032387	71973	Rbpms2	RNA binding protein with multiple splicing 2 [Source:MGI Symbol;Acc:MGI:1919223]
34	ENSMUST00000040429.12	76.0417	22.6554	2.74398	8.25638	1.50153e-16	2.28508e-13	ENSMUSG00000040455	77593	Usp45	ubiquitin specific petidase 45 [Source:MGI Symbol;Acc:MGI:101850]
35	ENSMUST00000037232.8	35.5726	22.5319	2.74664	8.20342	2.33634e-16	3.19996e-13	ENSMUSG00000039087	68750	Rreb1	ras responsive element binding protein 1 [Source:MGI Symbol;Acc:MGI:2443664]
36	ENSMUST00000170075.9	18.219	22.4569	2.98448	7.52455	5.29004e-14	4.67452e-11	ENSMUSG00000002307	13163	Daxx	Fas death domain-associated protein [Source:MGI Symbol;Acc:MGI:1197015]
37	ENSMUST00000064364.3	29.4245	22.4341	2.88315	7.78109	7.19024e-15	6.7918e-12	ENSMUSG00000020448	193670	Rnf185	ring finger protein 185 [Source:MGI Symbol;Acc:MGI:1922078]
38	ENSMUST00000202046.4	55.8579	22.424	3.25744	6.88394	5.82179e-12	3.66612e-09	ENSMUSG00000037355	71101	Uvssa	UV stimulated scaffold protein A [Source:MGI Symbol;Acc:MGI:1918351]
39	ENSMUST00000078139.13	30.6632	22.3858	3.28606	6.81237	9.60057e-12	5.84419e-09	ENSMUSG00000028207	65973	Asph	aspartate-beta-hydroxylase [Source:MGI Symbol;Acc:MGI:1914186]
40	ENSMUST00000117675.8	67.7835	22.3676	2.01724	11.0882	1.43103e-28	1.96001e-24	ENSMUSG00000038271	320678	Iffo1	intermediate filament family orphan 1 [Source:MGI Symbol;Acc:MGI:2444516]
41	ENSMUST00000239165.2	134.522	22.3675	2.04968	10.9127	1.00219e-27	1.09812e-23	ENSMUSG00000020593	14245	Lpin1	lipin 1 [Source:MGI Symbol;Acc:MGI:1891340]
42	ENSMUST00000039836.15	21.7396	22.3636	3.46807	6.44843	1.13013e-10	5.52816e-08	ENSMUSG00000035486	216166	Plk5	polo like kinase 5 [Source:MGI Symbol;Acc:MGI:3026984]
43	ENSMUST00000156053.8	37.6164	22.2973	3.45685	6.45018	1.11719e-10	5.51409e-08	ENSMUSG00000000202	72014	Btbd17	BTB (POZ) domain containing 17 [Source:MGI Symbol;Acc:MGI:1919264]
44	ENSMUST00000020441.13	44.9379	22.2788	2.7055	8.23465	1.80086e-16	2.61997e-13	ENSMUSG00000020220	230895	Vps13d	vacuolar protein sorting 13D [Source:MGI Symbol;Acc:MGI:2448530]
45	ENSMUST00000117911.8	23.2804	22.223	3.4218	6.49454	8.32852e-11	4.22487e-08	ENSMUSG00000032511	20271	Scn5a	sodium channel, voltage-gated, type V, alpha [Source:MGI Symbol;Acc:MGI:98251]
46	ENSMUST00000003066.16	41.7949	22.1852	3.14638	7.05102	1.77608e-12	1.2163e-09	ENSMUSG00000002985	11816	Apoe	apolipoprotein E [Source:MGI Symbol;Acc:MGI:88057]
47	ENSMUST00000172568.8	14.256	22.1624	4.2044	5.27123	1.35513e-07	4.72879e-05	ENSMUSG00000022394	214669	L3mbtl2	L3MBTL2 polycomb repressive complex 1 subunit [Source:MGI Symbol;Acc:MGI:2443584]
48	ENSMUST00000161639.8	136.155	22.1108	3.32998	6.63992	3.13852e-11	1.79111e-08	ENSMUSG00000021666	320806	Gfm2	G elongation factor, mitochondrial 2 [Source:MGI Symbol;Acc:MGI:2444783]
49	ENSMUST00000105644.10	68.0089	22.0407	2.72115	8.09977	5.50647e-16	6.8563e-13	ENSMUSG00000029026	22062	Trp73	transformation related protein 73 [Source:MGI Symbol;Acc:MGI:1336991]
50	ENSMUST00000065090.8	89.085	21.8812	4.30071	5.08782	3.62207e-07	0.000115371	ENSMUSG00000068699	68794	Flnc	filamin C, gamma [Source:MGI Symbol;Acc:MGI:95557]
51	ENSMUST00000136845.8	32.9176	21.8177	2.87952	7.57683	3.54091e-14	3.1802e-11	ENSMUSG00000050211	329502	Pla2g4e	phospholipase A2, group IVE [Source:MGI Symbol;Acc:MGI:1919144]
52	ENSMUST00000193170.2	28.1561	21.7951	3.35148	6.50314	7.86597e-11	4.06552e-08	ENSMUSG00000049305	72454	Ccdc71	coiled-coil domain containing 71 [Source:MGI Symbol;Acc:MGI:1919704]
53	ENSMUST00000102761.9	23.403	21.7928	5.1371	4.24223	2.21314e-05	0.00473629	ENSMUSG00000017412	12298	Cacnb4	calcium channel, voltage-dependent, beta 4 subunit [Source:MGI Symbol;Acc:MGI:103301]
54	ENSMUST00000197880.5	18.8346	21.7636	3.44987	6.30853	2.81703e-10	1.27549e-07	ENSMUSG00000029560	231834	Snx8	sorting nexin 8 [Source:MGI Symbol;Acc:MGI:2443816]
55	ENSMUST00000176013.8	27.6925	21.753	2.51988	8.63255	6.00001e-18	1.13351e-14	ENSMUSG00000010110	56389	Stx5a	syntaxin 5A [Source:MGI Symbol;Acc:MGI:1928483]
56	ENSMUST00000068133.10	11.3219	21.7258	5.13696	4.22931	2.34411e-05	0.00495609	ENSMUSG00000037992	19401	Rara	retinoic acid receptor, alpha [Source:MGI Symbol;Acc:MGI:97856]
57	ENSMUST00000235135.2	18.306	21.6864	4.19234	5.17286	2.30543e-07	7.73745e-05	ENSMUSG00000025423	17344	Pias2	protein inhibitor of activated STAT 2 [Source:MGI Symbol;Acc:MGI:1096566]
58	ENSMUST00000132179.8	9.46823	21.6813	5.13735	4.22033	2.43946e-05	0.00512063	ENSMUSG00000004815	110524	Dgkq	diacylglycerol kinase, theta [Source:MGI Symbol;Acc:MGI:102918]
59	ENSMUST00000139946.8	188.919	21.5863	3.48812	6.18851	6.07348e-10	2.59954e-07	ENSMUSG00000031575	23808	Ash2l	ASH2 like histone lysine methyltransferase complex subunit [Source:MGI Symbol;Acc:MGI:1344416]
60	ENSMUST00000107115.8	26.0327	21.516	5.13763	4.18792	2.81523e-05	0.0058202	ENSMUSG00000020923	21429	Ubtf	upstream binding transcription factor, RNA polymerase I [Source:MGI Symbol;Acc:MGI:98512]
61	ENSMUST00000114654.8	39.3783	21.3661	3.32061	6.43438	1.23981e-10	5.90643e-08	ENSMUSG00000000838	14265	Fmr1	FMRP translational regulator 1 [Source:MGI Symbol;Acc:MGI:95564]
62	ENSMUST00000098853.9	39.4791	21.2499	4.1234	5.1535	2.55674e-07	8.38764e-05	ENSMUSG00000059851	232811	Kmt5c	lysine methyltransferase 5C [Source:MGI Symbol;Acc:MGI:2385262]
63	ENSMUST00000148631.8	58.2043	21.1851	2.60956	8.11826	4.72909e-16	6.16876e-13	ENSMUSG00000066892	30843	Fbxl12	F-box and leucine-rich repeat protein 12 [Source:MGI Symbol;Acc:MGI:1354738]
64	ENSMUST00000001258.15	60.299	21.1736	4.20981	5.02957	4.91574e-07	0.000150455	ENSMUSG00000001228	18140	Uhrf1	ubiquitin-like, containing PHD and RING finger domains, 1 [Source:MGI Symbol;Acc:MGI:1338889]
65	ENSMUST00000182960.8	34.1128	21.1547	5.13839	4.11698	3.83868e-05	0.00757994	ENSMUSG00000058589	77531	Anks1b	ankyrin repeat and sterile alpha motif domain containing 1B [Source:MGI Symbol;Acc:MGI:1924781]
66	ENSMUST00000178812.9	24.5817	21.0233	5.13834	4.09147	4.28655e-05	0.0083574	ENSMUSG00000006932	12387	Ctnnb1	catenin (cadherin associated protein), beta 1 [Source:MGI Symbol;Acc:MGI:88276]
67	ENSMUST00000192850.6	11.1233	20.9765	4.82975	4.3432	1.40425e-05	0.00316598	ENSMUSG00000026708	70454	Cenpl	centromere protein L [Source:MGI Symbol;Acc:MGI:1917704]
68	ENSMUST00000075301.10	10.3228	20.9664	3.11754	6.72531	1.75221e-11	1.04344e-08	ENSMUSG00000026950	17996	Neb	nebulin [Source:MGI Symbol;Acc:MGI:97292]
69	ENSMUST00000071267.14	13.2941	20.8591	3.1439	6.6348	3.24948e-11	1.83532e-08	ENSMUSG00000024805	76073	Pcgf5	polycomb group ring finger 5 [Source:MGI Symbol;Acc:MGI:1923505]
70	ENSMUST00000154356.8	17.3957	20.8108	4.8107	4.32595	1.51875e-05	0.00336867	ENSMUSG00000006932	12387	Ctnnb1	catenin (cadherin associated protein), beta 1 [Source:MGI Symbol;Acc:MGI:88276]
71	ENSMUST00000051915.7	58.5857	20.6337	3.15372	6.54264	6.04406e-11	3.15362e-08	ENSMUSG00000039599	105428	Fam149b	family with sequence similarity 149, member B [Source:MGI Symbol;Acc:MGI:2145567]
72	ENSMUST00000117766.8	43.9163	20.6012	5.13825	4.00938	6.08778e-05	0.0115407	ENSMUSG00000029486	94061	Mrpl1	mitochondrial ribosomal protein L1 [Source:MGI Symbol;Acc:MGI:2137202]
73	ENSMUST00000099149.10	84.0127	20.5889	4.13484	4.97937	6.37904e-07	0.000192023	ENSMUSG00000025453	18115	Nnt	nicotinamide nucleotide transhydrogenase [Source:MGI Symbol;Acc:MGI:109279]
74	ENSMUST00000090339.11	13.1596	20.5532	5.14088	3.99798	6.38843e-05	0.0120086	ENSMUSG00000022246	75646	Rai14	retinoic acid induced 14 [Source:MGI Symbol;Acc:MGI:1922896]
75	ENSMUST00000137579.6	13.9176	20.5096	4.32419	4.74299	2.10582e-06	0.000576849	ENSMUSG00000024845	66990	Tmem134	transmembrane protein 134 [Source:MGI Symbol;Acc:MGI:1914240]
76	ENSMUST00000191849.6	13.7338	20.4429	3.9077	5.23143	1.68204e-07	5.72376e-05	ENSMUSG00000109510		Gm42417	predicted gene, 42417 [Source:MGI Symbol;Acc:MGI:5649003]
77	ENSMUST00000155908.8	105.849	20.4068	2.29035	8.90991	5.10739e-19	1.33245e-15	ENSMUSG00000041890	26431	Git2	GIT ArfGAP 2 [Source:MGI Symbol;Acc:MGI:1347053]
78	ENSMUST00000171244.2	22.9877	20.3814	5.01453	4.06447	4.81426e-05	0.00928712	ENSMUSG00000001285	60315	Myg1	melanocyte proliferating gene 1 [Source:MGI Symbol;Acc:MGI:1929864]
79	ENSMUST00000236215.2	18.0712	20.3748	3.98972	5.10684	3.27598e-07	0.000104958	ENSMUSG00000024937	114601	Ehbp1l1	EH domain binding protein 1-like 1 [Source:MGI Symbol;Acc:MGI:3612340]
80	ENSMUST00000046177.9	21.5014	20.3607	2.73852	7.43494	1.04619e-13	8.81797e-11	ENSMUSG00000036931	243910	Nfkbid	nuclear factor of kappa light polypeptide gene enhancer in B cells inhibitor, delta [Source:MGI Symbol;Acc:MGI:3041243]
81	ENSMUST00000236229.2	220.728	20.3577	3.18102	6.39976	1.55624e-10	7.35e-08	ENSMUSG00000024926	81601	Kat5	K(lysine) acetyltransferase 5 [Source:MGI Symbol;Acc:MGI:1932051]
82	ENSMUST00000109989.10	71.0747	20.3069	2.73063	7.43668	1.03247e-13	8.81797e-11	ENSMUSG00000020432	21452	Tcn2	transcobalamin 2 [Source:MGI Symbol;Acc:MGI:98534]
83	ENSMUST00000174874.8	118.821	20.2224	3.22914	6.26247	3.78919e-10	1.67415e-07	ENSMUSG00000020173	12808	Cobl	cordon-bleu WH2 repeat [Source:MGI Symbol;Acc:MGI:105056]
84	ENSMUST00000139352.8	17.0144	20.1908	3.51684	5.74118	9.40163e-09	3.73245e-06	ENSMUSG00000034813	74053	Grip1	glutamate receptor interacting protein 1 [Source:MGI Symbol;Acc:MGI:1921303]
85	ENSMUST00000169928.8	13.8073	20.1618	5.14288	3.92033	8.84271e-05	0.0159887	ENSMUSG00000020758	192897	Itgb4	integrin beta 4 [Source:MGI Symbol;Acc:MGI:96613]
86	ENSMUST00000128395.2	7.28873	20.0992	4.59281	4.37623	1.20748e-05	0.00276791	ENSMUSG00000035960	11792	Apex1	apurinic/apyrimidinic endonuclease 1 [Source:MGI Symbol;Acc:MGI:88042]
87	ENSMUST00000121429.8	16.0636	19.9331	4.78575	4.16508	3.11242e-05	0.00633893	ENSMUSG00000031310	56364	Zmym3	zinc finger, MYM-type 3 [Source:MGI Symbol;Acc:MGI:1927231]
88	ENSMUST00000115420.8	16.8577	19.933	3.81138	5.22987	1.69625e-07	5.73648e-05	ENSMUSG00000029534	64213	St7	suppression of tumorigenicity 7 [Source:MGI Symbol;Acc:MGI:1927450]
89	ENSMUST00000218372.2	15.5579	19.7572	4.76076	4.15002	3.32441e-05	0.006696	ENSMUSG00000020076	94213	Ddx50	DExD box helicase 50 [Source:MGI Symbol;Acc:MGI:2182303]
90	ENSMUST00000102501.10	66.1892	19.6468	2.99772	6.55392	5.60472e-11	2.9525e-08	ENSMUSG00000027291	269338	Vps39	VPS39 HOPS complex subunit [Source:MGI Symbol;Acc:MGI:2443189]
91	ENSMUST00000113735.3	66.298	19.4969	2.89438	6.73614	1.62649e-11	9.79216e-09	ENSMUSG00000000881	53310	Dlg3	discs large MAGUK scaffold protein 3 [Source:MGI Symbol;Acc:MGI:1888986]
92	ENSMUST00000124556.8	23.3082	19.4128	5.14809	3.77087	0.000162678	0.0270896	ENSMUSG00000024948	26412	Map4k2	mitogen-activated protein kinase kinase kinase kinase 2 [Source:MGI Symbol;Acc:MGI:1346883]
93	ENSMUST00000118242.8	61.9612	19.3906	2.94321	6.58824	4.45066e-11	2.4142e-08	ENSMUSG00000037736	77569	Limch1	LIM and calponin homology domains 1 [Source:MGI Symbol;Acc:MGI:1924819]
94	ENSMUST00000172777.8	12.7742	19.2936	4.67633	4.1258	3.69445e-05	0.00736015	ENSMUSG00000007050	27756	Lsm2	LSM2 homolog, U6 small nuclear RNA and mRNA degradation associated [Source:MGI Symbol;Acc:MGI:90676]
95	ENSMUST00000171423.9	34.5178	19.2655	2.9775	6.47037	9.77613e-11	4.91372e-08	ENSMUSG00000024659	16952	Anxa1	annexin A1 [Source:MGI Symbol;Acc:MGI:96819]
96	ENSMUST00000198633.5	45.3351	19.2564	5.14921	3.73969	0.000184248	0.0300422	ENSMUSG00000014668	231600	Chfr	checkpoint with forkhead and ring finger domains [Source:MGI Symbol;Acc:MGI:2444898]
97	ENSMUST00000203030.3	64.7747	19.2136	2.66422	7.21172	5.5251e-13	4.20414e-10	ENSMUSG00000045962	232341	Wnk1	WNK lysine deficient protein kinase 1 [Source:MGI Symbol;Acc:MGI:2442092]
98	ENSMUST00000144547.8	156.547	18.9013	3.76041	5.0264	4.9978e-07	0.000152117	ENSMUSG00000020262	110532	Adarb1	adenosine deaminase, RNA-specific, B1 [Source:MGI Symbol;Acc:MGI:891999]
99	ENSMUST00000087864.12	60.0502	18.8999	4.29547	4.39995	1.08275e-05	0.00249241	ENSMUSG00000037355	71101	Uvssa	UV stimulated scaffold protein A [Source:MGI Symbol;Acc:MGI:1918351]
100	ENSMUST00000197440.5	10.6264	18.8615	4.1274	4.56984	4.88093e-06	0.00122103	ENSMUSG00000000958	20540	Slc7a7	solute carrier family 7 (cationic amino acid transporter, y+ system), member 7 [Source:MGI Symbol;Acc:MGI:1337120]
101	ENSMUST00000045004.11	576.624	18.8209	2.39384	7.86224	3.77314e-15	3.62659e-12	ENSMUSG00000022946	70028	Dop1b	DOP1 leucine zipper like protein B [Source:MGI Symbol;Acc:MGI:1917278]
102	ENSMUST00000207907.2	18.1259	18.7897	3.83012	4.90577	9.30597e-07	0.000275587	ENSMUSG00000061028	53609	Clasrp	CLK4-associating serine/arginine rich protein [Source:MGI Symbol;Acc:MGI:1855695]
103	ENSMUST00000091252.5	331.989	18.7483	2.99101	6.26822	3.65204e-10	1.62667e-07	ENSMUSG00000026924	227648	Sec16a	SEC16 homolog A, endoplasmic reticulum export factor [Source:MGI Symbol;Acc:MGI:2139207]
104	ENSMUST00000050556.11	44.0851	18.7096	2.8218	6.63039	3.34811e-11	1.87173e-08	ENSMUSG00000061755	665775	Bod1l	biorientation of chromosomes in cell division 1-like [Source:MGI Symbol;Acc:MGI:2444804]
105	ENSMUST00000137158.8	43.5628	18.6101	5.15572	3.60961	0.000306653	0.0470596	ENSMUSG00000044465	74349	Fhip1b	FHF complex subunit HOOK interacting protein 1B [Source:MGI Symbol;Acc:MGI:1921599]
106	ENSMUST00000084510.8	134.818	18.5711	2.52327	7.35993	1.84006e-13	1.46101e-10	ENSMUSG00000039137	73750	Whrn	whirlin [Source:MGI Symbol;Acc:MGI:2682003]
107	ENSMUST00000164298.8	12.2497	18.5618	4.75011	3.90766	9.31962e-05	0.0164876	ENSMUSG00000022106	105670	Rcbtb2	regulator of chromosome condensation (RCC1) and BTB (POZ) domain containing protein 2 [Source:MGI Symbol;Acc:MGI:1917200]
108	ENSMUST00000046717.13	125.878	18.1666	2.5541	7.11273	1.13774e-12	7.89013e-10	ENSMUSG00000033943	29808	Mga	MAX gene associated [Source:MGI Symbol;Acc:MGI:1352483]
109	ENSMUST00000109077.9	14.5701	17.9819	4.5806	3.92566	8.64924e-05	0.0157428	ENSMUSG00000020389	213084	Cdkl3	cyclin-dependent kinase-like 3 [Source:MGI Symbol;Acc:MGI:2388268]
110	ENSMUST00000101677.9	12.2842	17.2722	4.58844	3.76427	0.000167035	0.0277309	ENSMUSG00000004631	20392	Sgce	sarcoglycan, epsilon [Source:MGI Symbol;Acc:MGI:1329042]
111	ENSMUST00000203803.3	24.8842	15.2683	3.60831	4.23143	2.32209e-05	0.00493093	ENSMUSG00000033788	26903	Dysf	dysferlin [Source:MGI Symbol;Acc:MGI:1349385]
112	ENSMUST00000112709.8	707.252	14.9201	3.07234	4.85626	1.19626e-06	0.000341346	ENSMUSG00000025272	56191	Tro	trophinin [Source:MGI Symbol;Acc:MGI:1928994]
113	ENSMUST00000109255.3	133.476	11.183	1.5014	7.4484	9.4478e-14	8.21599e-11	ENSMUSG00000036158	106042	Prickle1	prickle planar cell polarity protein 1 [Source:MGI Symbol;Acc:MGI:1916034]
114	ENSMUST00000088402.12	700.012	10.2696	1.70288	6.03071	1.63237e-09	6.67395e-07	ENSMUSG00000022475	56233	Hdac7	histone deacetylase 7 [Source:MGI Symbol;Acc:MGI:1891835]
115	ENSMUST00000159690.8	106.907	10.1002	2.30965	4.37303	1.22532e-05	0.00278549	ENSMUSG00000074794	105171	Arrdc3	arrestin domain containing 3 [Source:MGI Symbol;Acc:MGI:2145242]
116	ENSMUST00000115680.11	101.226	9.95233	2.58012	3.85731	0.00011464	0.0198129	ENSMUSG00000000134	209446	Tfe3	transcription factor E3 [Source:MGI Symbol;Acc:MGI:98511]
117	ENSMUST00000235084.2	255.329	9.81902	2.36941	4.14408	3.41188e-05	0.006847	ENSMUSG00000024404	66878	Riok3	RIO kinase 3 [Source:MGI Symbol;Acc:MGI:1914128]
118	ENSMUST00000108754.8	137.331	9.67606	1.97459	4.90028	9.57021e-07	0.000281889	ENSMUSG00000027589	245867	Pcmtd2	protein-L-isoaspartate (D-aspartate) O-methyltransferase domain containing 2 [Source:MGI Symbol;Acc:MGI:1923927]
119	ENSMUST00000033818.10	166.749	9.60286	2.06306	4.65468	3.24492e-06	0.000846553	ENSMUSG00000031441	50770	Atp11a	ATPase, class VI, type 11A [Source:MGI Symbol;Acc:MGI:1354735]
120	ENSMUST00000223840.2	681.583	9.37157	1.82202	5.14351	2.69654e-07	8.7936e-05	ENSMUSG00000021819	268721	Zswim8	zinc finger SWIM-type containing 8 [Source:MGI Symbol;Acc:MGI:1919156]
121	ENSMUST00000089485.6	131.408	9.19282	2.0137	4.56514	4.99152e-06	0.00124302	ENSMUSG00000053580	77097	Tanc2	tetratricopeptide repeat, ankyrin repeat and coiled-coil containing 2 [Source:MGI Symbol;Acc:MGI:2444121]
122	ENSMUST00000020830.14	357.044	9.10367	1.62875	5.58936	2.27905e-08	8.61103e-06	ENSMUSG00000020522	216760	Mfap3	microfibrillar-associated protein 3 [Source:MGI Symbol;Acc:MGI:1924068]
123	ENSMUST00000030443.12	72.0702	8.67271	2.00697	4.3213	1.55116e-05	0.00341293	ENSMUSG00000028681	19207	Ptch2	patched 2 [Source:MGI Symbol;Acc:MGI:1095405]
124	ENSMUST00000099307.4	49.3766	8.5877	1.67836	5.11671	3.10911e-07	0.000100197	ENSMUSG00000074766	319909	Ism1	isthmin 1, angiogenesis inhibitor [Source:MGI Symbol;Acc:MGI:2442963]
125	ENSMUST00000163324.8	31.0693	8.54284	2.05498	4.15714	3.22252e-05	0.00651473	ENSMUSG00000037536	78938	Fbxo34	F-box protein 34 [Source:MGI Symbol;Acc:MGI:1926188]
126	ENSMUST00000073840.12	175.001	8.36306	2.0472	4.08512	4.40532e-05	0.00855851	ENSMUSG00000045983	208643	Eif4g1	eukaryotic translation initiation factor 4, gamma 1 [Source:MGI Symbol;Acc:MGI:2384784]
127	ENSMUST00000124287.8	28.3487	8.33979	2.12593	3.92288	8.74952e-05	0.0158726	ENSMUSG00000039128	98828	Cdc123	cell division cycle 123 [Source:MGI Symbol;Acc:MGI:2138811]
128	ENSMUST00000109670.8	156.769	7.97801	2.05868	3.87531	0.00010649	0.0186395	ENSMUSG00000038369	56406	Ncoa6	nuclear receptor coactivator 6 [Source:MGI Symbol;Acc:MGI:1929915]
129	ENSMUST00000028768.2	134.281	7.96918	1.91639	4.15843	3.20438e-05	0.00650204	ENSMUSG00000027305	69702	Ndufaf1	NADH:ubiquinone oxidoreductase complex assembly factor 1 [Source:MGI Symbol;Acc:MGI:1916952]
130	ENSMUST00000233057.2	100.144	7.95126	1.78584	4.4524	8.49148e-06	0.0020315	ENSMUSG00000024053	246707	Emilin2	elastin microfibril interfacer 2 [Source:MGI Symbol;Acc:MGI:2389136]
131	ENSMUST00000162359.8	50.9165	7.93966	1.69185	4.6929	2.69364e-06	0.000716378	ENSMUSG00000061436	15258	Hipk2	homeodomain interacting protein kinase 2 [Source:MGI Symbol;Acc:MGI:1314872]
132	ENSMUST00000040924.9	37.2449	7.79304	1.99443	3.9074	9.32932e-05	0.0164876	ENSMUSG00000037013	268996	Ss18	SS18, nBAF chromatin remodeling complex subunit [Source:MGI Symbol;Acc:MGI:107708]
133	ENSMUST00000239373.2	372.2	7.60077	1.33435	5.69624	1.22482e-08	4.75906e-06	ENSMUSG00000038587	83397	Akap12	A kinase (PRKA) anchor protein (gravin) 12 [Source:MGI Symbol;Acc:MGI:1932576]
134	ENSMUST00000100500.9	687.462	7.48331	1.53092	4.88811	1.01807e-06	0.000296389	ENSMUSG00000017210	23989	Med24	mediator complex subunit 24 [Source:MGI Symbol;Acc:MGI:1344385]
135	ENSMUST00000182852.3	606.79	7.36295	1.50581	4.8897	1.0099e-06	0.000295875	ENSMUSG00000042439	328977	Zfp532	zinc finger protein 532 [Source:MGI Symbol;Acc:MGI:3036282]
136	ENSMUST00000150838.2	137.918	7.04149	1.87971	3.74605	0.000179643	0.0295553	ENSMUSG00000007207	20907	Stx1a	syntaxin 1A (brain) [Source:MGI Symbol;Acc:MGI:109355]
137	ENSMUST00000110277.2	23.5334	6.87141	1.82823	3.75851	0.000170931	0.0282067	ENSMUSG00000037773	319513	Pced1a	PC-esterase domain containing 1A [Source:MGI Symbol;Acc:MGI:2442177]
138	ENSMUST00000021844.15	36.5234	6.75638	1.66746	4.05189	5.08054e-05	0.00973225	ENSMUSG00000021408	19766	Ripk1	receptor (TNFRSF)-interacting serine-threonine kinase 1 [Source:MGI Symbol;Acc:MGI:108212]
139	ENSMUST00000191268.7	89.015	6.56447	1.72917	3.79632	0.000146863	0.0248334	ENSMUSG00000032571	75669	Pik3r4	phosphoinositide-3-kinase regulatory subunit 4 [Source:MGI Symbol;Acc:MGI:1922919]
140	ENSMUST00000023123.15	130.192	6.53352	1.41882	4.60488	4.12697e-06	0.00104676	ENSMUSG00000022483	12824	Col2a1	collagen, type II, alpha 1 [Source:MGI Symbol;Acc:MGI:88452]
141	ENSMUST00000094148.6	34.548	6.37742	1.67679	3.80334	0.000142759	0.0242142	ENSMUSG00000051000	229488	Fhip1a	FHF complex subunit HOOK interacting protein 1A [Source:MGI Symbol;Acc:MGI:2444746]
142	ENSMUST00000124553.4	73.7108	6.18819	1.61435	3.83323	0.000126471	0.0215852	ENSMUSG00000000441	110157	Raf1	v-raf-leukemia viral oncogene 1 [Source:MGI Symbol;Acc:MGI:97847]
143	ENSMUST00000108353.9	7.49601	6.15587	1.6597	3.70902	0.000208064	0.0335264	ENSMUSG00000040424	233020	Hipk4	homeodomain interacting protein kinase 4 [Source:MGI Symbol;Acc:MGI:2685008]
144	ENSMUST00000068595.6	13.3987	6.05266	1.4247	4.24839	2.15317e-05	0.00464423	ENSMUSG00000060988	271786	Galnt13	polypeptide N-acetylgalactosaminyltransferase 13 [Source:MGI Symbol;Acc:MGI:2139447]
145	ENSMUST00000209838.2	14.9991	5.96552	1.40844	4.23556	2.2798e-05	0.00485996	ENSMUSG00000003429	27207	Rps11	ribosomal protein S11 [Source:MGI Symbol;Acc:MGI:1351329]
146	ENSMUST00000177796.2	22.5272	5.86389	0.723851	8.10096	5.45274e-16	6.8563e-13	ENSMUSG00000093769	15077	H3c14	H3 clustered histone 14 [Source:MGI Symbol;Acc:MGI:2448355]
147	ENSMUST00000177517.8	373.234	5.59942	1.27089	4.40589	1.05348e-05	0.00244559	ENSMUSG00000034799	382018	Unc13a	unc-13 homolog A [Source:MGI Symbol;Acc:MGI:3051532]
148	ENSMUST00020182026.1	26.4386	5.40076	1.38807	3.89085	9.98932e-05	0.0175973	ENSMUSG00002076083	231003		kelch-like 17 [Source:NCBI gene (formerly Entrezgene);Acc:231003]
149	ENSMUST00000239396.2	6.45104	4.99736	1.3552	3.68754	0.000226433	0.036062	ENSMUSG00000016028	12614	Celsr1	cadherin, EGF LAG seven-pass G-type receptor 1 [Source:MGI Symbol;Acc:MGI:1100883]
150	ENSMUST00000176923.9	177.931	4.76005	1.29556	3.67412	0.000238668	0.0376821	ENSMUSG00000073434	106618	Wdr90	WD repeat domain 90 [Source:MGI Symbol;Acc:MGI:1921267]
151	ENSMUST00000176128.8	46.8319	4.01211	1.03726	3.86797	0.000109746	0.0190875	ENSMUSG00000021972	219150	Hmbox1	homeobox containing 1 [Source:MGI Symbol;Acc:MGI:2445066]
152	ENSMUST00000097936.9	731.077	3.20553	0.885528	3.61991	0.000294708	0.0453536	ENSMUSG00000048583	16002	Igf2	insulin-like growth factor 2 [Source:MGI Symbol;Acc:MGI:96434]
153	ENSMUST00000192428.2	16.4664	2.90764	0.689549	4.21673	2.47868e-05	0.00518309	ENSMUSG00000026554	98193	Dcaf8	DDB1 and CUL4 associated factor 8 [Source:MGI Symbol;Acc:MGI:91860]
154	ENSMUST00000054979.10	119.041	2.61736	0.642279	4.07511	4.59929e-05	0.00890377	ENSMUSG00000029313	17355	Aff1	AF4/FMR2 family, member 1 [Source:MGI Symbol;Acc:MGI:1100819]
155	ENSMUST00000135484.8	237.711	2.19907	0.549718	4.00037	6.32434e-05	0.0119478	ENSMUSG00000026201	20872	Stk16	serine/threonine kinase 16 [Source:MGI Symbol;Acc:MGI:1313271]
156	ENSMUST00000018449.11	1405.4	1.95721	0.426381	4.59028	4.42654e-06	0.00111757	ENSMUSG00000020850	192159	Prpf8	pre-mRNA processing factor 8 [Source:MGI Symbol;Acc:MGI:2179381]
157	ENSMUST00000149610.3	414.204	-1.17115	0.239964	-4.88052	1.05807e-06	0.000305093	ENSMUSG00000023456	21991	Tpi1	triosephosphate isomerase 1 [Source:MGI Symbol;Acc:MGI:98797]
158	ENSMUST00000111774.2	87.4789	-1.36765	0.369872	-3.69763	0.000217618	0.0349632	ENSMUSG00000026469	19775	Xpr1	xenotropic and polytropic retrovirus receptor 1 [Source:MGI Symbol;Acc:MGI:97932]
159	ENSMUST00000106726.10	230.61	-1.45268	0.388187	-3.74223	0.000182396	0.0298291	ENSMUSG00000028608	74098	Czib	CXXC motif containing zinc binding protein [Source:MGI Symbol;Acc:MGI:1921348]
160	ENSMUST00000225477.2	751.156	-1.60678	0.409022	-3.92834	8.55337e-05	0.0156202	ENSMUSG00000024268	108013	Celf4	CUGBP, Elav-like family member 4 [Source:MGI Symbol;Acc:MGI:1932407]
161	ENSMUST00000152093.8	27.045	-1.92192	0.501193	-3.83469	0.000125721	0.0215243	ENSMUSG00000022044	56471	Stmn4	stathmin-like 4 [Source:MGI Symbol;Acc:MGI:1931224]
162	ENSMUST00000111757.10	65.7961	-2.13046	0.495109	-4.30302	1.68489e-05	0.00367762	ENSMUSG00000050565	240832	Tor1aip2	torsin A interacting protein 2 [Source:MGI Symbol;Acc:MGI:3582695]
163	ENSMUST00000151950.2	24.1728	-2.32642	0.636169	-3.65692	0.000255265	0.0398431	ENSMUSG00000064061	224170	Dzip3	DAZ interacting protein 3, zinc finger [Source:MGI Symbol;Acc:MGI:1917433]
164	ENSMUST00000167741.9	23.4366	-3.23612	0.81365	-3.97729	6.97058e-05	0.0129895	ENSMUSG00000024248	20463	Cox7a2l	cytochrome c oxidase subunit 7A2 like [Source:MGI Symbol;Acc:MGI:106015]
165	ENSMUST00000078757.8	73.8222	-3.27664	0.795119	-4.12094	3.77328e-05	0.00748996	ENSMUSG00000049721	53897	Gal3st1	galactose-3-O-sulfotransferase 1 [Source:MGI Symbol;Acc:MGI:1858277]
166	ENSMUST00000132173.8	22.5742	-4.32152	1.17079	-3.69111	0.00022328	0.0356636	ENSMUSG00000036062	230085	Phf24	PHD finger protein 24 [Source:MGI Symbol;Acc:MGI:2140712]
167	ENSMUST00000247491.1	82.3468	-4.46363	1.06689	-4.18377	2.86709e-05	0.00590513	ENSMUSG00000030424	233147	Zfp939	zinc finger protein 939 [Source:MGI Symbol;Acc:MGI:3036240]
168	ENSMUST00000059091.6	31.4841	-4.63658	1.19687	-3.87391	0.000107101	0.0186867	ENSMUSG00000056025	12722	Clca3a1	chloride channel accessory 3A1 [Source:MGI Symbol;Acc:MGI:1316732]
169	ENSMUST00000125548.8	718.004	-5.1487	1.02249	-5.03547	4.76688e-07	0.000146718	ENSMUSG00000008958	21427	Vps72	vacuolar protein sorting 72 [Source:MGI Symbol;Acc:MGI:1202305]
170	ENSMUST00000238852.2	96.9575	-5.22519	1.43213	-3.64856	0.000263717	0.0410454	ENSMUSG00000028906	269587	Epb41	erythrocyte membrane protein band 4.1 [Source:MGI Symbol;Acc:MGI:95401]
171	ENSMUST00000107284.8	94.7585	-5.29774	1.28694	-4.11652	3.84628e-05	0.00757994	ENSMUSG00000006920	14055	Ezh1	enhancer of zeste 1 polycomb repressive complex 2 subunit [Source:MGI Symbol;Acc:MGI:1097695]
172	ENSMUST00000138841.2	13.4855	-5.52264	1.4107	-3.91483	9.04676e-05	0.0162075	ENSMUSG00000022329	56274	Stk3	serine/threonine kinase 3 [Source:MGI Symbol;Acc:MGI:1928487]
173	ENSMUST00000029120.14	129.471	-5.56882	1.09527	-5.08445	3.68688e-07	0.000116578	ENSMUSG00000027593	19383	Raly	hnRNP-associated with lethal yellow [Source:MGI Symbol;Acc:MGI:97850]
174	ENSMUST00000154306.2	100.421	-5.57391	1.25786	-4.43126	9.36857e-06	0.0022312	ENSMUSG00000054455	56491	Vapb	vesicle-associated membrane protein, associated protein B and C [Source:MGI Symbol;Acc:MGI:1928744]
175	ENSMUST00000165601.8	80.8917	-5.65037	1.50331	-3.75862	0.000170854	0.0282067	ENSMUSG00000035835	216152	Plppr3	phospholipid phosphatase related 3 [Source:MGI Symbol;Acc:MGI:2388640]
176	ENSMUST00000213068.2	30.1061	-5.67543	1.41071	-4.02311	5.74344e-05	0.0109638	ENSMUSG00000031847	69528	1700030J22Rik	RIKEN cDNA 1700030J22 gene [Source:MGI Symbol;Acc:MGI:1916778]
177	ENSMUST00000210454.2	4.91327	-5.88797	1.49639	-3.93478	8.32741e-05	0.0153611	ENSMUSG00000030792	50722	Dkkl1	dickkopf-like 1 [Source:MGI Symbol;Acc:MGI:1354963]
178	ENSMUST00000204626.3	236.56	-5.914	1.47941	-3.99754	6.40037e-05	0.0120086	ENSMUSG00000001632	78783	Brpf1	bromodomain and PHD finger containing, 1 [Source:MGI Symbol;Acc:MGI:1926033]
179	ENSMUST00000201627.4	9.35585	-6.06168	1.60081	-3.78662	0.000152709	0.0255851	ENSMUSG00000053477	21413	Tcf4	transcription factor 4 [Source:MGI Symbol;Acc:MGI:98506]
180	ENSMUST00000015797.11	20.6522	-6.41288	1.78132	-3.60008	0.000318124	0.0484131	ENSMUSG00000015653	74051	Steap2	six transmembrane epithelial antigen of prostate 2 [Source:MGI Symbol;Acc:MGI:1921301]
181	ENSMUST00000076325.12	33.775	-6.69715	1.48902	-4.49769	6.86946e-06	0.00166527	ENSMUSG00000030557	17258	Mef2a	myocyte enhancer factor 2A [Source:MGI Symbol;Acc:MGI:99532]
182	ENSMUST00000202674.4	64.7023	-6.73345	1.712	-3.93309	8.38614e-05	0.0154175	ENSMUSG00000053477	21413	Tcf4	transcription factor 4 [Source:MGI Symbol;Acc:MGI:98506]
183	ENSMUST00000196001.2	29.2351	-6.76578	1.48731	-4.549	5.39023e-06	0.00133136	ENSMUSG00000029427	70650	Zcchc8	zinc finger, CCHC domain containing 8 [Source:MGI Symbol;Acc:MGI:1917900]
184	ENSMUST00000108346.5	52.7644	-6.76783	1.84985	-3.65859	0.000253608	0.0398113	ENSMUSG00000047213	229096	Ythdf3	YTH N6-methyladenosine RNA binding protein 3 [Source:MGI Symbol;Acc:MGI:1918850]
185	ENSMUST00000099512.3	98.4283	-6.85728	1.47046	-4.66337	3.11075e-06	0.000815432	ENSMUSG00000040820	110948	Hlcs	holocarboxylase synthetase (biotin- [propriony-Coenzyme A-carboxylase (ATP-hydrolysing)] ligase) [Source:MGI Symbol;Acc:MGI:894646]
186	ENSMUST00000107475.9	32.655	-6.88016	1.5565	-4.42028	9.8573e-06	0.00230787	ENSMUSG00000037992	19401	Rara	retinoic acid receptor, alpha [Source:MGI Symbol;Acc:MGI:97856]
187	ENSMUST00000165318.4	28.1659	-6.90701	1.86853	-3.69649	0.000218598	0.0350179	ENSMUSG00000061898	57782	Rbak	RB-associated KRAB zinc finger [Source:MGI Symbol;Acc:MGI:1927369]
188	ENSMUST00000107882.8	231.768	-6.91334	1.80074	-3.83917	0.00012345	0.0212017	ENSMUSG00000011096	67605	Akt1s1	AKT1 substrate 1 (proline-rich) [Source:MGI Symbol;Acc:MGI:1914855]
189	ENSMUST00000098087.9	26.8539	-6.92911	1.67481	-4.13724	3.51513e-05	0.00702846	ENSMUSG00000073856	434232	Iqck	IQ motif containing K [Source:MGI Symbol;Acc:MGI:3612188]
190	ENSMUST00000088429.8	120.128	-6.96747	1.814	-3.84094	0.000122563	0.0211156	ENSMUSG00000031376	320707	Atp2b3	ATPase, Ca++ transporting, plasma membrane 3 [Source:MGI Symbol;Acc:MGI:1347353]
191	ENSMUST00000176059.2	61.3345	-6.99588	0.877351	-7.97387	1.53784e-15	1.58966e-12	ENSMUSG00000093769	15077	H3c14	H3 clustered histone 14 [Source:MGI Symbol;Acc:MGI:2448355]
192	ENSMUST00000218934.2	20.0351	-7.03648	1.77123	-3.97265	7.10773e-05	0.0132001	ENSMUSG00000005656	72183	Snx6	sorting nexin 6 [Source:MGI Symbol;Acc:MGI:1919433]
193	ENSMUST00000108544.8	573.578	-7.12571	1.97898	-3.60069	0.00031737	0.0484131	ENSMUSG00000040712	216874	Camta2	calmodulin binding transcription activator 2 [Source:MGI Symbol;Acc:MGI:2135957]
194	ENSMUST00000107168.8	52.9425	-7.38326	1.29251	-5.71235	1.11425e-08	4.39175e-06	ENSMUSG00000052373	13384	Mpp3	membrane protein, palmitoylated 3 (MAGUK p55 subfamily member 3) [Source:MGI Symbol;Acc:MGI:1328354]
195	ENSMUST00000109857.8	86.6843	-7.39087	1.79707	-4.11273	3.91013e-05	0.00767814	ENSMUSG00000058070	68519	Eml1	echinoderm microtubule associated protein like 1 [Source:MGI Symbol;Acc:MGI:1915769]
196	ENSMUST00000146577.8	943.66	-7.50827	1.42834	-5.25663	1.46717e-07	5.08736e-05	ENSMUSG00000022283	18458	Pabpc1	poly(A) binding protein, cytoplasmic 1 [Source:MGI Symbol;Acc:MGI:1349722]
197	ENSMUST00000208397.2	31.8203	-7.60957	1.9181	-3.96724	7.271e-05	0.0134577	ENSMUSG00000031156	22232	Slc35a2	solute carrier family 35 (UDP-galactose transporter), member A2 [Source:MGI Symbol;Acc:MGI:1345297]
198	ENSMUST00000128715.8	25.8387	-7.66418	1.56819	-4.88726	1.02248e-06	0.000296389	ENSMUSG00000031557	83436	Plekha2	pleckstrin homology domain-containing, family A (phosphoinositide binding specific) member 2 [Source:MGI Symbol;Acc:MGI:1928144]
199	ENSMUST00000126788.9	951.204	-7.66812	2.02733	-3.78237	0.000155344	0.0259472	ENSMUSG00000022841	11773	Ap2m1	adaptor-related protein complex 2, mu 1 subunit [Source:MGI Symbol;Acc:MGI:1298405]
200	ENSMUST00000170496.6	20.0562	-7.76959	2.05166	-3.78698	0.000152487	0.0255851	ENSMUSG00000054099	319653	Slc25a40	solute carrier family 25, member 40 [Source:MGI Symbol;Acc:MGI:2442486]
201	ENSMUST00000142402.2	81.3654	-7.92212	2.16417	-3.66058	0.000251641	0.0396161	ENSMUSG00000009828	56542	Cilk1	ciliogenesis associated kinase 1 [Source:MGI Symbol;Acc:MGI:1934157]
202	ENSMUST00000057975.8	74.4087	-7.92412	2.0389	-3.88647	0.000101714	0.0178606	ENSMUSG00000051444	241950	Bbs12	Bardet-Biedl syndrome 12 (human) [Source:MGI Symbol;Acc:MGI:2686651]
203	ENSMUST00000169496.8	74.3492	-7.93303	2.17516	-3.64711	0.000265211	0.041161	ENSMUSG00000058239	22282	Usf2	upstream transcription factor 2 [Source:MGI Symbol;Acc:MGI:99961]
204	ENSMUST00000238293.2	51.9151	-7.93356	2.15916	-3.67438	0.000238429	0.0376821	ENSMUSG00000028637	73332	Ccdc30	coiled-coil domain containing 30 [Source:MGI Symbol;Acc:MGI:1920582]
205	ENSMUST00000102915.10	169.665	-7.97477	2.13472	-3.73574	0.000187163	0.030427	ENSMUSG00000028312	14211	Smc2	structural maintenance of chromosomes 2 [Source:MGI Symbol;Acc:MGI:106067]
206	ENSMUST00000135242.8	145.638	-8.00735	1.59643	-5.01578	5.28199e-07	0.000159878	ENSMUSG00000019843	14360	Fyn	Fyn proto-oncogene [Source:MGI Symbol;Acc:MGI:95602]
207	ENSMUST00000040468.16	106.339	-8.09124	2.22493	-3.63662	0.000276238	0.0427514	ENSMUSG00000038225	408022	Primpol	primase and polymerase (DNA-directed) [Source:MGI Symbol;Acc:MGI:3603756]
208	ENSMUST00000135225.8	243.881	-8.14831	1.55203	-5.25009	1.52021e-07	5.23814e-05	ENSMUSG00000062234	231580	Gak	cyclin G associated kinase [Source:MGI Symbol;Acc:MGI:2442153]
209	ENSMUST00000014562.14	76.9745	-8.17544	1.89111	-4.32309	1.53862e-05	0.00339899	ENSMUSG00000014418	246694	Hps5	HPS5, biogenesis of lysosomal organelles complex 2 subunit 2 [Source:MGI Symbol;Acc:MGI:2180307]
210	ENSMUST00000100123.10	19.2891	-8.23329	2.06258	-3.99174	6.5589e-05	0.012264	ENSMUSG00000022759	74685	Lrrc74b	leucine rich repeat containing 74B [Source:MGI Symbol;Acc:MGI:1921935]
211	ENSMUST00000216821.2	83.6849	-8.25383	1.70048	-4.85383	1.21099e-06	0.000343759	ENSMUSG00000040111	235283	Gramd1b	GRAM domain containing 1B [Source:MGI Symbol;Acc:MGI:1925037]
212	ENSMUST00000017622.12	82.3217	-8.32157	1.70901	-4.86925	1.12023e-06	0.000321324	ENSMUSG00000017478	76014	Zc3h18	zinc finger CCCH-type containing 18 [Source:MGI Symbol;Acc:MGI:1923264]
213	ENSMUST00000034048.13	166.406	-8.32343	1.86031	-4.47421	7.66937e-06	0.00184287	ENSMUSG00000031631	66756	Cfap97	cilia and flagella associated protein 97 [Source:MGI Symbol;Acc:MGI:1914006]
214	ENSMUST00000001279.15	58.2602	-8.42217	1.90132	-4.42964	9.43892e-06	0.0022312	ENSMUSG00000001247	54135	Lsr	lipolysis stimulated lipoprotein receptor [Source:MGI Symbol;Acc:MGI:1927471]
215	ENSMUST00000176110.8	22.6449	-8.42507	1.97493	-4.266	1.99011e-05	0.00430948	ENSMUSG00000030340	20276	Scnn1a	sodium channel, nonvoltage-gated 1 alpha [Source:MGI Symbol;Acc:MGI:101782]
216	ENSMUST00000047502.9	86.4744	-8.44352	1.974	-4.27737	1.89115e-05	0.00411144	ENSMUSG00000037730	80732	Mynn	myoneurin [Source:MGI Symbol;Acc:MGI:1931415]
217	ENSMUST00000108690.10	52.2115	-8.50207	2.24416	-3.78853	0.000151544	0.0255461	ENSMUSG00000069844	52892	Sco1	SCO1 cytochrome c oxidase assembly protein [Source:MGI Symbol;Acc:MGI:106362]
218	ENSMUST00000108485.9	27.2633	-8.5257	2.17561	-3.91876	8.90052e-05	0.0160403	ENSMUSG00000020788	53313	Atp2a3	ATPase, Ca++ transporting, ubiquitous [Source:MGI Symbol;Acc:MGI:1194503]
219	ENSMUST00000212676.2	105.721	-8.61766	1.95474	-4.40859	1.04048e-05	0.00242568	ENSMUSG00000031827	72042	Cotl1	coactosin-like 1 (Dictyostelium) [Source:MGI Symbol;Acc:MGI:1919292]
220	ENSMUST00000122059.8	174.005	-8.73243	1.92155	-4.54448	5.50708e-06	0.00134692	ENSMUSG00000039936	18707	Pik3cd	phosphatidylinositol-4,5-bisphosphate 3-kinase catalytic subunit delta [Source:MGI Symbol;Acc:MGI:1098211]
221	ENSMUST00000185861.8	42.9883	-8.80691	1.93609	-4.54882	5.39486e-06	0.00133136	ENSMUSG00000022587	17069	Ly6e	lymphocyte antigen 6 complex, locus E [Source:MGI Symbol;Acc:MGI:106651]
222	ENSMUST00000107273.9	62.6774	-8.93037	2.12826	-4.1961	2.71556e-05	0.0056354	ENSMUSG00000068876	70737	Cgn	cingulin [Source:MGI Symbol;Acc:MGI:1927237]
223	ENSMUST00000111234.10	369.275	-8.96412	2.29125	-3.91233	9.14101e-05	0.0163127	ENSMUSG00000060548	29820	Tnfrsf19	tumor necrosis factor receptor superfamily, member 19 [Source:MGI Symbol;Acc:MGI:1352474]
224	ENSMUST00000171158.8	305.714	-9.0519	2.14066	-4.22855	2.35203e-05	0.00495609	ENSMUSG00000020592	20969	Sdc1	syndecan 1 [Source:MGI Symbol;Acc:MGI:1349162]
225	ENSMUST00000223700.2	40.7847	-9.06099	2.5111	-3.60837	0.000308128	0.0471539	ENSMUSG00000045201	218763	Lrrc3b	leucine rich repeat containing 3B [Source:MGI Symbol;Acc:MGI:2384996]
226	ENSMUST00000185333.2	91.0709	-9.12013	2.49379	-3.65714	0.000255045	0.0398431	ENSMUSG00000038077	16494	Kcna6	potassium voltage-gated channel, shaker-related, subfamily, member 6 [Source:MGI Symbol;Acc:MGI:96663]
227	ENSMUST00000201415.4	1609.51	-9.12791	1.5596	-5.85272	4.83605e-09	1.93393e-06	ENSMUSG00000029126	18196	Nsg1	neuron specific gene family member 1 [Source:MGI Symbol;Acc:MGI:109149]
228	ENSMUST00000125650.6	145.949	-9.2502	1.64686	-5.61687	1.94444e-08	7.39779e-06	ENSMUSG00000041939	17855	Mvk	mevalonate kinase [Source:MGI Symbol;Acc:MGI:107624]
229	ENSMUST00000115687.8	71.4658	-9.3257	2.53818	-3.67417	0.000238625	0.0376821	ENSMUSG00000039382	54636	Wdr45	WD repeat domain 45 [Source:MGI Symbol;Acc:MGI:1859606]
230	ENSMUST00000166384.8	51.5066	-9.53188	2.43491	-3.91468	9.0525e-05	0.0162075	ENSMUSG00000025915	170755	Sgk3	serum/glucocorticoid regulated kinase 3 [Source:MGI Symbol;Acc:MGI:2182368]
231	ENSMUST00000113706.10	206.245	-9.94304	1.92248	-5.17199	2.31618e-07	7.73745e-05	ENSMUSG00000045409	79263	Trim39	tripartite motif-containing 39 [Source:MGI Symbol;Acc:MGI:1890659]
232	ENSMUST00000119398.10	99.5382	-10.095	2.56827	-3.93066	8.47125e-05	0.0155219	ENSMUSG00000031565	14182	Fgfr1	fibroblast growth factor receptor 1 [Source:MGI Symbol;Acc:MGI:95522]
233	ENSMUST00000033512.11	221.822	-10.4832	1.865	-5.62104	1.89815e-08	7.27218e-06	ENSMUSG00000031170	209837	Slc38a5	solute carrier family 38, member 5 [Source:MGI Symbol;Acc:MGI:2148066]
234	ENSMUST00000090791.8	373.81	-11.2043	2.38251	-4.70272	2.56719e-06	0.000689443	ENSMUSG00000028106	75137	Rprd2	regulation of nuclear pre-mRNA domain containing 2 [Source:MGI Symbol;Acc:MGI:1922387]
235	ENSMUST00000039259.7	6207.28	-11.3932	2.3576	-4.83255	1.34793e-06	0.000378706	ENSMUSG00000025422	216439	Agap2	ArfGAP with GTPase domain, ankyrin repeat and PH domain 2 [Source:MGI Symbol;Acc:MGI:3580016]
236	ENSMUST00000164890.8	74.3791	-15.2655	3.23133	-4.72422	2.30999e-06	0.000629627	ENSMUSG00000031861	53978	Lpar2	lysophosphatidic acid receptor 2 [Source:MGI Symbol;Acc:MGI:1858422]
237	ENSMUST00000236729.2	100.096	-16.1382	2.50393	-6.44516	1.15482e-10	5.59894e-08	ENSMUSG00000024926	81601	Kat5	K(lysine) acetyltransferase 5 [Source:MGI Symbol;Acc:MGI:1932051]
238	ENSMUST00000114726.8	479.541	-16.2928	2.61819	-6.2229	4.88035e-10	2.10531e-07	ENSMUSG00000031134	19655	Rbmx	RNA binding motif protein, X chromosome [Source:MGI Symbol;Acc:MGI:1343044]
239	ENSMUST00000166360.8	436.908	-17.1688	2.03189	-8.44967	2.92135e-17	4.84997e-14	ENSMUSG00000001211	28169	Agpat3	1-acylglycerol-3-phosphate O-acyltransferase 3 [Source:MGI Symbol;Acc:MGI:1336186]
240	ENSMUST00000112138.8	218.299	-17.4772	2.63165	-6.64116	3.11222e-11	1.79111e-08	ENSMUSG00000027012	13427	Dync1i2	dynein cytoplasmic 1 intermediate chain 2 [Source:MGI Symbol;Acc:MGI:107750]
241	ENSMUST00000191747.6	11.7614	-17.6485	3.65928	-4.82294	1.41457e-06	0.000391407	ENSMUSG00000027763	56758	Mbnl1	muscleblind like splicing factor 1 [Source:MGI Symbol;Acc:MGI:1928482]
242	ENSMUST00000160318.2	17.1297	-18.0325	4.48907	-4.01699	5.8947e-05	0.0112134	ENSMUSG00000073481	67247	Mtarc2	mitochondrial amidoxime reducing component 2 [Source:MGI Symbol;Acc:MGI:1914497]
243	ENSMUST00000001043.14	935.111	-18.4311	3.11987	-5.90766	3.47001e-09	1.39785e-06	ENSMUSG00000001017	66511	Chtop	chromatin target of PRMT1 [Source:MGI Symbol;Acc:MGI:1913761]
244	ENSMUST00000170629.3	68.9442	-18.5147	2.23931	-8.26804	1.36183e-16	2.13169e-13	ENSMUSG00000022385	29870	Gtse1	G two S phase expressed protein 1 [Source:MGI Symbol;Acc:MGI:1352755]
245	ENSMUST00000027585.14	46.6296	-18.5333	2.81524	-6.58321	4.6039e-11	2.47284e-08	ENSMUSG00000026347	72160	Tmem163	transmembrane protein 163 [Source:MGI Symbol;Acc:MGI:1919410]
246	ENSMUST00000215022.2	14.7626	-18.9781	4.17503	-4.54562	5.47745e-06	0.00134568	ENSMUSG00000033392	76499	Clasp2	CLIP associating protein 2 [Source:MGI Symbol;Acc:MGI:1923749]
247	ENSMUST00000195995.5	27.6566	-19.1336	5.14949	-3.71564	0.00020269	0.0328538	ENSMUSG00000042520	74383	Ubap2l	ubiquitin-associated protein 2-like [Source:MGI Symbol;Acc:MGI:1921633]
248	ENSMUST00000132751.2	32.5964	-19.2137	2.37759	-8.08118	6.41442e-16	7.80935e-13	ENSMUSG00000040940	16801	Arhgef1	Rho guanine nucleotide exchange factor (GEF) 1 [Source:MGI Symbol;Acc:MGI:1353510]
249	ENSMUST00000164345.2	20.924	-19.2355	2.91091	-6.60809	3.89299e-11	2.13281e-08	ENSMUSG00000030823	78921	9130019O22Rik	RIKEN cDNA 9130019O22 gene [Source:MGI Symbol;Acc:MGI:1926171]
250	ENSMUST00000111054.2	29.7376	-19.2686	5.14727	-3.74347	0.000181499	0.0297713	ENSMUSG00000029710	13846	Ephb4	Eph receptor B4 [Source:MGI Symbol;Acc:MGI:104757]
251	ENSMUST00000236044.2	32.3598	-19.4778	3.44639	-5.65165	1.58916e-08	6.13123e-06	ENSMUSG00000024989	74107	Cep55	centrosomal protein 55 [Source:MGI Symbol;Acc:MGI:1921357]
252	ENSMUST00000128463.8	12.9279	-19.5775	5.14548	-3.80479	0.000141925	0.0241476	ENSMUSG00000028476	53614	Reck	reversion-inducing-cysteine-rich protein with kazal motifs [Source:MGI Symbol;Acc:MGI:1855698]
253	ENSMUST00000152611.8	11.6817	-20.0029	4.42307	-4.5224	6.11437e-06	0.00148881	ENSMUSG00000017405	140859	Nek8	NIMA (never in mitosis gene a)-related expressed kinase 8 [Source:MGI Symbol;Acc:MGI:1890646]
254	ENSMUST00000013667.3	38.9216	-20.0325	3.29338	-6.08267	1.18199e-09	4.86889e-07	ENSMUSG00000013523	76960	Bcas1	brain enriched myelin associated protein 1 [Source:MGI Symbol;Acc:MGI:1924210]
255	ENSMUST00000150844.3	118.77	-20.0659	3.29129	-6.09665	1.08317e-09	4.49565e-07	ENSMUSG00000030929	71151	Eri2	exoribonuclease 2 [Source:MGI Symbol;Acc:MGI:1918401]
256	ENSMUST00000225717.2	212.874	-20.0894	2.30359	-8.72091	2.75967e-18	5.40898e-15	ENSMUSG00000015968	12289	Cacna1d	calcium channel, voltage-dependent, L type, alpha 1D subunit [Source:MGI Symbol;Acc:MGI:88293]
257	ENSMUST00000114146.8	14.0129	-20.1103	5.1423	-3.91075	9.2009e-05	0.0163662	ENSMUSG00000032806	214601	Slc10a3	solute carrier family 10 (sodium/bile acid cotransporter family), member 3 [Source:MGI Symbol;Acc:MGI:95048]
258	ENSMUST00000226681.2	16.694	-20.1986	3.98424	-5.06962	3.9862e-07	0.000124084	ENSMUSG00000053754	67772	Chd8	chromodomain helicase DNA binding protein 8 [Source:MGI Symbol;Acc:MGI:1915022]
259	ENSMUST00000055833.12	108.605	-20.2013	3.65413	-5.52835	3.23249e-08	1.19659e-05	ENSMUSG00000027104	11909	Atf2	activating transcription factor 2 [Source:MGI Symbol;Acc:MGI:109349]
260	ENSMUST00000144303.2	577.596	-20.3509	3.26754	-6.22821	4.71791e-10	2.05139e-07	ENSMUSG00000004849	11769	Ap1s1	adaptor protein complex AP-1, sigma 1 [Source:MGI Symbol;Acc:MGI:1098244]
261	ENSMUST00000120083.8	24.6141	-20.3525	3.8859	-5.23753	1.62742e-07	5.57249e-05	ENSMUSG00000028700	68273	Pomgnt1	protein O-linked mannose beta 1,2-N-acetylglucosaminyltransferase [Source:MGI Symbol;Acc:MGI:1915523]
262	ENSMUST00000120083.8	24.6141	-20.3525	3.8859	-5.23753	1.62742e-07	5.57249e-05	ENSMUSG00000028700	76786	Pomgnt1	protein O-linked mannose beta 1,2-N-acetylglucosaminyltransferase [Source:MGI Symbol;Acc:MGI:1915523]
263	ENSMUST00000203577.2	24.1902	-20.5275	3.97078	-5.16965	2.34535e-07	7.78741e-05	ENSMUSG00000001632	78783	Brpf1	bromodomain and PHD finger containing, 1 [Source:MGI Symbol;Acc:MGI:1926033]
264	ENSMUST00000147731.2	13.9638	-20.5285	2.96878	-6.9148	4.68513e-12	3.05571e-09	ENSMUSG00000028789	242669	Azin2	antizyme inhibitor 2 [Source:MGI Symbol;Acc:MGI:2442093]
265	ENSMUST00000128957.9	42.9808	-20.7062	2.90945	-7.11689	1.1039e-12	7.7536e-10	ENSMUSG00000025920	29819	Stau2	staufen double-stranded RNA binding protein 2 [Source:MGI Symbol;Acc:MGI:1352508]
266	ENSMUST00000204895.3	17.6107	-20.7423	2.42605	-8.54983	1.23273e-17	2.25122e-14	ENSMUSG00000068328	11993	Aup1	ancient ubiquitous protein 1 [Source:MGI Symbol;Acc:MGI:107789]
267	ENSMUST00000048015.14	18.627	-20.7696	4.49361	-4.62203	3.80006e-06	0.000972851	ENSMUSG00000012640	69930	Zfp715	zinc finger protein 715 [Source:MGI Symbol;Acc:MGI:1917180]
268	ENSMUST00000103016.8	17.6505	-20.8383	4.80164	-4.33982	1.42598e-05	0.00320179	ENSMUSG00000025142	68938	Aspscr1	alveolar soft part sarcoma chromosome region, candidate 1 (human) [Source:MGI Symbol;Acc:MGI:1916188]
269	ENSMUST00000162864.8	10.297	-20.8421	5.13906	-4.05563	4.99989e-05	0.00961137	ENSMUSG00000004127	108943	Trmt10a	tRNA methyltransferase 10A [Source:MGI Symbol;Acc:MGI:1920421]
270	ENSMUST00000112932.2	58.8517	-20.8433	2.60849	-7.99057	1.34319e-15	1.4429e-12	ENSMUSG00000066798	241322	Zbtb6	zinc finger and BTB domain containing 6 [Source:MGI Symbol;Acc:MGI:2442998]
271	ENSMUST00000042167.10	48.7995	-20.8808	2.37707	-8.78424	1.57431e-18	3.31731e-15	ENSMUSG00000039007	54381	Cpq	carboxypeptidase Q [Source:MGI Symbol;Acc:MGI:1889205]
272	ENSMUST00000112990.8	41.9231	-20.9786	3.07595	-6.82019	9.09202e-12	5.5968e-09	ENSMUSG00000000266	23947	Mid2	midline 2 [Source:MGI Symbol;Acc:MGI:1344333]
273	ENSMUST00000021278.14	476.586	-20.9883	2.38018	-8.81795	1.16569e-18	2.55454e-15	ENSMUSG00000020898	68964	Ctc1	CTS telomere maintenance complex component 1 [Source:MGI Symbol;Acc:MGI:1916214]
274	ENSMUST00000113060.3	117.513	-21.0101	3.28644	-6.39298	1.62688e-10	7.61796e-08	ENSMUSG00000032363	108153	Adamts7	a disintegrin-like and metallopeptidase (reprolysin type) with thrombospondin type 1 motif, 7 [Source:MGI Symbol;Acc:MGI:1347346]
275	ENSMUST00000168334.8	31.5303	-21.0499	5.1382	-4.09675	4.18992e-05	0.00819817	ENSMUSG00000056234	27057	Ncoa4	nuclear receptor coactivator 4 [Source:MGI Symbol;Acc:MGI:1350932]
276	ENSMUST00000079491.14	143.95	-21.0894	3.45491	-6.10417	1.03336e-09	4.32167e-07	ENSMUSG00000058153	56747	Sez6l	seizure related 6 homolog like [Source:MGI Symbol;Acc:MGI:1935121]
277	ENSMUST00000169017.8	22.4197	-21.1532	3.94109	-5.36733	7.99086e-08	2.84278e-05	ENSMUSG00000059498	14131	Fcgr3	Fc receptor, IgG, low affinity III [Source:MGI Symbol;Acc:MGI:95500]
278	ENSMUST00000173039.9	14.1089	-21.1945	3.43132	-6.17678	6.54228e-10	2.77849e-07	ENSMUSG00000032422	244962	Snx14	sorting nexin 14 [Source:MGI Symbol;Acc:MGI:2155664]
279	ENSMUST00000186402.2	28.0128	-21.2119	2.13057	-9.95593	2.37579e-23	1.44623e-19	ENSMUSG00000040124	98376	Gorab	golgin, RAB6-interacting [Source:MGI Symbol;Acc:MGI:2138271]
280	ENSMUST00000214962.2	28.372	-21.2718	3.47171	-6.1272	8.94413e-10	3.76933e-07	ENSMUSG00000032060	12955	Cryab	crystallin, alpha B [Source:MGI Symbol;Acc:MGI:88516]
281	ENSMUST00000097897.11	29.5376	-21.3239	2.98527	-7.14305	9.12835e-13	6.55841e-10	ENSMUSG00000028649	11426	Macf1	microtubule-actin crosslinking factor 1 [Source:MGI Symbol;Acc:MGI:108559]
282	ENSMUST00000120367.8	34.7836	-21.3452	4.81996	-4.4285	9.48909e-06	0.0022312	ENSMUSG00000031969	66948	Acad8	acyl-Coenzyme A dehydrogenase family, member 8 [Source:MGI Symbol;Acc:MGI:1914198]
283	ENSMUST00000196282.5	22.587	-21.4353	5.13756	-4.17227	3.01584e-05	0.00616514	ENSMUSG00000029427	70650	Zcchc8	zinc finger, CCHC domain containing 8 [Source:MGI Symbol;Acc:MGI:1917900]
284	ENSMUST00000214136.2	63.1462	-21.4751	5.13734	-4.1802	2.91254e-05	0.00597627	ENSMUSG00000032279	67834	Idh3a	isocitrate dehydrogenase 3 (NAD+) alpha [Source:MGI Symbol;Acc:MGI:1915084]
285	ENSMUST00000088345.12	1223.81	-21.5155	2.4374	-8.82726	1.07271e-18	2.44873e-15	ENSMUSG00000024163	30957	Mapk8ip3	mitogen-activated protein kinase 8 interacting protein 3 [Source:MGI Symbol;Acc:MGI:1353598]
286	ENSMUST00000127084.8	14.7352	-21.5758	3.45341	-6.24768	4.16606e-10	1.82593e-07	ENSMUSG00000027195	56348	Hsd17b12	hydroxysteroid (17-beta) dehydrogenase 12 [Source:MGI Symbol;Acc:MGI:1926967]
287	ENSMUST00000202520.4	112.827	-21.6001	3.58417	-6.02653	1.67519e-09	6.79829e-07	ENSMUSG00000006641	330064	Slc5a6	solute carrier family 5 (sodium-dependent vitamin transporter), member 6 [Source:MGI Symbol;Acc:MGI:2660847]
288	ENSMUST00000166748.8	22.6443	-21.6419	5.13718	-4.21279	2.52233e-05	0.0052543	ENSMUSG00000020893	18626	Per1	period circadian clock 1 [Source:MGI Symbol;Acc:MGI:1098283]
289	ENSMUST00000108065.9	17.3698	-21.649	3.36257	-6.43823	1.20878e-10	5.80915e-08	ENSMUSG00000025766	73852	D3Ertd751e	DNA segment, Chr 3, ERATO Doi 751, expressed [Source:MGI Symbol;Acc:MGI:1289213]
290	ENSMUST00000121564.8	18.5753	-21.6619	2.9432	-7.35999	1.83929e-13	1.46101e-10	ENSMUSG00000050471	109229	Fam118b	family with sequence similarity 118, member B [Source:MGI Symbol;Acc:MGI:1924483]
291	ENSMUST00000063577.10	153.663	-21.7839	2.64574	-8.23356	1.81723e-16	2.61997e-13	ENSMUSG00000031310	56364	Zmym3	zinc finger, MYM-type 3 [Source:MGI Symbol;Acc:MGI:1927231]
292	ENSMUST00000164101.8	41.1922	-21.793	5.13696	-4.2424	2.21144e-05	0.00473629	ENSMUSG00000004221	16151	Ikbkg	inhibitor of kappaB kinase gamma [Source:MGI Symbol;Acc:MGI:1338074]
293	ENSMUST00000159389.8	32.1518	-21.8115	3.12577	-6.97795	2.99515e-12	2.02583e-09	ENSMUSG00000038425	26447	Poli	polymerase (DNA directed), iota [Source:MGI Symbol;Acc:MGI:1347081]
294	ENSMUST00000175872.8	52.9372	-21.8223	5.04078	-4.32915	1.49683e-05	0.00334715	ENSMUSG00000010110	56389	Stx5a	syntaxin 5A [Source:MGI Symbol;Acc:MGI:1928483]
295	ENSMUST00000202616.2	15.2342	-21.898	4.53371	-4.83003	1.36515e-06	0.000379649	ENSMUSG00000029145	13667	Eif2b4	eukaryotic translation initiation factor 2B, subunit 4 delta [Source:MGI Symbol;Acc:MGI:95300]
296	ENSMUST00000115463.8	72.2065	-21.9135	2.17874	-10.0579	8.48306e-24	5.80941e-20	ENSMUSG00000045983	208643	Eif4g1	eukaryotic translation initiation factor 4, gamma 1 [Source:MGI Symbol;Acc:MGI:2384784]
297	ENSMUST00000147415.8	100.663	-21.9265	2.47244	-8.86839	7.42128e-19	1.8481e-15	ENSMUSG00000061718	19049	Ppp1r1b	protein phosphatase 1, regulatory inhibitor subunit 1B [Source:MGI Symbol;Acc:MGI:94860]
298	ENSMUST00000109175.9	20.085	-21.9336	3.43335	-6.38838	1.67657e-10	7.78413e-08	ENSMUSG00000027546	11981	Atp9a	ATPase, class II, type 9A [Source:MGI Symbol;Acc:MGI:1330826]
299	ENSMUST00000112650.8	41.6423	-21.9646	2.70176	-8.12976	4.30127e-16	5.74754e-13	ENSMUSG00000033773	231571	Rpap2	RNA polymerase II associated protein 2 [Source:MGI Symbol;Acc:MGI:2141142]
300	ENSMUST00000107528.8	59.3837	-21.9937	2.49049	-8.83109	1.03665e-18	2.44873e-15	ENSMUSG00000028383	72479	Hsdl2	hydroxysteroid dehydrogenase like 2 [Source:MGI Symbol;Acc:MGI:1919729]
301	ENSMUST00000225815.2	109.921	-22.0453	2.43707	-9.04581	1.48556e-19	4.0694e-16	ENSMUSG00000035367	74386	Rmi1	RecQ mediated genome instability 1 [Source:MGI Symbol;Acc:MGI:1921636]
302	ENSMUST00000112618.9	27.1846	-22.0788	3.49207	-6.32257	2.57248e-10	1.17447e-07	ENSMUSG00000026827	14571	Gpd2	glycerol phosphate dehydrogenase 2, mitochondrial [Source:MGI Symbol;Acc:MGI:99778]
303	ENSMUST00000107161.8	30.5075	-22.096	3.20581	-6.89249	5.48254e-12	3.49263e-09	ENSMUSG00000015522	11863	Arnt	aryl hydrocarbon receptor nuclear translocator [Source:MGI Symbol;Acc:MGI:88071]
304	ENSMUST00000160734.8	16.1011	-22.1269	5.13638	-4.30787	1.64832e-05	0.0036122	ENSMUSG00000001524	14885	Gtf2h4	general transcription factor II H, polypeptide 4 [Source:MGI Symbol;Acc:MGI:1338799]
305	ENSMUST00000115667.10	38.7912	-22.149	3.17914	-6.96697	3.23832e-12	2.16359e-09	ENSMUSG00000031154	54644	Otud5	OTU domain containing 5 [Source:MGI Symbol;Acc:MGI:1859615]
306	ENSMUST00000114308.10	165.071	-22.1561	3.36704	-6.58027	4.6958e-11	2.49771e-08	ENSMUSG00000026959	14810	Grin1	glutamate receptor, ionotropic, NMDA1 (zeta 1) [Source:MGI Symbol;Acc:MGI:95819]
307	ENSMUST00000115124.9	651.254	-22.1754	2.89094	-7.67064	1.7114e-14	1.56268e-11	ENSMUSG00000022791	51789	Tnk2	tyrosine kinase, non-receptor, 2 [Source:MGI Symbol;Acc:MGI:1858308]
308	ENSMUST00000205577.2	12.1986	-22.1943	4.37254	-5.07583	3.85798e-07	0.000120779	ENSMUSG00000051727	233529	Kctd14	potassium channel tetramerisation domain containing 14 [Source:MGI Symbol;Acc:MGI:1289222]
309	ENSMUST00000114132.8	40.0672	-22.2267	5.13607	-4.32758	1.50759e-05	0.00335751	ENSMUSG00000027520	73884	Zdbf2	zinc finger, DBF-type containing 2 [Source:MGI Symbol;Acc:MGI:1921134]
310	ENSMUST00000164553.8	93.6555	-22.2517	2.75502	-8.07679	6.6495e-16	7.91955e-13	ENSMUSG00000068566	50918	Myadm	myeloid-associated differentiation marker [Source:MGI Symbol;Acc:MGI:1355332]
311	ENSMUST00000113264.9	31.1494	-22.312	5.13619	-4.34408	1.39863e-05	0.00316598	ENSMUSG00000064293	269784	Cntn4	contactin 4 [Source:MGI Symbol;Acc:MGI:1095737]
312	ENSMUST00000217308.3	159.202	-22.3192	2.42158	-9.21678	3.06163e-20	9.31859e-17	ENSMUSG00000074505	270120	Fat3	FAT atypical cadherin 3 [Source:MGI Symbol;Acc:MGI:2444314]
313	ENSMUST00000111068.8	12.9221	-22.3585	4.62799	-4.83115	1.35744e-06	0.000379433	ENSMUSG00000038776	13849	Ephx1	epoxide hydrolase 1, microsomal [Source:MGI Symbol;Acc:MGI:95405]
314	ENSMUST00000156722.2	80.8901	-22.3939	2.62251	-8.53911	1.35258e-17	2.31571e-14	ENSMUSG00000029602	19415	Rasal1	RAS protein activator like 1 (GAP1 like) [Source:MGI Symbol;Acc:MGI:1330842]
315	ENSMUST00000176207.8	91.0756	-22.4298	2.40311	-9.33366	1.02275e-20	3.50204e-17	ENSMUSG00000021546	15387	Hnrnpk	heterogeneous nuclear ribonucleoprotein K [Source:MGI Symbol;Acc:MGI:99894]
316	ENSMUST00000182559.8	43.3017	-22.4543	4.45469	-5.04059	4.64103e-07	0.000143652	ENSMUSG00000041225	75415	Arhgap12	Rho GTPase activating protein 12 [Source:MGI Symbol;Acc:MGI:1922665]
317	ENSMUST00000027688.15	60.4098	-22.4782	2.85106	-7.88413	3.16726e-15	3.0986e-12	ENSMUSG00000026430	54354	Rassf5	Ras association (RalGDS/AF-6) domain family member 5 [Source:MGI Symbol;Acc:MGI:1926375]
318	ENSMUST00000208742.2	718.905	-22.525	2.92767	-7.69384	1.42783e-14	1.32585e-11	ENSMUSG00000039361	233489	Picalm	phosphatidylinositol binding clathrin assembly protein [Source:MGI Symbol;Acc:MGI:2385902]
319	ENSMUST00000212971.2	19.446	-22.5669	4.36856	-5.16576	2.39462e-07	7.9031e-05	ENSMUSG00000033703	234730	Fcsk	fucose kinase [Source:MGI Symbol;Acc:MGI:1916071]
320	ENSMUST00000080067.13	179.313	-22.571	2.34322	-9.63249	5.83019e-22	2.90375e-18	ENSMUSG00000028962	20535	Slc4a2	solute carrier family 4 (anion exchanger), member 2 [Source:MGI Symbol;Acc:MGI:109351]
321	ENSMUST00000057935.9	1145.12	-22.5735	3.536	-6.38391	1.72619e-10	7.94714e-08	ENSMUSG00000050144	229517	Slc25a44	solute carrier family 25, member 44 [Source:MGI Symbol;Acc:MGI:2444391]
322	ENSMUST00000230532.2	64.8686	-22.589	4.1953	-5.38436	7.2701e-08	2.60327e-05	ENSMUSG00000033006	20665	Sox10	SRY (sex determining region Y)-box 10 [Source:MGI Symbol;Acc:MGI:98358]
323	ENSMUST00000202082.4	9.4561	-22.6197	5.13575	-4.40436	1.06097e-05	0.00245258	ENSMUSG00000029203	53323	Ube2k	ubiquitin-conjugating enzyme E2K [Source:MGI Symbol;Acc:MGI:1858216]
324	ENSMUST00000115397.8	208.114	-22.6756	3.38167	-6.70544	2.00807e-11	1.18295e-08	ENSMUSG00000033653	209018	Vps8	VPS8 CORVET complex subunit [Source:MGI Symbol;Acc:MGI:2146407]
325	ENSMUST00000161647.8	48.707	-22.7567	1.98606	-11.4582	2.1391e-30	4.65962e-26	ENSMUSG00000075593	330217	Gal3st4	galactose-3-O-sulfotransferase 4 [Source:MGI Symbol;Acc:MGI:1916254]
326	ENSMUST00000109742.11	55.1275	-22.8001	2.34891	-9.70669	2.8237e-22	1.54699e-18	ENSMUSG00000058883	432769	Zfp708	zinc finger protein 708 [Source:MGI Symbol;Acc:MGI:3040674]
327	ENSMUST00000064953.15	43.0904	-22.8255	3.10999	-7.33941	2.14538e-13	1.6791e-10	ENSMUSG00000015474	54397	Ppt2	palmitoyl-protein thioesterase 2 [Source:MGI Symbol;Acc:MGI:1860075]
328	ENSMUST00000120707.2	50.7013	-22.85	4.28415	-5.3336	9.62861e-08	3.40331e-05	ENSMUSG00000022677	66086	Cep20	centrosomal protein 20 [Source:MGI Symbol;Acc:MGI:1913336]
329	ENSMUST00000238712.2	105.1	-22.8788	2.86562	-7.98392	1.41762e-15	1.49357e-12	ENSMUSG00000002578	22781	Ikzf4	IKAROS family zinc finger 4 [Source:MGI Symbol;Acc:MGI:1343139]
330	ENSMUST00000114310.10	388.853	-22.9605	3.5521	-6.46392	1.02025e-10	5.08141e-08	ENSMUSG00000026959	14810	Grin1	glutamate receptor, ionotropic, NMDA1 (zeta 1) [Source:MGI Symbol;Acc:MGI:95819]
331	ENSMUST00000018700.14	2830.99	-22.9816	3.19655	-7.18952	6.50215e-13	4.81388e-10	ENSMUSG00000020886	13385	Dlg4	discs large MAGUK scaffold protein 4 [Source:MGI Symbol;Acc:MGI:1277959]
332	ENSMUST00000222711.2	1488.89	-23.024	2.87609	-8.00532	1.19157e-15	1.33228e-12	ENSMUSG00000072825	217882	Cep170b	centrosomal protein 170B [Source:MGI Symbol;Acc:MGI:2145043]
333	ENSMUST00000155966.8	24.2009	-23.0384	4.87804	-4.72289	2.3252e-06	0.000630636	ENSMUSG00000023791	72084	Pigx	phosphatidylinositol glycan anchor biosynthesis, class X [Source:MGI Symbol;Acc:MGI:1919334]
334	ENSMUST00000049239.8	41.0049	-23.0437	5.1355	-4.48714	7.21851e-06	0.00174217	ENSMUSG00000034761	399510	Map4k5	mitogen-activated protein kinase kinase kinase kinase 5 [Source:MGI Symbol;Acc:MGI:1925503]
335	ENSMUST00000195120.6	18.469	-23.078	4.26971	-5.40505	6.4791e-08	2.33529e-05	ENSMUSG00000026616	12902	Cr2	complement receptor 2 [Source:MGI Symbol;Acc:MGI:88489]
336	ENSMUST00000022371.10	219.511	-23.0976	3.20661	-7.20311	5.88546e-13	4.417e-10	ENSMUSG00000021824	55946	Ap3m1	adaptor-related protein complex 3, mu 1 subunit [Source:MGI Symbol;Acc:MGI:1929212]
337	ENSMUST00000179074.9	63.6979	-23.1259	2.91456	-7.93461	2.11155e-15	2.14228e-12	ENSMUSG00000024069	210148	Slc30a6	solute carrier family 30 (zinc transporter), member 6 [Source:MGI Symbol;Acc:MGI:2386741]
338	ENSMUST00000102735.10	79.4137	-23.1361	2.47315	-9.35493	8.36583e-21	3.05554e-17	ENSMUSG00000026904	94229	Slc4a10	solute carrier family 4, sodium bicarbonate cotransporter-like, member 10 [Source:MGI Symbol;Acc:MGI:2150150]
339	ENSMUST00000152288.2	451.246	-23.1433	2.89394	-7.99716	1.27325e-15	1.39512e-12	ENSMUSG00000001964	13726	Emd	emerin [Source:MGI Symbol;Acc:MGI:108117]
340	ENSMUST00000029868.7	33.586	-23.2292	3.49074	-6.65452	2.84227e-11	1.65656e-08	ENSMUSG00000028214	14579	Gem	GTP binding protein (gene overexpressed in skeletal muscle) [Source:MGI Symbol;Acc:MGI:99844]
341	ENSMUST00000218008.2	619.608	-23.2435	3.25223	-7.14692	8.87456e-13	6.48269e-10	ENSMUSG00000043419		Rnf227	ring finger protein 227 [Source:MGI Symbol;Acc:MGI:1915359]
342	ENSMUST00000210250.2	87.3113	-23.2749	2.66892	-8.72072	2.76442e-18	5.40898e-15	ENSMUSG00000055707	234378	Klhl26	kelch-like 26 [Source:MGI Symbol;Acc:MGI:2443079]
343	ENSMUST00000107498.9	178.183	-23.2951	2.55859	-9.10463	8.65584e-20	2.49589e-16	ENSMUSG00000054199	76022	Gon4l	gon-4-like (C.elegans) [Source:MGI Symbol;Acc:MGI:1917579]
344	ENSMUST00000130530.8	243.925	-23.4052	2.44711	-9.56441	1.12844e-21	4.7556e-18	ENSMUSG00000017493	16010	Igfbp4	insulin-like growth factor binding protein 4 [Source:MGI Symbol;Acc:MGI:96439]
345	ENSMUST00000213603.2	55.0666	-23.4605	4.21207	-5.56982	2.54999e-08	9.56875e-06	ENSMUSG00000032178	16201	Ilf3	interleukin enhancer binding factor 3 [Source:MGI Symbol;Acc:MGI:1339973]
346	ENSMUST00000209032.2	102.862	-23.4786	2.49605	-9.40632	5.13823e-21	2.01074e-17	ENSMUSG00000035227	66624	Spcs2	signal peptidase complex subunit 2 homolog (S. cerevisiae) [Source:MGI Symbol;Acc:MGI:1913874]
347	ENSMUST00000093907.11	40.84	-23.5953	4.24827	-5.5541	2.79042e-08	1.03997e-05	ENSMUSG00000059248	53860	Septin9	septin 9 [Source:MGI Symbol;Acc:MGI:1858222]
348	ENSMUST00000171565.8	235.986	-23.8039	3.33308	-7.14171	9.21764e-13	6.55841e-10	ENSMUSG00000023050	26404	Map3k12	mitogen-activated protein kinase kinase kinase 12 [Source:MGI Symbol;Acc:MGI:1346881]
349	ENSMUST00000167220.4	52.397	-23.8701	5.13509	-4.64843	3.34471e-06	0.000864354	ENSMUSG00000053470	104263	Kdm3a	lysine (K)-specific demethylase 3A [Source:MGI Symbol;Acc:MGI:98847]
350	ENSMUST00000189268.7	343.189	-23.9168	2.27658	-10.5056	8.14138e-26	7.43389e-22	ENSMUSG00000000384	21379	Tbrg4	transforming growth factor beta regulated gene 4 [Source:MGI Symbol;Acc:MGI:1100868]
351	ENSMUST00000081978.10	53.7135	-23.9171	2.79869	-8.54585	1.27599e-17	2.25504e-14	ENSMUSG00000053897	67547	Slc39a8	solute carrier family 39 (metal ion transporter), member 8 [Source:MGI Symbol;Acc:MGI:1914797]
352	ENSMUST00000144028.2	63.19	-23.9334	2.96996	-8.05851	7.72325e-16	9.00269e-13	ENSMUSG00000020834	70451	Dhrs13	dehydrogenase/reductase (SDR family) member 13 [Source:MGI Symbol;Acc:MGI:1917701]
353	ENSMUST00000050410.11	67.1141	-24.1605	5.13501	-4.70507	2.53782e-06	0.000684911	ENSMUSG00000044627	72931	Swi5	SWI5 recombination repair homolog (yeast) [Source:MGI Symbol;Acc:MGI:1920181]
354	ENSMUST00000180360.8	321.679	-24.1925	2.92109	-8.28204	1.21083e-16	1.95108e-13	ENSMUSG00000042302	216565	Ehbp1	EH domain binding protein 1 [Source:MGI Symbol;Acc:MGI:2667252]
355	ENSMUST00000040504.12	127.302	-24.2479	1.87516	-12.9311	3.00428e-38	1.64593e-33	ENSMUSG00000025597	237010	Klhl4	kelch-like 4 [Source:MGI Symbol;Acc:MGI:2442829]
356	ENSMUST00000169597.9	192.887	-24.5818	3.3249	-7.39324	1.43294e-13	1.17172e-10	ENSMUSG00000021275	104859	Tecpr2	tectonin beta-propeller repeat containing 2 [Source:MGI Symbol;Acc:MGI:2144865]
357	ENSMUST00000217908.2	1095.84	-25.082	2.19193	-11.4429	2.55154e-30	4.65962e-26	ENSMUSG00000058799	53605	Nap1l1	nucleosome assembly protein 1-like 1 [Source:MGI Symbol;Acc:MGI:1855693]

## Sheet: Mono.UnchInput
Supplementary data 10. List of transcriptionally-stable isoform mRNAs associated with monosomes in Emx1-Cre Celf4 cKO compared to WTs [DEGs determined using a two-sided Wald test with Benjamini-Hochberg correction]
row.names	ensembl_transcript_id_version	baseMean	log2FoldChange	lfcSE	stat	pvalue	padj	ensembl_gene_id	entrezgene_id	mgi_symbol	description
1	ENSMUST00000122259.8	793.642	24.79	2.30906	10.736	6.89745e-27	2.16756e-23	ENSMUSG00000020097	20397	Sgpl1	sphingosine phosphate lyase 1 [Source:MGI Symbol;Acc:MGI:1261415]
2	ENSMUST00000090785.9	127.01	24.7795	3.79036	6.53752	6.25479e-11	2.42334e-08	ENSMUSG00000038495	229603	Otud7b	OTU domain containing 7B [Source:MGI Symbol;Acc:MGI:2654703]
3	ENSMUST00000224892.2	60.4828	24.7789	2.70241	9.16919	4.76591e-20	5.18439e-17	ENSMUSG00000037315	382207	Jade3	jade family PHD finger 3 [Source:MGI Symbol;Acc:MGI:2148019]
4	ENSMUST00000111235.8	178.367	24.4139	1.96886	12.4	2.61339e-35	7.39146e-31	ENSMUSG00000037995	93842	Igsf9	immunoglobulin superfamily, member 9 [Source:MGI Symbol;Acc:MGI:2135283]
5	ENSMUST00000133026.8	90.2944	24.0848	3.64682	6.60434	3.99295e-11	1.5906e-08	ENSMUSG00000003847	54446	Nfat5	nuclear factor of activated T cells 5 [Source:MGI Symbol;Acc:MGI:1859333]
6	ENSMUST00000108415.10	100.679	24.0831	3.75507	6.41349	1.42221e-10	5.43573e-08	ENSMUSG00000008496	18987	Pou2f2	POU domain, class 2, transcription factor 2 [Source:MGI Symbol;Acc:MGI:101897]
7	ENSMUST00000190601.7	85.1863	23.9667	2.87649	8.33195	7.95248e-17	6.24778e-14	ENSMUSG00000053024	21367	Cntn2	contactin 2 [Source:MGI Symbol;Acc:MGI:104518]
8	ENSMUST00000144547.8	156.547	23.9206	3.74	6.3959	1.59608e-10	5.93974e-08	ENSMUSG00000020262	110532	Adarb1	adenosine deaminase, RNA-specific, B1 [Source:MGI Symbol;Acc:MGI:891999]
9	ENSMUST00000192462.6	59.3028	23.8873	5.13499	4.65187	3.28934e-06	0.000583019	ENSMUSG00000028199	12972	Cryz	crystallin, zeta [Source:MGI Symbol;Acc:MGI:88527]
10	ENSMUST00000202520.4	112.827	23.7372	3.58253	6.62581	3.45349e-11	1.4054e-08	ENSMUSG00000006641	330064	Slc5a6	solute carrier family 5 (sodium-dependent vitamin transporter), member 6 [Source:MGI Symbol;Acc:MGI:2660847]
11	ENSMUST00000109368.2	214.529	23.5651	1.95226	12.0707	1.50856e-33	2.84444e-29	ENSMUSG00000035805	170790	Mlc1	megalencephalic leukoencephalopathy with subcortical cysts 1 homolog (human) [Source:MGI Symbol;Acc:MGI:2157910]
12	ENSMUST00000225815.2	109.921	23.5638	2.43462	9.6786	3.71777e-22	5.12926e-19	ENSMUSG00000035367	74386	Rmi1	RecQ mediated genome instability 1 [Source:MGI Symbol;Acc:MGI:1921636]
13	ENSMUST00000047816.15	66.7866	23.5571	4.31974	5.45337	4.94232e-08	1.35712e-05	ENSMUSG00000042632	53357	Pla2g6	phospholipase A2, group VI [Source:MGI Symbol;Acc:MGI:1859152]
14	ENSMUST00000169513.8	159.634	23.4925	2.25188	10.4324	1.76355e-25	4.33726e-22	ENSMUSG00000022106	105670	Rcbtb2	regulator of chromosome condensation (RCC1) and BTB (POZ) domain containing protein 2 [Source:MGI Symbol;Acc:MGI:1917200]
15	ENSMUST00000185233.7	149.529	23.4858	2.17027	10.8216	2.71889e-27	1.09855e-23	ENSMUSG00000026409	18640	Pfkfb2	6-phosphofructo-2-kinase/fructose-2,6-biphosphatase 2 [Source:MGI Symbol;Acc:MGI:107815]
16	ENSMUST00000186402.2	28.0128	23.4785	2.13139	11.0156	3.21385e-28	1.39842e-24	ENSMUSG00000040124	98376	Gorab	golgin, RAB6-interacting [Source:MGI Symbol;Acc:MGI:2138271]
17	ENSMUST00000112530.8	62.8376	23.2511	3.78054	6.15021	7.73806e-10	2.55971e-07	ENSMUSG00000005069	19305	Pex5	peroxisomal biogenesis factor 5 [Source:MGI Symbol;Acc:MGI:1098808]
18	ENSMUST00000225717.2	212.874	23.1941	2.29851	10.0909	6.0591e-24	9.79255e-21	ENSMUSG00000015968	12289	Cacna1d	calcium channel, voltage-dependent, L type, alpha 1D subunit [Source:MGI Symbol;Acc:MGI:88293]
19	ENSMUST00000105574.9	1186.81	23.1616	2.3155	10.0029	1.48047e-23	2.26336e-20	ENSMUSG00000041936	11603	Agrn	agrin [Source:MGI Symbol;Acc:MGI:87961]
20	ENSMUST00000168162.5	71.3577	23.0571	2.00821	11.4814	1.63642e-30	1.02851e-26	ENSMUSG00000029231	18595	Pdgfra	platelet derived growth factor receptor, alpha polypeptide [Source:MGI Symbol;Acc:MGI:97530]
21	ENSMUST00000230157.2	170.896	23.0496	2.22034	10.3811	3.02233e-25	6.83845e-22	ENSMUSG00000034022	94230	Cpsf1	cleavage and polyadenylation specific factor 1 [Source:MGI Symbol;Acc:MGI:2679722]
22	ENSMUST00000151951.3	81.7808	23.0284	2.0526	11.2192	3.28358e-29	1.54783e-25	ENSMUSG00000030207	74525	Fam234b	family with sequence similarity 234, member B [Source:MGI Symbol;Acc:MGI:1921775]
23	ENSMUST00000131546.8	28.2695	23.0276	3.42387	6.72561	1.74853e-11	7.60826e-09	ENSMUSG00000020807	74477	4933427D14Rik	RIKEN cDNA 4933427D14 gene [Source:MGI Symbol;Acc:MGI:1921727]
24	ENSMUST00000152831.8	160.046	23.0254	2.17714	10.5759	3.85273e-26	1.03778e-22	ENSMUSG00000030302	11941	Atp2b2	ATPase, Ca++ transporting, plasma membrane 2 [Source:MGI Symbol;Acc:MGI:105368]
25	ENSMUST00000084253.10	322.936	23.0097	3.0421	7.56375	3.91624e-14	2.26047e-11	ENSMUSG00000028906	269587	Epb41	erythrocyte membrane protein band 4.1 [Source:MGI Symbol;Acc:MGI:95401]
26	ENSMUST00000097897.11	29.5376	22.9964	2.98359	7.70765	1.28159e-14	7.71216e-12	ENSMUSG00000028649	11426	Macf1	microtubule-actin crosslinking factor 1 [Source:MGI Symbol;Acc:MGI:108559]
27	ENSMUST00000187678.7	26.6282	22.9702	4.67311	4.9154	8.86035e-07	0.000180937	ENSMUSG00000026309	67444	Ilkap	integrin-linked kinase-associated serine/threonine phosphatase 2C [Source:MGI Symbol;Acc:MGI:1914694]
28	ENSMUST00000112709.8	707.252	22.957	2.8402	8.08288	6.32563e-16	4.52931e-13	ENSMUSG00000025272	56191	Tro	trophinin [Source:MGI Symbol;Acc:MGI:1928994]
29	ENSMUST00000183410.8	61.3365	22.9301	1.98257	11.5659	6.13603e-31	4.95844e-27	ENSMUSG00000038535	235469	Zfp280d	zinc finger protein 280D [Source:MGI Symbol;Acc:MGI:2384583]
30	ENSMUST00000171244.2	22.9877	22.9153	5.00809	4.57565	4.74736e-06	0.00080401	ENSMUSG00000001285	60315	Myg1	melanocyte proliferating gene 1 [Source:MGI Symbol;Acc:MGI:1929864]
31	ENSMUST00000149248.9	39.4655	22.9012	5.13549	4.45939	8.21936e-06	0.00126341	ENSMUSG00000000738	234847	Spg7	SPG7, paraplegin matrix AAA peptidase subunit [Source:MGI Symbol;Acc:MGI:2385906]
32	ENSMUST00000236729.2	100.096	22.8863	2.35733	9.7086	2.77128e-22	3.91901e-19	ENSMUSG00000024926	81601	Kat5	K(lysine) acetyltransferase 5 [Source:MGI Symbol;Acc:MGI:1932051]
33	ENSMUST00000063433.8	48.6234	22.8447	5.06693	4.50859	6.52598e-06	0.00104575	ENSMUSG00000017897	14049	Eya2	EYA transcriptional coactivator and phosphatase 2 [Source:MGI Symbol;Acc:MGI:109341]
34	ENSMUST00000121564.8	18.5753	22.8267	2.94194	7.75906	8.55603e-15	5.20409e-12	ENSMUSG00000050471	109229	Fam118b	family with sequence similarity 118, member B [Source:MGI Symbol;Acc:MGI:1924483]
35	ENSMUST00000155058.8	31.247	22.798	2.25452	10.1121	4.88254e-24	8.36926e-21	ENSMUSG00000039137	73750	Whrn	whirlin [Source:MGI Symbol;Acc:MGI:2682003]
36	ENSMUST00000111086.11	61.3424	22.6976	4.3779	5.18459	2.1649e-07	5.10249e-05	ENSMUSG00000027168	18508	Pax6	paired box 6 [Source:MGI Symbol;Acc:MGI:97490]
37	ENSMUST00000065090.8	89.085	22.6726	4.29914	5.27376	1.3366e-07	3.31606e-05	ENSMUSG00000068699	68794	Flnc	filamin C, gamma [Source:MGI Symbol;Acc:MGI:95557]
38	ENSMUST00000145823.8	43.6655	22.6448	2.81761	8.03688	9.21576e-16	6.43578e-13	ENSMUSG00000040712	216874	Camta2	calmodulin binding transcription activator 2 [Source:MGI Symbol;Acc:MGI:2135957]
39	ENSMUST00000076275.11	42.9912	22.6357	4.19239	5.39924	6.69255e-08	1.77733e-05	ENSMUSG00000063972	14536	Nr6a1	nuclear receptor subfamily 6, group A, member 1 [Source:MGI Symbol;Acc:MGI:1352459]
40	ENSMUST00000113200.8	351.833	22.6255	3.09865	7.30173	2.84099e-13	1.48799e-10	ENSMUSG00000026792	227738	Lrsam1	leucine rich repeat and sterile alpha motif containing 1 [Source:MGI Symbol;Acc:MGI:2684789]
41	ENSMUST00000093907.11	40.84	22.6141	4.24875	5.32254	1.0233e-07	2.6311e-05	ENSMUSG00000059248	53860	Septin9	septin 9 [Source:MGI Symbol;Acc:MGI:1858222]
42	ENSMUST00000231184.2	166.839	22.6108	2.48542	9.09738	9.25399e-20	9.69372e-17	ENSMUSG00000016664	23970	Pacsin2	protein kinase C and casein kinase substrate in neurons 2 [Source:MGI Symbol;Acc:MGI:1345153]
43	ENSMUST00000031069.13	173.679	22.6034	2.36562	9.55499	1.23594e-21	1.62586e-18	ENSMUSG00000029173	211006	Sepsecs	Sep (O-phosphoserine) tRNA:Sec (selenocysteine) tRNA synthase [Source:MGI Symbol;Acc:MGI:1098791]
44	ENSMUST00000052315.13	20.0606	22.5918	3.86514	5.845	5.0656e-09	1.55729e-06	ENSMUSG00000116461		Gm44502	predicted readthrough transcript (NMD candidate), 44502 [Source:MGI Symbol;Acc:MGI:3846135]
45	ENSMUST00000078324.7	134.02	22.5829	2.55668	8.83291	1.01986e-18	9.15704e-16	ENSMUSG00000017412	12298	Cacnb4	calcium channel, voltage-dependent, beta 4 subunit [Source:MGI Symbol;Acc:MGI:103301]
46	ENSMUST00000002297.12	31.2957	22.5771	5.1357	4.39611	1.10208e-05	0.00161086	ENSMUSG00000002227	17454	Mov10	Mov10 RISC complex RNA helicase [Source:MGI Symbol;Acc:MGI:97054]
47	ENSMUST00000206574.2	30.4944	22.5329	3.58892	6.27845	3.41974e-10	1.18676e-07	ENSMUSG00000030763	30949	Lcmt1	leucine carboxyl methyltransferase 1 [Source:MGI Symbol;Acc:MGI:1353593]
48	ENSMUST00000108712.8	18.3748	22.5274	3.67399	6.13158	8.70092e-10	2.84495e-07	ENSMUSG00000001036	13855	Epn2	epsin 2 [Source:MGI Symbol;Acc:MGI:1333766]
49	ENSMUST00000027585.14	46.6296	22.4961	2.78527	8.07681	6.64846e-16	4.70096e-13	ENSMUSG00000026347	72160	Tmem163	transmembrane protein 163 [Source:MGI Symbol;Acc:MGI:1919410]
50	ENSMUST00000133515.2	51.876	22.4879	3.94578	5.69922	1.20359e-08	3.54596e-06	ENSMUSG00000030386	67370	Zfp606	zinc finger protein 606 [Source:MGI Symbol;Acc:MGI:1914620]
51	ENSMUST00000111818.8	28.9588	22.473	4.76848	4.71283	2.44305e-06	0.000444352	ENSMUSG00000027014	80744	Cwc22	CWC22 spliceosome-associated protein [Source:MGI Symbol;Acc:MGI:2136773]
52	ENSMUST00000042084.13	72.3567	22.4443	2.53921	8.83908	9.65079e-19	8.80495e-16	ENSMUSG00000021666	320806	Gfm2	G elongation factor, mitochondrial 2 [Source:MGI Symbol;Acc:MGI:2444783]
53	ENSMUST00000171786.8	498.73	22.4158	2.21491	10.1204	4.48438e-24	7.92699e-21	ENSMUSG00000000568	11991	Hnrnpd	heterogeneous nuclear ribonucleoprotein D [Source:MGI Symbol;Acc:MGI:101947]
54	ENSMUST00000110048.8	77.0257	22.3957	2.69838	8.29969	1.04382e-16	8.08835e-14	ENSMUSG00000020454	74203	Eif4enif1	eukaryotic translation initiation factor 4E nuclear import factor 1 [Source:MGI Symbol;Acc:MGI:1921453]
55	ENSMUST00000108298.9	53.2841	22.3881	4.39072	5.09896	3.41533e-07	7.78999e-05	ENSMUSG00000027699	13605	Ect2	ect2 oncogene [Source:MGI Symbol;Acc:MGI:95281]
56	ENSMUST00000039071.3	255.292	22.3602	2.37213	9.4262	4.25234e-21	5.34528e-18	ENSMUSG00000040373	140723	Cacng5	calcium channel, voltage-dependent, gamma subunit 5 [Source:MGI Symbol;Acc:MGI:2157946]
57	ENSMUST00000118368.8	22.9935	22.2796	3.92745	5.6728	1.40486e-08	4.07524e-06	ENSMUSG00000020415	30939	Pttg1	pituitary tumor-transforming gene 1 [Source:MGI Symbol;Acc:MGI:1353578]
58	ENSMUST00000052029.10	87.2623	22.2485	1.93939	11.4719	1.82603e-30	1.03291e-26	ENSMUSG00000033526	327655	Ppip5k1	diphosphoinositol pentakisphosphate kinase 1 [Source:MGI Symbol;Acc:MGI:2443281]
59	ENSMUST00000120691.9	41.7507	22.2154	2.4762	8.97158	2.92296e-19	2.80238e-16	ENSMUSG00000037098	215445	Rab11fip3	RAB11 family interacting protein 3 (class II) [Source:MGI Symbol;Acc:MGI:2444431]
60	ENSMUST00000226214.2	526.374	22.209	2.16344	10.2656	1.00705e-24	1.89882e-21	ENSMUSG00000022340	319613	Sybu	syntabulin (syntaxin-interacting) [Source:MGI Symbol;Acc:MGI:2442392]
61	ENSMUST00000219368.3	31.5781	22.1909	2.4729	8.97362	2.86927e-19	2.79833e-16	ENSMUSG00000020250	50493	Txnrd1	thioredoxin reductase 1 [Source:MGI Symbol;Acc:MGI:1354175]
62	ENSMUST00000109989.10	71.0747	22.1895	2.72317	8.14841	3.68738e-16	2.81865e-13	ENSMUSG00000020432	21452	Tcn2	transcobalamin 2 [Source:MGI Symbol;Acc:MGI:98534]
63	ENSMUST00000163668.3	138.892	22.1593	1.92242	11.5268	9.66964e-31	6.83716e-27	ENSMUSG00000026860	227700	Sh3glb2	SH3-domain GRB2-like endophilin B2 [Source:MGI Symbol;Acc:MGI:2385131]
64	ENSMUST00000164101.8	41.1922	22.155	5.13616	4.31352	1.60673e-05	0.0021735	ENSMUSG00000004221	16151	Ikbkg	inhibitor of kappaB kinase gamma [Source:MGI Symbol;Acc:MGI:1338074]
65	ENSMUST00000124436.8	155.828	22.1549	4.67405	4.73998	2.13742e-06	0.000395116	ENSMUSG00000053768	66075	Chchd3	coiled-coil-helix-coiled-coil-helix domain containing 3 [Source:MGI Symbol;Acc:MGI:1913325]
66	ENSMUST00000219721.2	66.3308	22.1364	5.09469	4.34498	1.39286e-05	0.00194539	ENSMUSG00000005682	103135	Pan2	PAN2 poly(A) specific ribonuclease subunit [Source:MGI Symbol;Acc:MGI:1918984]
67	ENSMUST00000121429.8	16.0636	22.0436	4.77732	4.61423	3.94564e-06	0.000682535	ENSMUSG00000031310	56364	Zmym3	zinc finger, MYM-type 3 [Source:MGI Symbol;Acc:MGI:1927231]
68	ENSMUST00000076123.12	39.659	22.0399	3.35031	6.57844	4.75398e-11	1.88051e-08	ENSMUSG00000071291	238693	Zfp58	zinc finger protein 58 [Source:MGI Symbol;Acc:MGI:99205]
69	ENSMUST00000065143.14	78.9169	21.9949	4.52664	4.859	1.17982e-06	0.000231284	ENSMUSG00000040363	71458	Bcor	BCL6 interacting corepressor [Source:MGI Symbol;Acc:MGI:1918708]
70	ENSMUST00000239240.2	82.4528	21.9713	2.12913	10.3194	5.75944e-25	1.16353e-21	ENSMUSG00000024776	76630	Stambpl1	STAM binding protein like 1 [Source:MGI Symbol;Acc:MGI:1923880]
71	ENSMUST00000078139.13	30.6632	21.9607	3.2859	6.68333	2.3358e-11	9.93436e-09	ENSMUSG00000028207	65973	Asph	aspartate-beta-hydroxylase [Source:MGI Symbol;Acc:MGI:1914186]
72	ENSMUST00000114537.9	19.9406	21.947	3.29228	6.6662	2.62508e-11	1.09993e-08	ENSMUSG00000018417	17912	Myo1b	myosin IB [Source:MGI Symbol;Acc:MGI:107752]
73	ENSMUST00000025002.3	26.5991	21.9183	2.18758	10.0194	1.25212e-23	1.96743e-20	ENSMUSG00000024175	71840	Tekt4	tektin 4 [Source:MGI Symbol;Acc:MGI:1919090]
74	ENSMUST00000138141.8	20.0757	21.9002	4.52875	4.83581	1.32602e-06	0.000255415	ENSMUSG00000030741	73658	Spns1	spinster homolog 1 [Source:MGI Symbol;Acc:MGI:1920908]
75	ENSMUST00000160222.2	37.3641	21.8618	2.37386	9.20938	3.28027e-20	3.71103e-17	ENSMUSG00000035845	223774	Alg12	asparagine-linked glycosylation 12 (alpha-1,6-mannosyltransferase) [Source:MGI Symbol;Acc:MGI:2385025]
76	ENSMUST00000081318.13	20.31	21.8611	2.93806	7.44064	1.00195e-13	5.44965e-11	ENSMUSG00000023764	78887	Sfi1	Sfi1 homolog, spindle assembly associated (yeast) [Source:MGI Symbol;Acc:MGI:1926137]
77	ENSMUST00000132751.2	32.5964	21.8541	2.35566	9.2773	1.7382e-20	2.09198e-17	ENSMUSG00000040940	16801	Arhgef1	Rho guanine nucleotide exchange factor (GEF) 1 [Source:MGI Symbol;Acc:MGI:1353510]
78	ENSMUST00000120931.2	19.3142	21.8333	3.5557	6.14036	8.23321e-10	2.70767e-07	ENSMUSG00000082241		Gng5-ps	G protein subunit gamma 5, pseudogene [Source:MGI Symbol;Acc:MGI:3783217]
79	ENSMUST00000132906.8	34.1839	21.8326	5.13679	4.25024	2.13542e-05	0.00272054	ENSMUSG00000028923	66147	Necap2	NECAP endocytosis associated 2 [Source:MGI Symbol;Acc:MGI:1913397]
80	ENSMUST00000179191.6	81.4077	21.821	2.36571	9.2239	2.86499e-20	3.30736e-17	ENSMUSG00000010721	56873	Lmbr1	limb region 1 [Source:MGI Symbol;Acc:MGI:1861746]
81	ENSMUST00000102798.8	39.7765	21.8175	4.33809	5.02928	4.92335e-07	0.000106296	ENSMUSG00000006386	21687	Tek	TEK receptor tyrosine kinase [Source:MGI Symbol;Acc:MGI:98664]
82	ENSMUST00000112436.9	471.817	21.8127	2.13127	10.2346	1.38724e-24	2.53131e-21	ENSMUSG00000029505	75560	Ep400	E1A binding protein p400 [Source:MGI Symbol;Acc:MGI:1276124]
83	ENSMUST00000235180.2	36.1875	21.8043	2.47667	8.80391	1.32131e-18	1.14987e-15	ENSMUSG00000024039	12411	Cbs	cystathionine beta-synthase [Source:MGI Symbol;Acc:MGI:88285]
84	ENSMUST00000102735.10	79.4137	21.8038	2.476	8.80606	1.29627e-18	1.1457e-15	ENSMUSG00000026904	94229	Slc4a10	solute carrier family 4, sodium bicarbonate cotransporter-like, member 10 [Source:MGI Symbol;Acc:MGI:2150150]
85	ENSMUST00000127084.8	14.7352	21.8024	3.45166	6.31651	2.67533e-10	9.51778e-08	ENSMUSG00000027195	56348	Hsd17b12	hydroxysteroid (17-beta) dehydrogenase 12 [Source:MGI Symbol;Acc:MGI:1926967]
86	ENSMUST00000065889.10	26.6929	21.7892	2.75942	7.8963	2.87295e-15	1.93466e-12	ENSMUSG00000027014	80744	Cwc22	CWC22 spliceosome-associated protein [Source:MGI Symbol;Acc:MGI:2136773]
87	ENSMUST00000161639.8	136.155	21.7837	3.3296	6.54243	6.05255e-11	2.36116e-08	ENSMUSG00000021666	320806	Gfm2	G elongation factor, mitochondrial 2 [Source:MGI Symbol;Acc:MGI:2444783]
88	ENSMUST00000102761.9	23.403	21.7613	5.13667	4.23647	2.27062e-05	0.00285673	ENSMUSG00000017412	12298	Cacnb4	calcium channel, voltage-dependent, beta 4 subunit [Source:MGI Symbol;Acc:MGI:103301]
89	ENSMUST00000169064.8	35.9609	21.7585	3.21654	6.76457	1.33708e-11	5.90885e-09	ENSMUSG00000027778	68259	Ift80	intraflagellar transport 80 [Source:MGI Symbol;Acc:MGI:1915509]
90	ENSMUST00000197880.5	18.8346	21.7479	3.44845	6.30656	2.85298e-10	1.00237e-07	ENSMUSG00000029560	231834	Snx8	sorting nexin 8 [Source:MGI Symbol;Acc:MGI:2443816]
91	ENSMUST00000107800.3	53.5416	21.6633	2.52531	8.57844	9.61711e-18	8.00002e-15	ENSMUSG00000035601	69934	Trmt10b	tRNA methyltransferase 10B [Source:MGI Symbol;Acc:MGI:1917184]
92	ENSMUST00000080067.13	179.313	21.6479	2.34662	9.22511	2.83281e-20	3.30736e-17	ENSMUSG00000028962	20535	Slc4a2	solute carrier family 4 (anion exchanger), member 2 [Source:MGI Symbol;Acc:MGI:109351]
93	ENSMUST00000209206.2	39.4817	21.6441	2.05503	10.5322	6.13675e-26	1.57787e-22	ENSMUSG00000036712	74256	Cyld	CYLD lysine 63 deubiquitinase [Source:MGI Symbol;Acc:MGI:1921506]
94	ENSMUST00000067886.12	19.7412	21.64	2.43451	8.88886	6.17404e-19	5.82067e-16	ENSMUSG00000005107	117591	Slc2a9	solute carrier family 2 (facilitated glucose transporter), member 9 [Source:MGI Symbol;Acc:MGI:2152844]
95	ENSMUST00000128293.2	23.1987	21.6398	2.66935	8.10677	5.19818e-16	3.76975e-13	ENSMUSG00000004500	243834	Zfp324	zinc finger protein 324 [Source:MGI Symbol;Acc:MGI:2444641]
96	ENSMUST00000170075.9	18.219	21.6251	2.98485	7.24497	4.32547e-13	2.24472e-10	ENSMUSG00000002307	13163	Daxx	Fas death domain-associated protein [Source:MGI Symbol;Acc:MGI:1197015]
97	ENSMUST00000097558.5	17.4633	21.6106	4.4123	4.8978	9.6914e-07	0.00019509	ENSMUSG00000032126	15288	Hmbs	hydroxymethylbilane synthase [Source:MGI Symbol;Acc:MGI:96112]
98	ENSMUST00000200377.5	17.3721	21.6026	3.78705	5.70433	1.16799e-08	3.45908e-06	ENSMUSG00000032952	67489	Ap4b1	adaptor-related protein complex AP-4, beta 1 [Source:MGI Symbol;Acc:MGI:1337130]
99	ENSMUST00000121949.2	24.479	21.5969	2.93436	7.35998	1.83934e-13	9.81548e-11	ENSMUSG00000031657	234549	Heatr3	HEAT repeat containing 3 [Source:MGI Symbol;Acc:MGI:2444491]
100	ENSMUST00000224209.2	69.8418	21.5899	5.13702	4.20281	2.63624e-05	0.00321291	ENSMUSG00000037824	52588	Tspan14	tetraspanin 14 [Source:MGI Symbol;Acc:MGI:1196325]
101	ENSMUST00000144355.8	105.256	21.5507	2.03411	10.5946	3.15522e-26	8.9239e-23	ENSMUSG00000026201	20872	Stk16	serine/threonine kinase 16 [Source:MGI Symbol;Acc:MGI:1313271]
102	ENSMUST00000178982.8	38.4595	21.5449	3.25939	6.6101	3.84068e-11	1.54079e-08	ENSMUSG00000036469	72925	Marchf1	membrane associated ring-CH-type finger 1 [Source:MGI Symbol;Acc:MGI:1920175]
103	ENSMUST00000169627.9	50.4954	21.5346	2.73777	7.86572	3.66981e-15	2.39747e-12	ENSMUSG00000037003	209039	Tns2	tensin 2 [Source:MGI Symbol;Acc:MGI:2387586]
104	ENSMUST00000176013.8	27.6925	21.5048	2.5205	8.53198	1.43868e-17	1.17942e-14	ENSMUSG00000010110	56389	Stx5a	syntaxin 5A [Source:MGI Symbol;Acc:MGI:1928483]
105	ENSMUST00000168776.8	242.722	21.4983	3.01189	7.1378	9.48331e-13	4.5849e-10	ENSMUSG00000116048	18000	Septin2	septin 2 [Source:MGI Symbol;Acc:MGI:97298]
106	ENSMUST00000232236.2	19.9894	21.4931	4.5788	4.69405	2.67848e-06	0.000482519	ENSMUSG00000012114	94112	Med15	mediator complex subunit 15 [Source:MGI Symbol;Acc:MGI:2137379]
107	ENSMUST00000166163.4	87.7567	21.4869	2.06742	10.3931	2.6653e-25	6.28189e-22	ENSMUSG00000056856	74004	Jakmip3	janus kinase and microtubule interacting protein 3 [Source:MGI Symbol;Acc:MGI:1921254]
108	ENSMUST00000170153.2	97.4589	21.4407	2.73177	7.84866	4.20498e-15	2.67257e-12	ENSMUSG00000046761	105732	Fam83h	family with sequence similarity 83, member H [Source:MGI Symbol;Acc:MGI:2145900]
109	ENSMUST00000071944.13	22.232	21.4403	5.13718	4.17356	2.99872e-05	0.003567	ENSMUSG00000029217	21682	Tec	tec protein tyrosine kinase [Source:MGI Symbol;Acc:MGI:98662]
110	ENSMUST00000141595.2	48.4078	21.4349	1.98603	10.7928	3.72211e-27	1.31591e-23	ENSMUSG00000027080	381379	Med19	mediator complex subunit 19 [Source:MGI Symbol;Acc:MGI:1914234]
111	ENSMUST00000154356.8	17.3957	21.4264	4.80821	4.45621	8.34197e-06	0.00127533	ENSMUSG00000006932	12387	Ctnnb1	catenin (cadherin associated protein), beta 1 [Source:MGI Symbol;Acc:MGI:88276]
112	ENSMUST00000109175.9	20.085	21.4132	3.4331	6.23728	4.45234e-10	1.52637e-07	ENSMUSG00000027546	11981	Atp9a	ATPase, class II, type 9A [Source:MGI Symbol;Acc:MGI:1330826]
113	ENSMUST00000077696.13	71.2228	21.3814	2.11715	10.0991	5.57398e-24	9.27347e-21	ENSMUSG00000032816	56741	Igdcc4	immunoglobulin superfamily, DCC subclass, member 4 [Source:MGI Symbol;Acc:MGI:1858497]
114	ENSMUST00000131332.8	14.359	21.3797	3.68298	5.80499	6.43692e-09	1.95759e-06	ENSMUSG00000025287	56360	Acot9	acyl-CoA thioesterase 9 [Source:MGI Symbol;Acc:MGI:1928939]
115	ENSMUST00000098444.9	120.101	21.3787	1.81927	11.7513	6.95661e-32	9.83768e-28	ENSMUSG00000005699	56513	Pard6a	par-6 family cell polarity regulator alpha [Source:MGI Symbol;Acc:MGI:1927223]
116	ENSMUST00000182960.8	34.1128	21.3726	5.13731	4.16027	3.17869e-05	0.00376163	ENSMUSG00000058589	77531	Anks1b	ankyrin repeat and sterile alpha motif domain containing 1B [Source:MGI Symbol;Acc:MGI:1924781]
117	ENSMUST00000222711.2	1488.89	21.3395	2.87915	7.41175	1.24641e-13	6.71468e-11	ENSMUSG00000072825	217882	Cep170b	centrosomal protein 170B [Source:MGI Symbol;Acc:MGI:2145043]
118	ENSMUST00000136630.8	34.9393	21.3064	4.67329	4.55918	5.1353e-06	0.000859418	ENSMUSG00000039660	227695	Spout1	SPOUT domain containing methyltransferase 1 [Source:MGI Symbol;Acc:MGI:106544]
119	ENSMUST00000027688.15	60.4098	21.2719	2.85607	7.44797	9.47907e-14	5.2568e-11	ENSMUSG00000026430	54354	Rassf5	Ras association (RalGDS/AF-6) domain family member 5 [Source:MGI Symbol;Acc:MGI:1926375]
120	ENSMUST00000113422.9	34.1038	21.2596	4.88835	4.34903	1.36744e-05	0.0019247	ENSMUSG00000034551	245596	Hdx	highly divergent homeobox [Source:MGI Symbol;Acc:MGI:2685226]
121	ENSMUST00000115397.8	208.114	21.239	3.38365	6.27696	3.45266e-10	1.19087e-07	ENSMUSG00000033653	209018	Vps8	VPS8 CORVET complex subunit [Source:MGI Symbol;Acc:MGI:2146407]
122	ENSMUST00000073878.12	31.2183	21.1851	2.72348	7.77867	7.32933e-15	4.50642e-12	ENSMUSG00000058454	13360	Dhcr7	7-dehydrocholesterol reductase [Source:MGI Symbol;Acc:MGI:1298378]
123	ENSMUST00000164298.8	12.2497	21.0831	4.73	4.45731	8.29954e-06	0.00127228	ENSMUSG00000022106	105670	Rcbtb2	regulator of chromosome condensation (RCC1) and BTB (POZ) domain containing protein 2 [Source:MGI Symbol;Acc:MGI:1917200]
124	ENSMUST00000113264.9	31.1494	21.0751	5.13805	4.10176	4.10012e-05	0.00471397	ENSMUSG00000064293	269784	Cntn4	contactin 4 [Source:MGI Symbol;Acc:MGI:1095737]
125	ENSMUST00000137931.8	27.7816	20.9559	4.89802	4.27845	1.88199e-05	0.00245412	ENSMUSG00000030881	76932	Arfip2	ADP-ribosylation factor interacting protein 2 [Source:MGI Symbol;Acc:MGI:1924182]
126	ENSMUST00000212811.2	84.22	20.9491	4.21169	4.97404	6.55721e-07	0.000139442	ENSMUSG00000005410	17218	Mcm5	minichromosome maintenance complex component 5 [Source:MGI Symbol;Acc:MGI:103197]
127	ENSMUST00000166608.8	280.149	20.7698	3.0629	6.78109	1.19269e-11	5.35442e-09	ENSMUSG00000025374	69917	Nabp2	nucleic acid binding protein 2 [Source:MGI Symbol;Acc:MGI:1917167]
128	ENSMUST00000110691.10	15.068	20.4174	4.71804	4.32752	1.50798e-05	0.00206539	ENSMUSG00000045410	56043	Akr1e1	aldo-keto reductase family 1, member E1 [Source:MGI Symbol;Acc:MGI:1914758]
129	ENSMUST00000173755.2	117.276	20.3289	2.66701	7.62237	2.49053e-14	1.46749e-11	ENSMUSG00000007659	12048	Bcl2l1	BCL2-like 1 [Source:MGI Symbol;Acc:MGI:88139]
130	ENSMUST00000218372.2	15.5579	20.3093	4.75551	4.27068	1.94874e-05	0.00252248	ENSMUSG00000020076	94213	Ddx50	DExD box helicase 50 [Source:MGI Symbol;Acc:MGI:2182303]
131	ENSMUST00000162053.8	321.764	20.2929	3.21741	6.30721	2.84114e-10	1.00237e-07	ENSMUSG00000024640	107272	Psat1	phosphoserine aminotransferase 1 [Source:MGI Symbol;Acc:MGI:2183441]
132	ENSMUST00000118242.8	61.9612	20.265	2.93375	6.90754	4.93124e-12	2.26781e-09	ENSMUSG00000037736	77569	Limch1	LIM and calponin homology domains 1 [Source:MGI Symbol;Acc:MGI:1924819]
133	ENSMUST00000187296.2	26.5494	20.1151	5.14193	3.91198	9.15442e-05	0.00911671	ENSMUSG00000056673	20592	Kdm5d	lysine (K)-specific demethylase 5D [Source:MGI Symbol;Acc:MGI:99780]
134	ENSMUST00000080754.12	216.432	19.9976	3.27508	6.106	1.02161e-09	3.32117e-07	ENSMUSG00000035934	208076	Pknox2	Pbx/knotted 1 homeobox 2 [Source:MGI Symbol;Acc:MGI:2445415]
135	ENSMUST00000234785.2	38.8437	19.8813	3.10971	6.39328	1.62361e-10	6.00268e-08	ENSMUSG00000002017	72722	Fam98a	family with sequence similarity 98, member A [Source:MGI Symbol;Acc:MGI:1919972]
136	ENSMUST00000173039.9	14.1089	19.8663	3.43515	5.78323	7.32794e-09	2.21664e-06	ENSMUSG00000032422	244962	Snx14	sorting nexin 14 [Source:MGI Symbol;Acc:MGI:2155664]
137	ENSMUST00000118850.8	21.515	19.8075	5.1437	3.85083	0.000117717	0.0113437	ENSMUSG00000055553	75620	Kxd1	KxDL motif containing 1 [Source:MGI Symbol;Acc:MGI:1922870]
138	ENSMUST00000176511.8	64.7039	19.7163	2.93386	6.72026	1.81403e-11	7.83299e-09	ENSMUSG00000006720	193452	Zfp184	zinc finger protein 184 (Kruppel-like) [Source:MGI Symbol;Acc:MGI:1922244]
139	ENSMUST00000020538.13	252.149	19.6417	3.38282	5.8063	6.38692e-09	1.95288e-06	ENSMUSG00000020290	103573	Xpo1	exportin 1 [Source:MGI Symbol;Acc:MGI:2144013]
140	ENSMUST00000192158.6	39.182	18.5363	2.89543	6.40194	1.53419e-10	5.80496e-08	ENSMUSG00000037395	214742	Rcor3	REST corepressor 3 [Source:MGI Symbol;Acc:MGI:2441920]
141	ENSMUST00000232581.2	25.3924	18.5202	3.8762	4.77794	1.77101e-06	0.000332821	ENSMUSG00000022779	21976	Top3b	topoisomerase (DNA) III beta [Source:MGI Symbol;Acc:MGI:1333803]
142	ENSMUST00000125840.8	65.2896	18.3787	3.11823	5.89396	3.77058e-09	1.17838e-06	ENSMUSG00000001034	23939	Mapk7	mitogen-activated protein kinase 7 [Source:MGI Symbol;Acc:MGI:1346347]
143	ENSMUST00000135344.8	8.4044	18.048	5.16129	3.4968	0.000470873	0.0343683	ENSMUSG00000004952	54153	Rasa4	RAS p21 protein activator 4 [Source:MGI Symbol;Acc:MGI:1858600]
144	ENSMUST00000075144.12	49.7147	17.9122	3.29967	5.42848	5.68362e-08	1.53828e-05	ENSMUSG00000025969	18187	Nrp2	neuropilin 2 [Source:MGI Symbol;Acc:MGI:1100492]
145	ENSMUST00000173778.8	33.7808	17.4183	2.94044	5.92369	3.1479e-09	9.89246e-07	ENSMUSG00000015222	17756	Map2	microtubule-associated protein 2 [Source:MGI Symbol;Acc:MGI:97175]
146	ENSMUST00000191747.6	11.7614	16.6511	3.68506	4.51854	6.22688e-06	0.00100925	ENSMUSG00000027763	56758	Mbnl1	muscleblind like splicing factor 1 [Source:MGI Symbol;Acc:MGI:1928482]
147	ENSMUST00000112429.9	27.1632	15.4039	3.89861	3.95114	7.77808e-05	0.00799955	ENSMUSG00000034903	319876	Cobll1	Cobl-like 1 [Source:MGI Symbol;Acc:MGI:2442894]
148	ENSMUST00000102915.10	169.665	11.1429	2.13169	5.22728	1.72026e-07	4.15847e-05	ENSMUSG00000028312	14211	Smc2	structural maintenance of chromosomes 2 [Source:MGI Symbol;Acc:MGI:106067]
149	ENSMUST00000127610.8	1127.39	10.9987	1.26102	8.72206	2.73193e-18	2.34143e-15	ENSMUSG00000020790	11736	Ankfy1	ankyrin repeat and FYVE domain containing 1 [Source:MGI Symbol;Acc:MGI:1337008]
150	ENSMUST00000089207.13	116.547	10.623	2.70264	3.93061	8.47304e-05	0.00860478	ENSMUSG00000068134	104348	Zfp120	zinc finger protein 120 [Source:MGI Symbol;Acc:MGI:1345179]
151	ENSMUST00000041197.13	785.086	10.4823	1.65773	6.32329	2.56044e-10	9.1667e-08	ENSMUSG00000040997	105501	Abhd4	abhydrolase domain containing 4 [Source:MGI Symbol;Acc:MGI:1915938]
152	ENSMUST00000098495.10	76.1438	10.4751	2.56296	4.08711	4.36787e-05	0.00495034	ENSMUSG00000033419	20616	Snap91	synaptosomal-associated protein 91 [Source:MGI Symbol;Acc:MGI:109132]
153	ENSMUST00000115388.9	157.858	10.0436	1.97033	5.0974	3.44354e-07	7.82278e-05	ENSMUSG00000040537	11496	Adam22	a disintegrin and metallopeptidase domain 22 [Source:MGI Symbol;Acc:MGI:1340046]
154	ENSMUST00000122373.2	109.46	9.87037	2.00209	4.93003	8.22149e-07	0.000169729	ENSMUSG00000080242		Atp6v0c-ps2	ATPase, H+ transporting, lysosomal V0 subunit C, pseudogene 2 [Source:MGI Symbol;Acc:MGI:2151816]
155	ENSMUST00000163210.2	333.796	9.84921	2.03834	4.83197	1.35191e-06	0.000259228	ENSMUSG00000006740	16573	Kif5b	kinesin family member 5B [Source:MGI Symbol;Acc:MGI:1098268]
156	ENSMUST00000163764.8	308.816	9.7729	1.92301	5.08209	3.73307e-07	8.34645e-05	ENSMUSG00000025764	269424	Jade1	jade family PHD finger 1 [Source:MGI Symbol;Acc:MGI:1925835]
157	ENSMUST00000175734.2	317.513	9.76585	2.38195	4.09994	4.13265e-05	0.00472258	ENSMUSG00000024347	74002	Psd2	pleckstrin and Sec7 domain containing 2 [Source:MGI Symbol;Acc:MGI:1921252]
158	ENSMUST00000123826.2	70.5809	9.76214	2.11257	4.62098	3.81935e-06	0.000664754	ENSMUSG00000056153	54607	Socs6	suppressor of cytokine signaling 6 [Source:MGI Symbol;Acc:MGI:1924885]
159	ENSMUST00000223181.2	136.333	9.73758	2.60397	3.73952	0.000184373	0.0165232	ENSMUSG00000021171	52635	Esyt2	extended synaptotagmin-like protein 2 [Source:MGI Symbol;Acc:MGI:1261845]
160	ENSMUST00000128087.2	50.4825	9.69781	2.6182	3.704	0.000212227	0.0184123	ENSMUSG00000073468	106489	Sft2d1	SFT2 domain containing 1 [Source:MGI Symbol;Acc:MGI:1918689]
161	ENSMUST00000057272.15	163.674	9.58648	1.38453	6.92401	4.39045e-12	2.03566e-09	ENSMUSG00000037270	229227	4932438A13Rik	RIKEN cDNA 4932438A13 gene [Source:MGI Symbol;Acc:MGI:2444631]
162	ENSMUST00000025862.15	679.378	9.49567	2.234	4.25052	2.13278e-05	0.00272054	ENSMUSG00000024921	67155	Smarca2	SWI/SNF related, matrix associated, actin dependent regulator of chromatin, subfamily a, member 2 [Source:MGI Symbol;Acc:MGI:99603]
163	ENSMUST00000067150.14	227.733	9.38178	2.06656	4.53982	5.63028e-06	0.000928521	ENSMUSG00000054252	14184	Fgfr3	fibroblast growth factor receptor 3 [Source:MGI Symbol;Acc:MGI:95524]
164	ENSMUST00000079244.12	76.0043	9.35703	1.5433	6.06299	1.33615e-09	4.27008e-07	ENSMUSG00000020827	50932	Mink1	misshapen-like kinase 1 (zebrafish) [Source:MGI Symbol;Acc:MGI:1355329]
165	ENSMUST00000198174.2	1870.09	9.3538	1.73461	5.39246	6.95014e-08	1.8201e-05	ENSMUSG00000068823	229663	Csde1	cold shock domain containing E1, RNA binding [Source:MGI Symbol;Acc:MGI:92356]
166	ENSMUST00000160767.2	115.246	9.34341	1.64304	5.68666	1.29546e-08	3.77728e-06	ENSMUSG00000045114	69017	Prrt2	proline-rich transmembrane protein 2 [Source:MGI Symbol;Acc:MGI:1916267]
167	ENSMUST00000182746.2	81.3237	9.22405	1.69339	5.4471	5.11972e-08	1.39904e-05	ENSMUSG00000058447		Gm26920	predicted gene, 26920 [Source:MGI Symbol;Acc:MGI:5504035]
168	ENSMUST00000204056.2	77.37	9.2051	2.18056	4.22144	2.42749e-05	0.00299811	ENSMUSG00000030061	22200	Uba3	ubiquitin-like modifier activating enzyme 3 [Source:MGI Symbol;Acc:MGI:1341217]
169	ENSMUST00000108334.8	69.2001	9.20091	2.17222	4.23572	2.2782e-05	0.0028574	ENSMUSG00000028207	65973	Asph	aspartate-beta-hydroxylase [Source:MGI Symbol;Acc:MGI:1914186]
170	ENSMUST00000215088.2	49.9329	9.16703	2.57137	3.56504	0.000363798	0.0281435	ENSMUSG00000032641	14760	Gpr19	G protein-coupled receptor 19 [Source:MGI Symbol;Acc:MGI:892973]
171	ENSMUST00000235572.2	147.017	9.0879	2.6569	3.42049	0.000625082	0.0428068	ENSMUSG00000039615	56424	Stub1	STIP1 homology and U-Box containing protein 1 [Source:MGI Symbol;Acc:MGI:1891731]
172	ENSMUST00000171769.8	93.8432	9.03631	1.815	4.97868	6.40187e-07	0.000136652	ENSMUSG00000033857	217364	Engase	endo-beta-N-acetylglucosaminidase [Source:MGI Symbol;Acc:MGI:2443788]
173	ENSMUST00000122059.8	174.005	9.02614	1.92226	4.69558	2.65853e-06	0.000480455	ENSMUSG00000039936	18707	Pik3cd	phosphatidylinositol-4,5-bisphosphate 3-kinase catalytic subunit delta [Source:MGI Symbol;Acc:MGI:1098211]
174	ENSMUST00000123418.8	102.107	8.98413	1.41818	6.33497	2.37381e-10	8.59507e-08	ENSMUSG00000031543	11733	Ank1	ankyrin 1, erythroid [Source:MGI Symbol;Acc:MGI:88024]
175	ENSMUST00000064659.6	47.5665	8.95553	2.13288	4.19879	2.68343e-05	0.00325731	ENSMUSG00000052676	215693	Zmat1	zinc finger, matrin type 1 [Source:MGI Symbol;Acc:MGI:2442284]
176	ENSMUST00000108433.8	143.471	8.75646	1.82727	4.79209	1.65054e-06	0.000311215	ENSMUSG00000038178	215113	Slc43a2	solute carrier family 43, member 2 [Source:MGI Symbol;Acc:MGI:2442746]
177	ENSMUST00000112145.3	207.456	8.74092	1.78599	4.89416	9.87285e-07	0.000198038	ENSMUSG00000049176	333605	Frmpd4	FERM and PDZ domain containing 4 [Source:MGI Symbol;Acc:MGI:3042378]
178	ENSMUST00000077128.13	148.537	8.61636	1.71235	5.03189	4.85664e-07	0.000105257	ENSMUSG00000041225	75415	Arhgap12	Rho GTPase activating protein 12 [Source:MGI Symbol;Acc:MGI:1922665]
179	ENSMUST00000121955.8	57.4727	8.59463	1.98236	4.33555	1.45396e-05	0.00200156	ENSMUSG00000022044	56471	Stmn4	stathmin-like 4 [Source:MGI Symbol;Acc:MGI:1931224]
180	ENSMUST00000226308.2	327.253	8.57874	1.56289	5.48902	4.0417e-08	1.12622e-05	ENSMUSG00000044477	21769	Zfand3	zinc finger, AN1-type domain 3 [Source:MGI Symbol;Acc:MGI:1096572]
181	ENSMUST00000039380.9	57.3467	8.57822	1.50112	5.71454	1.10001e-08	3.2749e-06	ENSMUSG00000040055	14623	Gjb6	gap junction protein, beta 6 [Source:MGI Symbol;Acc:MGI:107588]
182	ENSMUST00000125548.8	718.004	8.52875	1.38333	6.16537	7.03186e-10	2.33979e-07	ENSMUSG00000008958	21427	Vps72	vacuolar protein sorting 72 [Source:MGI Symbol;Acc:MGI:1202305]
183	ENSMUST00000209764.2	91.8503	8.50913	2.43326	3.497	0.000470517	0.0343683	ENSMUSG00000052566	170833	Hook2	hook microtubule tethering protein 2 [Source:MGI Symbol;Acc:MGI:2181664]
184	ENSMUST00000232395.2	39.3287	8.49593	1.52298	5.57851	2.4259e-08	6.89564e-06	ENSMUSG00000040785	22129	Ttc3	tetratricopeptide repeat domain 3 [Source:MGI Symbol;Acc:MGI:1276539]
185	ENSMUST00000113889.9	114.578	8.46287	2.02198	4.18543	2.84622e-05	0.003411	ENSMUSG00000026816	70239	Gtf3c5	general transcription factor IIIC, polypeptide 5 [Source:MGI Symbol;Acc:MGI:1917489]
186	ENSMUST00000137634.2	100.339	8.43188	1.75336	4.80898	1.51706e-06	0.000287967	ENSMUSG00000061718	19049	Ppp1r1b	protein phosphatase 1, regulatory inhibitor subunit 1B [Source:MGI Symbol;Acc:MGI:94860]
187	ENSMUST00000033731.4	82.7445	8.32582	2.08253	3.99794	6.38963e-05	0.0067939	ENSMUSG00000031365	27081	Zfp275	zinc finger protein 275 [Source:MGI Symbol;Acc:MGI:1350985]
188	ENSMUST00000207107.2	392.406	8.32415	1.84158	4.52012	6.18052e-06	0.00100462	ENSMUSG00000055670	195018	Zzef1	zinc finger, ZZ-type with EF hand domain 1 [Source:MGI Symbol;Acc:MGI:2444286]
189	ENSMUST00000014089.9	47.4462	8.32287	1.67878	4.9577	7.13323e-07	0.000150559	ENSMUSG00000029510	71951	Gpc2	glypican 2 (cerebroglycan) [Source:MGI Symbol;Acc:MGI:1919201]
190	ENSMUST00000037607.11	262.331	8.31086	2.07323	4.00865	6.10678e-05	0.00657973	ENSMUSG00000028284	26409	Map3k7	mitogen-activated protein kinase kinase kinase 7 [Source:MGI Symbol;Acc:MGI:1346877]
191	ENSMUST00000024974.16	150.37	8.28666	2.15594	3.84363	0.000121227	0.0116621	ENSMUSG00000024158	14651	Hagh	hydroxyacyl glutathione hydrolase [Source:MGI Symbol;Acc:MGI:95745]
192	ENSMUST00000199534.5	70.4587	8.24314	2.07163	3.97905	6.9191e-05	0.00722043	ENSMUSG00000039706	16826	Ldb2	LIM domain binding 2 [Source:MGI Symbol;Acc:MGI:894670]
193	ENSMUST00000021715.6	141.674	8.22496	1.32293	6.21724	5.05987e-10	1.71387e-07	ENSMUSG00000021287	74335	Xrcc3	X-ray repair complementing defective repair in Chinese hamster cells 3 [Source:MGI Symbol;Acc:MGI:1921585]
194	ENSMUST00000100505.3	81.4556	8.1187	2.13061	3.81051	0.000138683	0.0130095	ENSMUSG00000000148	231841	Brat1	BRCA1-associated ATM activator 1 [Source:MGI Symbol;Acc:MGI:1891679]
195	ENSMUST00000021918.10	96.2861	8.10746	1.85039	4.38149	1.17871e-05	0.00169225	ENSMUSG00000021464	26564	Ror2	receptor tyrosine kinase-like orphan receptor 2 [Source:MGI Symbol;Acc:MGI:1347521]
196	ENSMUST00000015234.13	39.3549	8.10616	1.84898	4.38412	1.16457e-05	0.00168048	ENSMUSG00000015090	19215	Ptgds	prostaglandin D2 synthase (brain) [Source:MGI Symbol;Acc:MGI:99261]
197	ENSMUST00000167435.8	1218.79	8.10496	2.01776	4.01681	5.89906e-05	0.0064267	ENSMUSG00000004056	11652	Akt2	thymoma viral proto-oncogene 2 [Source:MGI Symbol;Acc:MGI:104874]
198	ENSMUST00000138160.8	281.902	8.08909	1.3283	6.08983	1.13032e-09	3.65357e-07	ENSMUSG00000022051	12177	Bnip3l	BCL2/adenovirus E1B interacting protein 3-like [Source:MGI Symbol;Acc:MGI:1332659]
199	ENSMUST00000207225.2	305.12	8.08805	2.04311	3.95869	7.53617e-05	0.00776486	ENSMUSG00000039361	233489	Picalm	phosphatidylinositol binding clathrin assembly protein [Source:MGI Symbol;Acc:MGI:2385902]
200	ENSMUST00000153440.8	66.9878	8.07649	1.52324	5.30219	1.1442e-07	2.90237e-05	ENSMUSG00000000148	231841	Brat1	BRCA1-associated ATM activator 1 [Source:MGI Symbol;Acc:MGI:1891679]
201	ENSMUST00000108920.10	59.0854	8.06377	1.65989	4.85801	1.18573e-06	0.000231284	ENSMUSG00000018899	16362	Irf1	interferon regulatory factor 1 [Source:MGI Symbol;Acc:MGI:96590]
202	ENSMUST00000234557.2	80.9626	8.04973	2.06434	3.89943	9.64214e-05	0.00953527	ENSMUSG00000002504	65962	Slc9a3r2	solute carrier family 9 (sodium/hydrogen exchanger), member 3 regulator 2 [Source:MGI Symbol;Acc:MGI:1890662]
203	ENSMUST00000142402.2	81.3654	8.00206	2.16405	3.69772	0.000217544	0.0187872	ENSMUSG00000009828	56542	Cilk1	ciliogenesis associated kinase 1 [Source:MGI Symbol;Acc:MGI:1934157]
204	ENSMUST00000059524.7	24.0004	7.98669	1.79778	4.44253	8.89066e-06	0.00134109	ENSMUSG00000048087	11615	Ahcyl	adenosylhomocysteinase like [Source:MGI Symbol;Acc:MGI:3643647]
205	ENSMUST00000062389.6	26.818	7.97087	1.79721	4.43513	9.20166e-06	0.00137335	ENSMUSG00000024805	76073	Pcgf5	polycomb group ring finger 5 [Source:MGI Symbol;Acc:MGI:1923505]
206	ENSMUST00000105460.8	39.2298	7.9684	2.07803	3.83459	0.000125775	0.0119774	ENSMUSG00000020101	74048	Vsir	V-set immunoregulatory receptor [Source:MGI Symbol;Acc:MGI:1921298]
207	ENSMUST00000106762.8	138.947	7.88116	1.31846	5.97757	2.26494e-09	7.15747e-07	ENSMUSG00000040481	207165	Bptf	bromodomain PHD finger transcription factor [Source:MGI Symbol;Acc:MGI:2444008]
208	ENSMUST00000155266.2	44.8194	7.87561	1.78727	4.40651	1.05047e-05	0.00155553	ENSMUSG00000029499	19301	Pxmp2	peroxisomal membrane protein 2 [Source:MGI Symbol;Acc:MGI:107487]
209	ENSMUST00000168309.8	36.2701	7.85847	1.68089	4.67519	2.93681e-06	0.000525708	ENSMUSG00000032375	208117	Aph1b	aph1 homolog B, gamma secretase subunit [Source:MGI Symbol;Acc:MGI:3522097]
210	ENSMUST00000176128.8	46.8319	7.85601	1.53107	5.13106	2.88114e-07	6.65202e-05	ENSMUSG00000021972	219150	Hmbox1	homeobox containing 1 [Source:MGI Symbol;Acc:MGI:2445066]
211	ENSMUST00000120233.2	51.9055	7.84214	1.74489	4.49435	6.97828e-06	0.00111192	ENSMUSG00000083327		Vcp-rs	valosin containing protein, related sequence [Source:MGI Symbol;Acc:MGI:894298]
212	ENSMUST00000112136.2	109.959	7.83537	1.91094	4.10027	4.12677e-05	0.00472258	ENSMUSG00000027012	13427	Dync1i2	dynein cytoplasmic 1 intermediate chain 2 [Source:MGI Symbol;Acc:MGI:107750]
213	ENSMUST00000112543.9	137.218	7.82573	2.05025	3.81697	0.000135103	0.0127159	ENSMUSG00000020258	235582	Glyctk	glycerate kinase [Source:MGI Symbol;Acc:MGI:2444085]
214	ENSMUST00000229371.2	105.597	7.81541	1.60873	4.85813	1.18501e-06	0.000231284	ENSMUSG00000036061	71726	Smug1	single-strand selective monofunctional uracil DNA glycosylase [Source:MGI Symbol;Acc:MGI:1918976]
215	ENSMUST00000049503.10	276.852	7.76161	2.19169	3.54138	0.000398043	0.0300611	ENSMUSG00000032624	78798	Eml4	echinoderm microtubule associated protein like 4 [Source:MGI Symbol;Acc:MGI:1926048]
216	ENSMUST00000077847.12	54.202	7.73268	2.03397	3.80177	0.000143664	0.0134101	ENSMUSG00000027200	214968	Sema6d	sema domain, transmembrane domain (TM), and cytoplasmic domain, (semaphorin) 6D [Source:MGI Symbol;Acc:MGI:2387661]
217	ENSMUST00000112334.8	256.205	7.69385	1.85683	4.14353	3.42001e-05	0.00401362	ENSMUSG00000040855	194590	Reps2	RALBP1 associated Eps domain containing protein 2 [Source:MGI Symbol;Acc:MGI:2663511]
218	ENSMUST00000074225.11	31.5313	7.60683	2.16462	3.51417	0.000441134	0.0327469	ENSMUSG00000022212	12891	Cpne6	copine VI [Source:MGI Symbol;Acc:MGI:1334445]
219	ENSMUST00000033378.13	93.1624	7.5651	1.32832	5.69525	1.23192e-08	3.6106e-06	ENSMUSG00000010476	13593	Ebf3	early B cell factor 3 [Source:MGI Symbol;Acc:MGI:894289]
220	ENSMUST00000126494.8	69.284	7.5571	1.89495	3.98801	6.6629e-05	0.00699246	ENSMUSG00000041594	70551	Tmtc4	transmembrane and tetratricopeptide repeat containing 4 [Source:MGI Symbol;Acc:MGI:1921050]
221	ENSMUST00000161273.8	232.779	7.54106	1.91655	3.93471	8.32969e-05	0.00847441	ENSMUSG00000029406	19679	Pitpnm2	phosphatidylinositol transfer protein, membrane-associated 2 [Source:MGI Symbol;Acc:MGI:1336192]
222	ENSMUST00000188111.7	104.221	7.5028	1.88577	3.97864	6.93118e-05	0.00722043	ENSMUSG00000045411	668661	2410002F23Rik	RIKEN cDNA 2410002F23 gene [Source:MGI Symbol;Acc:MGI:1914226]
223	ENSMUST00000211710.2	48.947	7.50209	1.88746	3.97471	7.04664e-05	0.00731739	ENSMUSG00000110277	108168395	Gm45871	predicted gene 45871 [Source:MGI Symbol;Acc:MGI:5804986]
224	ENSMUST00000198199.5	24.7024	7.48305	1.62289	4.61094	4.0086e-06	0.000691313	ENSMUSG00000005583	17260	Mef2c	myocyte enhancer factor 2C [Source:MGI Symbol;Acc:MGI:99458]
225	ENSMUST00000064536.13	271.45	7.40018	1.50742	4.90918	9.14597e-07	0.000186098	ENSMUSG00000052593	11491	Adam17	a disintegrin and metallopeptidase domain 17 [Source:MGI Symbol;Acc:MGI:1096335]
226	ENSMUST00000149850.8	202.753	7.38372	2.12241	3.47893	0.000503427	0.036184	ENSMUSG00000036281	227644	Snapc4	small nuclear RNA activating complex, polypeptide 4 [Source:MGI Symbol;Acc:MGI:2443935]
227	ENSMUST00000115258.9	189.527	7.37452	2.12496	3.47042	0.000519639	0.0372075	ENSMUSG00000036699	72693	Zcchc12	zinc finger, CCHC domain containing 12 [Source:MGI Symbol;Acc:MGI:1919943]
228	ENSMUST00000029376.13	59.889	7.36888	1.36576	5.39545	6.83536e-08	1.80677e-05	ENSMUSG00000027800	17112	Tm4sf1	transmembrane 4 superfamily member 1 [Source:MGI Symbol;Acc:MGI:104678]
229	ENSMUST00000191891.2	40.1335	7.3596	1.65275	4.45295	8.4699e-06	0.0012914	ENSMUSG00000026554	98193	Dcaf8	DDB1 and CUL4 associated factor 8 [Source:MGI Symbol;Acc:MGI:91860]
230	ENSMUST00000113489.8	51.216	7.35952	2.02318	3.63759	0.000275199	0.0226593	ENSMUSG00000024949	22668	Sf1	splicing factor 1 [Source:MGI Symbol;Acc:MGI:1095403]
231	ENSMUST00000053459.15	107.559	7.3556	1.33232	5.52091	3.37244e-08	9.44384e-06	ENSMUSG00000021411	66895	Pxdc1	PX domain containing 1 [Source:MGI Symbol;Acc:MGI:1914145]
232	ENSMUST00000175783.3	115.268	7.29187	2.04555	3.56476	0.000364195	0.0281435	ENSMUSG00000046982	110796	Tshz1	teashirt zinc finger family member 1 [Source:MGI Symbol;Acc:MGI:1346031]
233	ENSMUST00000035083.8	63.0963	7.27239	1.85304	3.92456	8.68873e-05	0.00877655	ENSMUSG00000032502	20840	Stac	src homology three (SH3) and cysteine rich domain [Source:MGI Symbol;Acc:MGI:1201400]
234	ENSMUST00000084662.12	49.4254	7.27019	1.81043	4.01573	5.92619e-05	0.00643418	ENSMUSG00000036052	56323	Dnajb5	DnaJ heat shock protein family (Hsp40) member B5 [Source:MGI Symbol;Acc:MGI:1930018]
235	ENSMUST00000170243.8	138.795	7.267	1.53848	4.72349	2.31837e-06	0.000425781	ENSMUSG00000000420	14423	Galnt1	polypeptide N-acetylgalactosaminyltransferase 1 [Source:MGI Symbol;Acc:MGI:894693]
236	ENSMUST00000138060.3	33.329	7.26046	1.37918	5.26431	1.40714e-07	3.47582e-05	ENSMUSG00000035642	66273	Aamdc	adipogenesis associated Mth938 domain containing [Source:MGI Symbol;Acc:MGI:1913523]
237	ENSMUST00000117593.8	28.1845	7.24321	1.51036	4.79569	1.62117e-06	0.0003067	ENSMUSG00000014767	21374	Tbp	TATA box binding protein [Source:MGI Symbol;Acc:MGI:101838]
238	ENSMUST00000153592.2	48.9318	7.23194	2.06511	3.50196	0.000461855	0.033841	ENSMUSG00000028673	71665	Fuca1	fucosidase, alpha-L- 1, tissue [Source:MGI Symbol;Acc:MGI:95593]
239	ENSMUST00000111354.2	31.1116	7.20284	1.79916	4.00343	6.24298e-05	0.00669799	ENSMUSG00000002108	22259	Nr1h3	nuclear receptor subfamily 1, group H, member 3 [Source:MGI Symbol;Acc:MGI:1352462]
240	ENSMUST00000143657.8	10.6295	7.20123	1.91347	3.76344	0.000167595	0.0152906	ENSMUSG00000002395	67023	Use1	unconventional SNARE in the ER 1 homolog (S. cerevisiae) [Source:MGI Symbol;Acc:MGI:1914273]
241	ENSMUST00000045477.6	71.9212	7.19405	1.8904	3.80558	0.000141473	0.0132274	ENSMUSG00000039954	269019	Stk32a	serine/threonine kinase 32A [Source:MGI Symbol;Acc:MGI:2442403]
242	ENSMUST00000199496.2	58.174	7.15675	1.7963	3.98415	6.77222e-05	0.00709403	ENSMUSG00000033434	107999	Gtpbp6	GTP binding protein 6 (putative) [Source:MGI Symbol;Acc:MGI:1306825]
243	ENSMUST00000196493.5	29.8228	7.13855	1.60744	4.44094	8.95664e-06	0.00134745	ENSMUSG00000005583	17260	Mef2c	myocyte enhancer factor 2C [Source:MGI Symbol;Acc:MGI:99458]
244	ENSMUST00000099355.12	26.1875	7.12534	1.44498	4.9311	8.1766e-07	0.00016942	ENSMUSG00000019961	21917	Tmpo	thymopoietin [Source:MGI Symbol;Acc:MGI:106920]
245	ENSMUST00000134257.8	38.691	7.1227	1.59217	4.47359	7.69179e-06	0.00119593	ENSMUSG00000031105	20523	Slc25a14	solute carrier family 25 (mitochondrial carrier, brain), member 14 [Source:MGI Symbol;Acc:MGI:1330823]
246	ENSMUST00000030518.16	21.8106	7.09352	2.07256	3.42258	0.000620287	0.0426469	ENSMUSG00000028745	12345	Capzb	capping protein (actin filament) muscle Z-line, beta [Source:MGI Symbol;Acc:MGI:104652]
247	ENSMUST00000209445.2	10.3871	7.02869	1.74052	4.03827	5.38464e-05	0.00593738	ENSMUSG00000089847	14356	Timm10b	translocase of inner mitochondrial membrane 10B [Source:MGI Symbol;Acc:MGI:1315196]
248	ENSMUST00000213836.2	64.0769	7.00333	2.04931	3.4174	0.00063222	0.0429833	ENSMUSG00000039697	211329	Ncoa7	nuclear receptor coactivator 7 [Source:MGI Symbol;Acc:MGI:2444847]
249	ENSMUST00000141815.3	61.4073	6.97259	1.54412	4.51559	6.31414e-06	0.00101757	ENSMUSG00000053390	240067	Zfp952	zinc finger protein 952 [Source:MGI Symbol;Acc:MGI:2441928]
250	ENSMUST00000235088.2	44.8237	6.9563	1.86682	3.72629	0.00019432	0.0172018	ENSMUSG00000024012	56462	Mtch1	mitochondrial carrier 1 [Source:MGI Symbol;Acc:MGI:1929261]
251	ENSMUST00000087933.10	75.4556	6.94438	1.81707	3.82175	0.00013251	0.0125135	ENSMUSG00000041763	22019	Tpp2	tripeptidyl peptidase II [Source:MGI Symbol;Acc:MGI:102724]
252	ENSMUST00000193839.6	69.475	6.91611	1.98407	3.48582	0.000490629	0.0356194	ENSMUSG00000103442	116731	Pcdha1	protocadherin alpha 1 [Source:MGI Symbol;Acc:MGI:2150982]
253	ENSMUST00000203268.2	16.2274	6.88617	1.41606	4.86289	1.15682e-06	0.000228799	ENSMUSG00000030304	67456	Ergic2	ERGIC and golgi 2 [Source:MGI Symbol;Acc:MGI:1914706]
254	ENSMUST00000129727.2	177.991	6.86003	1.46991	4.66697	3.0568e-06	0.00054546	ENSMUSG00000040249	16971	Lrp1	low density lipoprotein receptor-related protein 1 [Source:MGI Symbol;Acc:MGI:96828]
255	ENSMUST00000203517.3	83.3496	6.85319	1.75768	3.899	9.65904e-05	0.00953531	ENSMUSG00000030231	109135	Plekha5	pleckstrin homology domain containing, family A member 5 [Source:MGI Symbol;Acc:MGI:1923802]
256	ENSMUST00000172618.8	36.8891	6.82315	1.48111	4.60679	4.0894e-06	0.000703103	ENSMUSG00000015120	22196	Ube2i	ubiquitin-conjugating enzyme E2I [Source:MGI Symbol;Acc:MGI:107365]
257	ENSMUST00000108176.9	18.6703	6.80754	1.9684	3.45841	0.000543368	0.0384202	ENSMUSG00000036931	243910	Nfkbid	nuclear factor of kappa light polypeptide gene enhancer in B cells inhibitor, delta [Source:MGI Symbol;Acc:MGI:3041243]
258	ENSMUST00000151238.8	17.3279	6.79405	1.48633	4.57104	4.85311e-06	0.000819466	ENSMUSG00000028470	68917	Hint2	histidine triad nucleotide binding protein 2 [Source:MGI Symbol;Acc:MGI:1916167]
259	ENSMUST00000090750.12	168.067	6.78673	1.99578	3.40054	0.00067253	0.0451273	ENSMUSG00000038170	83679	Pde4dip	phosphodiesterase 4D interacting protein (myomegalin) [Source:MGI Symbol;Acc:MGI:1891434]
260	ENSMUST00000144382.8	341.415	6.73664	1.95917	3.43851	0.000584922	0.040697	ENSMUSG00000034595	76448	Ppp1r18	protein phosphatase 1, regulatory subunit 18 [Source:MGI Symbol;Acc:MGI:1923698]
261	ENSMUST00000212750.2	122.379	6.73442	1.78791	3.76664	0.000165459	0.0151201	ENSMUSG00000046707	13000	Csnk2a2	casein kinase 2, alpha prime polypeptide [Source:MGI Symbol;Acc:MGI:88547]
262	ENSMUST00000139306.2	34.5718	6.67882	1.64733	4.05432	5.02803e-05	0.00558773	ENSMUSG00000038400	65112	Pmepa1	prostate transmembrane protein, androgen induced 1 [Source:MGI Symbol;Acc:MGI:1929600]
263	ENSMUST00000094816.3	64.193	6.65525	1.81309	3.67067	0.000241919	0.020455	ENSMUSG00000006019	71723	Dhx34	DEAH (Asp-Glu-Ala-His) box polypeptide 34 [Source:MGI Symbol;Acc:MGI:1918973]
264	ENSMUST00000126374.3	100.347	6.64293	1.97387	3.36543	0.000764237	0.049462	ENSMUSG00000022957	16443	Itsn1	intersectin 1 (SH3 domain protein 1A) [Source:MGI Symbol;Acc:MGI:1338069]
265	ENSMUST00000139991.2	28.2268	6.63758	1.70719	3.88801	0.000101069	0.00989112	ENSMUSG00000020303	20856	Stc2	stanniocalcin 2 [Source:MGI Symbol;Acc:MGI:1316731]
266	ENSMUST00000113371.8	100.47	6.61723	1.77132	3.73577	0.000187144	0.0167235	ENSMUSG00000025597	237010	Klhl4	kelch-like 4 [Source:MGI Symbol;Acc:MGI:2442829]
267	ENSMUST00000227139.2	149.53	6.6131	1.90696	3.46788	0.000524586	0.037393	ENSMUSG00000022223	654795	Sdr39u1	short chain dehydrogenase/reductase family 39U, member 1 [Source:MGI Symbol;Acc:MGI:1916876]
268	ENSMUST00000213490.2	51.8633	6.60515	1.64798	4.00804	6.12255e-05	0.00658418	ENSMUSG00000004360	212448	9330159F19Rik	RIKEN cDNA 9330159F19 gene [Source:MGI Symbol;Acc:MGI:3036239]
269	ENSMUST00000159443.2	17.8598	6.57287	1.80303	3.64545	0.000266925	0.0221391	ENSMUSG00000024231	71745	Cul2	cullin 2 [Source:MGI Symbol;Acc:MGI:1918995]
270	ENSMUST00000068973.11	124.906	6.56939	1.90309	3.45195	0.000556552	0.0391566	ENSMUSG00000055407	17760	Map6	microtubule-associated protein 6 [Source:MGI Symbol;Acc:MGI:1201690]
271	ENSMUST00000170126.2	11.615	6.54386	1.63511	4.00208	6.27886e-05	0.00671398	ENSMUSG00000022621	68708	Rabl2	RAB, member RAS oncogene family-like 2 [Source:MGI Symbol;Acc:MGI:1915958]
272	ENSMUST00000117295.2	168.783	6.52331	1.59058	4.10122	4.10972e-05	0.00471543	ENSMUSG00000081684		Rps2-ps13	ribosomal protein S2, pseudogene 13 [Source:MGI Symbol;Acc:MGI:3705640]
273	ENSMUST00000173108.8	8.57639	6.51836	1.84611	3.53087	0.000414196	0.0310735	ENSMUSG00000030707	12721	Coro1a	coronin, actin binding protein 1A [Source:MGI Symbol;Acc:MGI:1345961]
274	ENSMUST00000152136.8	20.9243	6.50454	1.85675	3.50319	0.000459725	0.0337287	ENSMUSG00000073856	434232	Iqck	IQ motif containing K [Source:MGI Symbol;Acc:MGI:3612188]
275	ENSMUST00000196483.5	66.5053	6.48245	1.85305	3.49826	0.000468313	0.0342698	ENSMUSG00000039753	242960	Fbxl5	F-box and leucine-rich repeat protein 5 [Source:MGI Symbol;Acc:MGI:2152883]
276	ENSMUST00000113438.8	20.9594	6.45655	1.79987	3.58724	0.000334203	0.0263294	ENSMUSG00000030022	101401	Adamts9	a disintegrin-like and metallopeptidase (reprolysin type) with thrombospondin type 1 motif, 9 [Source:MGI Symbol;Acc:MGI:1916320]
277	ENSMUST00000108337.8	119.828	6.44335	1.70442	3.78038	0.00015659	0.0144733	ENSMUSG00000028207	65973	Asph	aspartate-beta-hydroxylase [Source:MGI Symbol;Acc:MGI:1914186]
278	ENSMUST00000206418.2	28.7624	6.42387	1.73719	3.69785	0.000217434	0.0187872	ENSMUSG00000055652	207952	Klhl25	kelch-like 25 [Source:MGI Symbol;Acc:MGI:2668031]
279	ENSMUST00000102768.8	87.8147	6.41114	1.29752	4.94107	7.76932e-07	0.000162169	ENSMUSG00000036249	71684	Rbm43	RNA binding motif protein 43 [Source:MGI Symbol;Acc:MGI:1918934]
280	ENSMUST00000113557.8	34.5387	6.40629	1.73703	3.68807	0.00022596	0.0193369	ENSMUSG00000033792	11977	Atp7a	ATPase, Cu++ transporting, alpha polypeptide [Source:MGI Symbol;Acc:MGI:99400]
281	ENSMUST00000169604.8	38.9222	6.38183	1.78982	3.56563	0.000362988	0.0281435	ENSMUSG00000033029	27660	1700088E04Rik	RIKEN cDNA 1700088E04 gene [Source:MGI Symbol;Acc:MGI:1920774]
282	ENSMUST00000190827.7	153.33	6.37924	1.48801	4.28711	1.81013e-05	0.0023812	ENSMUSG00000037428	381677	Vgf	VGF nerve growth factor inducible [Source:MGI Symbol;Acc:MGI:1343180]
283	ENSMUST00000137865.8	58.8813	6.3747	1.61876	3.93801	8.21596e-05	0.00838888	ENSMUSG00000028759	15441	Hp1bp3	heterochromatin protein 1, binding protein 3 [Source:MGI Symbol;Acc:MGI:109369]
284	ENSMUST00000191683.6	25.6689	6.35996	1.55946	4.07832	4.53625e-05	0.00510134	ENSMUSG00000025909	71096	Sntg1	syntrophin, gamma 1 [Source:MGI Symbol;Acc:MGI:1918346]
285	ENSMUST00000141291.3	34.1514	6.33791	1.42057	4.46152	8.13808e-06	0.00125433	ENSMUSG00000028906	269587	Epb41	erythrocyte membrane protein band 4.1 [Source:MGI Symbol;Acc:MGI:95401]
286	ENSMUST00000216081.2	23.1714	6.30655	1.38322	4.55934	5.13155e-06	0.000859418	ENSMUSG00000037949	102566	Ano10	anoctamin 10 [Source:MGI Symbol;Acc:MGI:2143103]
287	ENSMUST00000212564.2	4.75096	6.27605	1.7046	3.68183	0.000231565	0.019727	ENSMUSG00000042870	21968	Tom1	target of myb1 trafficking protein [Source:MGI Symbol;Acc:MGI:1338026]
288	ENSMUST00000127363.2	27.5427	6.24824	1.5482	4.03581	5.4414e-05	0.00598778	ENSMUSG00000030400	13871	Ercc2	excision repair cross-complementing rodent repair deficiency, complementation group 2 [Source:MGI Symbol;Acc:MGI:95413]
289	ENSMUST00000133776.2	32.8399	6.24659	1.60961	3.8808	0.000104115	0.0101541	ENSMUSG00000029629	75725	Phf14	PHD finger protein 14 [Source:MGI Symbol;Acc:MGI:1923539]
290	ENSMUST00000140593.9	46.0758	6.23601	1.77062	3.52193	0.000428425	0.0319804	ENSMUSG00000030986	101437	Dhx32	DEAH (Asp-Glu-Ala-His) box polypeptide 32 [Source:MGI Symbol;Acc:MGI:2141813]
291	ENSMUST00000096194.9	196.603	6.22785	1.7408	3.57758	0.000346789	0.0271696	ENSMUSG00000024754	83921	Cemip2	cell migration inducing hyaluronidase 2 [Source:MGI Symbol;Acc:MGI:1890373]
292	ENSMUST00000237838.2	39.8817	6.21825	1.68527	3.68977	0.000224457	0.0192373	ENSMUSG00000024927	19697	Rela	v-rel reticuloendotheliosis viral oncogene homolog A (avian) [Source:MGI Symbol;Acc:MGI:103290]
293	ENSMUST00000164791.8	8.69801	6.21446	1.42033	4.37536	1.21231e-05	0.00173609	ENSMUSG00000020407	22271	Upp1	uridine phosphorylase 1 [Source:MGI Symbol;Acc:MGI:1097668]
294	ENSMUST00000182207.8	91.7508	6.18842	1.83272	3.37664	0.00073378	0.0482454	ENSMUSG00000069601	11735	Ank3	ankyrin 3, epithelial [Source:MGI Symbol;Acc:MGI:88026]
295	ENSMUST00000203802.3	9.74015	6.16812	1.67432	3.68396	0.000229637	0.0196218	ENSMUSG00000024104	28006	Washc2	WASH complex subunit 2 [Source:MGI Symbol;Acc:MGI:106463]
296	ENSMUST00000182577.2	22.2519	6.16657	1.30638	4.72036	2.35427e-06	0.000430977	ENSMUSG00000046056	282619	Sbsn	suprabasin [Source:MGI Symbol;Acc:MGI:2446326]
297	ENSMUST00000121229.2	9.96063	6.16086	1.82736	3.37146	0.000747718	0.048953	ENSMUSG00000085666		Tdg-ps2	thymine DNA glycosylase, pseudogene 2 [Source:MGI Symbol;Acc:MGI:3704357]
298	ENSMUST00000220912.2	82.9188	6.1515	1.48817	4.13361	3.57113e-05	0.00416504	ENSMUSG00000035954	238130	Dock4	dedicator of cytokinesis 4 [Source:MGI Symbol;Acc:MGI:1918006]
299	ENSMUST00000214374.2	225.367	6.12514	1.747	3.50609	0.00045475	0.0335377	ENSMUSG00000030592	20190	Ryr1	ryanodine receptor 1, skeletal muscle [Source:MGI Symbol;Acc:MGI:99659]
300	ENSMUST00000216654.2	10.1735	6.12113	1.67138	3.66233	0.000249935	0.020976	ENSMUSG00000044624	237300	Gm4922	predicted gene 4922 [Source:MGI Symbol;Acc:MGI:3644318]
301	ENSMUST00000149710.8	18.0516	6.11785	1.61088	3.79784	0.000145963	0.0135799	ENSMUSG00000020672	268534	Sntg2	syntrophin, gamma 2 [Source:MGI Symbol;Acc:MGI:1919541]
302	ENSMUST00000238706.2	9.25087	6.10787	1.63871	3.72723	0.000193596	0.0171645	ENSMUSG00000050891	69694	Tatdn1	TatD DNase domain containing 1 [Source:MGI Symbol;Acc:MGI:1916944]
303	ENSMUST00000119256.8	44.2936	6.09849	1.63727	3.72478	0.000195484	0.0172347	ENSMUSG00000002459	58175	Rgs20	regulator of G-protein signaling 20 [Source:MGI Symbol;Acc:MGI:1929866]
304	ENSMUST00000199498.5	168.095	6.08015	1.41328	4.30217	1.69136e-05	0.00227582	ENSMUSG00000032479	17758	Map4	microtubule-associated protein 4 [Source:MGI Symbol;Acc:MGI:97178]
305	ENSMUST00000098971.11	123.831	6.06603	1.66496	3.64336	0.000269101	0.0222543	ENSMUSG00000038685	269400	Rtel1	regulator of telomere elongation helicase 1 [Source:MGI Symbol;Acc:MGI:2139369]
306	ENSMUST00000143180.8	222.969	6.05016	1.68734	3.58563	0.000336267	0.0264184	ENSMUSG00000032507	72179	Fbxl2	F-box and leucine-rich repeat protein 2 [Source:MGI Symbol;Acc:MGI:1919429]
307	ENSMUST00000155410.8	16.1823	6.04524	1.513	3.99552	6.45511e-05	0.00683783	ENSMUSG00000019802	140740	Sec63	SEC63-like (S. cerevisiae) [Source:MGI Symbol;Acc:MGI:2155302]
308	ENSMUST00000126996.2	4.66316	6.01548	1.64098	3.66579	0.000246576	0.0207557	ENSMUSG00000040250	71177	Ints13	integrator complex subunit 13 [Source:MGI Symbol;Acc:MGI:1918427]
309	ENSMUST00000160666.2	8.56046	6.01198	1.64332	3.65844	0.000253753	0.0211399	ENSMUSG00000030329	319352	Pianp	PILR alpha associated neural protein [Source:MGI Symbol;Acc:MGI:2441908]
310	ENSMUST00000153462.8	7.18856	5.97503	1.60644	3.71942	0.000199678	0.0175116	ENSMUSG00000005936	66989	Kctd20	potassium channel tetramerisation domain containing 20 [Source:MGI Symbol;Acc:MGI:1914239]
311	ENSMUST00000112643.2	19.0872	5.9616	1.37458	4.33702	1.44427e-05	0.00200095	ENSMUSG00000026389	68428	Steap3	STEAP family member 3 [Source:MGI Symbol;Acc:MGI:1915678]
312	ENSMUST00000021844.15	36.5234	5.95104	1.67487	3.55313	0.000380677	0.0290991	ENSMUSG00000021408	19766	Ripk1	receptor (TNFRSF)-interacting serine-threonine kinase 1 [Source:MGI Symbol;Acc:MGI:108212]
313	ENSMUST00000217907.2	13.1823	5.93486	1.53684	3.86174	0.000112585	0.0108863	ENSMUSG00000020598	319504	Nrcam	neuronal cell adhesion molecule [Source:MGI Symbol;Acc:MGI:104750]
314	ENSMUST00000118998.2	8.22231	5.91044	1.61072	3.66943	0.000243091	0.0204928	ENSMUSG00000080893		Ndufa12-ps	NADH:ubiquinone oxidoreductase subunit A12, pseudogene [Source:MGI Symbol;Acc:MGI:3801934]
315	ENSMUST00000220841.2	4.15468	5.88282	1.59033	3.69913	0.000216339	0.0187403	ENSMUSG00000021079	30056	Timm9	translocase of inner mitochondrial membrane 9 [Source:MGI Symbol;Acc:MGI:1353436]
316	ENSMUST00000238609.2	34.4046	5.855	1.56484	3.7416	0.000182853	0.016444	ENSMUSG00000028637	73332	Ccdc30	coiled-coil domain containing 30 [Source:MGI Symbol;Acc:MGI:1920582]
317	ENSMUST00000176272.2	64.1252	5.83098	1.65068	3.53247	0.000411698	0.0309682	ENSMUSG00000028059	16800	Arhgef2	rho/rac guanine nucleotide exchange factor (GEF) 2 [Source:MGI Symbol;Acc:MGI:103264]
318	ENSMUST00000023123.15	130.192	5.83023	1.42726	4.08491	4.40936e-05	0.00497844	ENSMUSG00000022483	12824	Col2a1	collagen, type II, alpha 1 [Source:MGI Symbol;Acc:MGI:88452]
319	ENSMUST00000177293.8	109.426	5.82199	1.47618	3.94396	8.01457e-05	0.0082129	ENSMUSG00000032570	235574	Atp2c1	ATPase, Ca++-sequestering [Source:MGI Symbol;Acc:MGI:1889008]
320	ENSMUST00000120854.8	27.3903	5.81701	1.72417	3.3738	0.00074139	0.048595	ENSMUSG00000090150	102632	Acad11	acyl-Coenzyme A dehydrogenase family, member 11 [Source:MGI Symbol;Acc:MGI:2143169]
321	ENSMUST00000160358.2	7.60673	5.77877	1.36609	4.23016	2.33522e-05	0.00291599	ENSMUSG00000039488	244682	Cntn5	contactin 5 [Source:MGI Symbol;Acc:MGI:3042287]
322	ENSMUST00000199069.2	23.7689	5.76598	1.57608	3.65844	0.000253757	0.0211399	ENSMUSG00000029716	50765	Tfr2	transferrin receptor 2 [Source:MGI Symbol;Acc:MGI:1354956]
323	ENSMUST00000221211.2	35.6503	5.70095	1.56844	3.63478	0.000278216	0.0228412	ENSMUSG00000041645	27225	Ddx24	DEAD box helicase 24 [Source:MGI Symbol;Acc:MGI:1351337]
324	ENSMUST00000238059.2	7.52583	5.68665	1.55841	3.649	0.000263262	0.0218674	ENSMUSG00000036501	225358	Fam13b	family with sequence similarity 13, member B [Source:MGI Symbol;Acc:MGI:2447834]
325	ENSMUST00000198664.5	29.804	5.66349	1.52268	3.71943	0.000199672	0.0175116	ENSMUSG00000000915	29816	Hip1r	huntingtin interacting protein 1 related [Source:MGI Symbol;Acc:MGI:1352504]
326	ENSMUST00000239489.2	46.8226	5.63426	1.44126	3.90925	9.25822e-05	0.00920388	ENSMUSG00000016028	12614	Celsr1	cadherin, EGF LAG seven-pass G-type receptor 1 [Source:MGI Symbol;Acc:MGI:1100883]
327	ENSMUST00000129199.8	42.6015	5.60141	1.58615	3.53146	0.000413275	0.0310456	ENSMUSG00000022750	224023	Klhl22	kelch-like 22 [Source:MGI Symbol;Acc:MGI:1337995]
328	ENSMUST00000205367.2	7.51496	5.60023	1.42557	3.92842	8.55075e-05	0.00865262	ENSMUSG00000045598	233887	Zfp553	zinc finger protein 553 [Source:MGI Symbol;Acc:MGI:2384725]
329	ENSMUST00000034961.6	90.4142	5.59601	1.63522	3.42217	0.00062124	0.0426469	ENSMUSG00000032394	19289	Igdcc3	immunoglobulin superfamily, DCC subclass, member 3 [Source:MGI Symbol;Acc:MGI:1202390]
330	ENSMUST00000233309.2	20.4977	5.5801	1.34848	4.13806	3.50249e-05	0.00409342	ENSMUSG00000024219	224650	Anks1	ankyrin repeat and SAM domain containing 1 [Source:MGI Symbol;Acc:MGI:2446180]
331	ENSMUST00000120557.2	260.109	5.5686	1.61182	3.45484	0.000550611	0.0388837	ENSMUSG00000084349		Rpl3-ps1	ribosomal protein L3, pseudogene 1 [Source:MGI Symbol;Acc:MGI:3644217]
332	ENSMUST00000238821.2	93.4126	5.55154	1.64992	3.36474	0.000766169	0.0495019	ENSMUSG00000034312	232227	Iqsec1	IQ motif and Sec7 domain 1 [Source:MGI Symbol;Acc:MGI:1196356]
333	ENSMUST00000168350.8	14.8403	5.52351	1.29285	4.27235	1.93428e-05	0.00251527	ENSMUSG00000060147	20719	Serpinb6a	serine (or cysteine) peptidase inhibitor, clade B, member 6a [Source:MGI Symbol;Acc:MGI:103123]
334	ENSMUST00000143177.2	9.84946	5.52231	1.44258	3.82807	0.000129153	0.0122373	ENSMUSG00000003518	72349	Dusp3	dual specificity phosphatase 3 (vaccinia virus phosphatase VH1-related) [Source:MGI Symbol;Acc:MGI:1919599]
335	ENSMUST00000144066.8	8.85563	5.50141	1.52522	3.60696	0.000309808	0.0248224	ENSMUSG00000037143	78774	Cfap61	cilia and flagella associated protein 61 [Source:MGI Symbol;Acc:MGI:1926024]
336	ENSMUST00000150386.8	13.0727	5.4849	1.393	3.93746	8.23495e-05	0.00839312	ENSMUSG00000028013	74776	Ppa2	pyrophosphatase (inorganic) 2 [Source:MGI Symbol;Acc:MGI:1922026]
337	ENSMUST00000196095.5	43.808	5.45851	1.42345	3.83469	0.00012572	0.0119774	ENSMUSG00000025747	22171	Tyms	thymidylate synthase [Source:MGI Symbol;Acc:MGI:98878]
338	ENSMUST00000205806.2	7.70263	5.43965	1.59671	3.40678	0.000657353	0.0443768	ENSMUSG00000030677	110033	Kif22	kinesin family member 22 [Source:MGI Symbol;Acc:MGI:109233]
339	ENSMUST00000024794.12	10.2068	5.43112	1.56024	3.48096	0.000499626	0.0360023	ENSMUSG00000023995	70026	Tspo2	translocator protein 2 [Source:MGI Symbol;Acc:MGI:1917276]
340	ENSMUST00000174498.2	9.52279	5.42979	1.52554	3.55925	0.000371914	0.0286227	ENSMUSG00000041881	66416	Ndufa7	NADH:ubiquinone oxidoreductase subunit A7 [Source:MGI Symbol;Acc:MGI:1913666]
341	ENSMUST00000000299.14	19.5298	5.39754	1.52255	3.54505	0.000392533	0.0298041	ENSMUSG00000000290	16414	Itgb2	integrin beta 2 [Source:MGI Symbol;Acc:MGI:96611]
342	ENSMUST00000140939.8	9.994	5.39109	1.59239	3.38553	0.000710402	0.0469995	ENSMUSG00000027323	19361	Rad51	RAD51 recombinase [Source:MGI Symbol;Acc:MGI:97890]
343	ENSMUST00000222857.2	8.67998	5.37654	1.34774	3.9893	6.62678e-05	0.00696748	ENSMUSG00000000078	23849	Klf6	Kruppel-like factor 6 [Source:MGI Symbol;Acc:MGI:1346318]
344	ENSMUST00000143362.2	11.9639	5.35015	1.52435	3.50978	0.000448469	0.0331609	ENSMUSG00000038172	69863	Ttc39b	tetratricopeptide repeat domain 39B [Source:MGI Symbol;Acc:MGI:1917113]
345	ENSMUST00000169105.8	239.993	5.33005	1.41398	3.76954	0.000163549	0.0149746	ENSMUSG00000000631	360013	Myo18a	myosin XVIIIA [Source:MGI Symbol;Acc:MGI:2667185]
346	ENSMUST00000144177.8	18.3845	5.32581	1.38142	3.85533	0.000115575	0.0111564	ENSMUSG00000025911	76187	Adhfe1	alcohol dehydrogenase, iron containing, 1 [Source:MGI Symbol;Acc:MGI:1923437]
347	ENSMUST00000031655.4	26.0305	5.31572	1.53253	3.46859	0.000523196	0.0373676	ENSMUSG00000029650	71706	Slc46a3	solute carrier family 46, member 3 [Source:MGI Symbol;Acc:MGI:1918956]
348	ENSMUST00000141774.2	22.5003	5.29715	1.30431	4.06126	4.88081e-05	0.0054348	ENSMUSG00000030533	101869	Unc45a	unc-45 myosin chaperone A [Source:MGI Symbol;Acc:MGI:2142246]
349	ENSMUST00000144506.2	9.66341	5.29085	1.534	3.44906	0.000562537	0.0395285	ENSMUSG00000019087	54411	Atp6ap1	ATPase, H+ transporting, lysosomal accessory protein 1 [Source:MGI Symbol;Acc:MGI:109629]
350	ENSMUST00000156839.2	8.83803	5.25357	1.2834	4.09346	4.24975e-05	0.0048466	ENSMUSG00000017679	76080	Ttpal	tocopherol (alpha) transfer protein-like [Source:MGI Symbol;Acc:MGI:1923330]
351	ENSMUST00000002007.5	137.478	5.24734	1.25077	4.19527	2.72543e-05	0.00329416	ENSMUSG00000001942	22619	Siae	sialic acid acetylesterase [Source:MGI Symbol;Acc:MGI:104803]
352	ENSMUST00000171332.2	181.622	5.2418	1.55019	3.38139	0.000721194	0.0476022	ENSMUSG00000028763	15530	Hspg2	perlecan (heparan sulfate proteoglycan 2) [Source:MGI Symbol;Acc:MGI:96257]
353	ENSMUST00000112857.3	11.8633	5.21599	1.50415	3.46773	0.000524874	0.037393	ENSMUSG00000042097	22685	Zfp239	zinc finger protein 239 [Source:MGI Symbol;Acc:MGI:1306812]
354	ENSMUST00000128014.2	23.4504	5.21215	1.54421	3.37529	0.000737391	0.048389	ENSMUSG00000021900	26363	Btd	biotinidase [Source:MGI Symbol;Acc:MGI:1347001]
355	ENSMUST00000093801.10	16.7266	5.18881	1.51766	3.41896	0.000628618	0.0428932	ENSMUSG00000032369	22038	Plscr1	phospholipid scramblase 1 [Source:MGI Symbol;Acc:MGI:893575]
356	ENSMUST00000138479.8	19.9984	5.17588	1.51725	3.41136	0.000646397	0.043737	ENSMUSG00000030990	233575	Pgap2	post-GPI attachment to proteins 2 [Source:MGI Symbol;Acc:MGI:2385286]
357	ENSMUST00000163492.8	78.0821	5.1756	1.33	3.89144	9.965e-05	0.00976915	ENSMUSG00000023942	63959	Slc29a1	solute carrier family 29 (nucleoside transporters), member 1 [Source:MGI Symbol;Acc:MGI:1927073]
358	ENSMUST00000106670.2	25.0651	5.13928	1.44208	3.56381	0.000365517	0.0282071	ENSMUSG00000027890	14865	Gstm4	glutathione S-transferase, mu 4 [Source:MGI Symbol;Acc:MGI:95862]
359	ENSMUST00000145454.8	9.28057	5.09075	1.44658	3.51916	0.000432918	0.0322484	ENSMUSG00000053819	108058	Camk2d	calcium/calmodulin-dependent protein kinase II, delta [Source:MGI Symbol;Acc:MGI:1341265]
360	ENSMUST00000182454.2	12.7437	5.06165	1.41027	3.58913	0.000331778	0.0262114	ENSMUSG00000071054	224903	Safb	scaffold attachment factor B [Source:MGI Symbol;Acc:MGI:2146974]
361	ENSMUST00000207342.2	5.3772	5.05112	1.43321	3.52434	0.000424545	0.0317656	ENSMUSG00000003190	75736	Bcl2l12	BCL2-like 12 (proline rich) [Source:MGI Symbol;Acc:MGI:1922986]
362	ENSMUST00000202032.4	137.249	5.04563	0.952578	5.29682	1.17839e-07	2.97575e-05	ENSMUSG00000029146	266781	Snx17	sorting nexin 17 [Source:MGI Symbol;Acc:MGI:2387801]
363	ENSMUST00000062369.14	559.134	5.04255	1.37003	3.68061	0.000232677	0.0197622	ENSMUSG00000049672	22666	Zbtb14	zinc finger and BTB domain containing 14 [Source:MGI Symbol;Acc:MGI:1195345]
364	ENSMUST00000106655.2	153.1	5.0396	1.39529	3.61187	0.000303997	0.0244607	ENSMUSG00000048796	72023	Cyb561d1	cytochrome b-561 domain containing 1 [Source:MGI Symbol;Acc:MGI:1919273]
365	ENSMUST00000227817.2	6.95027	5.00837	1.46805	3.41158	0.000645873	0.043737	ENSMUSG00000021999	56373	Cpb2	carboxypeptidase B2 (plasma) [Source:MGI Symbol;Acc:MGI:1891837]
366	ENSMUST00000231946.2	30.7481	4.98221	1.39948	3.56003	0.000370813	0.0285768	ENSMUSG00000016664	23970	Pacsin2	protein kinase C and casein kinase substrate in neurons 2 [Source:MGI Symbol;Acc:MGI:1345153]
367	ENSMUST00000218974.2	8.28506	4.98114	1.3796	3.61058	0.000305514	0.0245478	ENSMUSG00000090439	100302688	Gm17455	predicted gene, 17455 [Source:MGI Symbol;Acc:MGI:4937089]
368	ENSMUST00000206560.2	6.11049	4.95472	1.46745	3.37642	0.000734351	0.0482454	ENSMUSG00000010095	17254	Slc3a2	solute carrier family 3 (activators of dibasic and neutral amino acid transport), member 2 [Source:MGI Symbol;Acc:MGI:96955]
369	ENSMUST00000085217.12	13.3969	4.92413	1.43998	3.41959	0.000627156	0.042845	ENSMUSG00000041440	235533	Gk5	glycerol kinase 5 (putative) [Source:MGI Symbol;Acc:MGI:2443336]
370	ENSMUST00000134404.6	31.952	4.88931	1.45214	3.36698	0.000759956	0.0492978	ENSMUSG00000029478	20602	Ncor2	nuclear receptor co-repressor 2 [Source:MGI Symbol;Acc:MGI:1337080]
371	ENSMUST00000142735.8	28.3383	4.87487	0.961565	5.06973	3.98388e-07	8.83734e-05	ENSMUSG00000028936	19934	Rpl22	ribosomal protein L22 [Source:MGI Symbol;Acc:MGI:99262]
372	ENSMUST00000135225.8	243.881	4.86387	1.38106	3.52185	0.000428547	0.0319804	ENSMUSG00000062234	231580	Gak	cyclin G associated kinase [Source:MGI Symbol;Acc:MGI:2442153]
373	ENSMUST00000199617.2	42.1325	4.8317	0.990923	4.87595	1.08283e-06	0.000214918	ENSMUSG00000029177	12615	Cenpa	centromere protein A [Source:MGI Symbol;Acc:MGI:88375]
374	ENSMUST00000200970.2	11.8469	4.68798	1.334	3.51422	0.000441042	0.0327469	ENSMUSG00000107092		Gm7993	predicted gene 7993 [Source:MGI Symbol;Acc:MGI:3647399]
375	ENSMUST00000029424.12	141.853	4.683	1.3804	3.3925	0.000692579	0.0460899	ENSMUSG00000027835	56426	Pdcd10	programmed cell death 10 [Source:MGI Symbol;Acc:MGI:1928396]
376	ENSMUST00000163067.9	16.3789	4.66235	1.3836	3.36971	0.000752463	0.0490932	ENSMUSG00000054752	319636	Fsd1l	fibronectin type III and SPRY domain containing 1-like [Source:MGI Symbol;Acc:MGI:2442443]
377	ENSMUST00000212134.2	9.22353	4.631	1.34303	3.44818	0.000564382	0.0395897	ENSMUSG00000031766	20497	Slc12a3	solute carrier family 12, member 3 [Source:MGI Symbol;Acc:MGI:108114]
378	ENSMUST00000102542.10	213.072	4.60616	0.878634	5.24241	1.58496e-07	3.88115e-05	ENSMUSG00000057147	66632	Dph6	diphthamine biosynthesis 6 [Source:MGI Symbol;Acc:MGI:1913882]
379	ENSMUST00000182003.2	28.3589	4.57324	1.34832	3.39182	0.000694303	0.0461503	ENSMUSG00000058589	77531	Anks1b	ankyrin repeat and sterile alpha motif domain containing 1B [Source:MGI Symbol;Acc:MGI:1924781]
380	ENSMUST00000145922.2	8.82498	4.56418	1.31809	3.46272	0.000534752	0.0379533	ENSMUSG00000070643	20668	Sox13	SRY (sex determining region Y)-box 13 [Source:MGI Symbol;Acc:MGI:98361]
381	ENSMUST00000023060.13	118.701	4.55238	1.34131	3.39398	0.000688842	0.04593	ENSMUSG00000089837	504193	Npcd	neuronal pentraxin chromo domain [Source:MGI Symbol;Acc:MGI:3845555]
382	ENSMUST00000107429.10	29.0793	4.44727	1.31011	3.39457	0.000687367	0.0459051	ENSMUSG00000042642	319945	Flad1	flavin adenine dinucleotide synthetase 1 [Source:MGI Symbol;Acc:MGI:2443030]
383	ENSMUST00000112509.2	20.9867	4.42523	1.23231	3.59101	0.000329396	0.0261327	ENSMUSG00000026970	56878	Rbms1	RNA binding motif, single stranded interacting protein 1 [Source:MGI Symbol;Acc:MGI:1861774]
384	ENSMUST00000206122.2	31.7542	4.30836	1.18515	3.63527	0.000277685	0.0228307	ENSMUSG00000030532	68695	Hddc3	HD domain containing 3 [Source:MGI Symbol;Acc:MGI:1915945]
385	ENSMUST00000221753.2	62.5679	4.21963	1.16822	3.61201	0.000303831	0.0244607	ENSMUSG00000007411	17169	Mark3	MAP/microtubule affinity regulating kinase 3 [Source:MGI Symbol;Acc:MGI:1341865]
386	ENSMUST00000123335.8	12.1367	4.10232	1.06833	3.83995	0.000123059	0.0117783	ENSMUSG00000026790	18286	Odf2	outer dense fiber of sperm tails 2 [Source:MGI Symbol;Acc:MGI:1098824]
387	ENSMUST00000116376.9	635.481	4.01611	0.936919	4.28651	1.81506e-05	0.00238215	ENSMUSG00000013646	79566	Sh3bp5l	SH3 binding domain protein 5 like [Source:MGI Symbol;Acc:MGI:1933124]
388	ENSMUST00000173284.2	86.7648	3.93223	0.847799	4.63816	3.51522e-06	0.000617521	ENSMUSG00000041354	19732	Rgl2	ral guanine nucleotide dissociation stimulator-like 2 [Source:MGI Symbol;Acc:MGI:107483]
389	ENSMUST00000021900.14	600.049	3.89153	0.894028	4.3528	1.34408e-05	0.00190074	ENSMUSG00000021451	20354	Sema4d	sema domain, immunoglobulin domain (Ig), transmembrane domain (TM) and short cytoplasmic domain, (semaphorin) 4D [Source:MGI Symbol;Acc:MGI:109244]
390	ENSMUST00000121658.2	147.516	3.85819	1.13414	3.40188	0.000669249	0.0449605	ENSMUSG00000083773		Gm13394	predicted gene 13394 [Source:MGI Symbol;Acc:MGI:3651848]
391	ENSMUST00000149274.9	62.794	3.78591	1.02845	3.68119	0.000232152	0.0197472	ENSMUSG00000031314	270627	Taf1	TATA-box binding protein associated factor 1 [Source:MGI Symbol;Acc:MGI:1336878]
392	ENSMUST00000075588.13	38.1254	3.78362	1.10822	3.41415	0.000639804	0.0433947	ENSMUSG00000010751	79202	Tnfrsf22	tumor necrosis factor receptor superfamily, member 22 [Source:MGI Symbol;Acc:MGI:1930270]
393	ENSMUST00000147437.3	37.6448	3.77457	0.976145	3.86681	0.000110268	0.0106988	ENSMUSG00000018565	54351	Elp5	elongator acetyltransferase complex subunit 5 [Source:MGI Symbol;Acc:MGI:1859017]
394	ENSMUST00000123391.8	41.8077	3.76643	1.11179	3.38771	0.000704797	0.0466833	ENSMUSG00000057897	12323	Camk2b	calcium/calmodulin-dependent protein kinase II, beta [Source:MGI Symbol;Acc:MGI:88257]
395	ENSMUST00000065871.14	164.321	3.75455	1.11065	3.3805	0.000723552	0.0477022	ENSMUSG00000061544	381067	Zfp229	zinc finger protein 229 [Source:MGI Symbol;Acc:MGI:2679295]
396	ENSMUST00000057793.11	130.716	3.73633	1.10001	3.39661	0.000682249	0.0457091	ENSMUSG00000051149	11538	Adnp	activity-dependent neuroprotective protein [Source:MGI Symbol;Acc:MGI:1338758]
397	ENSMUST00000092378.10	472.451	3.68884	0.725661	5.08342	3.70697e-07	8.32098e-05	ENSMUSG00000025575	76025	Cant1	calcium activated nucleotidase 1 [Source:MGI Symbol;Acc:MGI:1923275]
398	ENSMUST00000210957.2	51.5169	3.66219	0.969327	3.77808	0.000158042	0.01456	ENSMUSG00000042918	74490	Mamstr	MEF2 activating motif and SAP domain containing transcriptional regulator [Source:MGI Symbol;Acc:MGI:1921740]
399	ENSMUST00000018516.11	35.1945	3.44901	0.955905	3.60812	0.00030843	0.024747	ENSMUSG00000018372	320162	Cep95	centrosomal protein 95 [Source:MGI Symbol;Acc:MGI:2443502]
400	ENSMUST00000036811.13	1058.12	3.42457	0.756014	4.52977	5.90493e-06	0.000966383	ENSMUSG00000034101	12388	Ctnnd1	catenin (cadherin associated protein), delta 1 [Source:MGI Symbol;Acc:MGI:105100]
401	ENSMUST00000166021.8	153.942	3.36232	0.784078	4.28824	1.80093e-05	0.00237463	ENSMUSG00000028069	66614	Gpatch4	G patch domain containing 4 [Source:MGI Symbol;Acc:MGI:1913864]
402	ENSMUST00000026076.14	308.229	3.25673	0.726512	4.4827	7.37061e-06	0.00115813	ENSMUSG00000025089	14585	Gfra1	glial cell line derived neurotrophic factor family receptor alpha 1 [Source:MGI Symbol;Acc:MGI:1100842]
403	ENSMUST00000085163.4	12.3386	3.21384	0.932094	3.44797	0.000564807	0.0395897	ENSMUSG00000066407		Gm10263	predicted gene 10263 [Source:MGI Symbol;Acc:MGI:3642825]
404	ENSMUST00000109096.9	61.8431	3.13803	0.900303	3.48553	0.000491163	0.0356194	ENSMUSG00000027523	14683	Gnas	GNAS (guanine nucleotide binding protein, alpha stimulating) complex locus [Source:MGI Symbol;Acc:MGI:95777]
405	ENSMUST00000026266.9	235.143	3.12284	0.863024	3.61848	0.000296334	0.0239806	ENSMUSG00000025236	72141	Adpgk	ADP-dependent glucokinase [Source:MGI Symbol;Acc:MGI:1919391]
406	ENSMUST00000144700.8	109.091	3.09609	0.855997	3.61694	0.000298102	0.0240892	ENSMUSG00000037552	101497	Plekhg2	pleckstrin homology domain containing, family G (with RhoGef domain) member 2 [Source:MGI Symbol;Acc:MGI:2141874]
407	ENSMUST00000225456.2	138.463	3.04114	0.667509	4.55595	5.21492e-06	0.000867609	ENSMUSG00000013236	19280	Ptprs	protein tyrosine phosphatase, receptor type, S [Source:MGI Symbol;Acc:MGI:97815]
408	ENSMUST00000114159.9	290.378	3.02775	0.819937	3.69266	0.000221918	0.0190775	ENSMUSG00000026932	67991	Nacc2	nucleus accumbens associated 2, BEN and BTB (POZ) domain containing [Source:MGI Symbol;Acc:MGI:1915241]
409	ENSMUST00000203371.3	378.324	2.93985	0.744286	3.9499	7.8185e-05	0.00802652	ENSMUSG00000042810	77827	Krba1	KRAB-A domain containing 1 [Source:MGI Symbol;Acc:MGI:1925077]
410	ENSMUST00000112254.8	77.2141	2.92284	0.749928	3.89749	9.71952e-05	0.0095783	ENSMUSG00000001930	22371	Vwf	Von Willebrand factor [Source:MGI Symbol;Acc:MGI:98941]
411	ENSMUST00000173380.2	26.992	2.89184	0.716622	4.03537	5.45152e-05	0.00598778	ENSMUSG00000092417	81845	Gpank1	G patch domain and ankyrin repeats 1 [Source:MGI Symbol;Acc:MGI:2148975]
412	ENSMUST00000038690.6	55.2985	2.84772	0.662811	4.29643	1.73571e-05	0.00230825	ENSMUSG00000039182	105351	AW209491	expressed sequence AW209491 [Source:MGI Symbol;Acc:MGI:2145422]
413	ENSMUST00000235288.2	205.986	2.71332	0.688306	3.94202	8.07975e-05	0.00826472	ENSMUSG00000025200	72502	Cwf19l1	CWF19-like 1, cell cycle control (S. pombe) [Source:MGI Symbol;Acc:MGI:1919752]
414	ENSMUST00000149468.8	39.4534	2.70596	0.551613	4.90555	9.31663e-07	0.000188891	ENSMUSG00000073684	67513	Faap20	Fanconi anemia core complex associated protein 20 [Source:MGI Symbol;Acc:MGI:1914763]
415	ENSMUST00000153514.8	81.4396	2.69049	0.754505	3.5659	0.000362604	0.0281435	ENSMUSG00000027620	170791	Rbm39	RNA binding motif protein 39 [Source:MGI Symbol;Acc:MGI:2157953]
416	ENSMUST00000106263.8	237.148	2.6481	0.730553	3.62479	0.000289196	0.0235376	ENSMUSG00000049728	244219	Zfp668	zinc finger protein 668 [Source:MGI Symbol;Acc:MGI:2442943]
417	ENSMUST00000239148.2	366.515	2.63664	0.621587	4.24179	2.21741e-05	0.00279977	ENSMUSG00000039735	214459	Fnbp1l	formin binding protein 1-like [Source:MGI Symbol;Acc:MGI:1925642]
418	ENSMUST00000206306.2	190.159	2.60591	0.538895	4.83566	1.32707e-06	0.000255415	ENSMUSG00000063802	66245	Hspbp1	HSPA (heat shock 70kDa) binding protein, cytoplasmic cochaperone 1 [Source:MGI Symbol;Acc:MGI:1913495]
419	ENSMUST00000018449.11	1405.4	2.58464	0.430882	5.9985	1.99145e-09	6.32855e-07	ENSMUSG00000020850	192159	Prpf8	pre-mRNA processing factor 8 [Source:MGI Symbol;Acc:MGI:2179381]
420	ENSMUST00000168099.9	239.058	2.55268	0.711094	3.58979	0.000330945	0.0262046	ENSMUSG00000025968	227197	Ndufs1	NADH:ubiquinone oxidoreductase core subunit S1 [Source:MGI Symbol;Acc:MGI:2443241]
421	ENSMUST00000239519.1	62.2997	2.53092	0.61859	4.09144	4.28701e-05	0.00487925	ENSMUSG00000073791	230500	Efcab7	EF-hand calcium binding domain 7 [Source:MGI Symbol;Acc:MGI:2385199]
422	ENSMUST00000185767.7	21.5383	2.52604	0.660081	3.82686	0.000129786	0.0122767	ENSMUSG00000052293	108143	Taf9	TATA-box binding protein associated factor 9 [Source:MGI Symbol;Acc:MGI:1888697]
423	ENSMUST00000162114.8	58.1841	2.43289	0.652602	3.72799	0.000193017	0.01714	ENSMUSG00000027942	99650	4933434E20Rik	RIKEN cDNA 4933434E20 gene [Source:MGI Symbol;Acc:MGI:1914027]
424	ENSMUST00000036069.8	69.9294	2.40666	0.646123	3.72477	0.000195496	0.0172347	ENSMUSG00000033207	71738	Mamdc2	MAM domain containing 2 [Source:MGI Symbol;Acc:MGI:1918988]
425	ENSMUST00000072256.13	132.667	2.2646	0.638669	3.54582	0.0003914	0.0297911	ENSMUSG00000022935	14805	Grik1	glutamate receptor, ionotropic, kainate 1 [Source:MGI Symbol;Acc:MGI:95814]
426	ENSMUST00000217838.2	192.693	2.24833	0.633567	3.54868	0.000387162	0.0295151	ENSMUSG00000001151	18541	Pcnt	pericentrin (kendrin) [Source:MGI Symbol;Acc:MGI:102722]
427	ENSMUST00000217143.2	16.8699	2.23542	0.637917	3.50425	0.00045789	0.0336814	ENSMUSG00000035443	77862	Thyn1	thymocyte nuclear protein 1 [Source:MGI Symbol;Acc:MGI:1925112]
428	ENSMUST00000195815.3	49.9023	2.15104	0.59088	3.64039	0.000272223	0.0224469	ENSMUSG00000026637	22033	Traf5	TNF receptor-associated factor 5 [Source:MGI Symbol;Acc:MGI:107548]
429	ENSMUST00000231622.2	96.9945	2.12688	0.590842	3.59974	0.000318531	0.0253418	ENSMUSG00000072214	18951	Septin5	septin 5 [Source:MGI Symbol;Acc:MGI:1195461]
430	ENSMUST00000155829.2	27.1719	2.11712	0.56107	3.77335	0.000161069	0.0148147	ENSMUSG00000027339	215653	Rassf2	Ras association (RalGDS/AF-6) domain family member 2 [Source:MGI Symbol;Acc:MGI:2442060]
431	ENSMUST00000137632.2	17.9903	2.11412	0.508454	4.15794	3.21132e-05	0.00379231	ENSMUSG00000039670	66431	Oxld1	oxidoreductase like domain containing 1 [Source:MGI Symbol;Acc:MGI:1913681]
432	ENSMUST00000150068.2	49.2601	2.06147	0.536711	3.84092	0.000122573	0.0117517	ENSMUSG00000092470		Gm20518	predicted gene 20518 [Source:MGI Symbol;Acc:MGI:5141983]
433	ENSMUST00000142931.8	92.1277	2.04371	0.443748	4.60556	4.11365e-06	0.000705129	ENSMUSG00000021694	71991	Ercc8	excision repaiross-complementing rodent repair deficiency, complementation group 8 [Source:MGI Symbol;Acc:MGI:1919241]
434	ENSMUST00000176353.8	404.652	1.9979	0.555541	3.59632	0.000322751	0.0256415	ENSMUSG00000052752	224619	Traf7	TNF receptor-associated factor 7 [Source:MGI Symbol;Acc:MGI:3042141]
435	ENSMUST00000208914.2	64.9002	1.98379	0.559925	3.54296	0.00039567	0.0299618	ENSMUSG00000004565	50767	Pnpla6	patatin-like phospholipase domain containing 6 [Source:MGI Symbol;Acc:MGI:1354723]
436	ENSMUST00000216138.2	38.1533	1.95745	0.438177	4.46727	7.92235e-06	0.00122441	ENSMUSG00000032532	12424	Cck	cholecystokinin [Source:MGI Symbol;Acc:MGI:88297]
437	ENSMUST00000038920.2	32.6505	1.95203	0.488824	3.99331	6.51576e-05	0.00687631	ENSMUSG00000040372	81006	Gpr63	G protein-coupled receptor 63 [Source:MGI Symbol;Acc:MGI:2135884]
438	ENSMUST00000160087.8	507.351	1.89823	0.447428	4.24254	2.21006e-05	0.00279673	ENSMUSG00000037989	75607	Wnk2	WNK lysine deficient protein kinase 2 [Source:MGI Symbol;Acc:MGI:1922857]
439	ENSMUST00000118420.8	263.254	1.86969	0.467249	4.00148	6.29478e-05	0.00671831	ENSMUSG00000034211	66258	Mrps17	mitochondrial ribosomal protein S17 [Source:MGI Symbol;Acc:MGI:1913508]
440	ENSMUST00000135292.3	55.9065	1.82945	0.532305	3.43684	0.000588535	0.0408981	ENSMUSG00000020022	66414	Ndufa12	NADH:ubiquinone oxidoreductase subunit A12 [Source:MGI Symbol;Acc:MGI:1913664]
441	ENSMUST00000136933.8	567.649	1.81867	0.308635	5.8926	3.80158e-09	1.18154e-06	ENSMUSG00000005882	56046	Uqcc1	ubiquinol-cytochrome c reductase complex assembly factor 1 [Source:MGI Symbol;Acc:MGI:1929472]
442	ENSMUST00000187407.7	198.264	1.81682	0.486392	3.7353	0.00018749	0.016728	ENSMUSG00000026393	59125	Nek7	NIMA (never in mitosis gene a)-related expressed kinase 7 [Source:MGI Symbol;Acc:MGI:1890645]
443	ENSMUST00000093100.3	25.8471	1.77309	0.487906	3.63408	0.000278971	0.0228699	ENSMUSG00000031831	68270	Dnaaf1	dynein, axonemal assembly factor 1 [Source:MGI Symbol;Acc:MGI:1915520]
444	ENSMUST00000045466.14	322.018	1.75797	0.512512	3.43011	0.00060333	0.0417212	ENSMUSG00000049606	52397	Zfp644	zinc finger protein 644 [Source:MGI Symbol;Acc:MGI:1277212]
445	ENSMUST00000127540.2	243.983	1.74025	0.486984	3.57352	0.00035221	0.0275045	ENSMUSG00000026646	64707	Suv39h2	suppressor of variegation 3-9 2 [Source:MGI Symbol;Acc:MGI:1890396]
446	ENSMUST00000128972.9	272.225	1.73374	0.418509	4.14265	3.43308e-05	0.00402062	ENSMUSG00000052926	69724	Rnaseh2a	ribonuclease H2, large subunit [Source:MGI Symbol;Acc:MGI:1916974]
447	ENSMUST00000166537.8	64.6209	1.72437	0.493577	3.49363	0.00047651	0.0346901	ENSMUSG00000036309	21402	Skp1	S-phase kinase-associated protein 1 [Source:MGI Symbol;Acc:MGI:103575]
448	ENSMUST00000232529.2	42.7237	1.70147	0.453858	3.7489	0.000177612	0.0160523	ENSMUSG00000090236	80733	Car15	carbonic anhydrase 15 [Source:MGI Symbol;Acc:MGI:1931324]
449	ENSMUST00000204681.3	53.987	1.70016	0.463295	3.66971	0.000242823	0.0204928	ENSMUSG00000068250	232566	Amn1	antagonist of mitotic exit network 1 [Source:MGI Symbol;Acc:MGI:2442933]
450	ENSMUST00000080517.14	723.336	1.66426	0.371945	4.47448	7.65959e-06	0.00119593	ENSMUSG00000059482	67157	Cfap418	cilia and flagella associated protein 418 [Source:MGI Symbol;Acc:MGI:1914407]
451	ENSMUST00000113620.10	288.834	1.66017	0.433565	3.82912	0.000128601	0.0122055	ENSMUSG00000026860	227700	Sh3glb2	SH3-domain GRB2-like endophilin B2 [Source:MGI Symbol;Acc:MGI:2385131]
452	ENSMUST00000115364.8	608.39	1.63853	0.379436	4.31832	1.57218e-05	0.00213778	ENSMUSG00000031065	18555	Cdk16	cyclin-dependent kinase 16 [Source:MGI Symbol;Acc:MGI:97516]
453	ENSMUST00000194440.2	65.5973	1.62366	0.374135	4.33978	1.42624e-05	0.00198711	ENSMUSG00000028068	404710	Iqgap3	IQ motif containing GTPase activating protein 3 [Source:MGI Symbol;Acc:MGI:3028642]
454	ENSMUST00000118136.2	284.463	1.61263	0.397974	4.05211	5.07575e-05	0.00561869	ENSMUSG00000031822	382034	Gse1	genetic suppressor element 1, coiled-coil protein [Source:MGI Symbol;Acc:MGI:1098275]
455	ENSMUST00000092674.14	79.8512	1.58	0.469115	3.36805	0.000757005	0.0492759	ENSMUSG00000019977	56422	Hbs1l	Hbs1-like (S. cerevisiae) [Source:MGI Symbol;Acc:MGI:1891704]
456	ENSMUST00000106033.5	157.201	1.55356	0.431475	3.60057	0.000317517	0.0252967	ENSMUSG00000038650	107702	Rnh1	ribonuclease/angiogenin inhibitor 1 [Source:MGI Symbol;Acc:MGI:1195456]
457	ENSMUST00000107270.9	862.469	1.54836	0.41302	3.74888	0.000177629	0.0160523	ENSMUSG00000038902	229584	Pogz	pogo transposable element with ZNF domain [Source:MGI Symbol;Acc:MGI:2442117]
458	ENSMUST00000128348.3	79.3286	1.53915	0.295353	5.21122	1.87598e-07	4.51561e-05	ENSMUSG00000033157	213012	Abhd10	abhydrolase domain containing 10 [Source:MGI Symbol;Acc:MGI:2442422]
459	ENSMUST00000187182.7	484.173	1.53152	0.412018	3.71712	0.000201505	0.0176445	ENSMUSG00000032036	67703	Kirrel3	kirre like nephrin family adhesion molecule 3 [Source:MGI Symbol;Acc:MGI:1914953]
460	ENSMUST00000133689.2	152.682	1.51397	0.361279	4.19057	2.78251e-05	0.00334884	ENSMUSG00000006932	12387	Ctnnb1	catenin (cadherin associated protein), beta 1 [Source:MGI Symbol;Acc:MGI:88276]
461	ENSMUST00000016172.10	475.991	1.49504	0.323355	4.62352	3.77278e-06	0.000660716	ENSMUSG00000016028	12614	Celsr1	cadherin, EGF LAG seven-pass G-type receptor 1 [Source:MGI Symbol;Acc:MGI:1100883]
462	ENSMUST00000022355.11	1775.77	1.47818	0.327934	4.50755	6.55807e-06	0.00104792	ENSMUSG00000021816	19056	Ppp3cb	protein phosphatase 3, catalytic subunit, beta isoform [Source:MGI Symbol;Acc:MGI:107163]
463	ENSMUST00000237581.2	337.573	1.4714	0.34463	4.2695	1.95913e-05	0.00253014	ENSMUSG00000034445	225912	Cyb561a3	cytochrome b561 family, member A3 [Source:MGI Symbol;Acc:MGI:2686925]
464	ENSMUST00000174113.8	325.461	1.42106	0.416079	3.41536	0.000636983	0.0432552	ENSMUSG00000112241		Gm49325	predicted gene, 49325 [Source:MGI Symbol;Acc:MGI:6121509]
465	ENSMUST00000022099.15	4200.17	1.41529	0.396044	3.57357	0.000352142	0.0275045	ENSMUSG00000021608	210992	Lpcat1	lysophosphatidylcholine acyltransferase 1 [Source:MGI Symbol;Acc:MGI:2384812]
466	ENSMUST00000035037.14	282.768	1.38998	0.283452	4.90375	9.40249e-07	0.00018995	ENSMUSG00000032462	74769	Pik3cb	phosphatidylinositol-4,5-bisphosphate 3-kinase catalytic subunit beta [Source:MGI Symbol;Acc:MGI:1922019]
467	ENSMUST00000055758.16	986.757	1.37093	0.378578	3.62126	0.000293169	0.0238103	ENSMUSG00000044308	68795	Ubr3	ubiquitin protein ligase E3 component n-recognin 3 [Source:MGI Symbol;Acc:MGI:1861100]
468	ENSMUST00000150990.9	169.761	1.33949	0.37201	3.60067	0.000317402	0.0252967	ENSMUSG00000025421	76987	Hdhd2	haloacid dehalogenase-like hydrolase domain containing 2 [Source:MGI Symbol;Acc:MGI:1924237]
469	ENSMUST00000069768.4	148.949	1.33741	0.388357	3.44377	0.000573664	0.0400121	ENSMUSG00000055958		Gm9987	predicted gene 9987 [Source:MGI Symbol;Acc:MGI:3708536]
470	ENSMUST00000080860.13	106.452	1.3136	0.361752	3.63122	0.000282086	0.0230918	ENSMUSG00000059554	215814	Ccdc28a	coiled-coil domain containing 28A [Source:MGI Symbol;Acc:MGI:2443508]
471	ENSMUST00000028499.11	279.961	1.30899	0.351799	3.72086	0.000198547	0.0174666	ENSMUSG00000027087	16410	Itgav	integrin alpha V [Source:MGI Symbol;Acc:MGI:96608]
472	ENSMUST00000091269.11	1184.98	1.27686	0.23963	5.32845	9.90547e-08	2.55851e-05	ENSMUSG00000021709	59079	Erbin	Erbb2 interacting protein [Source:MGI Symbol;Acc:MGI:1890169]
473	ENSMUST00000108164.8	55.5251	1.26868	0.336273	3.77278	0.00016144	0.0148247	ENSMUSG00000036845	75660	Lin37	lin-37 DREAM MuvB core complex component [Source:MGI Symbol;Acc:MGI:1922910]
474	ENSMUST00000109340.9	266.411	1.22284	0.327897	3.72935	0.000191975	0.0170743	ENSMUSG00000053519	70357	Kcnip1	Kv channel-interacting protein 1 [Source:MGI Symbol;Acc:MGI:1917607]
475	ENSMUST00000177442.2	466.312	1.21672	0.32191	3.77969	0.000157022	0.0144896	ENSMUSG00000015943	69168	Bola1	bolA-like 1 (E. coli) [Source:MGI Symbol;Acc:MGI:1916418]
476	ENSMUST00000026826.14	1805.41	1.20238	0.351608	3.41965	0.000627014	0.042845	ENSMUSG00000025730	224624	Rab40c	Rab40C, member RAS oncogene family [Source:MGI Symbol;Acc:MGI:2183454]
477	ENSMUST00000106972.8	638.797	1.19963	0.327747	3.66024	0.000251981	0.0211034	ENSMUSG00000018412	76719	Kansl1	KAT8 regulatory NSL complex subunit 1 [Source:MGI Symbol;Acc:MGI:1923969]
478	ENSMUST00000027066.13	231.08	1.12998	0.311327	3.62958	0.000283887	0.0231722	ENSMUSG00000025932	14048	Eya1	EYA transcriptional coactivator and phosphatase 1 [Source:MGI Symbol;Acc:MGI:109344]
479	ENSMUST00000115211.8	947.146	1.09195	0.295871	3.69064	0.000223687	0.0192005	ENSMUSG00000058440	18181	Nrf1	nuclear respiratory factor 1 [Source:MGI Symbol;Acc:MGI:1332235]
480	ENSMUST00000145001.2	136.165	1.09059	0.313255	3.48149	0.000498631	0.0359765	ENSMUSG00000028104	69870	Polr3gl	polymerase (RNA) III (DNA directed) polypeptide G like [Source:MGI Symbol;Acc:MGI:1917120]
481	ENSMUST00000200426.2	88.9808	1.08627	0.252684	4.29891	1.71641e-05	0.00228987	ENSMUSG00000032481	20588	Smarcc1	SWI/SNF related, matrix associated, actin dependent regulator of chromatin, subfamily c, member 1 [Source:MGI Symbol;Acc:MGI:1203524]
482	ENSMUST00000119373.9	353.853	1.04606	0.238015	4.39495	1.108e-05	0.00161534	ENSMUSG00000040111	235283	Gramd1b	GRAM domain containing 1B [Source:MGI Symbol;Acc:MGI:1925037]
483	ENSMUST00000220051.2	61.4789	1.02533	0.294588	3.48054	0.000500395	0.0360119	ENSMUSG00000025436	68876	Atp23	ATP23 metallopeptidase and ATP synthase assembly factor homolog [Source:MGI Symbol;Acc:MGI:1916984]
484	ENSMUST00000012259.9	1056.39	1.0104	0.261643	3.86176	0.000112573	0.0108863	ENSMUSG00000012114	94112	Med15	mediator complex subunit 15 [Source:MGI Symbol;Acc:MGI:2137379]
485	ENSMUST00000146538.2	63.3092	-1.02129	0.281342	-3.63008	0.000283338	0.0231609	ENSMUSG00000020156	68114	Pwwp3a	PWWP domain containing 3A, DNA repair factor [Source:MGI Symbol;Acc:MGI:1915364]
486	ENSMUST00000115816.3	17104.2	-1.02252	0.203141	-5.03356	4.81465e-07	0.000105153	ENSMUSG00000024268	108013	Celf4	CUGBP, Elav-like family member 4 [Source:MGI Symbol;Acc:MGI:1932407]
487	ENSMUST00000109488.8	180.504	-1.02364	0.299504	-3.41779	0.000631317	0.0429736	ENSMUSG00000044349	319317	Snhg11	small nucleolar RNA host gene 11 [Source:MGI Symbol;Acc:MGI:2441845]
488	ENSMUST00000239262.2	180.504	-1.02364	0.299504	-3.41779	0.000631317	0.0429736	ENSMUSG00000044349	319317	Snhg11	small nucleolar RNA host gene 11 [Source:MGI Symbol;Acc:MGI:2441845]
489	ENSMUST00000113459.2	266.175	-1.06618	0.280525	-3.80065	0.000144317	0.0134488	ENSMUSG00000033768	18190	Nrxn2	neurexin II [Source:MGI Symbol;Acc:MGI:1096362]
490	ENSMUST00000092426.5	50.8921	-1.17868	0.34604	-3.40619	0.000658764	0.0444144	ENSMUSG00000070306	270150	Ccdc153	coiled-coil domain containing 153 [Source:MGI Symbol;Acc:MGI:2448587]
491	ENSMUST00000108418.11	85.3005	-1.18255	0.316102	-3.74105	0.000183256	0.0164541	ENSMUSG00000008496	18987	Pou2f2	POU domain, class 2, transcription factor 2 [Source:MGI Symbol;Acc:MGI:101897]
492	ENSMUST00000014812.13	1048.58	-1.20229	0.348219	-3.45268	0.000555048	0.0391252	ENSMUSG00000014668	231600	Chfr	checkpoint with forkhead and ring finger domains [Source:MGI Symbol;Acc:MGI:2444898]
493	ENSMUST00000236813.2	268.409	-1.23606	0.352702	-3.50453	0.000457413	0.0336814	ENSMUSG00000039963	207607	Ccdc40	coiled-coil domain containing 40 [Source:MGI Symbol;Acc:MGI:2443893]
494	ENSMUST00000017839.3	84.9998	-1.24381	0.332641	-3.7392	0.00018461	0.0165232	ENSMUSG00000020707	71956	Rnf135	ring finger protein 135 [Source:MGI Symbol;Acc:MGI:1919206]
495	ENSMUST00000025117.14	1046.83	-1.30719	0.377011	-3.46726	0.000525801	0.0374119	ENSMUSG00000024268	108013	Celf4	CUGBP, Elav-like family member 4 [Source:MGI Symbol;Acc:MGI:1932407]
496	ENSMUST00000219426.2	48.0145	-1.31303	0.381365	-3.44299	0.000575325	0.0400786	ENSMUSG00000052609	263406	Plekhg3	pleckstrin homology domain containing, family G (with RhoGef domain) member 3 [Source:MGI Symbol;Acc:MGI:2388284]
497	ENSMUST00000018651.14	521.509	-1.32948	0.356942	-3.72462	0.000195607	0.0172347	ENSMUSG00000018507	22368	Trpv2	transient receptor potential cation channel, subfamily V, member 2 [Source:MGI Symbol;Acc:MGI:1341836]
498	ENSMUST00000146167.2	23.2834	-1.35982	0.392028	-3.46867	0.000523046	0.0373676	ENSMUSG00000036323	66661	Srp72	signal recognition particle 72 [Source:MGI Symbol;Acc:MGI:1333795]
499	ENSMUST00000229696.2	821.977	-1.37712	0.389187	-3.53844	0.0004025	0.0303558	ENSMUSG00000009733	21422	Tfcp2	transcription factor CP2 [Source:MGI Symbol;Acc:MGI:98509]
500	ENSMUST00000117971.2	47.2621	-1.37819	0.385926	-3.57112	0.00035546	0.0276956	ENSMUSG00000029438	77045	Bcl7a	B cell CLL/lymphoma 7A [Source:MGI Symbol;Acc:MGI:1924295]
501	ENSMUST00000021458.13	214.945	-1.39205	0.316359	-4.40021	1.08148e-05	0.00159726	ENSMUSG00000021061	20741	Sptb	spectrin beta, erythrocytic [Source:MGI Symbol;Acc:MGI:98387]
502	ENSMUST00000101347.10	626.112	-1.45578	0.394139	-3.69358	0.00022112	0.0190462	ENSMUSG00000042032	108645	Mat2b	methionine adenosyltransferase II, beta [Source:MGI Symbol;Acc:MGI:1913667]
503	ENSMUST00000150591.8	76.4644	-1.56862	0.34759	-4.51284	6.39663e-06	0.00102793	ENSMUSG00000070371	77613	Prss36	protease, serine 36 [Source:MGI Symbol;Acc:MGI:1924863]
504	ENSMUST00000000755.15	49.9962	-1.57725	0.36569	-4.31308	1.60997e-05	0.0021735	ENSMUSG00000000739	57429	Sult5a1	sulfotransferase family 5A, member 1 [Source:MGI Symbol;Acc:MGI:1931463]
505	ENSMUST00000185234.2	320.666	-1.63076	0.324049	-5.03246	4.84214e-07	0.000105257	ENSMUSG00000050711	20254	Scg2	secretogranin II [Source:MGI Symbol;Acc:MGI:103033]
506	ENSMUST00000111879.5	122.904	-1.63703	0.402499	-4.06717	4.75884e-05	0.00530944	ENSMUSG00000032500	245038	Dclk3	doublecortin-like kinase 3 [Source:MGI Symbol;Acc:MGI:3039580]
507	ENSMUST00000186730.7	324.666	-1.66949	0.368578	-4.52954	5.91112e-06	0.000966383	ENSMUSG00000026458	68507	Ppfia4	protein tyrosine phosphatase, receptor type, f polypeptide (PTPRF), interacting protein (liprin), alpha 4 [Source:MGI Symbol;Acc:MGI:1915757]
508	ENSMUST00000169854.2	223.553	-1.69766	0.415146	-4.0893	4.32672e-05	0.00491456	ENSMUSG00000056917	20469	Sipa1	signal-induced proliferation associated gene 1 [Source:MGI Symbol;Acc:MGI:107576]
509	ENSMUST00000210248.2	524.056	-1.76582	0.377035	-4.68343	2.82112e-06	0.000506601	ENSMUSG00000003863	76787	Ppfia3	protein tyrosine phosphatase, receptor type, f polypeptide (PTPRF), interacting protein (liprin), alpha 3 [Source:MGI Symbol;Acc:MGI:1924037]
510	ENSMUST00000212854.2	41.1739	-1.84873	0.463238	-3.99088	6.58281e-05	0.00693414	ENSMUSG00000035824	57813	Tk2	thymidine kinase 2, mitochondrial [Source:MGI Symbol;Acc:MGI:1913266]
511	ENSMUST00000050228.15	78.6643	-1.89193	0.369567	-5.11932	3.06647e-07	7.02259e-05	ENSMUSG00000049411	338363	Tmem241	transmembrane protein 241 [Source:MGI Symbol;Acc:MGI:2442435]
512	ENSMUST00000215590.2	50.9008	-1.89347	0.532694	-3.55451	0.000378683	0.0290252	ENSMUSG00000025785	66446	Exosc7	exosome component 7 [Source:MGI Symbol;Acc:MGI:1913696]
513	ENSMUST00000214054.2	43.023	-1.94943	0.436076	-4.4704	7.80734e-06	0.00120994	ENSMUSG00000031939	75316	Taf1d	TATA-box binding protein associated factor, RNA polymerase I, D [Source:MGI Symbol;Acc:MGI:1922566]
514	ENSMUST00000091920.6	523.475	-1.95333	0.369914	-5.28049	1.28839e-07	3.21053e-05	ENSMUSG00000024491	225432	Rbm27	RNA binding motif protein 27 [Source:MGI Symbol;Acc:MGI:2147194]
515	ENSMUST00000091706.14	57.9933	-1.95546	0.580562	-3.36822	0.00075654	0.0492759	ENSMUSG00000006611	15216	Hfe	homeostatic iron regulator [Source:MGI Symbol;Acc:MGI:109191]
516	ENSMUST00000234373.2	204.095	-1.96799	0.558072	-3.52642	0.000421224	0.0315589	ENSMUSG00000024381	30948	Bin1	bridging integrator 1 [Source:MGI Symbol;Acc:MGI:108092]
517	ENSMUST00000074248.11	472.899	-1.98402	0.584606	-3.39377	0.000689363	0.04593	ENSMUSG00000059013	27387	Sh2d3c	SH2 domain containing 3C [Source:MGI Symbol;Acc:MGI:1351631]
518	ENSMUST00000200415.5	95.0532	-2.0412	0.549452	-3.71497	0.000203228	0.0177678	ENSMUSG00000029472	59008	Anapc5	anaphase-promoting complex subunit 5 [Source:MGI Symbol;Acc:MGI:1929722]
519	ENSMUST00000236046.2	767.541	-2.06631	0.565539	-3.6537	0.000258485	0.0215021	ENSMUSG00000036748	67116	Cuedc2	CUE domain containing 2 [Source:MGI Symbol;Acc:MGI:1914366]
520	ENSMUST00000102767.8	209.949	-2.06724	0.542469	-3.81079	0.000138524	0.0130095	ENSMUSG00000036249	71684	Rbm43	RNA binding motif protein 43 [Source:MGI Symbol;Acc:MGI:1918934]
521	ENSMUST00000067782.8	17.3791	-2.10313	0.614496	-3.42253	0.000620423	0.0426469	ENSMUSG00000054626	22441	Xlr	X-linked lymphocyte-regulated [Source:MGI Symbol;Acc:MGI:98976]
522	ENSMUST00000063292.8	38.0616	-2.11889	0.581394	-3.64451	0.000267904	0.0221878	ENSMUSG00000063661	223915	Krt73	keratin 73 [Source:MGI Symbol;Acc:MGI:3607712]
523	ENSMUST00000142531.8	62.8776	-2.18336	0.560548	-3.89505	9.81766e-05	0.00965818	ENSMUSG00000037761	109275	Actr5	ARP5 actin-related protein 5 [Source:MGI Symbol;Acc:MGI:1924748]
524	ENSMUST00000042009.13	771.019	-2.20664	0.595309	-3.70672	0.000209959	0.0182435	ENSMUSG00000021782	71228	Dlg5	discs large MAGUK scaffold protein 5 [Source:MGI Symbol;Acc:MGI:1918478]
525	ENSMUST00000113663.9	145.342	-2.22295	0.632976	-3.5119	0.000444922	0.0329417	ENSMUSG00000039648	70266	Kyat1	kynurenine aminotransferase 1 [Source:MGI Symbol;Acc:MGI:1917516]
526	ENSMUST00000215072.2	19.9922	-2.25721	0.634716	-3.55626	0.000376179	0.028892	ENSMUSG00000032112	60409	Trappc4	trafficking protein particle complex 4 [Source:MGI Symbol;Acc:MGI:1926211]
527	ENSMUST00000111566.9	257.204	-2.29646	0.569174	-4.03473	5.46656e-05	0.00599266	ENSMUSG00000049550	56430	Clip1	CAP-GLY domain containing linker protein 1 [Source:MGI Symbol;Acc:MGI:1928401]
528	ENSMUST00000107554.2	22.9087	-2.36884	0.617247	-3.83776	0.000124164	0.011864	ENSMUSG00000038630	100041581	Zkscan16	zinc finger with KRAB and SCAN domains 16 [Source:MGI Symbol;Acc:MGI:3510405]
529	ENSMUST00000152334.2	61.2581	-2.37807	0.500326	-4.75305	2.00368e-06	0.000372992	ENSMUSG00000038671	76688	Arfrp1	ADP-ribosylation factor related protein 1 [Source:MGI Symbol;Acc:MGI:1923938]
530	ENSMUST00000021347.12	2134.25	-2.38578	0.651102	-3.66422	0.000248089	0.020852	ENSMUSG00000020964	20338	Sel1l	sel-1 suppressor of lin-12-like (C. elegans) [Source:MGI Symbol;Acc:MGI:1329016]
531	ENSMUST00000226091.2	21.8655	-2.39003	0.610945	-3.91202	9.15254e-05	0.00911671	ENSMUSG00000024268	108013	Celf4	CUGBP, Elav-like family member 4 [Source:MGI Symbol;Acc:MGI:1932407]
532	ENSMUST00000098119.4	119.688	-2.39915	0.491623	-4.88006	1.06053e-06	0.000211978	ENSMUSG00000093909		Gm3883	predicted gene 3883 [Source:MGI Symbol;Acc:MGI:3823028]
533	ENSMUST00000101504.3	313.456	-2.40577	0.702138	-3.42635	0.000611741	0.042237	ENSMUSG00000059482	67157	Cfap418	cilia and flagella associated protein 418 [Source:MGI Symbol;Acc:MGI:1914407]
534	ENSMUST00000136708.2	10.7103	-2.49549	0.699178	-3.56917	0.000358109	0.0278636	ENSMUSG00000056055	20215	Sag	S-antigen, retina and pineal gland (arrestin) [Source:MGI Symbol;Acc:MGI:98227]
535	ENSMUST00000036376.13	884.358	-2.51967	0.645878	-3.90115	9.57357e-05	0.00948403	ENSMUSG00000034757	72053	Tmub2	transmembrane and ubiquitin-like domain containing 2 [Source:MGI Symbol;Acc:MGI:1919303]
536	ENSMUST00000206305.2	52.959	-2.5487	0.597243	-4.26744	1.97728e-05	0.00254202	ENSMUSG00000036570	56188	Fxyd1	FXYD domain-containing ion transport regulator 1 [Source:MGI Symbol;Acc:MGI:1889273]
537	ENSMUST00000025073.12	74.4278	-2.57525	0.756831	-3.40268	0.000667283	0.0449164	ENSMUSG00000024231	71745	Cul2	cullin 2 [Source:MGI Symbol;Acc:MGI:1918995]
538	ENSMUST00000120779.8	151.582	-2.66096	0.632156	-4.20934	2.56121e-05	0.00314951	ENSMUSG00000032897	18046	Nfyc	nuclear transcription factor-Y gamma [Source:MGI Symbol;Acc:MGI:107901]
539	ENSMUST00000217404.2	19.3104	-2.70392	0.672947	-4.01803	5.86865e-05	0.00640861	ENSMUSG00000031995	19143	St14	suppression of tumorigenicity 14 (colon carcinoma) [Source:MGI Symbol;Acc:MGI:1338881]
540	ENSMUST00000100928.11	41.2231	-2.72415	0.680938	-4.00059	6.31857e-05	0.006731	ENSMUSG00000020817	54189	Rabep1	rabaptin, RAB GTPase binding effector protein 1 [Source:MGI Symbol;Acc:MGI:1860236]
541	ENSMUST00000156757.8	17.231	-2.74053	0.773144	-3.54466	0.000393118	0.0298085	ENSMUSG00000057378	20192	Ryr3	ryanodine receptor 3 [Source:MGI Symbol;Acc:MGI:99684]
542	ENSMUST00000135010.8	55.5491	-2.75041	0.797999	-3.44663	0.000567626	0.039738	ENSMUSG00000025555	223254	Farp1	FERM, RhoGEF (Arhgef) and pleckstrin domain protein 1 (chondrocyte-derived) [Source:MGI Symbol;Acc:MGI:2446173]
543	ENSMUST00000161527.8	91.1304	-2.78825	0.533098	-5.23028	1.69256e-07	4.12679e-05	ENSMUSG00000022553	68877	Maf1	MAF1 homolog, negative regulator of RNA polymerase III [Source:MGI Symbol;Acc:MGI:1916127]
544	ENSMUST00000146362.2	32.7508	-2.81005	0.782839	-3.58957	0.000331229	0.0262046	ENSMUSG00000039630	51810	Hnrnpu	heterogeneous nuclear ribonucleoprotein U [Source:MGI Symbol;Acc:MGI:1858195]
545	ENSMUST00000164765.2	22.7187	-2.84649	0.574906	-4.95122	7.3749e-07	0.000155081	ENSMUSG00000029580	11461	Actb	actin, beta [Source:MGI Symbol;Acc:MGI:87904]
546	ENSMUST00000044507.12	123.928	-2.90739	0.614207	-4.73356	2.20615e-06	0.000406493	ENSMUSG00000034570	170835	Inpp5j	inositol polyphosphate 5-phosphatase J [Source:MGI Symbol;Acc:MGI:2158663]
547	ENSMUST00000123126.2	16.5717	-3.02623	0.883284	-3.42611	0.000612282	0.042237	ENSMUSG00000052406	227656	Rexo4	REX4, 3'-5' exonuclease [Source:MGI Symbol;Acc:MGI:2684957]
548	ENSMUST00000221312.2	24.4312	-3.12711	0.907979	-3.44403	0.000573105	0.0400121	ENSMUSG00000021115	22367	Vrk1	vaccinia related kinase 1 [Source:MGI Symbol;Acc:MGI:1261847]
549	ENSMUST00000216934.2	32.107	-3.2837	0.969198	-3.38805	0.000703902	0.0466787	ENSMUSG00000032312	12988	Csk	c-src tyrosine kinase [Source:MGI Symbol;Acc:MGI:88537]
550	ENSMUST00000074148.7	7.28122	-3.39151	1.00723	-3.36718	0.000759399	0.0492978	ENSMUSG00000059645	664837	Gm7361	predicted gene 7361 [Source:MGI Symbol;Acc:MGI:3805965]
551	ENSMUST00000141356.2	16.0944	-3.42948	0.770557	-4.45065	8.56091e-06	0.0012948	ENSMUSG00000041552	211612	Ptchd1	patched domain containing 1 [Source:MGI Symbol;Acc:MGI:2685233]
552	ENSMUST00000201078.2	25.6549	-3.49231	0.833307	-4.19091	2.77842e-05	0.00334884	ENSMUSG00000043059	101023	Zfp513	zinc finger protein 513 [Source:MGI Symbol;Acc:MGI:2141255]
553	ENSMUST00000135625.8	26.194	-3.55712	0.870416	-4.08669	4.37572e-05	0.00495034	ENSMUSG00000027288	20402	Zfp106	zinc finger protein 106 [Source:MGI Symbol;Acc:MGI:1270153]
554	ENSMUST00000132812.2	54.0606	-3.56708	0.974608	-3.66002	0.000252199	0.0211034	ENSMUSG00000043909	27223	Trp53bp1	transformation related protein 53 binding protein 1 [Source:MGI Symbol;Acc:MGI:1351320]
[truncated: 268 more rows]

## Sheet: Poly.UnchInput
Supplementary data 10. List of transcriptionally-stable isoform mRNAs associated with polysomes in Emx1-Cre Celf4 cKO compared to WTs [DEGs determined using a two-sided Wald test with Benjamini-Hochberg correction]
[truncated: 331 more rows]

[truncated: 1 more sheets: 1,069 Poly_Mono(cKO_WT), p<0.05]
