# Supplementary material for: Celf4 controls mRNA translation underlying synaptic development in the prenatal mammalian neocortex
Source: Nat Commun. 2023 Sep 27;14:6025. doi: 10.1038/s41467-023-41730-8 (PMC10533865; doi:10.1038/s41467-023-41730-8)
Supplement: Supplementary file 4 — Supplementary data 1-12 [file 41467_2023_41730_MOESM4_ESM.zip › 5. Supplementary data_Celf4 manuscript/Supplementary data 9_mCelf4 RIP-RNAseq.xlsx]

## Sheet: mCelf4 RIP_seq_E17_q0.05
Supplementary data 9. mCelf4/IgG RIP-RNAseq analysis [enriched genes determined using a two-sided Wald test with Benjamini-Hochberg correction; sorted by Log2 FC(Celf4/IgG), which was filtered for > 0.5, with adjusted p value < 0.05]
gene_id	gene_name	baseMean	log2FC	lfcSE	pvalue	padj
ENSMUSG00000110980.1	Gm47204	66.686	10.0276	3.309	2.66001e-07	2.97294e-05
ENSMUSG00000097748.1	Gm26533	29.2134	8.492	3.25521	1.08318e-05	0.000708361
ENSMUSG00000103200.1	Gm37328	22.0493	6.03407	2.07604	0.000129076	0.00594918
ENSMUSG00000113261.1	Gm47404	37.1704	5.14403	1.69929	0.000103116	0.00492287
ENSMUSG00000084897.1	Gm14226	24.6376	4.91501	2.16105	0.000656625	0.0222166
ENSMUSG00000080242.5	Atp6v0c-ps2	38947	4.81149	0.415403	2.23558e-32	1.93713e-28
ENSMUSG00000024121.13	Atp6v0c	229081	4.43479	0.34306	4.23805e-39	7.34454e-35
ENSMUSG00000056296.17	Synpr	2651.39	4.32802	0.442701	7.08943e-24	1.2286e-20
ENSMUSG00000067786.16	Nnat	490993	4.09925	0.356773	1.37658e-31	7.95204e-28
ENSMUSG00000055403.13	4933427D06Rik	54.8836	4.0595	1.2655	4.2833e-05	0.00229103
ENSMUSG00000052187.4	Hbb-y	27.5618	3.76697	1.61284	0.000472368	0.0169485
ENSMUSG00000061462.18	Obscn	3854.35	3.75833	0.388626	2.29884e-23	3.62172e-20
ENSMUSG00000102828.5	Gm38182	289.987	3.6834	1.2179	7.00877e-05	0.00354117
ENSMUSG00000033585.5	Ndn	66651.9	3.60104	0.345892	2.19591e-26	7.61102e-23
ENSMUSG00000055733.6	Nap1l3	133.791	3.27855	0.674046	6.12475e-08	8.22805e-06
ENSMUSG00000028347.14	Tmeff1	49157.3	3.2546	0.313657	3.89379e-26	1.12466e-22
ENSMUSG00000050730.17	Arhgap42	1288.83	3.07253	0.503554	4.86019e-11	1.42758e-08
ENSMUSG00000026616.16	Cr2	48.7545	3.02805	1.92335	0.00167814	0.0450188
ENSMUSG00000030788.16	Rnf141	5668.33	2.99659	0.330532	7.06169e-21	1.01983e-17
ENSMUSG00000104222.1	Gm7292	2474.18	2.94337	0.298484	3.36889e-24	7.29787e-21
ENSMUSG00000097393.8	D030068K23Rik	54.7301	2.93344	0.81967	1.29664e-05	0.000832249
ENSMUSG00000047496.6	Rnf152	5153.38	2.91648	0.277281	3.86854e-27	1.67604e-23
ENSMUSG00000029151.14	Slc30a3	189.013	2.88426	0.602829	7.69392e-08	1.01698e-05
ENSMUSG00000022914.17	Brwd1	15321.4	2.88243	0.342908	3.25549e-18	3.13431e-15
ENSMUSG00000043419.11	Rnf227	6207.96	2.72605	0.367724	8.26494e-15	5.1154e-12
ENSMUSG00000023036.14	Pcdhgc4	118179	2.7216	0.416764	3.42709e-12	1.29112e-09
ENSMUSG00000103037.1	Pcdhgb1	1412.04	2.66714	0.387008	2.75042e-13	1.19162e-10
ENSMUSG00000022151.16	Ttc33	2741.35	2.64137	0.433886	6.40659e-11	1.85044e-08
ENSMUSG00000033578.7	Tmem35a	31819.1	2.61945	0.399236	3.05694e-12	1.17726e-09
ENSMUSG00000060681.15	Slc9a6	8916.07	2.61305	0.376077	2.16357e-13	9.614e-11
ENSMUSG00000102869.2	2900097C17Rik	170869	2.61072	0.303733	4.633e-19	5.35267e-16
ENSMUSG00000031007.2	Atp6ap2	6098.91	2.5926	0.37457	2.91196e-13	1.23083e-10
ENSMUSG00000075334.2	Rprm	17128.4	2.55273	0.293461	1.72536e-19	2.13575e-16
ENSMUSG00000055430.4	Nap1l5	834.442	2.54312	0.357659	6.04461e-14	3.08097e-11
ENSMUSG00000025889.13	Snca	5876.22	2.52481	0.491507	1.43644e-08	2.18364e-06
ENSMUSG00000027162.7	Lin7c	8044.76	2.49758	0.254039	4.58553e-24	8.82969e-21
ENSMUSG00000006373.10	Pgrmc1	15782.5	2.48253	0.24985	1.62469e-24	4.02226e-21
ENSMUSG00000019082.18	Slc25a22	14775	2.48071	0.352207	1.29891e-13	6.23853e-11
ENSMUSG00000038369.14	Ncoa6	7088.17	2.46146	0.445387	1.78107e-09	3.63129e-07
ENSMUSG00000029027.9	Dffb	1961.78	2.44124	0.470846	1.06927e-08	1.69519e-06
ENSMUSG00000089774.2	Slc5a3	1695.93	2.41886	0.60408	2.75559e-06	0.000223151
ENSMUSG00000048355.2	Arxes1	5163.65	2.38983	0.404993	2.1366e-10	5.44519e-08
ENSMUSG00000070570.5	Slc17a7	16505.1	2.37078	0.297375	8.29843e-17	6.5369e-14
ENSMUSG00000062296.8	Trank1	3779.19	2.36534	0.408598	4.1341e-10	9.95054e-08
ENSMUSG00000008036.11	Ap2s1	18302.6	2.35392	0.30561	5.25648e-16	3.79562e-13
ENSMUSG00000031292.14	Cdkl5	2511.83	2.34007	0.370519	1.37679e-11	4.50185e-09
ENSMUSG00000042834.15	Nrep	152433	2.33333	0.342504	1.08117e-12	4.46113e-10
ENSMUSG00000104346.1	Pcdhga3	1920.24	2.33249	0.492644	1.0946e-07	1.37964e-05
ENSMUSG00000102742.1	Pcdhga11	2954.7	2.33199	0.325311	3.41016e-14	1.79085e-11
ENSMUSG00000102222.1	Pcdhga10	1391.24	2.32661	0.427337	2.86929e-09	5.65055e-07
ENSMUSG00000102918.1	Pcdhgc3	37800.5	2.30324	0.280771	1.14368e-17	1.04316e-14
ENSMUSG00000036766.12	Dner	17855.3	2.29721	0.435972	6.68112e-09	1.13513e-06
ENSMUSG00000021395.11	Spin1	31026.9	2.28167	0.253371	1.23911e-20	1.65183e-17
ENSMUSG00000028232.13	Tmem68	2071.71	2.27492	0.357182	1.05401e-11	3.65318e-09
ENSMUSG00000032244.9	Fem1b	20934.5	2.253	0.348525	7.69491e-12	2.77818e-09
ENSMUSG00000027520.16	Zdbf2	977.085	2.22069	0.520791	9.21022e-07	8.67462e-05
ENSMUSG00000063415.12	Cyp26b1	2229.94	2.21538	0.371383	1.24575e-10	3.37326e-08
ENSMUSG00000103088.1	Pcdhgb6	1974.67	2.20764	0.393313	1.18266e-09	2.61926e-07
ENSMUSG00000078941.9	Ak6	3907.48	2.193	0.39228	1.19401e-09	2.61926e-07
ENSMUSG00000044548.11	Dact1	10861.1	2.17038	0.266598	2.20692e-17	1.9123e-14
ENSMUSG00000042453.14	Reln	34498.5	2.16546	0.347122	3.18383e-11	9.67996e-09
ENSMUSG00000102428.1	Pcdhga12	1645.57	2.16493	0.36342	1.40785e-10	3.69666e-08
ENSMUSG00000051675.13	Trim32	15015.9	2.16405	0.299251	2.56136e-14	1.47961e-11
ENSMUSG00000103332.1	Pcdhga2	2010.01	2.16284	0.40179	4.08933e-09	7.7877e-07
ENSMUSG00000029135.10	Fosl2	8030.46	2.1503	0.251087	6.40001e-19	6.93201e-16
ENSMUSG00000103677.1	Pcdhga4	2394.63	2.14851	0.34928	4.25945e-11	1.27269e-08
ENSMUSG00000073678.4	Pgap1	5182.4	2.13045	0.40035	6.31566e-09	1.08367e-06
ENSMUSG00000103144.1	Pcdhga1	1394.2	2.11286	0.455863	1.94501e-07	2.21757e-05
ENSMUSG00000040265.16	Dnm3	2032.68	2.11093	0.366065	4.45356e-10	1.05726e-07
ENSMUSG00000067787.10	Blcap	16601.8	2.10508	0.35834	2.51349e-10	6.22268e-08
ENSMUSG00000030451.16	Herc2	28847.7	2.09807	0.452046	1.80919e-07	2.11847e-05
ENSMUSG00000079179.9	Rab10os	3560.29	2.09584	0.264715	1.8309e-16	1.37954e-13
ENSMUSG00000015488.14	Cacfd1	65500.3	2.09559	0.314012	1.4112e-12	5.68747e-10
ENSMUSG00000024083.16	Pja2	5089.78	2.09202	0.276447	2.01018e-15	1.39346e-12
ENSMUSG00000037458.15	Azin1	13711.3	2.09077	0.363153	5.40001e-10	1.26462e-07
ENSMUSG00000103897.1	Pcdhga8	1109.18	2.06812	0.622799	3.73938e-05	0.0020704
ENSMUSG00000039105.6	Atp6v1g1	11686.6	2.06715	0.324901	1.12655e-11	3.82806e-09
ENSMUSG00000030077.11	Chl1	7187.37	2.06138	0.316041	3.80356e-12	1.40246e-09
ENSMUSG00000039782.15	Cpeb2	1414.01	2.05889	0.274731	3.91368e-15	2.51201e-12
ENSMUSG00000021313.16	Ryr2	388.139	2.05724	0.62575	4.15742e-05	0.00224449
ENSMUSG00000086725.1	A630052C17Rik	331.777	2.04295	0.522605	4.23095e-06	0.000318793
ENSMUSG00000026484.13	Rnf2	3466.76	2.03424	0.406069	3.29568e-08	4.68149e-06
ENSMUSG00000035212.14	Leprot	8997.62	2.02907	0.363352	1.73715e-09	3.58391e-07
ENSMUSG00000042406.8	Atf4	16899.9	2.02891	0.377441	6.0275e-09	1.04457e-06
ENSMUSG00000014177.10	Tvp23b	2566.59	2.0284	0.386905	8.48242e-09	1.3868e-06
ENSMUSG00000029131.14	Dnajb6	9292.35	2.0272	0.281101	3.05405e-14	1.70731e-11
ENSMUSG00000042197.13	Zfp451	10225.9	2.01869	0.373853	4.75826e-09	8.86673e-07
ENSMUSG00000042744.16	Hectd4	40017.5	2.01148	0.248297	3.21652e-17	2.6544e-14
ENSMUSG00000045382.6	Cxcr4	7581.42	2.00756	0.316455	1.26949e-11	4.23083e-09
ENSMUSG00000102440.1	Pcdhga9	1562.47	1.98793	0.412268	7.28083e-08	9.70591e-06
ENSMUSG00000104063.1	Pcdhgb7	3120.34	1.98721	0.421489	1.46126e-07	1.74646e-05
ENSMUSG00000103472.1	Pcdhga7	2317.72	1.96343	0.367398	4.97254e-09	8.97647e-07
ENSMUSG00000025958.14	Creb1	3548.49	1.95732	0.306633	9.29842e-12	3.2886e-09
ENSMUSG00000046785.8	Epm2aip1	4963.05	1.94423	0.425959	2.67616e-07	2.97294e-05
ENSMUSG00000039840.8	Epg5	3782.03	1.93321	0.443116	7.64795e-07	7.40441e-05
ENSMUSG00000030393.8	Zik1	2101.31	1.92865	0.38675	3.70224e-08	5.13279e-06
ENSMUSG00000028300.14	C9orf72	3463.55	1.92778	0.384179	2.90422e-08	4.15952e-06
ENSMUSG00000020248.18	Nfyb	8417.9	1.92586	0.317863	7.18818e-11	2.04215e-08
ENSMUSG00000028557.10	Rnf11	10244.9	1.91039	0.30329	1.90022e-11	5.98742e-09
ENSMUSG00000049907.8	Rasl11b	1404.88	1.89976	0.403874	1.39135e-07	1.67445e-05
ENSMUSG00000032199.13	Polr2m	9118.94	1.89196	0.251082	2.9343e-15	1.95582e-12
ENSMUSG00000041773.8	Enc1	105393	1.88709	0.304689	1.97963e-11	6.12626e-09
ENSMUSG00000036699.12	Zcchc12	1830.47	1.86875	0.43215	7.83122e-07	7.53972e-05
ENSMUSG00000103793.1	Pcdhga6	1838.95	1.86182	0.376038	4.13868e-08	5.69232e-06
ENSMUSG00000040681.16	Hmgn1	19407.5	1.86099	0.258031	3.27284e-14	1.77245e-11
ENSMUSG00000021687.14	Scamp1	11071	1.85467	0.349592	6.80148e-09	1.14437e-06
ENSMUSG00000018589.8	Glra2	1446.88	1.83695	0.360184	1.71823e-08	2.54504e-06
ENSMUSG00000000276.11	Dgke	3942.92	1.83681	0.323807	8.14526e-10	1.85733e-07
ENSMUSG00000048040.8	Arxes2	3507.25	1.83588	0.320237	5.85474e-10	1.35284e-07
ENSMUSG00000020653.12	Klf11	3102.58	1.81057	0.273946	2.42381e-12	9.54649e-10
ENSMUSG00000033964.12	Zbtb41	864.877	1.80972	0.363702	3.46809e-08	4.88635e-06
ENSMUSG00000003948.17	Mmd	9239.69	1.80565	0.321714	1.25694e-09	2.72284e-07
ENSMUSG00000024642.17	Tle4	6260.39	1.79835	0.324639	1.43689e-09	3.00016e-07
ENSMUSG00000043940.15	Wdfy3	14995.7	1.79271	0.245118	2.35225e-14	1.40567e-11
ENSMUSG00000031934.14	Panx1	29201.2	1.79179	0.373887	1.26332e-07	1.56381e-05
ENSMUSG00000034158.9	Lrrc58	5219.27	1.78566	0.384155	1.84111e-07	2.13618e-05
ENSMUSG00000020097.14	Sgpl1	10132.6	1.78495	0.398124	4.18959e-07	4.48183e-05
ENSMUSG00000020577.17	Tspan13	20404.1	1.78281	0.298402	1.20185e-10	3.30605e-08
ENSMUSG00000070880.10	Gad1	2470.71	1.77766	0.446075	3.89374e-06	0.000298577
ENSMUSG00000024008.16	Cpne5	2089.74	1.77166	0.456296	5.22127e-06	0.000381792
ENSMUSG00000086350.1	B230369F24Rik	178.06	1.77047	0.771929	0.000749048	0.0246319
ENSMUSG00000044288.6	Cnr1	10589.7	1.76963	0.30337	3.3475e-10	8.17074e-08
ENSMUSG00000031343.13	Gabra3	1404.13	1.76475	0.357373	4.3417e-08	5.92454e-06
ENSMUSG00000039316.14	Rftn1	1147.65	1.7647	0.510503	2.58095e-05	0.00152655
ENSMUSG00000102748.1	Pcdhgb2	1081.09	1.76181	0.427015	1.88082e-06	0.000161359
ENSMUSG00000020948.9	Klhl28	374.127	1.7296	0.514898	3.61114e-05	0.00201874
ENSMUSG00000047238.4	Mageh1	4006.83	1.72681	0.403887	1.03863e-06	9.72942e-05
ENSMUSG00000036990.13	Otud4	4252.15	1.72459	0.331432	1.076e-08	1.69519e-06
ENSMUSG00000010290.7	AI597479	2431.57	1.71885	0.36488	1.36072e-07	1.64904e-05
ENSMUSG00000020149.17	Rab1a	6779.76	1.71498	0.282704	7.88198e-11	2.20314e-08
ENSMUSG00000018707.13	Dync1h1	111062	1.71337	0.326058	1.51331e-08	2.26083e-06
ENSMUSG00000039086.9	Ss18l1	10462.9	1.70712	0.240327	7.61409e-14	3.77006e-11
ENSMUSG00000045062.4	Pcdhb7	985.111	1.69169	0.422669	3.29259e-06	0.000260551
ENSMUSG00000021700.10	Rab3c	6998.43	1.69151	0.24076	1.33194e-13	6.23853e-11
ENSMUSG00000022340.15	Sybu	11281.8	1.68291	0.375108	3.77708e-07	4.09105e-05
ENSMUSG00000098923.1	Tmem185b	1909.48	1.68157	0.362875	2.09184e-07	2.36939e-05
ENSMUSG00000009739.17	Pou6f1	46619.6	1.67093	0.302069	1.32645e-09	2.80333e-07
ENSMUSG00000037104.9	Socs5	3139.65	1.66601	0.319967	1.10767e-08	1.72936e-06
ENSMUSG00000031119.4	Gpc4	3486.32	1.6437	0.354182	1.84897e-07	2.13618e-05
ENSMUSG00000070493.3	Chchd2	16162.1	1.64343	0.278773	2.26706e-10	5.69393e-08
ENSMUSG00000093536.7	Smim17	194.281	1.64164	0.573924	0.000180241	0.00780893
ENSMUSG00000042010.16	Acacb	323.898	1.64021	0.822113	0.00141843	0.0396131
ENSMUSG00000001847.14	Rac1	16381.6	1.62661	0.309385	7.8319e-09	1.30507e-06
ENSMUSG00000020220.16	Vps13d	9679.42	1.62359	0.387822	1.5567e-06	0.00013906
ENSMUSG00000025278.9	Flnb	7207.42	1.61709	0.192741	2.55531e-18	2.60491e-15
ENSMUSG00000027834.15	Serpini1	3320.49	1.6065	0.436919	1.22605e-05	0.000789866
ENSMUSG00000036006.20	Ripor2	1779.51	1.60479	0.416034	6.13769e-06	0.000437721
ENSMUSG00000031776.17	Arl2bp	11618.5	1.60288	0.354187	4.14557e-07	4.46228e-05
ENSMUSG00000016559.14	H3f3b	52045.5	1.57794	0.225253	1.6489e-13	7.51985e-11
ENSMUSG00000042671.12	Rgs8	1379.95	1.57606	0.394521	3.63741e-06	0.000282674
ENSMUSG00000032336.17	Nptn	6249.01	1.57219	0.292771	4.14895e-09	7.81537e-07
ENSMUSG00000024712.9	Rfk	1932.21	1.56091	0.262305	1.67497e-10	4.33242e-08
ENSMUSG00000056201.8	Cfl1	73059.5	1.56021	0.264698	1.37563e-10	3.66765e-08
ENSMUSG00000033900.13	Map9	1471.01	1.5574	0.369122	1.44271e-06	0.000129545
ENSMUSG00000035776.14	Cd99l2	16586.8	1.55422	0.412357	1.09815e-05	0.000715447
ENSMUSG00000090000.2	Ier3ip1	3395.74	1.55342	0.413623	9.73518e-06	0.000651393
ENSMUSG00000027177.14	Hipk3	1809.29	1.54505	0.319577	7.7462e-08	1.01698e-05
ENSMUSG00000040270.16	Bach2	10423.3	1.54156	0.333989	2.53147e-07	2.84873e-05
ENSMUSG00000041040.12	Fam117b	6509.44	1.53983	0.28809	5.58511e-09	9.87653e-07
ENSMUSG00000042208.15	0610010F05Rik	2378.27	1.53607	0.286023	4.85863e-09	8.95746e-07
ENSMUSG00000096403.2	Rnps1-ps	2474.27	1.53586	0.302318	2.28965e-08	3.36268e-06
ENSMUSG00000041229.15	Phf8	2394.35	1.53578	0.32204	1.09861e-07	1.37964e-05
ENSMUSG00000023845.7	Lnpep	3127.89	1.53207	0.280248	2.91727e-09	5.68049e-07
ENSMUSG00000031517.8	Gpm6a	58127.7	1.53009	0.245105	1.7761e-11	5.69997e-09
ENSMUSG00000034189.5	Hsdl1	16365.9	1.52962	0.277012	2.17032e-09	4.37344e-07
ENSMUSG00000066798.3	Zbtb6	735.423	1.52784	0.384994	3.93272e-06	0.000298921
ENSMUSG00000027011.14	Ube2e3	6874.87	1.52381	0.295643	1.16687e-08	1.80552e-06
ENSMUSG00000037455.16	Slc18b1	1470	1.50836	0.365366	2.07454e-06	0.000174524
ENSMUSG00000030729.17	Pgm2l1	1198.98	1.50725	0.321077	1.61051e-07	1.91165e-05
ENSMUSG00000110344.1	Gm45716	1021.35	1.50695	0.374484	3.28704e-06	0.000260551
ENSMUSG00000117286.1	Gm1043	2372.5	1.50107	0.285496	9.09692e-09	1.47336e-06
ENSMUSG00000036438.14	Calm2	26828.9	1.49617	0.266467	1.29544e-09	2.77161e-07
ENSMUSG00000066036.14	Ubr4	57591	1.48984	0.341402	1.2487e-06	0.000113894
ENSMUSG00000049657.9	Zbtb5	5837.55	1.48883	0.335753	4.73744e-07	4.91616e-05
ENSMUSG00000005873.6	Reep5	25586.9	1.48675	0.380111	6.39131e-06	0.000451541
ENSMUSG00000049580.12	Tsku	3228.98	1.48461	0.381109	5.74099e-06	0.000412827
ENSMUSG00000031285.14	Dcx	29963.1	1.47146	0.46006	8.50722e-05	0.00421229
ENSMUSG00000022951.16	Rcan1	5405.21	1.46783	0.350134	1.7549e-06	0.000152826
ENSMUSG00000035847.15	Ids	9376.14	1.4676	0.274509	5.75346e-09	1.00715e-06
ENSMUSG00000114797.1	Gm49336	3485.89	1.46069	0.37867	6.79911e-06	0.000473207
ENSMUSG00000031605.8	Klhl2	5600.65	1.45737	0.330014	5.61435e-07	5.72333e-05
ENSMUSG00000066705.7	Fxyd6	54934.5	1.45386	0.358427	4.42655e-06	0.000332087
ENSMUSG00000042155.3	Klhl23	4147.97	1.45332	0.361183	3.46209e-06	0.000270262
ENSMUSG00000033917.15	Gde1	10403.1	1.44743	0.3703	6.38058e-06	0.000451541
ENSMUSG00000020297.10	Nsg2	166920	1.44632	0.352569	3.96852e-06	0.000300325
ENSMUSG00000034910.5	Pygo1	3256.24	1.44494	0.351771	2.04124e-06	0.00017256
ENSMUSG00000015711.8	Prune1	5590.95	1.43862	0.338131	1.26238e-06	0.00011454
ENSMUSG00000017466.9	Timp2	23557.9	1.43772	0.42608	5.20999e-05	0.00272777
ENSMUSG00000087370.3	Tmem170b	2534.6	1.43587	0.300035	1.062e-07	1.35327e-05
ENSMUSG00000021147.17	Wdr37	2636.56	1.42961	0.266144	5.1269e-09	9.15971e-07
ENSMUSG00000016940.18	Kctd2	7492.38	1.42837	0.306394	1.93147e-07	2.21671e-05
ENSMUSG00000103567.1	Pcdhga5	530.765	1.41831	0.508693	0.000258452	0.0105636
ENSMUSG00000042750.7	Bex2	8467.65	1.41708	0.258808	2.95587e-09	5.69169e-07
ENSMUSG00000006699.17	Cdc42	15383	1.40378	0.261144	4.95851e-09	8.97647e-07
ENSMUSG00000031137.17	Fgf13	2879.09	1.39997	0.32667	1.1524e-06	0.000106229
ENSMUSG00000048027.9	Rgmb	15449.6	1.39894	0.328062	1.06861e-06	9.90317e-05
ENSMUSG00000028243.5	Ubxn2b	520.403	1.39223	0.423838	5.58106e-05	0.00287857
ENSMUSG00000032855.6	Pkd1	21710.9	1.38755	0.380692	1.85095e-05	0.00113748
ENSMUSG00000032320.7	Rcn2	6472.42	1.38251	0.315878	7.1672e-07	6.97795e-05
ENSMUSG00000052852.8	Reep1	28478.3	1.38144	0.31025	4.35844e-07	4.63385e-05
ENSMUSG00000040760.11	Appl1	3077.76	1.3784	0.397921	3.14229e-05	0.00180318
ENSMUSG00000027805.16	Pfn2	16691.9	1.3774	0.292162	1.33879e-07	1.63389e-05
ENSMUSG00000029385.14	Ccng2	11209.3	1.37415	0.290837	1.17545e-07	1.46551e-05
ENSMUSG00000020427.11	Igfbp3	5378.82	1.37067	0.327487	1.72293e-06	0.000152339
ENSMUSG00000075470.2	Alg10b	5258.53	1.36761	0.314569	8.41094e-07	8.00888e-05
ENSMUSG00000038065.13	Mturn	40102.4	1.36724	0.268206	2.36946e-08	3.45065e-06
ENSMUSG00000029875.5	Ccdc184	1780.14	1.36668	0.370542	1.34122e-05	0.000854534
ENSMUSG00000030592.18	Ryr1	7096.35	1.35629	0.481474	0.000261305	0.0106301
ENSMUSG00000069170.14	Adgrv1	2184.56	1.35316	0.257581	9.97726e-09	1.60098e-06
ENSMUSG00000030102.11	Itpr1	8527.5	1.3454	0.344696	5.24486e-06	0.000381905
ENSMUSG00000024598.9	Fbn2	5818.21	1.34128	0.277998	8.68428e-08	1.12312e-05
ENSMUSG00000008730.17	Hipk1	4945.82	1.3392	0.281351	1.29027e-07	1.58585e-05
ENSMUSG00000031227.8	Magee1	5149.76	1.33814	0.266798	3.56411e-08	4.98113e-06
ENSMUSG00000035829.13	Ppp1r26	3388.31	1.33716	0.276901	9.19143e-08	1.17991e-05
ENSMUSG00000009470.17	Tnpo1	4599.12	1.32943	0.251031	8.13679e-09	1.34296e-06
ENSMUSG00000032184.5	Lysmd2	772.138	1.32617	0.288785	2.91133e-07	3.21359e-05
ENSMUSG00000040749.11	Siah1b	336.065	1.32558	0.375884	2.48553e-05	0.00147514
ENSMUSG00000041777.12	Cir1	492.756	1.31935	0.509603	0.000469942	0.0169316
ENSMUSG00000071253.8	Slc25a16	827.543	1.31383	0.313191	1.75048e-06	0.000152826
ENSMUSG00000044155.11	Lsm8	1633.6	1.31298	0.352526	1.1916e-05	0.000770541
ENSMUSG00000022884.16	Eif4a2	24902.5	1.29993	0.316602	2.4084e-06	0.00019875
ENSMUSG00000046449.15	Nexmif	593.676	1.29884	0.48441	0.000383534	0.0143556
ENSMUSG00000024261.6	Syt4	5170.23	1.29667	0.330101	4.96654e-06	0.000367821
ENSMUSG00000048280.18	Zfp738	1173.05	1.29484	0.465867	0.000283763	0.0113049
ENSMUSG00000026566.15	Mpzl1	11415.8	1.28506	0.300498	1.05163e-06	9.79828e-05
ENSMUSG00000059713.12	Rcan3	2918.65	1.28153	0.293765	8.40472e-07	8.00888e-05
ENSMUSG00000070509.15	Rgma	20218.8	1.27165	0.329434	8.21977e-06	0.000558622
ENSMUSG00000034187.18	Nsf	4167.48	1.26803	0.413726	0.000132936	0.00611082
ENSMUSG00000072694.8	1500011B03Rik	7313.94	1.26279	0.247642	2.67032e-08	3.85639e-06
ENSMUSG00000033419.16	Snap91	7764.29	1.26213	0.268246	1.75386e-07	2.06764e-05
ENSMUSG00000026833.18	Olfm1	28478.3	1.26175	0.329802	5.65888e-06	0.000408618
ENSMUSG00000103585.1	Pcdhgb4	779.147	1.26144	0.46699	0.00036383	0.0138271
ENSMUSG00000005804.14	Bloc1s6	4396.65	1.25783	0.501904	0.000680538	0.022856
ENSMUSG00000042688.16	Mapk6	7594.31	1.2438	0.313565	4.50548e-06	0.000336552
ENSMUSG00000016262.14	Sertad4	3401.73	1.23182	0.362417	4.0625e-05	0.00221394
ENSMUSG00000029757.16	Dync1i1	8487.18	1.22058	0.276498	7.14813e-07	6.97795e-05
ENSMUSG00000024270.11	Slc39a6	10566.5	1.21984	0.280198	8.67678e-07	8.21687e-05
ENSMUSG00000042390.9	Gatad2b	7620.43	1.21907	0.219933	2.25173e-09	4.48535e-07
ENSMUSG00000028211.11	Trp53inp1	1444.95	1.21853	0.38211	9.00614e-05	0.00440894
ENSMUSG00000039735.16	Fnbp1l	13287.9	1.21542	0.296802	2.64277e-06	0.000217058
ENSMUSG00000021171.8	Esyt2	1222.58	1.21089	0.440854	0.000341596	0.0131552
ENSMUSG00000029168.14	Dpysl5	106403	1.20806	0.308899	5.28402e-06	0.000383146
ENSMUSG00000027204.13	Fbn1	2761.24	1.20728	0.348173	3.44201e-05	0.00194935
ENSMUSG00000026475.7	Rgs16	1231.45	1.20294	0.361477	5.45749e-05	0.00283169
ENSMUSG00000038664.16	Herc1	15978.3	1.2008	0.265647	4.44789e-07	4.70012e-05
ENSMUSG00000010609.15	Psen2	1689.72	1.19974	0.448427	0.000412351	0.0151399
ENSMUSG00000026511.7	Srp9	2871.84	1.19915	0.264447	4.59237e-07	4.8041e-05
ENSMUSG00000047037.5	Nipa1	1564.45	1.18986	0.497594	0.000858326	0.0272432
ENSMUSG00000031445.5	Proz	837.028	1.18955	0.348275	4.11236e-05	0.00223381
ENSMUSG00000029469.14	Ift81	470.724	1.18579	0.507727	0.00097706	0.0301826
ENSMUSG00000046387.5	Pcdhb17	1173.65	1.18555	0.327065	1.93293e-05	0.0011795
ENSMUSG00000038812.16	Trmt112	2882.54	1.18261	0.263956	5.46288e-07	5.63522e-05
ENSMUSG00000029999.14	Tgfa	1642.54	1.17968	0.437431	0.000404955	0.0149316
ENSMUSG00000034681.17	Rnps1	9779.13	1.17812	0.3049	6.51813e-06	0.000457325
ENSMUSG00000040855.15	Reps2	569.6	1.17189	0.408276	0.000242234	0.00999504
ENSMUSG00000031839.7	Hsbp1	8366.36	1.17083	0.287677	3.37135e-06	0.000264778
ENSMUSG00000061130.13	Ppm1b	5354.71	1.16876	0.280384	2.21078e-06	0.000185086
ENSMUSG00000021608.15	Lpcat1	15820.6	1.16709	0.33993	3.97993e-05	0.00217578
ENSMUSG00000021840.17	Mapk1ip1l	6924.45	1.16615	0.278468	1.87931e-06	0.000161359
ENSMUSG00000000581.8	C1d	1210.52	1.16545	0.353809	5.78845e-05	0.00297667
ENSMUSG00000072692.7	Rpl37rt	1097.42	1.15837	0.335616	3.7117e-05	0.00206166
ENSMUSG00000016257.15	Prelid3b	2114.12	1.1529	0.259204	6.46363e-07	6.43763e-05
ENSMUSG00000026374.14	Tsn	18476	1.15059	0.235329	7.99079e-08	1.04121e-05
ENSMUSG00000027479.14	Mapre1	13261.7	1.14962	0.2565	5.60283e-07	5.72333e-05
ENSMUSG00000052698.15	Tln2	5868.62	1.14666	0.259023	7.15399e-07	6.97795e-05
ENSMUSG00000069670.8	Nkain2	1146.37	1.14536	0.295672	7.62692e-06	0.000524502
ENSMUSG00000063480.8	Snu13	8260.19	1.14105	0.315421	1.92698e-05	0.0011795
ENSMUSG00000038481.13	Cdk19	6404.04	1.13936	0.248047	3.38772e-07	3.6924e-05
ENSMUSG00000038607.12	Gng10	4014.75	1.13921	0.280247	3.37657e-06	0.000264778
ENSMUSG00000002107.18	Celf2	29419	1.13681	0.319723	2.79027e-05	0.00162812
ENSMUSG00000026960.6	Arl6ip6	1547.48	1.13599	0.352734	8.76699e-05	0.00432854
ENSMUSG00000047710.8	Champ1	3074.45	1.13475	0.355485	9.66776e-05	0.00467348
ENSMUSG00000022865.14	Cxadr	13085.5	1.13266	0.263437	1.31188e-06	0.000118411
ENSMUSG00000019831.14	Wasf1	7284.69	1.13198	0.253553	6.19337e-07	6.20411e-05
ENSMUSG00000096145.2	Vkorc1	1602.72	1.12422	0.353531	9.70958e-05	0.00467409
ENSMUSG00000009394.13	Syn2	3559.23	1.12035	0.34916	8.84295e-05	0.00435365
ENSMUSG00000022031.6	Elp3	9465.64	1.11864	0.301976	1.38917e-05	0.000878625
ENSMUSG00000099689.6	Zfp383	915.804	1.1139	0.355805	0.000115494	0.0054389
ENSMUSG00000039740.6	Alg2	10337.2	1.11311	0.294841	1.13833e-05	0.00073885
ENSMUSG00000034445.8	Cyb561a3	1889.82	1.11003	0.464763	0.000947982	0.0294947
ENSMUSG00000039983.13	Ccdc32	1728.83	1.10804	0.356455	0.000124404	0.00578623
ENSMUSG00000039530.17	Tusc3	10344.7	1.10607	0.336065	7.43073e-05	0.00370042
ENSMUSG00000020601.8	Trib2	6588.83	1.10582	0.269813	3.15346e-06	0.000253007
ENSMUSG00000040151.9	Hs2st1	6061.18	1.10551	0.330073	5.00349e-05	0.00263558
ENSMUSG00000024240.13	Epc1	5972.76	1.10525	0.362668	0.000154756	0.00689438
ENSMUSG00000024122.16	Pdpk1	3834.03	1.10437	0.247595	6.04303e-07	6.12431e-05
ENSMUSG00000025154.15	Arhgap19	1100.03	1.10328	0.304448	2.10174e-05	0.00127801
ENSMUSG00000031532.7	Saraf	13590.2	1.10132	0.300517	1.67602e-05	0.00104857
ENSMUSG00000019590.16	Cyb561	2234.54	1.10047	0.280192	6.40964e-06	0.000451541
ENSMUSG00000027076.10	Timm10	1260.59	1.09941	0.325749	5.13568e-05	0.00269701
ENSMUSG00000063632.6	Sox11	93364	1.09595	0.246476	6.93216e-07	6.86482e-05
ENSMUSG00000093904.2	Tomm20	11605.1	1.09487	0.273257	5.02517e-06	0.00036901
ENSMUSG00000025647.16	Shisa5	3281.35	1.09378	0.257944	1.73426e-06	0.000152562
ENSMUSG00000020171.8	Yeats4	3334.18	1.091	0.308804	2.84445e-05	0.00165417
ENSMUSG00000045180.13	Shroom2	1448.27	1.09025	0.360139	0.000154527	0.00689438
ENSMUSG00000058317.12	Ube2e2	2067.77	1.08786	0.281059	8.08284e-06	0.000551479
ENSMUSG00000030042.15	Pole4	2519.33	1.08597	0.318296	4.31863e-05	0.00230086
ENSMUSG00000024298.15	Zfp871	3925.57	1.08484	0.357517	0.00015849	0.00702462
ENSMUSG00000021573.15	Tppp	695.128	1.07945	0.294489	1.82785e-05	0.00112728
ENSMUSG00000044164.2	Rnf182	7027.82	1.07904	0.257094	2.28405e-06	0.000190301
ENSMUSG00000075266.5	Cenpw	210.476	1.06876	0.51438	0.00194008	0.049926
ENSMUSG00000034723.11	Tmx4	6029.37	1.06868	0.341995	0.000124177	0.00578623
ENSMUSG00000028719.8	Cmpk1	3014.45	1.06479	0.337723	0.00011971	0.00560696
ENSMUSG00000035864.14	Syt1	5073.73	1.0621	0.310334	4.58867e-05	0.00242444
ENSMUSG00000027180.12	Fbxo3	2455	1.05966	0.371623	0.000304851	0.012007
ENSMUSG00000037788.14	Vopp1	14254	1.05566	0.298494	3.03023e-05	0.00175359
ENSMUSG00000031543.18	Ank1	2945.32	1.0538	0.439359	0.00101933	0.0312103
ENSMUSG00000029463.5	Fam216a	1723.37	1.052	0.347404	0.00016677	0.00727992
ENSMUSG00000001127.12	Araf	4655.12	1.05	0.329092	8.89396e-05	0.00436636
ENSMUSG00000026667.14	Uhmk1	2642.82	1.04624	0.291334	2.46645e-05	0.00146885
ENSMUSG00000001707.8	Eef1e1	1135.22	1.04356	0.375166	0.000340506	0.0131425
ENSMUSG00000026563.13	Tada1	3246.36	1.03536	0.270976	1.061e-05	0.000699131
ENSMUSG00000035284.10	Vps13c	1021.74	1.03461	0.324888	0.000107161	0.00508794
ENSMUSG00000024383.9	Map3k2	898.651	1.03326	0.372072	0.000370549	0.014021
ENSMUSG00000048429.10	Timm29	5476.4	1.03214	0.283848	2.19389e-05	0.00132014
ENSMUSG00000032038.7	St3gal4	1937.29	1.03141	0.382084	0.000471794	0.0169485
ENSMUSG00000044629.5	Cnrip1	2327.37	1.02633	0.337534	0.000165367	0.0072369
ENSMUSG00000051359.15	Ncald	2482.46	1.02533	0.44121	0.0012185	0.0354306
ENSMUSG00000015189.12	Casd1	1550.09	1.02528	0.268533	1.07993e-05	0.000708361
ENSMUSG00000045284.9	Dcaf12l1	579.311	1.02474	0.327399	0.000128356	0.00594763
ENSMUSG00000047205.12	Dusp18	2280.63	1.02065	0.227856	6.10219e-07	6.14831e-05
ENSMUSG00000028832.11	Stmn1	166010	1.01827	0.238707	1.7002e-06	0.0001511
ENSMUSG00000046743.6	Fat4	14476.8	1.01681	0.249087	3.81018e-06	0.000293469
ENSMUSG00000030990.18	Pgap2	1700.79	1.01624	0.398755	0.000711486	0.023617
ENSMUSG00000039100.10	Marchf6	16723.4	1.01367	0.272976	1.68236e-05	0.00104875
ENSMUSG00000023473.13	Celsr3	37365.5	1.01305	0.29242	4.18833e-05	0.00225416
ENSMUSG00000020594.14	Pum2	4838.05	1.01222	0.283253	2.33075e-05	0.00139282
ENSMUSG00000116632.1	Magef1	1040.56	1.00998	0.393656	0.000680091	0.022856
ENSMUSG00000035781.14	R3hdm4	21603.7	1.00667	0.266526	1.33204e-05	0.000851818
ENSMUSG00000031703.8	Itfg1	5352.47	1.00482	0.31151	9.62153e-05	0.00467348
ENSMUSG00000028246.13	Faxc	3199.33	0.998315	0.320223	0.000124539	0.00578623
ENSMUSG00000025938.16	Slco5a1	2929.03	0.996306	0.280794	3.1384e-05	0.00180318
ENSMUSG00000072875.2	Gpr27	17029.8	0.989602	0.403084	0.00114059	0.0338593
ENSMUSG00000022661.14	Cd200	9479.28	0.986398	0.422625	0.0013681	0.0384332
ENSMUSG00000021694.18	Ercc8	1790.52	0.985866	0.411039	0.00106942	0.0321197
ENSMUSG00000029028.14	Lrrc47	9084.48	0.982069	0.254091	9.59533e-06	0.000644523
ENSMUSG00000037997.12	Parp11	4516.7	0.982012	0.25181	8.29158e-06	0.000561301
ENSMUSG00000048895.13	Cdk5r1	39244.6	0.980778	0.236634	3.03043e-06	0.000244267
ENSMUSG00000073643.11	Wdfy1	3998.81	0.980298	0.249719	7.56977e-06	0.000522646
ENSMUSG00000020982.9	Nemf	2733.18	0.978257	0.278181	3.62443e-05	0.00201966
ENSMUSG00000037685.15	Atp8a1	5031.75	0.978227	0.363498	0.000511252	0.0182305
ENSMUSG00000003528.15	Slc25a1	9279.17	0.97808	0.249846	7.83801e-06	0.000536888
ENSMUSG00000038605.11	Samd10	3256.07	0.975645	0.213977	4.60174e-07	4.8041e-05
ENSMUSG00000042439.13	Zfp532	11456.9	0.973307	0.259485	1.50846e-05	0.000950603
ENSMUSG00000007659.18	Bcl2l1	11804.9	0.969221	0.231159	2.66125e-06	0.000217544
ENSMUSG00000026469.14	Xpr1	14367.1	0.966699	0.264573	2.30826e-05	0.00138416
ENSMUSG00000021670.14	Hmgcr	14685.5	0.965987	0.411437	0.00127324	0.0366585
ENSMUSG00000056429.4	Tgoln1	3295.82	0.964758	0.336177	0.000310648	0.0121578
ENSMUSG00000026890.19	Lhx6	5508.04	0.964328	0.241458	5.77218e-06	0.000413355
ENSMUSG00000067365.10	Tmem128	2534.54	0.961262	0.403058	0.00114167	0.0338593
ENSMUSG00000031781.14	Ciapin1	6402.91	0.961115	0.326651	0.000221606	0.00925406
ENSMUSG00000047388.10	Atmin	4076.48	0.956387	0.337202	0.000330559	0.012787
ENSMUSG00000040183.13	Ankrd6	2570.42	0.955467	0.285037	6.70995e-05	0.00341007
ENSMUSG00000039987.15	Phtf2	1011.53	0.9552	0.361379	0.000596116	0.0205791
ENSMUSG00000020132.10	Rab21	3092.03	0.95182	0.279262	5.51315e-05	0.00285203
ENSMUSG00000037373.12	Ctbp1	28671.2	0.950785	0.32249	0.000252108	0.0103532
ENSMUSG00000049470.13	Aff4	7032.23	0.950256	0.370102	0.000787248	0.025501
ENSMUSG00000074748.3	Atxn7l3b	24085.8	0.948835	0.183576	1.45451e-08	2.19188e-06
ENSMUSG00000021087.18	Rtn1	73667.7	0.947987	0.239199	1.04819e-05	0.000693324
ENSMUSG00000025162.18	Csnk1d	21586.1	0.946722	0.270649	3.9505e-05	0.00216653
ENSMUSG00000044600.14	Smim7	7299.81	0.946305	0.304496	0.000160242	0.00706614
ENSMUSG00000078317.6	F8a	888.961	0.945249	0.401161	0.00132007	0.0375569
ENSMUSG00000020121.15	Srgap1	5844.74	0.944506	0.327276	0.000310786	0.0121578
ENSMUSG00000026112.7	Coa5	4901.02	0.943636	0.256855	2.11402e-05	0.00128098
ENSMUSG00000035033.15	Tbr1	7897.23	0.943395	0.233287	4.84258e-06	0.00036018
ENSMUSG00000056222.15	Spock1	6204.07	0.942145	0.283174	7.36315e-05	0.00368796
ENSMUSG00000041638.18	Gcn1	28032.5	0.938285	0.2556	2.18394e-05	0.00131873
ENSMUSG00000020265.16	Sumo3	10173.1	0.937515	0.292535	0.000108047	0.00511601
ENSMUSG00000014837.15	4931428F04Rik	20038.6	0.936302	0.304686	0.000148132	0.00668282
ENSMUSG00000031642.9	Sh3rf1	3920.87	0.936254	0.23763	7.33802e-06	0.000508671
ENSMUSG00000038365.8	Fbxo25	3330.96	0.936162	0.307365	0.000189668	0.0081562
ENSMUSG00000046607.6	Hrk	2063.08	0.934281	0.315909	0.000248807	0.0102419
ENSMUSG00000049119.14	Fam110b	5252.24	0.932573	0.221046	2.32457e-06	0.00019275
ENSMUSG00000024425.4	Ndfip1	11202.7	0.929203	0.321353	0.000274207	0.0110255
ENSMUSG00000078652.9	Psme3	5858.47	0.927569	0.283883	0.000102815	0.00492208
ENSMUSG00000023266.11	Frs3	1542.67	0.927254	0.392368	0.0013035	0.0372154
ENSMUSG00000040842.17	Szrd1	6206.99	0.925808	0.334321	0.000425741	0.0155656
ENSMUSG00000005871.15	Apc	3451.51	0.925247	0.238866	1.0028e-05	0.000665845
ENSMUSG00000047749.2	Zc3hav1l	1799.58	0.922361	0.37942	0.00113224	0.0337142
ENSMUSG00000029364.15	Wsb2	23318.1	0.921093	0.30512	0.000213447	0.00897825
ENSMUSG00000041258.18	Zfp236	3543.82	0.919487	0.322583	0.000325458	0.0126461
ENSMUSG00000046873.18	Mbtps2	970.84	0.917786	0.357504	0.000775805	0.0252246
ENSMUSG00000034593.16	Myo5a	4526.71	0.917255	0.310326	0.000234064	0.00972739
ENSMUSG00000015217.11	Hmgb3	8363.1	0.916751	0.233266	8.84111e-06	0.000596173
ENSMUSG00000031144.15	Syp	27454	0.913909	0.359844	0.00102197	0.0312359
ENSMUSG00000038984.4	Tspyl5	874.357	0.912636	0.402184	0.00161562	0.0437479
ENSMUSG00000005338.13	Cadm3	34752.4	0.909609	0.292103	0.000134111	0.00614852
ENSMUSG00000085438.1	Oip5os1	4815.88	0.909436	0.321549	0.000385754	0.0144076
ENSMUSG00000107705.1	Gm45062	675.195	0.909104	0.358302	0.000849898	0.0270252
ENSMUSG00000058756.13	Thra	106878	0.906587	0.278087	9.92755e-05	0.00476578
ENSMUSG00000022400.9	Rbx1	7916.4	0.905305	0.275211	9.34106e-05	0.00456001
ENSMUSG00000006412.10	Pfdn2	5318.99	0.903452	0.306305	0.000269697	0.010876
ENSMUSG00000043140.10	Tmem186	1978.25	0.902862	0.295772	0.000194809	0.00829496
ENSMUSG00000074582.10	Arfgef2	2473.86	0.902448	0.266737	6.49328e-05	0.00331943
ENSMUSG00000006930.15	Hap1	1642.6	0.901967	0.262874	5.45386e-05	0.00283169
ENSMUSG00000043881.9	Kbtbd7	752.457	0.899217	0.397643	0.00166964	0.0448603
ENSMUSG00000030654.9	Arl6ip1	20591	0.897896	0.293593	0.000168738	0.0073473
ENSMUSG00000038462.3	Uqcrfs1	3941.75	0.895975	0.34462	0.00075298	0.0247029
ENSMUSG00000073295.4	Nudt11	2025.54	0.894224	0.298941	0.000240331	0.00994018
ENSMUSG00000062762.17	Ei24	11489.7	0.893294	0.326676	0.000515072	0.018329
ENSMUSG00000062373.8	Tmem65	2515.97	0.892095	0.234638	1.38644e-05	0.000878625
ENSMUSG00000047904.6	Sstr2	5862.63	0.887746	0.270936	9.6513e-05	0.00467348
ENSMUSG00000031458.8	Coprs	1641.15	0.886544	0.376866	0.00132573	0.0375644
ENSMUSG00000028488.15	Sh3gl2	2368.41	0.884989	0.33633	0.00068202	0.0228583
ENSMUSG00000030638.13	Sh3gl3	2313.15	0.880257	0.29134	0.000226802	0.00944827
ENSMUSG00000028580.15	Pum1	9673.9	0.877891	0.214628	3.28084e-06	0.000260551
ENSMUSG00000028436.8	Dcaf12	6604.53	0.877592	0.258525	6.48356e-05	0.00331943
ENSMUSG00000021113.5	Snapc1	1026.93	0.873334	0.378095	0.00153642	0.041865
ENSMUSG00000063568.11	Jazf1	376.514	0.864504	0.378221	0.00170522	0.0456042
ENSMUSG00000020349.4	Ppp2ca	11863.3	0.864458	0.290239	0.000262681	0.0106611
ENSMUSG00000038500.15	Prr3	5510.74	0.859083	0.351435	0.00107929	0.0323599
ENSMUSG00000056602.12	Fry	6673.83	0.85334	0.279195	0.000203479	0.00860072
ENSMUSG00000032381.5	Ciao2a	1020.26	0.852448	0.354364	0.00128427	0.0368485
ENSMUSG00000026827.12	Gpd2	1839.71	0.837413	0.293647	0.000403345	0.014904
ENSMUSG00000040236.4	Trappc5	3267.82	0.837191	0.24529	6.54982e-05	0.00333848
ENSMUSG00000033565.18	Rbfox2	43263.5	0.834132	0.258789	0.00012902	0.00594918
ENSMUSG00000074211.4	Sdhaf1	1633.58	0.834079	0.277501	0.000257535	0.010551
ENSMUSG00000003131.7	Pafah1b2	10560.7	0.832939	0.232155	3.50844e-05	0.00197147
ENSMUSG00000040640.11	Erc2	1459.7	0.829058	0.30714	0.000636134	0.0217012
ENSMUSG00000024811.11	Tnks2	9619.12	0.828869	0.277515	0.000276952	0.0110845
ENSMUSG00000026918.16	Brd3	16761.1	0.825268	0.323793	0.000967626	0.0299446
ENSMUSG00000032324.11	Tspan3	18699.5	0.825234	0.315225	0.000846806	0.0269764
ENSMUSG00000052533.14	Nup188	5533.89	0.824542	0.291464	0.000427427	0.0155756
ENSMUSG00000023026.16	Dip2b	6768.12	0.821628	0.229139	3.5152e-05	0.00197147
ENSMUSG00000021661.16	Ankra2	1976.91	0.813233	0.320785	0.00101335	0.0311279
ENSMUSG00000040767.10	Snrnp25	1267.91	0.811369	0.278278	0.00035136	0.0134714
ENSMUSG00000048814.11	Lonrf2	6335.17	0.811002	0.323076	0.0011019	0.0329239
ENSMUSG00000040659.3	Efhd2	5374.88	0.810079	0.335193	0.00142895	0.0396219
ENSMUSG00000021466.12	Ptch1	2857.88	0.803395	0.330353	0.0012908	0.0369465
ENSMUSG00000051323.16	Pcdh19	1805.49	0.803135	0.32356	0.00119931	0.0350669
ENSMUSG00000020390.12	Ube2b	2728.5	0.801313	0.276669	0.000382332	0.0143416
ENSMUSG00000070705.3	Eid2b	1246.49	0.80045	0.290285	0.000577261	0.020048
ENSMUSG00000039633.7	Lonrf1	3943.41	0.79955	0.248423	0.000138079	0.00626418
ENSMUSG00000030000.10	Add2	41030.6	0.79422	0.256179	0.000212611	0.00896485
ENSMUSG00000033307.7	Mif	11796.6	0.791714	0.338159	0.00166598	0.0448315
ENSMUSG00000049184.6	Purg	1904.19	0.790824	0.294426	0.000714098	0.023617
ENSMUSG00000030315.15	Vgll4	2916.77	0.790723	0.245007	0.000137398	0.00624962
ENSMUSG00000006941.5	Eif1b	13463.2	0.790653	0.283459	0.00053434	0.0188213
ENSMUSG00000024754.13	Cemip2	7803.24	0.789972	0.281455	0.000522901	0.0184664
ENSMUSG00000052298.12	Cdc42se2	10296.9	0.783747	0.246426	0.000161462	0.00710187
ENSMUSG00000029229.8	Chic2	1801	0.780029	0.322246	0.00135101	0.0381318
ENSMUSG00000022387.17	Brd1	6203.08	0.777529	0.229006	7.23604e-05	0.00363735
ENSMUSG00000041444.14	Arhgap32	5416.96	0.770905	0.264714	0.000423348	0.0155108
ENSMUSG00000015478.13	Rnf5	4590.79	0.759611	0.22968	0.000112386	0.00530693
ENSMUSG00000024217.10	Snrpc	2342.45	0.757198	0.281425	0.00075889	0.0248143
ENSMUSG00000038486.9	Sv2a	18201.8	0.755739	0.319636	0.00178862	0.0471793
ENSMUSG00000022295.8	Atp6v1c1	2607.31	0.754128	0.26861	0.000557569	0.0194812
ENSMUSG00000030806.6	Stx1b	14994.2	0.752658	0.21802	7.40689e-05	0.00369917
ENSMUSG00000052105.17	Mtcl1	4008.96	0.752352	0.276869	0.000688675	0.0229956
ENSMUSG00000039485.8	Tspyl4	3871.91	0.749233	0.290529	0.0010504	0.0318241
ENSMUSG00000032468.11	Armc8	1780.01	0.744482	0.303281	0.00146521	0.0403691
ENSMUSG00000053080.10	2700081O15Rik	37907.5	0.741936	0.26136	0.000456317	0.016475
ENSMUSG00000030226.12	Lmo3	2164.36	0.741766	0.295713	0.00127554	0.0366585
ENSMUSG00000036333.11	Kidins220	32482.4	0.740354	0.306737	0.00155196	0.0421559
ENSMUSG00000038145.17	Snrk	8755.39	0.739597	0.200911	3.03564e-05	0.00175359
ENSMUSG00000020612.16	Prkar1a	19031.2	0.733788	0.250555	0.000410262	0.0150952
ENSMUSG00000058153.15	Sez6l	9809	0.731334	0.30515	0.00176743	0.0469779
ENSMUSG00000056820.7	Tsnax	5605.38	0.725739	0.271635	0.00087505	0.0274721
ENSMUSG00000061410.6	Zcchc14	16034.1	0.717025	0.20831	7.87098e-05	0.00390843
ENSMUSG00000030870.12	Ubfd1	7086.06	0.713453	0.24887	0.000488742	0.0174998
ENSMUSG00000033615.9	Cplx1	6618.72	0.713147	0.234304	0.000286046	0.0113697
ENSMUSG00000027669.14	Gnb4	1748.59	0.712312	0.264419	0.000835895	0.0267271
ENSMUSG00000020978.10	Klhdc2	6605.86	0.711714	0.198677	4.20463e-05	0.00225592
ENSMUSG00000079562.7	Maea	4622.67	0.710671	0.2718	0.00105431	0.0318314
ENSMUSG00000015806.12	Qdpr	2789.2	0.710154	0.268606	0.000966989	0.0299446
ENSMUSG00000066324.2	Impad1	6473.24	0.706969	0.221692	0.000190639	0.00817767
ENSMUSG00000024472.9	Dcp2	2519.64	0.706885	0.282746	0.00144611	0.0400337
ENSMUSG00000031342.17	Gpm6b	9835.35	0.706865	0.256922	0.000866171	0.0273919
ENSMUSG00000025478.15	Dpysl4	6202.15	0.704514	0.278884	0.00134837	0.0381195
ENSMUSG00000029426.8	Scarb2	7697.87	0.703012	0.284614	0.00147092	0.040462
ENSMUSG00000047187.9	Rab2a	8137.64	0.701841	0.245595	0.000537001	0.0188767
ENSMUSG00000029121.16	Crmp1	83892.9	0.683036	0.224599	0.000315013	0.0122954
ENSMUSG00000033948.3	Zswim5	4524.99	0.676948	0.243708	0.000733137	0.0241545
ENSMUSG00000030584.14	Dpf1	16469.8	0.675301	0.260421	0.00120824	0.0352506
ENSMUSG00000042500.11	Ago4	2440.05	0.672648	0.258554	0.00119992	0.0350669
ENSMUSG00000051853.10	Arf3	21843.2	0.669636	0.215717	0.000282698	0.0112884
ENSMUSG00000031885.14	Cbfb	2282.87	0.664531	0.228928	0.00051627	0.0183339
ENSMUSG00000060733.13	Ipmk	2132.79	0.653015	0.217514	0.000381261	0.0143416
ENSMUSG00000031422.16	Morf4l2	9447.61	0.652897	0.263004	0.00178821	0.0471793
ENSMUSG00000015120.15	Ube2i	11335.9	0.651628	0.216562	0.000398666	0.0148
ENSMUSG00000015944.9	Castor2	10645.9	0.649533	0.243085	0.00106657	0.0321036
ENSMUSG00000036862.15	Dchs1	62951.1	0.637609	0.257158	0.00187935	0.049124
ENSMUSG00000027852.14	Nras	6820.32	0.597167	0.224707	0.00132657	0.0375644
ENSMUSG00000000826.16	Dnajc5	11711.2	0.595094	0.199649	0.000393134	0.0146516
ENSMUSG00000030533.16	Unc45a	6120.89	0.575221	0.201972	0.000799953	0.0257931
ENSMUSG00000025332.14	Kdm5c	6332.29	0.572437	0.224377	0.00191922	0.049926
ENSMUSG00000033953.10	Ppp3r1	3737.83	0.565703	0.213722	0.00141476	0.0396088
ENSMUSG00000024501.20	Dpysl3	95912.9	0.518714	0.195526	0.00183308	0.0481324

## Sheet: mCelf4 vs hCELF4 targets
Supplementary data 9. mCelf4/IgG RIP-RNAseq analysis crossed with hCELF4/IgG RIP-RNAseq analysis per each human developmental stage saperately
Origin	total	RIP-RNAseq targets			Origin	total	RIP-RNAseq targets			Origin	total	RIP-RNAseq targets
hCELF4 Early fetal vs. mCelf4	102	Add2			hCELF4 Early midfetal vs. mCelf4	220	Ago4			hCELF4 Late midfetal vs. mCelf4	201	Add2
		Arl2bp					Alg10b					Ago4
		Arl6ip1					Ankra2					Ankra2
		Atp6ap2					Apc					Arl2bp
		Atp6v0c					Arhgap32					Arl6ip1
		Atp6v1g1					Arl2bp					Armc8
		Atp8a1					Arl6ip1					Atp6ap2
		Atxn7l3b					Armc8					Atp6v0c
		Azin1					Atmin					Atp6v1c1
		Bach2					Atp6ap2					Atp6v1g1
		Bex2					Atp6v0c					Atp8a1
		Blcap					Atp6v1c1					Atxn7l3b
		Brd3					Atp6v1g1					Azin1
		Brwd1					Atp8a1					Bach2
		Ccdc184					Azin1					Bex2
		Ccng2					Bach2					Blcap
		Cd200					Bex2					Brd3
		Cdc42					Blcap					Brwd1
		Cdk5r1					Bloc1s6					C1d
		Celf2					Brwd1					C9orf72
		Crmp1					C1d					Calm2
		Cxadr					C9orf72					Casd1
		Cxcr4					Calm2					Cbfb
		Cyp26b1					Casd1					Ccdc184
		Dact1					Cbfb					Ccng2
		Dner					Ccng2					Cd200
		Dnm3					Cd200					Cdc42
		Dpysl3					Cdc42					Cdc42se2
		Dpysl5					Cdc42se2					Cdk19
		Ei24					Cdk19					Cdk5r1
		Eif4a2					Cdk5r1					Cdkl5
		Enc1					Cdkl5					Celf2
		Erc2					Celf2					Champ1
		Fem1b					Champ1					Chl1
		Fgf13					Chl1					Cnr1
		Gabra3					Cnr1					Cnrip1
		Gad1					Cpeb2					Cpeb2
		Gnb4					Cpne5					Creb1
		Gpd2					Creb1					Crmp1
		Gpm6a					Cxadr					Cxadr
		Gpr27					Cxcr4					Cxcr4
		H3f3b					Cyp26b1					Dact1
		Hsdl1					Dact1					Dcp2
		Ids					Dcaf12					Dcx
		Kidins220					Dcp2					Dgke
		Lin7c					Dcx					Dnajb6
		Lonrf2					Dgke					Dner
		Magef1					Dnajb6					Dnm3
		Mapre1					Dner					Dpysl3
		Mmd					Dnm3					Dpysl5
		Ncoa6					Dpysl3					Ei24
		Ndfip1					Eef1e1					Eid2b
		Ndn					Eif4a2					Eif4a2
		Nnat					Enc1					Enc1
		Nptn					Epc1					Epc1
		Nrep					Epm2aip1					Epm2aip1
		Nsg2					Erc2					Erc2
		Pafah1b2					Fam117b					Fam117b
		Pdpk1					Fat4					Fem1b
		Pgm2l1					Fbxo25					Fgf13
		Prr3					Fbxo3					Fnbp1l
		Prune1					Fem1b					Gabra3
		Rab3c					Fgf13					Gad1
		Rac1					Fnbp1l					Gnb4
		Rbfox2					Fry					Gpd2
		Rcan1					Gabra3					Gpm6a
		Rgma					Gad1					Gpm6b
		Rgmb					Gnb4					Gpr27
		Rnf11					Gpd2					H3f3b
		Rnf152					Gpm6a					Hipk1
		Rnf2					Gpm6b					Hipk3
		Rprm					Gpr27					Hmgb3
		Rtn1					H3f3b					Hmgcr
		Saraf					Hipk1					Hmgn1
		Slc9a6					Hipk3					Hs2st1
		Snap91					Hmgcr					Hsbp1
		Snu13					Hmgn1					Hsdl1
		Sox11					Hs2st1					Ids
		Srgap1					Hsbp1					Itfg1
		Sumo3					Hsdl1					Jazf1
		Sv2a					Ids					Kbtbd7
		Sybu					Impad1					Kidins220
		Syn2					Ipmk					Klf11
		Synpr					Itfg1					Klhl2
		Tbr1					Jazf1					Klhl28
		Tle4					Kbtbd7					Lin7c
		Tmem128					Kidins220					Lmo3
		Tmem35a					Klf11					Lonrf2
		Tnks2					Klhl2					Magef1
		Tomm20					Klhl28					Mageh1
		Tsn					Lin7c					Mapk6
		Tspan13					Lmo3					Mapre1
		Tspan3					Lnpep					Mbtps2
		Tspyl4					Lonrf1					Mmd
		Tusc3					Lonrf2					Morf4l2
		Ube2e3					Magef1					Nap1l3
		Vgll4					Mageh1					Nap1l5
		Vopp1					Mapk6					Ncald
		Wdr37					Mapre1					Ncoa6
		Zbtb5					Mbtps2					Ndfip1
		Zbtb6					Mmd					Ndn
		Zswim5					Morf4l2					Nexmif
mCelf4	386	0610010F05Rik					Mturn					Nfyb
		1500011B03Rik					Myo5a					Nnat
		2700081O15Rik					Nap1l3					Nptn
		2900097C17Rik					Nap1l5					Nras
		4931428F04Rik					Ncald					Nrep
		4933427D06Rik					Ndfip1					Nsg2
		A630052C17Rik					Ndn					Nudt11
		Acacb					Nexmif					Olfm1
		Adgrv1					Nfyb					Otud4
		Aff4					Nptn					Pafah1b2
		Ago4					Nras					Pcdh19
		AI597479					Nrep					Pdpk1
		Ak6					Nsf					Pfn2
		Alg10b					Nsg2					Pgm2l1
		Alg2					Nudt11					Pgrmc1
		Ank1					Olfm1					Pja2
		Ankra2					Otud4					Polr2m
		Ankrd6					Pafah1b2					Ppm1b
		Ap2s1					Pcdh19					Ppp2ca
		Apc					Pdpk1					Ppp3r1
		Appl1					Pfn2					Prkar1a
		Araf					Pgap1					Prr3
		Arf3					Pgm2l1					Prune1
		Arfgef2					Pgrmc1					Pum1
		Arhgap19					Pja2					Pum2
		Arhgap32					Polr2m					Pygo1
		Arhgap42					Ppm1b					Qdpr
		Arl6ip6					Ppp2ca					Rab1a
		Armc8					Ppp3r1					Rab2a
		Arxes1					Prkar1a					Rab3c
		Arxes2					Prr3					Rac1
		Atf4					Prune1					Rbfox2
		Atmin					Pum1					Rcan1
		Atp6v0c-ps2					Pum2					Rcan3
		Atp6v1c1					Purg					Rcn2
		B230369F24Rik					Pygo1					Reep1
		Bcl2l1					Rab1a					Rfk
		Bloc1s6					Rab21					Rgmb
		Brd1					Rab2a					Rgs8
		C1d					Rab3c					Rnf11
		C9orf72					Rac1					Rnf141
		Cacfd1					Rbfox2					Rnf152
		Cadm3					Rcan1					Rnf182
		Calm2					Rcan3					Rnf2
		Casd1					Rcn2					Rnps1
		Castor2					Reep1					Rprm
		Cbfb					Reep5					Rtn1
		Ccdc32					Reln					Saraf
		Cd99l2					Rfk					Scamp1
		Cdc42se2					Rgmb					Sh3gl2
		Cdk19					Ripor2					Sh3rf1
		Cdkl5					Rnf11					Shroom2
		Celsr3					Rnf141					Slc39a6
		Cemip2					Rnf152					Slc5a3
		Cenpw					Rnf2					Slc9a6
		Cfl1					Rprm					Snap91
		Champ1					Rtn1					Snca
		Chchd2					Saraf					Snrk
		Chic2					Scamp1					Snu13
		Chl1					Sertad4					Spin1
		Ciao2a					Sh3gl2					Srgap1
		Ciapin1					Shroom2					Srp9
		Cir1					Slc18b1					Stmn1
		Cmpk1					Slc39a6					Sumo3
		Cnr1					Slc5a3					Sv2a
		Cnrip1					Slc9a6					Sybu
		Coa5					Smim17					Syn2
		Coprs					Snap91					Synpr
		Cpeb2					Snca					Syt1
		Cplx1					Snrk					Syt4
		Cpne5					Socs5					Tada1
		Cr2					Sox11					Tbr1
		Creb1					Spin1					Tle4
		Csnk1d					Spock1					Tmeff1
		Ctbp1					Srp9					Tmem128
		Cyb561					Ss18l1					Tmem35a
		Cyb561a3					Sumo3					Tnks2
		D030068K23Rik					Sybu					Tnpo1
		Dcaf12					Syn2					Tomm20
		Dcaf12l1					Synpr					Trib2
		Dchs1					Syt1					Tsn
		Dcp2					Syt4					Tsnax
		Dcx					Tada1					Tspan13
		Dffb					Tbr1					Tspan3
		Dgke					Tgfa					Tspyl4
		Dip2b					Tle4					Ttc33
		Dnajb6					Tmeff1					Tusc3
		Dnajc5					Tmem128					Tvp23b
		Dpf1					Tmem170b					Ube2b
		Dpysl4					Tmem35a					Ube2e3
		Dusp18					Tmem65					Ubfd1
		Dync1h1					Tmem68					Vopp1
		Dync1i1					Tmx4					Wasf1
		Eef1e1					Tnks2					Wdfy1
		Efhd2					Tnpo1					Wdr37
		Eid2b					Tomm20					Zbtb41
		Eif1b					Tppp					Zbtb5
		Elp3					Trib2					Zbtb6
		Epc1					Tsn					Zswim5
		Epg5					Tsnax			mCelf4	287	0610010F05Rik
		Epm2aip1					Tspan13					1500011B03Rik
		Ercc8					Tspyl4					2700081O15Rik
		Esyt2					Ttc33					2900097C17Rik
		F8a					Tusc3					4931428F04Rik
		Fam110b					Tvp23b					4933427D06Rik
		Fam117b					Ube2b					A630052C17Rik
		Fam216a					Ube2e2					Acacb
		Fat4					Ube2e3					Adgrv1
		Faxc					Uhmk1					Aff4
		Fbn1					Vopp1					AI597479
		Fbn2					Wasf1					Ak6
		Fbxo25					Wdfy1					Alg10b
		Fbxo3					Wdr37					Alg2
		Flnb					Xpr1					Ank1
		Fnbp1l					Zbtb41					Ankrd6
		Fosl2					Zbtb6					Ap2s1
		Frs3					Zdbf2					Apc
		Fry					Zswim5					Appl1
		Fxyd6			mCelf4	268	0610010F05Rik					Araf
		Gatad2b					1500011B03Rik					Arf3
		Gcn1					2700081O15Rik					Arfgef2
		Gde1					2900097C17Rik					Arhgap19
		Glra2					4931428F04Rik					Arhgap32
		Gm1043					4933427D06Rik					Arhgap42
		Gm14226					A630052C17Rik					Arl6ip6
		Gm26533					Acacb					Arxes1
		Gm37328					Add2					Arxes2
		Gm38182					Adgrv1					Atf4
		Gm45062					Aff4					Atmin
		Gm45716					AI597479					Atp6v0c-ps2
		Gm47204					Ak6					B230369F24Rik
		Gm47404					Alg2					Bcl2l1
		Gm49336					Ank1					Bloc1s6
		Gm7292					Ankrd6					Brd1
		Gng10					Ap2s1					Cacfd1
		Gpc4					Appl1					Cadm3
		Gpm6b					Araf					Castor2
		Hap1					Arf3					Ccdc32
		Hbb-y					Arfgef2					Cd99l2
		Hectd4					Arhgap19					Celsr3
		Herc1					Arhgap42					Cemip2
		Herc2					Arl6ip6					Cenpw
		Hipk1					Arxes1					Cfl1
		Hipk3					Arxes2					Chchd2
		Hmgb3					Atf4					Chic2
		Hmgcr					Atp6v0c-ps2					Ciao2a
		Hmgn1					Atxn7l3b					Ciapin1
		Hrk					B230369F24Rik					Cir1
		Hs2st1					Bcl2l1					Cmpk1
		Hsbp1					Brd1					Coa5
		Ier3ip1					Brd3					Coprs
		Ift81					Cacfd1					Cplx1
		Igfbp3					Cadm3					Cpne5
		Impad1					Castor2					Cr2
		Ipmk					Ccdc184					Csnk1d
		Itfg1					Ccdc32					Ctbp1
		Itpr1					Cd99l2					Cyb561
		Jazf1					Celsr3					Cyb561a3
		Kbtbd7					Cemip2					Cyp26b1
		Kctd2					Cenpw					D030068K23Rik
		Kdm5c					Cfl1					Dcaf12
		Klf11					Chchd2					Dcaf12l1
		Klhdc2					Chic2					Dchs1
		Klhl2					Ciao2a					Dffb
		Klhl23					Ciapin1					Dip2b
		Klhl28					Cir1					Dnajc5
		Leprot					Cmpk1					Dpf1
		Lhx6					Cnrip1					Dpysl4
		Lmo3					Coa5					Dusp18
		Lnpep					Coprs					Dync1h1
		Lonrf1					Cplx1					Dync1i1
		Lpcat1					Cr2					Eef1e1
		Lrrc47					Crmp1					Efhd2
		Lrrc58					Csnk1d					Eif1b
		Lsm8					Ctbp1					Elp3
		Lysmd2					Cyb561					Epg5
		Maea					Cyb561a3					Ercc8
		Magee1					D030068K23Rik					Esyt2
		Mageh1					Dcaf12l1					F8a
		Map3k2					Dchs1					Fam110b
		Map9					Dffb					Fam216a
		Mapk1ip1l					Dip2b					Fat4
		Mapk6					Dnajc5					Faxc
		Marchf6					Dpf1					Fbn1
		Mbtps2					Dpysl4					Fbn2
		Mif					Dpysl5					Fbxo25
		Morf4l2					Dusp18					Fbxo3
		Mpzl1					Dync1h1					Flnb
		Mtcl1					Dync1i1					Fosl2
		Mturn					Efhd2					Frs3
		Myo5a					Ei24					Fry
		Nap1l3					Eid2b					Fxyd6
		Nap1l5					Eif1b					Gatad2b
		Ncald					Elp3					Gcn1
		Nemf					Epg5					Gde1
		Nexmif					Ercc8					Glra2
		Nfyb					Esyt2					Gm1043
		Nipa1					F8a					Gm14226
		Nkain2					Fam110b					Gm26533
		Nras					Fam216a					Gm37328
		Nsf					Faxc					Gm38182
		Nudt11					Fbn1					Gm45062
		Nup188					Fbn2					Gm45716
		Obscn					Flnb					Gm47204
		Oip5os1					Fosl2					Gm47404
		Olfm1					Frs3					Gm49336
		Otud4					Fxyd6					Gm7292
		Panx1					Gatad2b					Gng10
		Parp11					Gcn1					Gpc4
		Pcdh19					Gde1					Hap1
		Pcdhb17					Glra2					Hbb-y
		Pcdhb7					Gm1043					Hectd4
		Pcdhga1					Gm14226					Herc1
		Pcdhga10					Gm26533					Herc2
		Pcdhga11					Gm37328					Hrk
		Pcdhga12					Gm38182					Ier3ip1
		Pcdhga2					Gm45062					Ift81
		Pcdhga3					Gm45716					Igfbp3
		Pcdhga4					Gm47204					Impad1
		Pcdhga5					Gm47404					Ipmk
		Pcdhga6					Gm49336					Itpr1
		Pcdhga7					Gm7292					Kctd2
		Pcdhga8					Gng10					Kdm5c
		Pcdhga9					Gpc4					Klhdc2
		Pcdhgb1					Hap1					Klhl23
		Pcdhgb2					Hbb-y					Leprot
		Pcdhgb4					Hectd4					Lhx6
		Pcdhgb6					Herc1					Lnpep
		Pcdhgb7					Herc2					Lonrf1
		Pcdhgc3					Hmgb3					Lpcat1
		Pcdhgc4					Hrk					Lrrc47
		Pfdn2					Ier3ip1					Lrrc58
		Pfn2					Ift81					Lsm8
		Pgap1					Igfbp3					Lysmd2
		Pgap2					Itpr1					Maea
		Pgrmc1					Kctd2					Magee1
		Phf8					Kdm5c					Map3k2
		Phtf2					Klhdc2					Map9
		Pja2					Klhl23					Mapk1ip1l
		Pkd1					Leprot					Marchf6
		Pole4					Lhx6					Mif
		Polr2m					Lpcat1					Mpzl1
		Pou6f1					Lrrc47					Mtcl1
		Ppm1b					Lrrc58					Mturn
		Ppp1r26					Lsm8					Myo5a
		Ppp2ca					Lysmd2					Nemf
		Ppp3r1					Maea					Nipa1
		Prelid3b					Magee1					Nkain2
		Prkar1a					Map3k2					Nsf
		Proz					Map9					Nup188
		Psen2					Mapk1ip1l					Obscn
		Psme3					Marchf6					Oip5os1
		Ptch1					Mif					Panx1
		Pum1					Mpzl1					Parp11
		Pum2					Mtcl1					Pcdhb17
		Purg					Ncoa6					Pcdhb7
		Pygo1					Nemf					Pcdhga1
		Qdpr					Nipa1					Pcdhga10
		R3hdm4					Nkain2					Pcdhga11
		Rab10os					Nnat					Pcdhga12
		Rab1a					Nup188					Pcdhga2
		Rab21					Obscn					Pcdhga3
		Rab2a					Oip5os1					Pcdhga4
		Rasl11b					Panx1					Pcdhga5
		Rbx1					Parp11					Pcdhga6
		Rcan3					Pcdhb17					Pcdhga7
		Rcn2					Pcdhb7					Pcdhga8
		Reep1					Pcdhga1					Pcdhga9
		Reep5					Pcdhga10					Pcdhgb1
		Reln					Pcdhga11					Pcdhgb2
		Reps2					Pcdhga12					Pcdhgb4
		Rfk					Pcdhga2					Pcdhgb6
		Rftn1					Pcdhga3					Pcdhgb7
		Rgs16					Pcdhga4					Pcdhgc3
		Rgs8					Pcdhga5					Pcdhgc4
		Ripor2					Pcdhga6					Pfdn2
		Rnf141					Pcdhga7					Pgap1
		Rnf182					Pcdhga8					Pgap2
		Rnf227					Pcdhga9					Phf8
		Rnf5					Pcdhgb1					Phtf2
		Rnps1					Pcdhgb2					Pkd1
		Rnps1-ps					Pcdhgb4					Pole4
		Rpl37rt					Pcdhgb6					Pou6f1
		Ryr1					Pcdhgb7					Ppp1r26
		Ryr2					Pcdhgc3					Prelid3b
		Samd10					Pcdhgc4					Proz
		Scamp1					Pfdn2					Psen2
		Scarb2					Pgap2					Psme3
		Sdhaf1					Phf8					Ptch1
		Serpini1					Phtf2					Purg
		Sertad4					Pkd1					R3hdm4
		Sez6l					Pole4					Rab10os
		Sgpl1					Pou6f1					Rab21
		Sh3gl2					Ppp1r26					Rasl11b
		Sh3gl3					Prelid3b					Rbx1
		Sh3rf1					Proz					Reep5
		Shisa5					Psen2					Reln
		Shroom2					Psme3					Reps2
		Siah1b					Ptch1					Rftn1
		Slc17a7					Qdpr					Rgma
		Slc18b1					R3hdm4					Rgs16
		Slc25a1					Rab10os					Ripor2
		Slc25a16					Rasl11b					Rnf227
		Slc25a22					Rbx1					Rnf5
		Slc30a3					Reps2					Rnps1-ps
		Slc39a6					Rftn1					Rpl37rt
		Slc5a3					Rgma					Ryr1
		Slco5a1					Rgs16					Ryr2
		Smim17					Rgs8					Samd10
		Smim7					Rnf182					Scarb2
		Snapc1					Rnf227					Sdhaf1
		Snca					Rnf5					Serpini1
		Snrk					Rnps1					Sertad4
		Snrnp25					Rnps1-ps					Sez6l
		Snrpc					Rpl37rt					Sgpl1
		Socs5					Ryr1					Sh3gl3
		Spin1					Ryr2					Shisa5
		Spock1					Samd10					Siah1b
		Srp9					Scarb2					Slc17a7
		Ss18l1					Sdhaf1					Slc18b1
		Sstr2					Serpini1					Slc25a1
		St3gal4					Sez6l					Slc25a16
		Stmn1					Sgpl1					Slc25a22
		Stx1b					Sh3gl3					Slc30a3
		Syp					Sh3rf1					Slco5a1
		Syt1					Shisa5					Smim17
		Syt4					Siah1b					Smim7
		Szrd1					Slc17a7					Snapc1
		Tada1					Slc25a1					Snrnp25
		Tgfa					Slc25a16					Snrpc
		Tgoln1					Slc25a22					Socs5
		Thra					Slc30a3					Sox11
		Timm10					Slco5a1					Spock1
		Timm29					Smim7					Ss18l1
		Timp2					Snapc1					Sstr2
		Tln2					Snrnp25					St3gal4
		Tmeff1					Snrpc					Stx1b
		Tmem170b					Snu13					Syp
		Tmem185b					Srgap1					Szrd1
		Tmem186					Sstr2					Tgfa
		Tmem65					St3gal4					Tgoln1
		Tmem68					Stmn1					Thra
		Tmx4					Stx1b					Timm10
		Tnpo1					Sv2a					Timm29
		Tppp					Syp					Timp2
		Trank1					Szrd1					Tln2
		Trappc5					Tgoln1					Tmem170b
		Trib2					Thra					Tmem185b
		Trim32					Timm10					Tmem186
		Trmt112					Timm29					Tmem65
		Trp53inp1					Timp2					Tmem68
		Tsku					Tln2					Tmx4
		Tsnax					Tmem185b					Tppp
		Tspyl5					Tmem186					Trank1
		Ttc33					Trank1					Trappc5
		Tvp23b					Trappc5					Trim32
		Ube2b					Trim32					Trmt112
		Ube2e2					Trmt112					Trp53inp1
		Ube2i					Trp53inp1					Tsku
		Ubfd1					Tsku					Tspyl5
		Ubr4					Tspan3					Ube2e2
		Ubxn2b					Tspyl5					Ube2i
		Uhmk1					Ube2i					Ubr4
		Unc45a					Ubfd1					Ubxn2b
		Uqcrfs1					Ubr4					Uhmk1
		Vkorc1					Ubxn2b					Unc45a
		Vps13c					Unc45a					Uqcrfs1
		Vps13d					Uqcrfs1					Vgll4
		Wasf1					Vgll4					Vkorc1
		Wdfy1					Vkorc1					Vps13c
		Wdfy3					Vps13c					Vps13d
		Wsb2					Vps13d					Wdfy3
		Xpr1					Wdfy3					Wsb2
		Yeats4					Wsb2					Xpr1
		Zbtb41					Yeats4					Yeats4
		Zc3hav1l					Zbtb5					Zc3hav1l
		Zcchc12					Zc3hav1l					Zcchc12
		Zcchc14					Zcchc12					Zcchc14
		Zdbf2					Zcchc14					Zdbf2
		Zfp236					Zfp236					Zfp236
		Zfp383					Zfp383					Zfp383
		Zfp451					Zfp451					Zfp451
		Zfp532					Zfp532					Zfp532
		Zfp738					Zfp738					Zfp738
		Zfp871					Zfp871					Zfp871
		Zik1					Zik1					Zik1
hCELF4 Early fetal	125	AASDHPPT			hCELF4 Early midfetal	1316	MATR3			hCELF4 Late midfetal	562	AASDHPPT
		AC138649.1					MATR3					ABHD17C
		ACTR10					NA					AC007920.2
		ACTR3B					NA					AC008555.8
		ADCY1					NA					AC093323.1
		ADRA2A					NA					AC105383.1
		AL845472.2					AASDHPPT					AC106795.1
		ANKRD46					ABCA10					AC107068.1
		AP3S1					ABHD13					AC120036.4
		APBA1					ABI1					AC138649.1
		ARHGEF7					AC004947.2					ACSL3
		ARL4D					AC005034.4					ACTR10
		ARPP19					AC005082.1					ACTR3B
		B4GALT5					AC005261.1					AKAP7
		BRI3BP					AC005261.3					AKIRIN1
		BSN					AC005261.5					AL390728.6
		C11orf95					AC005332.3					AL512380.1
		CALM1					AC005336.3					AL512625.2
		CDKN2D					AC006213.2					AL845472.2
		CHD2					AC007388.1					AMD1
		CHST1					AC007731.2					ANKRD12
		CNTN1					AC007920.2					ANKRD46
		DIRAS1					AC008073.1					ANOS1
		DLX1					AC008115.4					AP003352.1
		EAF1					AC008507.1					AP1AR
		EFR3B					AC008555.8					AP3S1
		EIF4E					AC008771.1					APBA1
		ERH					AC009163.7					APP
		FAM234B					AC009487.3					ARFIP1
		FBXW11					AC009831.1					ARHGEF7
		FOXJ3					AC009948.1					ARL15
		GRIK3					AC010975.1					ARL4C
		GTF2A1					AC011503.2					ARL4D
		H1F0					AC011767.1					ARL8B
		HCG11					AC012360.3					ARMCX5-GPRASP2
		HIVEP2					AC012486.1					ARNT2
		HPCAL1					AC015967.1					ARPP19
		IGFBPL1					AC016717.2					ATE1
		IRF2BPL					AC016747.1					ATF2
		JPT1					AC022148.1					ATL2
		KBTBD11					AC022306.2					ATP1B1
		KIT					AC022417.1					ATP1B3
		KLC1					AC023301.1					ATP2A2
		LBH					AC023632.6					ATP6V1A
		LCOR					AC026254.2					ATP6V1B2
		LEMD3					AC026271.3					ATP9A
		LETMD1					AC026585.1					ATRX
		LINC00205					AC040169.2					AUTS2
		LINC00662					AC074131.1					B3GALNT1
		LINC00957					AC079780.1					B3GNT2
		LINC01238					AC087500.2					B4GALT5
		LMBRD2					AC091563.1					B4GALT6
		LPIN2					AC092070.3					BAG4
		LSM11					AC092652.2					BAG5
		LSM14B					AC092666.2					BEX1
		MAFB					AC092720.1					BEX4
		MAPK1					AC092747.4					BMT2
		MAPT					AC092953.2					BNIP2
		MAX					AC093297.2					BNIP3L
		MED28					AC093323.1					BORCS7
		MYT1L					AC097372.3					BRI3BP
		NA					AC104083.1					BRMS1L
		NAP1L2					AC104118.1					C12orf45
		NAPB					AC104211.1					C12orf49
		NDRG4					AC104785.1					C12orf76
		NECAP1					AC104964.3					C15orf61
		NEGR1					AC105383.1					C1orf52
		NOL4L					AC106028.5					C4orf46
		NORAD					AC106795.1					C5orf22
		NUDT21					AC107068.1					C8orf33
		NUDT3					AC118549.1					C8orf34
		PDCD6					AC120036.3					C8orf34-AS1
		PNMA2					AC120036.4					CACNA2D1
		PNMA8A					AC120042.3					CACNB2
		PPP3CB					AC124016.2					CADM1
		PREPL					AC125257.1					CALM1
		PRKCE					AC125437.1					CAMK2D
		PXYLP1					AC126474.2					CAMSAP2
		RAB11A					AC127070.2					CAVIN4
		RAB18					AC127502.2					CBX3
		RAB40B					AC130650.2					CCDC169
		RBPJ					AC131159.2					CCDC71L
		RNF165					AC135983.2					CCK
		RNF219					AC138649.1					CCSAP
		RNF38					AC241377.3					CD47
		RRAGB					ACADSB					CD83
		RUBCN					ACAP2					CDH13
		RUNDC3B					ACAP2-IT1					CDK17
		SCAMP5					ACKR3					CDKL2
		SCD5					ACSL3					CDKN2D
		SCOC					ACSL4					CDYL2
		SHISA6					ACTR10					CEP41
		SLC6A17					ACTR3B					CFAP97
		SLIT1					ACVR1C					CGGBP1
		SMIM13					ACVR2A					CHD2
		SOCS7					ADAM10					CHMP1B
		SP4					ADAM20P1					CHMP5
		SPIN4					ADAMTS3					CHN2
		SRD5A1					ADGRG2					CHPT1
		SSBP3					ADRB1					CHST1
		STMP1					ADSS					CIPC
		STUM					AF131215.6					CITED2
		TDG					AFDN					CMAS
		TM2D1					AGBL5-IT1					CMIP
		TM2D3					AHDC1					CNST
		TMEM14A					AK5					CNTN1
		TMEM229B					AKAP5					COIL
		TRIL					AKAP7					COPS8
		TSPAN7					AL031282.1					COQ10B
		TUB					AL035458.2					CPEB3
		UBE2N					AL137783.1					CPEB4
		USP22					AL137802.1					CPLX2
		VHL					AL138955.1					CPNE8
		WDR82					AL139260.1					CPSF6
		WNT7A					AL157700.1					CREBZF
		YWHAG					AL163051.2					CRLF3
		ZFP28					AL355297.3					CRY1
		ZNF428					AL356019.2					CSRNP3
		ZNF431					AL356479.1					CTDSPL2
		ZNF436					AL356599.1					CTNND2
		ZNF451					AL356756.1					CXXC4
		ZNF623					AL365361.1					CYP26A1
		ZNF677					AL390728.6					DAAM1
		ZNF697					AL391988.1					DCAF12L2
		ZNF826P					AL442067.1					DCBLD1
							AL442067.2					DDHD2
							AL445433.2					DEK
							AL512380.1					DERL1
							AL512625.2					DIRAS1
							AL591848.4					DIRAS2
							AL592148.3					DIRAS3
							AL732292.2					DLEU7
							AL845472.2					DLX1
							ALDH5A1					DNAJA1
							ALKAL1					DNAJB9
							AMD1					DNAJC6
							AMIGO2					DOCK3
							AMMECR1L					DR1
							AMN1					DTNA
							ANGEL2					DUSP22
							ANKRD12					DYNLL2
							ANKRD26					EAF1
							ANKRD42					EBLN3P
							ANKRD44					EIF1AX
							ANKRD46					EIF4E
							ANKS1B					EIF4EBP2
							ANOS1					EIF4G2
							ANOS2P					ELAVL2
							AP000229.1					ELAVL4
							AP000344.2					ELMOD1
							AP000648.3					EPC2
							AP000708.1					ETNK1
							AP001000.1					FAM102B
							AP001178.3					FAM122B
							AP001486.2					FAM126A
							AP002449.1					FAM13B
							AP002852.1					FAM160B1
							AP003352.1					FAM199X
							AP005264.3					FAM217B
							AP005482.3					FAM234B
							AP1AR					FAM241A
							AP3S1					FAM3C
							APBA1					FAM49A
							APP					FAM76B
							ARFIP1					FANCF
							ARHGAP12					FBXL17
							ARHGEF7					FBXO30
							ARID2					FBXW11
							ARID4B					FGD5-AS1
							ARL1					FGFR1OP
							ARL15					FNIP2
							ARL5A					FOXG1
							ARL5B					FOXJ3
							ARL6					FRMD3
							ARL8B					FRRS1L
							ARMC1					FSD1L
							ARMCX5-GPRASP2					FTO
							ARMT1					FUBP1
							ARPP19					FYTTD1
							ARSK					GALC
							ASH1L					GAN
							ASPH					GDA
							ASXL3					GHITM
							ATAD1					GID8
							ATE1					GLCCI1
							ATF2					GLS
							ATL2					GMFB
							ATOH7					GNAI1
							ATP13A3					GNAI3
							ATP1B1					GNG2
							ATP2A2					GPAM
							ATP2B1					GPATCH2
							ATP6V1A					GPCPD1
							ATRNL1					GPR37
							ATRX					GRIN3A
							AUTS2					GRM3
							AVL9					GRM7
							AVPR1A					GTF2A1
							B3GALNT1					GUCY1B1
							B3GNT2					HACD2
							B4GALT6					HCG11
							BAALC					HEY1
							BAG4					HIVEP2
							BAG5					HMGN3
							BAZ2B					HMGN4
							BCAT1					HNRNPA0
							BCL11B					HNRNPH1
							BCLAF1					HNRNPH2
							BEND3P3					HPCAL1
							BEND4					HPRT1
							BET1					HS3ST5
							BEX4					HSP90AA1
							BICD1					HSPA13
							BIRC2					IMP3
							BMI1					IMPACT
							BMPER					INSIG2
							BMT2					IRF2BP2
							BNIP2					IRF2BPL
							BNIP3L					ISCA1
							BORCS7					ISOC1
							BRI3BP					ITM2B
							BRMS1L					ITSN1
							BROX					JKAMP
							BUB3					JPT1
							C10orf88					KBTBD2
							C11orf87					KBTBD6
							C1orf52					KCNJ3
							C21orf91					KCNMB2
							C2orf49					KCTD10
							C2orf69					KDM2B
							C4orf36					KIF21A
							C4orf46					KIF2A
							C5orf22					KIF3A
							C5orf24					KIT
							C8orf34					KLC1
							C8orf34-AS1					KLF10
							CACNA2D1					KRAS
							CACNB2					LBH
							CACNB4					LCOR
							CADM1					LEMD3
							CADM2					LEPROTL1
							CALB1					LETMD1
							CALM1					LIN52
							CAMK2D					LINC00205
							CAMSAP2					LINC00526
							CAPZA2					LINC00662
							CARF					LINC01018
							CARNMT1					LINC01238
							CARTPT					LMBRD2
							CASP3					LMO4
							CAVIN4					LPIN2
							CBLL1					LRCH2
							CBR4					LSM11
							CBWD5					LSM14B
							CBX3					MAFB
							CCDC112					MAL2
							CCDC126					MAMLD1
							CCDC169					MAOB
							CCDC6					MAP1LC3B
							CCDC71L					MAP2K1
							CCK					MAP3K13
							CCNT1					MAPK1
							CCNT2					MAPK9
							CCP110					MARK1
							CCSAP					MAT2B
							CCSER1					MAX
							CD47					MED28
							CD83					MFSD14C
							CDH13					MGAT4A
							CDK17					MGEA5
							CDK8					MIER3
							CDKL2					MKL2
							CDKN1B					MKRN1
							CDKN2AIP					MMGT1
							CDYL2					MOB4
							CEP135					MORF4L1
							CEP41					MORF4L1P1
							CEP97					MRFAP1L1
							CETN3					MSANTD4
							CFAP58-AS1					MTHFD2L
							CFAP97					MTPN
							CGGBP1					MTUS1
							CHD2					MTX2
							CHIC1					MYCN
							CHM					MYT1L
							CHMP2B					MZT1
							CHMP5					NA
							CHN2					NAB1
							CHODL					NADK2
							CHORDC1					NANOS1
							CHPT1					NAP1L2
							CHRM3					NAPB
							CHST1					NCOA2
							CIPC					NDRG4
							CISD2					NECAP1
							CLASP2					NFIB
							CLDN1					NGRN
							CLIP4					NLK
							CLTRN					NOL4
							CMAS					NOL4L
							CMIP					NORAD
							CNKSR2					NOVA1
							CNOT6					NPAS3
							CNST					NRF1
							CNTN1					NSD3
							CNTN3					NT5DC3
							CNTN4					NUDT10
							COG3					NUDT21
							COIL					NUDT3
							COL25A1					OAT
							COPS8					OIP5-AS1
							COQ10B					OTUD1
							COX5BP6					PANK3
							CPE					PAPD5
							CPEB3					PAPOLG
							CPEB4					PARM1
							CPNE8					PAWR
							CPSF6					PAXIP1-AS1
							CREBL2					PBX3
							CREG2					PCDH11X
							CRHBP					PCDH8
							CRLF3					PCMTD2
							CSRNP3					PDCD6
							CTDSPL2					PDCL
							CTNND2					PDP1
							CTXN3					PDS5B
							CUBN					PELI1
							CUL4A					PFKFB2
							CXorf57					PHF20L1
							CXXC4					PHF6
							CYLD					PHF7
							CYP26A1					PIK3R1
							DAAM1					PITHD1
							DCAF12L2					PKIA
							DCK					PKNOX1
							DCLK1					PLCB1
							DCP1A					PLCXD2
							DCTN1-AS1					PLEKHA8
							DDHD2					PLEKHB2
							DEK					PLS3
							DENR					PNMA2
							DICER1					PNMA8A
							DIMT1					PNMA8C
							DIRAS1					POLR2B
							DIRAS2					POLR3K
							DIRAS3					PPM1A
							DLX1					PPM1E
							DLX6-AS1					PPM1H
							DMXL1					PPM1K
							DMXL2					PPP1CB
							DNAJA1					PPP1R14C
							DNAJB14					PPP1R9A
							DNAJB4					PPP3CA
							DNAJB9					PPP3CB
							DNAJC25					PPP4R3B
							DNAJC6					PRDX3
							DOCK4					PREPL
							DPP10					PRICKLE2
							DPY19L2					PRKCE
							DPY19L2P3					PRMT8
							DR1					PRNP
							DSCR9					PRPF4B
							DTWD2					PSD3
							DUSP19					PSMD10
							DUSP8P5					PSPC1
							EAF1					PTEN
							EBF3					PTP4A1
							EBLN3P					PTPN1
							EDEM3					PTPN11
							EEA1					PTPRO
							EEF1AKMT2					PXYLP1
							EFCAB13					RAB10
							EFR3A					RAB11A
							EIF1AX					RAB11FIP2
							EIF4E					RAB18
							EIF4E3					RAB6B
							EIF4EBP2					RAB8B
							EIF4G2					RABGAP1
							EIF5A2					RABGGTB
							ELAVL2					RAD21
							ELAVL4					RAE1
							ELMOD1					RALGPS1
							ELOVL5					RALYL
							ENPP4					RANBP6
							EPB41L4A					RAP1B
							EPC2					RBFOX1
							EPHA5					RBMXL1
							EPS15					RC3H2
							ERBB4					RCHY1
							ERICH3					RCOR3
							ERO1B					RETREG1
							ESRRG					REV3L
							ETFBKMT					RIMKLB
							ETNK1					RMND5A
							EXTL2					RNF138
							EYA1					RNF144A
							FAM102B					RNF146
							FAM122B					RNF165
							FAM126A					RNF219
							FAM126B					RNF34
							FAM133A					RNF38
							FAM133B					RNGTT
							FAM135A					RNMT
							FAM13B					RPL15
							FAM13C					RPS6KA5
							FAM160B1					RRAGB
							FAM171B					RRAGD
							FAM199X					RRAS2
							FAM19A2					RRN3
							FAM210A					RSBN1
							FAM217B					RTN4
							FAM234B					RUBCN
							FAM241A					RUNDC3B
							FAM3C					RYBP
							FAM49A					SBNO1
							FAM49B					SCD5
							FAM76B					SCGN
							FAM87B					SCOC
							FAM8A1					SELENOI
							FAM98B					SELENOT
							FANCF					SEMA3E
							FAR1					SEPHS1
							FAR2P3					SERINC1
							FBXL17					SFT2D1
							FBXO30					SH3BP5
							FBXO45					SHISA6
							FBXW11					SHTN1
							FDX1					SIAH1
							FDXACB1					SKA2
							FGD4					SLC1A2
							FGD5-AS1					SLC25A30
							FGF14					SLC25A36
							FGFR1OP					SLC25A40
							FLG-AS1					SLC26A11
							FMN2					SLC36A1
							FNDC3A					SLTM
							FNIP2					SMIM13
							FOXJ3					SMIM8
							FOXP2					SNAP25
							FP565260.7					SNHG20
							FRG1HP					SOSTDC1
							FRK					SP4
							FRMD3					SPIN4
							FRRS1L					SPOCK3
							FRS2					SPPL3
							FSD1L					SPRYD7
							FSTL5					SRD5A1
							FUBP1					SRPK2
							FUBP3					SRSF10
							FUT9					SRSF8
							FYTTD1					STARD3NL
							G2E3					STAU2
							G3BP2					STMP1
							GABPB2					STX12
							GABRA1					STX2
							GABRG1					STX7
							GABRG2					STXBP1
							GAD2					STYX
							GALC					SUB1
							GAN					SULT4A1
							GCA					SYT16
							GCSAML					SYT17
							GDA					SYT6
							GDAP1					TAB3
							GFPT1					TAC1
							GHITM					TAF13
							GLCCI1					TARDBP
							GLS					TBL1XR1
							GMFB					TCF4
							GNA14					TDG
							GNAI1					TERF2
							GNAI3					TIMM17A
							GNAL					TIPRL
							GNG2					TM2D3
							GNPNAT1					TMCC1
							GNRHR					TMED10
							GOLT1B					TMEM107
							GOPC					TMEM14A
							GPATCH2					TMEM163
							GPATCH2L					TMEM200A
							GPCPD1					TMEM245
							GPR12					TMEM246
							GPR180					TMEM268
							GPR37					TMEM30A
							GPR63					TMEM70
							GPR83					TMSB15A
							GPRIN3					TRAPPC2
							GRIA2					TRAPPC6B
							GRIN3A					TRIM23
							GRK3					TRIM37
							GRM1					TRUB1
							GRM3					TSC22D3
							GSK3B					TSPAN7
							GSKIP					TSPY26P
							GSTT2B					TSPYL1
							GTF2A1					TTC3
							GTF2H2B					TTTY15
							GUCY1A1					TUB
							GUCY1B1					TULP4
							GUSBP1					TUSC1
							H1F0					TUSC2
							H2AFV					U2SURP
							HACD2					UBE2D1
							HCFC2					UBE2K
							HCG11					UBE2N
							HCG17					UBE2V2
							HDGFL3					UBQLN1
							HECA					UBQLN2
							HECTD2					UGCG
							HEY1					ULK2
							HIGD1A					UMAD1
							HIVEP2					USP22
							HMGB1P14					USP33
							HMGCS1					USP6NL
							HMGN3					VAPA
							HMGN4					VDAC3
							HNRNPH1					VHL
							HNRNPH2					VMA21
							HNRNPLL					VSNL1
							HNRNPR					VSTM2A
							HOOK1					WDR45B
							HP1BP3					WDR7
							HPCAL1					WDR82
							HPRT1					WDR92
							HS3ST5					WNK3
							HS6ST2					WNT7A
							HSP90AA1					WRB
							HSP90B2P					WTAP
							HSPA13					XIAP
							HSPH1					YPEL5
							IBTK					YWHAG
							ID4					YWHAQ
							IL1RAPL2					YY1
							IMPA1					ZBTB18
							IMPA1P1					ZBTB34
							IMPACT					ZBTB44
							INPP5F					ZC2HC1A
							INSIG2					ZCCHC10
							INTS10					ZDHHC17
							IPCEF1					ZFAND5
							IRF2BP2					ZFAND6
							IRF2BPL					ZFP28
							ISCA1					ZFP82
							ISOC1					ZMIZ1
							ITM2B					ZMYND11
							ITSN1					ZNF25
							JAKMIP2-AS1					ZNF275
							JPT1					ZNF429
							KANSL1L					ZNF431
							KANTR					ZNF436
							KAT6A					ZNF451
							KAT6B					ZNF529
							KATNAL1					ZNF536
							KBTBD6					ZNF623
							KCNAB1					ZNF677
							KCNC2					ZNF697
							KCND2					ZNF770
							KCNIP4					ZNF826P
							KCNJ3					ZNF84
							KCNK1					ZNF85
							KCNK10					ZNRD1ASP
							KCNMB2					ZXDB
							KCNS2
							KCTD12
							KCTD8
							KHDRBS2
							KIAA1109
							KIF21A
							KIF2A
							KIF3A
							KIT
							KLC1
							KLF10
							KLF12
							KLF3
							KLHDC10
							KLHL11
							KLHL13
							KLHL5
							KLHL9
							KLRA1P
							KMT2C
							KPNA4
							KPNA5
							KRAS
							L2HGDH
							LAMTOR3
							LARP4
							LATS1
							LBH
							LBR
							LCOR
							LCORL
							LDB2
							LEMD3
							LEPROTL1
							LETMD1
							LINC00581
							LINC00622
							LINC00641
							LINC00643
							LINC00648
							LINC00662
							LINC00865
							LINC01018
							LINC01109
							LINC01128
							LINC01238
							LINC01481
							LINC01578
							LINC01616
							LINC01793
							LINC01963
							LINC02352
							LMBRD2
							LMO7
							LMTK2
							LNX2
							LPIN2
							LRCH1
							LRCH2
							LRIF1
							LRP12
							LRP1B
							LRRC1
							LRRC3-AS1
							LRRC40
							LRRC63
							LRRC8B
							LSM11
							LSM14B
							LUZP2
							LYRM7
							LYRM9
							MAFB
							MAGI1
							MAL2
							MAMLD1
							MAN2A1
							MAOA
							MAOB
							MAP1LC3B
							MAP2
							MAP2K1
							MAP2K4
							MAP3K13
							MAP3K21
							MAP3K7
							MAP7D2
							MAPK1
							MAPK8
							MAPK9
							MAPT
							MARK1
							MAT2B
							MAX
							MBLAC2
							MCF2
							MDM1
							MED28
							MED4
							MEF2A
							MEIOC
							METAP1
							METTL15
							MFAP3
							MFSD14C
							MFSD4A
							MGAT4A
							MIB1
							MICU3
							MIER1
							MIER3
							MIGA1
							MIPEPP3
							MIR4453HG
							MIR4458HG
							MIR4500HG
							MKRN1
							MKX
							MLLT3
							MLYCD
							MMAA
							MMGT1
							MOB1B
							MOB4
							MORC3
							MORF4L1
							MORF4L1P1
							MOSPD2
							MPP7
							MPPED2
							MRFAP1L1
							MRPL42
							MSANTD3
							MSANTD3-TMEFF1
							MSANTD4
							MTF2
							MTHFD2L
							MTMR6
							MTPN
							MTSS1
							MTUS1
							MYOT
							MYSM1
							MYT1L
							MZT1
							N4BP2
							N4BP2L2-IT2
							NAB1
							NADK2
							NANOS1
							NAP1L2
							NAPB
							NBAT1
							NBEA
							NBN
							NCAM2
							NCEH1
							NCKAP1
							NCOA2
							NCOA7
							NDC1
							NDFIP2
							NDUFAF4
							NDUFAF4P3
							NECAP1
							NEGR1
							NEUROD1
							NF1
							NFIA
							NFIB
							NFIL3
							NGRN
							NHLH2
							NHLRC2
							NIPSNAP2
							NKIRAS1
							NKRF
							NLK
							NOL4
							NOL4L
							NORAD
							NOVA1
							NPAS3
							NPNT
							NPR3
							NPY1R
							NR1D2
							NR2F1-AS1
							NR3C2
							NR4A2
							NR4A3
							NRCAM
							NRF1
							NRXN3
							NTM
							NTN4
							NUCKS1
							NUDT10
							NUDT15
							NUDT21
							NUDT3
							NUFIP1
							NUP153
							NUP58
							NXPE3
							NXPH2
							ODF1
							ODF2L
							OIP5-AS1
							OPA1
							OPCML
							OPHN1
							OR2L13
							OSBPL3
							OSBPL8
							OSTN
							OTUD1
							OTUD6B
							PABPC1L2B
							PACRGL
							PAFAH1B1
							PAK5
							PALM2
							PANK3
							PAPD5
							PAPOLG
							PAQR3
							PARM1
							PAWR
							PBRM1
							PCDH11X
							PCDH7
							PCDH9
							PCDHA13
							PCDHB14
							PCLO
							PCMTD1
							PCMTD2
							PCP4L1
							PDCD6
							PDCL
							PDE1A
							PDE4B
							PDE8B
							PDIK1L
							PDP1
							PDS5B
							PDZD2
							PDZRN3
							PDZRN4
							PEG3
							PELI1
							PER3
							PFKFB2
							PHC3
							PHF20L1
							PHF6
							PHYHIPL
							PIAS1
							PIGA
							PIGF
							PIGK
							PIK3CB
							PIK3R1
							PIP5K1B
							PITHD1
							PITPNC1
							PITPNM3
							PJVK
							PKIA
							PKIB
							PKNOX1
							PLA2G12AP1
							PLCB1
							PLCXD2
							PLCXD3
							PLEKHA3
							PLEKHA8
							PLEKHB2
							PLEKHH2
							PLPPR1
							PLPPR4
							PLS3
							PM20D2
							PNMA2
							PNMA8A
							PNMA8C
							PNPLA8
							PNRC2
							POU6F2
							PPAT
							PPIG
							PPIL4
							PPIP5K2
							PPM1A
							PPM1E
							PPM1H
							PPM1K
							PPP1CB
							PPP1R12A
							PPP1R26-AS1
							PPP1R9A
							PPP3CA
							PPP3CB
							PPP4R3B
							PPP5D1
							PPP6C
							PRDX3
							PREPL
							PRICKLE2
							PRKAA2
							PRKACB
							PRKAG2
							PRKAR2B
							PRKCE
							PRMT3
							PRNP
							PROK2
							PROX1
							PRPF4B
							PRRG1
							PRUNE2
							PSD3
							PSIP1
							PSMD10
							PSPC1
							PTAR1
							PTBP2
							PTBP3
							PTEN
							PTGES3P2
							PTGFR
							PTP4A1
							PTPN1
							PTPN11
							PTPN12
							PTPN20
							PTPN4
							PTPRJ
							PTPRR
							PURA
							PWAR5
							PWAR6
							PXYLP1
							RAB10
							RAB11A
							RAB11FIP2
							RAB12
							RAB18
							RAB22A
							RAB28
							RAB30
							RAB39B
							RAB3GAP1
							RAB3IP
							RAB40B
							RAB8B
							RABGAP1
							RABGAP1L
							RABGGTB
							RAD21
							RAD54B
							RALGPS1
							RALGPS2
							RALYL
							RANBP6
							RAP1B
							RASA1
							RASGRF1
							RAVER2
							RBFOX1
							RBM27
							RBMXL1
							RBPJ
							RC3H1
							RC3H2
							RCAN2
							RCBTB1
							RCHY1
							RCOR1
							RCOR3
							REST
							RETREG1
							REV1
							REV3L
							RF00019
							RFLNB
							RFX7
							RGS17
							RHOT1
							RIMKLB
							RIMS1
							RMND5A
							RN7SL724P
							RNF103
							RNF138
							RNF144A
							RNF146
							RNF149
							RNF165
							RNF219
							RNF38
							RNF44
							RNGTT
							RNMT
							RNU6-415P
							RNU7-123P
							RORB
							RPAP3
							RPL15
							RPS6KA5
							RPS6KA6
							RRAGB
							RRAGD
							RRAS2
							RSBN1
							RSBN1L
							RTN4
							RUBCN
							RUNDC3B
							RWDD4
							RYBP
							S100PBP
							SAMD8
							SATB1
							SBNO1
							SCAI
							SCD5
							SCGN
							SCML1
							SCML2
							SCN2A
							SCOC
							SDCBP
							SDE2
							SECISBP2L
							SEH1L
							SELENOI
							SELENOT
							SEMA3C
							SEMA3E
							SEPHS1
							SERAC1
							SERINC1
							SERTM1
							SESN3
							SESTD1
							SETBP1
							SFMBT2
							SFT2D2
							SFXN1
							SGPP1
							SHC4
							SHISA6
							SHISA9
							SHOC2
							SHTN1
							SIAH1
							SKA2
							SKIL
							SKP1
							SLC1A2
							SLC25A30
							SLC25A36
							SLC25A40
							SLC25A46
							SLC2A13
							SLC30A4
							SLC30A6
							SLC33A1
							SLC35E1
							SLC35F3
							SLC36A1
							SLC36A4
							SLC39A10
							SLC4A10
							SLC4A7
							SLC6A17
							SLC7A14
							SLC9A7
							SLC9B2
							SLITRK4
							SLTM
							SLX4IP
							SMARCA1
							SMARCA2
							SMARCAD1
							SMCHD1
							SMIM13
							SMIM14
							SMIM8
							SMURF2
							SNAP25
							SNX10
							SNX30
							SNX4
							SOBP
							SORCS1
							SOWAHA
							SOX2-OT
							SOX30
							SP4
							SP8
							SPAST
							SPCS3
							SPIN4
							SPOCK3
							SPOPL
							SPRYD7
							SPTSSA
							SRD5A1
							SREK1
							SREK1IP1
							SRP9P1
							SRPK2
							SRSF10
							SRSF12
							SRSF8
							ST18
							ST6GALNAC3
							ST6GALNAC5
							ST8SIA4
							STAM
							STAM2
							STARD4
							STAU2
							STIM2
							STK24-AS1
							STMP1
							STRN3
							STX12
							STX2
							STX3
							STX7
							STXBP1
							STXBP6
							STYX
							SUB1
							SUCLA2
							SVIP
							SYNJ1
							SYPL1
							SYT14
							SYT16
							SYT6
							TAB3
							TAC1
							TACR3
							TAF13
							TAF1A
							TAF1A-AS1
							TAF9P3
							TAL2
							TANK
							TARDBP
							TAS2R14
							TAS2R15P
							TAX1BP1
							TBC1D15
							TBL1XR1
							TCAM1P
							TCEA1
							TCEAL7
							TCF7L2
							TDG
							TERF2
							TEX26
							TFAM
							TGFBR1
							THAP1
							THAP2
							THAP5
							THRB
							THSD7A
							TIFA
							TIMM17A
							TIPRL
							TLK1
							TM2D1
							TM2D3
							TM9SF3
							TMC2
							TMCC1
							TMED10
							TMEM106B
							TMEM123
							TMEM14A
							TMEM155
							TMEM167A
							TMEM182
							TMEM220
							TMEM263
							TMEM268
							TMEM30A
							TMEM33
							TMEM41B
							TMEM50B
							TMEM56
							TMEM70
							TMOD2
							TMX3
							TNKS
							TOX
							TPD52
							TRAF3IP1
							TRAPPC2
							TRAPPC6B
							TRHDE
							TRIM2
							TRIM23
							TRIM33
							TRIM36
							TRIM37
							TRIM71
							TRIQK
							TRUB1
							TSPAN6
							TSPAN7
							TSPYL1
							TTC3
							TULP4
							U2SURP
							UBA2
							UBE2D1
							UBE2K
							UBE2N
							UBE2V2
							UBE2W
							UBL3
							UBQLN1
							UBQLN2
							UBR1
							UBR3
							UCHL5
							UGCG
							ULK2
							UMAD1
							UNC13C
							UNC80
							UPF3B
							USP32P3
							USP33
							USP6NL
							UTP14C
							UTS2B
							VAMP4
							VAPA
							VASH2
							VAT1L
							VCAN
							VHL
							VIP
							VMA21
							VN1R42P
							VPS50
							VSNL1
							VSTM2A
							VSTM2A-OT1
							VTA1
							VWC2L
							WDR17
							WDR36
							WDR47
							WDR7
							WDR82
							WDR92
							WEE1
							WHAMMP3
							WNK3
							WNT9A
							WRB
							WTAP
							XIAP
							XK
							XKR4
							XKR9
							XRN1
							YAF2
							YPEL2
							YPEL5
							YWHAB
							YWHAG
							YWHAQ
							YY1
							YY2
							Z69706.1
							Z99129.4
							ZBTB14
							ZBTB18
							ZBTB25
							ZBTB26
							ZBTB34
							ZBTB37
							ZBTB38
							ZBTB44
							ZC2HC1A
							ZC3H12B
							ZC3H12C
							ZCCHC10
							ZDHHC17
							ZDHHC21
							ZFAND5
							ZFAND6
							ZFHX3
							ZFP28
							ZFP82
							ZFPM2
							ZFR
							ZKSCAN2
							ZMYND11
							ZNF157
							ZNF25
							ZNF264
							ZNF273
							ZNF275
							ZNF280D
							ZNF330
							ZNF365
							ZNF385B
							ZNF385C
							ZNF385D
							ZNF429
							ZNF431
							ZNF436
							ZNF451
							ZNF485
							ZNF519
							ZNF529
							ZNF536
							ZNF542P
							ZNF548
							ZNF555
							ZNF639
							ZNF677
							ZNF680
							ZNF682
							ZNF697
							ZNF699
							ZNF708
							ZNF714
							ZNF720
							ZNF770
							ZNF772
							ZNF780B
							ZNF791
							ZNF826P
							ZNF827
							ZNF84
							ZNF85
							ZNF92
							ZNRD1ASP
							ZNRF2
							ZSCAN30
							ZXDB
