# Supplementary material for: Celf4 controls mRNA translation underlying synaptic development in the prenatal mammalian neocortex
Source: Nat Commun. 2023 Sep 27;14:6025. doi: 10.1038/s41467-023-41730-8 (PMC10533865; doi:10.1038/s41467-023-41730-8)
Supplement: Supplementary file 4 — Supplementary data 1-12 [file 41467_2023_41730_MOESM4_ESM.zip › 5. Supplementary data_Celf4 manuscript/Supplementary data 8_hCELF4 RIP-RNAseq analysis + SynGO CELF4-RIP Early, mid and late stages.xlsx]

## Sheet: CELF4 RIP-RNAseq data_devo-stag
Supplementary data 8. hCELF4/IgG RIP-RNAseq datasets per each developmental stage (eatly fetal, early midfetal and late midfetal) [Statistical testing was done with a two-tailed Wald test and adjusted for multiple comparisons using the procedure of Benjamini-Hochberg; sorted by Log2FC(CELF4/IGG)> 0 & adjusted p value< 0.05]
Early fetal stage (11/12 PCW; n = 3 neocortices)													Early midfetal stage (14/15 PCW; n = 2 neocortices)											Late midfetal stage (17/18/20 PCW; n = 3 neocortices)
Gene.name	ID	log2FC	pvalue	padj	15053-12-CELF4	15053-12-IGG	15154-12-CELF4	15154-12-IGG	15158-11-CELF4	15158-11-IGG			Gene.name	ID	log2FC	pvalue	padj	15295-14-CELF4	15295-14-IGG	15296-15-CELF4	15296-15-IGG			Gene.name	ID	log2FC	pvalue	padj	15506-17-CELF4	15506-17-IGG	15294-18-CELF4	15294-18-IGG	15293-20-CELF4	15293-20-IGG
BRWD1	ENSG00000185658	4.65513	1.42982e-19	3.36724e-16	25965.7	1000.74	29382.2	1631.76	55217.6	1756.06			LINC01616	ENSG00000261340	9.18355	1.50054e-05	0.000321911	26.554	0	227.854	0			SYNPR	ENSG00000163630	5.51448	8.51545e-16	2.36162e-12	11026.3	509.987	43701	866.773	44371.4	789.353
NAP1L2	ENSG00000186462	4.51198	2.45629e-05	0.00173537	274.938	1.18994	456.881	44.3194	1274.26	42.8308			AC104118.1	ENSG00000271862	8.99188	1.60892e-05	0.000341554	143.392	0	78.7794	0			NAP1L3	ENSG00000186310	4.98427	4.79836e-07	6.76651e-05	3144.01	548.477	38377.5	545.274	71017.3	2458.63
DNM3	ENSG00000197959	4.1367	8.34724e-06	0.000790073	2130.24	132.083	1134.62	215.554	13180.2	586.682			AC092666.2	ENSG00000276538	8.74891	6.88002e-05	0.00117857	45.1418	0	143.015	0			CXADR	ENSG00000154639	4.65302	9.38973e-09	2.83589e-06	11954.5	1635.81	108786	2818.43	88666.1	3866.56
SCD5	ENSG00000145284	4.08231	9.49228e-23	6.7063e-19	58852.7	2444.13	48718.4	2999.62	51959.8	3973.3			XKR9	ENSG00000221947	8.66916	9.44076e-05	0.00154484	48.3283	0	129.683	0			AASDHPPT	ENSG00000149313	4.61832	4.17962e-08	9.65956e-06	7254.14	1334.31	73581.6	1767.54	74914.3	3237.03
CXADR	ENSG00000154639	4.05463	2.28045e-07	4.35442e-05	4178.42	348.652	6185.21	910.563	27223.2	1003.04			AC104785.1	ENSG00000270720	8.66166	0.000161323	0.00244905	19.65	0	157.559	0			NAP1L2	ENSG00000186462	4.54375	1.5274e-07	2.7626e-05	1810.24	147.543	9163.08	257.766	14956.4	702.634
SYNPR	ENSG00000163630	3.98444	2.17237e-06	0.000300937	2370.01	16.6591	1946.62	261.888	1720.29	104.587			RF00019	ENSG00000200769	8.40924	0.00056201	0.00702147	10.6216	0	138.167	0			SYT4	ENSG00000132872	4.49531	3.85007e-06	0.000317154	6907.92	1539.58	95161.6	2295.82	150412	7356.05
RAB3C	ENSG00000152932	3.95575	7.24401e-06	0.000752631	1020.89	90.4352	1174.68	267.931	8213.89	312.764			AL445433.2	ENSG00000232825	8.2384	0.000601001	0.00741735	43.5486	0	88.4753	0			RAB3C	ENSG00000152932	4.49453	1.05683e-06	0.000133225	2496.08	535.647	34399.9	525.446	29448.1	1879.12
DACT1	ENSG00000165617	3.95102	2.49819e-12	2.52139e-09	36588.1	1657.58	58145.1	2250.22	21360.2	3597.79			AC008115.4	ENSG00000275963	8.23396	0.00070196	0.00841892	28.6783	0	103.019	0			AC105383.1	ENSG00000250241	4.46427	5.32024e-05	0.00203983	28.0274	19.2448	919.495	31.1585	1741.67	69.5531
LINC01238	ENSG00000261186	3.94916	0.000127168	0.00654284	570.124	2.37987	885.612	102.741	560.242	26.8937			AC005332.3	ENSG00000267731	8.23348	0.000665626	0.00803057	33.458	0	98.1712	0			GAD1	ENSG00000128683	4.42424	2.59756e-10	1.80098e-07	8581.32	400.933	20511.9	834.198	26604.4	1354.66
CYP26B1	ENSG00000003137	3.93865	3.70429e-08	1.09045e-05	3461.24	159.452	3446.09	82.5953	844.11	261.965			ODF1	ENSG00000155087	8.22874	0.000657524	0.00795382	36.6445	0	94.5353	0			KCNMB2	ENSG00000197584	4.41894	3.67864e-06	0.000309154	239.057	12.8299	2134.11	107.638	2150.32	88.4952
NREP	ENSG00000134986	3.86087	4.69562e-07	7.95461e-05	68051.4	4607.44	130560	9268.81	334372	22806.9			PLA2G12AP1	ENSG00000224680	8.2021	0.000671674	0.00808753	49.9215	0	78.7794	0			BRWD1	ENSG00000185658	4.41679	1.75919e-16	7.31822e-13	86781	5340.43	165629	6530.54	132489	6148.19
BLCAP	ENSG00000166619	3.85903	4.45325e-21	1.57311e-17	48590.5	2601.2	43702.5	2653.12	33480.8	3412.52			GSTT2B	ENSG00000133433	8.1938	0.000723217	0.00862293	41.9553	0	86.0513	0			SMIM13	ENSG00000224531	4.41518	1.18353e-06	0.000140671	4284.89	712.057	42267.9	1460.2	63251.2	2971.25
TSPAN13	ENSG00000106537	3.85481	7.04377e-08	1.65881e-05	13997.3	1150.67	15939.9	1130.15	51918.5	3375.66			AC007731.2	ENSG00000215493	8.12593	0.00296305	0.0269446	1.06216	0	121.199	0			SCOC	ENSG00000153130	4.39124	1.26811e-06	0.000146537	2863.74	849.978	46123.4	1519.69	49091.9	2302.06
RPRM	ENSG00000177519	3.81319	4.73988e-06	0.000531544	17764.4	1166.14	9677.86	648.676	1777.85	263.957			DUSP8P5	ENSG00000235316	8.08666	0.00104627	0.0115761	60.5431	0	58.1756	0			KIDINS220	ENSG00000134313	4.37037	1.90045e-06	0.000186217	12229.8	1943.72	87430.1	2283.07	160135	8330.68
CCNG2	ENSG00000138764	3.77478	1.94556e-07	3.81816e-05	10107.7	741.331	14256.4	745.373	33919.4	2770.06			VWC2L	ENSG00000174453	8.07488	0.00136449	0.0143914	94.5322	0	23.0278	0			PGM2L1	ENSG00000165434	4.3596	3.01261e-08	7.80888e-06	11634.7	1215.63	77870.3	2328.39	59456.2	3708.81
FGF13	ENSG00000129682	3.66318	2.75333e-06	0.000360228	3557.15	354.601	5169.68	749.402	21110.9	1251.06			HCG17	ENSG00000270604	8.03754	0.00153679	0.015754	22.8364	0	92.1113	0			FGF13	ENSG00000129682	4.34991	7.98494e-07	0.000103804	9029.76	1363.17	89878.3	2467.19	92930.3	5574.01
LIN7C	ENSG00000148943	3.64425	3.1996e-09	1.79245e-06	2030.07	228.468	2738.04	404.919	6786.16	291.847			LINC01109	ENSG00000271167	8.01267	1.50644e-05	0.000322798	54.1702	0.536615	212.098	0			LIN7C	ENSG00000148943	4.33235	3.0888e-09	1.16813e-06	6785.92	849.978	37782	1298.74	31807.5	1640.27
AL845472.2	ENSG00000279561	3.59787	1.85837e-07	3.75125e-05	1624.05	161.831	1733.33	147.06	841.712	38.8465			COX5BP6	ENSG00000237082	8.00703	0.0015095	0.0155336	36.1134	0	76.3554	0			ANOS1	ENSG00000011201	4.25749	2.01214e-05	0.00104631	87.3794	93.0165	3716.67	131.715	2927.83	126.675
ATP6V1G1	ENSG00000136888	3.57969	3.56493e-07	6.45801e-05	6194.63	341.512	10162.9	576.153	15398.7	1737.14			JAKMIP2-AS1	ENSG00000280780	8.00664	0.00409374	0.0343393	1.06216	0	111.503	0			NAP1L5	ENSG00000177432	4.2441	4.67907e-05	0.00188067	1233.2	173.203	16424.2	430.554	27304.5	1765.46
STMP1	ENSG00000243317	3.53866	1.83153e-05	0.00140899	3887.5	738.951	3503.47	485.499	24002.6	1476.17			AC040169.2	ENSG00000260410	7.97731	0.00159543	0.016273	53.108	0	56.9636	0			CNTN1	ENSG00000018236	4.22882	1.4099e-05	0.000808992	3163.79	994.314	45581	971.579	64663.9	4079.66
NAPB	ENSG00000125814	3.51235	5.27981e-14	7.46037e-11	7217.66	396.249	7733.41	688.966	6717.51	813.785			AC092070.3	ENSG00000269288	7.94587	0.00201262	0.0196931	79.662	0	27.8758	0			RNF219	ENSG00000152193	4.22846	3.79999e-10	2.38166e-07	3965.05	433.008	14557.1	679.822	15111.1	679.548
ATP8A1	ENSG00000124406	3.50591	0.000113677	0.00608429	750.219	182.06	1023.11	96.697	6405.47	440.261			BEND3P3	ENSG00000278616	7.94258	5.06488e-06	0.000125953	176.319	0	141.803	2.6262			TRIM23	ENSG00000113595	4.1649	3.30263e-05	0.00143114	568.791	128.299	3796.33	208.195	13397.5	650.839
TMEM35A	ENSG00000126950	3.48549	4.79487e-08	1.25466e-05	7143.06	166.591	4704.14	523.775	4668.09	783.903			ALKAL1	ENSG00000196711	7.93173	3.95928e-05	0.000739624	28.6783	0.536615	223.006	0			KIT	ENSG00000157404	4.14229	1.33899e-07	2.47563e-05	3808.42	330.369	15682.2	546.69	18735.2	1283.62
AC138649.1	ENSG00000274253	3.4842	2.9241e-05	0.0019675	905.804	33.3182	430.897	171.234	2345.88	125.504			RAD54B	ENSG00000197275	7.88205	2.28455e-05	0.000459373	171.008	0.536615	71.5074	0			NAPB	ENSG00000125814	4.1387	6.67627e-09	2.31796e-06	15833.8	1812.22	80725.1	3607.3	40578.7	2364.8
ZNF677	ENSG00000197928	3.4737	3.33578e-06	0.000406333	878.097	157.072	3776.3	114.828	3117.75	426.316			AC097372.3	ENSG00000279845	7.88161	0.00285536	0.0262131	15.9324	0	87.2633	0			SPIN1	ENSG00000106723	4.12334	2.71346e-06	0.000245392	14152.2	2658.99	189195	8561.51	126334	7694.05
AASDHPPT	ENSG00000149313	3.46861	8.09907e-06	0.000790073	2476.57	398.629	4100.02	854.157	17608.5	932.317			AC106028.5	ENSG00000275175	7.86524	0.00330654	0.0291122	11.1527	0	90.8993	0			RCAN1	ENSG00000159200	4.11892	4.08689e-17	3.40029e-13	55143	3322.93	67437.2	3795.67	64302.3	3636.59
DNER	ENSG00000187957	3.45346	1.79298e-15	3.16685e-12	6491.95	393.869	4806.99	553.993	4421.99	488.072			PROK2	ENSG00000163421	7.86246	8.97669e-09	4.78355e-07	96.1255	2.14646	621.751	0			SCD5	ENSG00000145284	4.10471	2.57999e-10	1.80098e-07	116366	8095.64	337075	17987	175186	10454.6
LINC00662	ENSG00000261824	3.43085	3.2982e-09	1.79245e-06	1475.93	178.491	1647.8	62.4501	1203.52	158.374			AL356756.1	ENSG00000257120	7.83904	0.00325469	0.0287944	82.8485	0	16.9679	0			CASD1	ENSG00000127995	4.08293	1.97988e-06	0.00018934	2357.6	558.099	24614.7	912.094	25358.2	1615.11
GAD1	ENSG00000128683	3.40747	1.24095e-07	2.65675e-05	1585.69	240.367	1037.18	165.191	4084.16	226.107			GNA14	ENSG00000156049	7.82569	0.00329614	0.0290766	18.0567	0	81.2034	0			CCDC169	ENSG00000242715	4.07396	2.59726e-05	0.001214	102.217	60.9418	2860.14	86.394	955.201	84.6476
RNF219	ENSG00000152193	3.40595	4.23184e-09	2.13557e-06	1919.24	109.474	1141.12	155.118	2443	253.996			AL137783.1	ENSG00000279960	7.7879	0.00365816	0.0315396	19.1189	0	77.5674	0			DNER	ENSG00000187957	4.07213	1.42228e-09	5.91667e-07	17642.4	1578.07	54721.3	3122.93	61339.1	3245.02
SHISA6	ENSG00000188803	3.40008	0.000506554	0.0198858	391.094	90.4352	2609.2	215.554	458.026	22.9095			HMGB1P14	ENSG00000180189	7.74256	0.00372694	0.0319817	54.7012	0	38.7837	0			TMEFF1	ENSG00000241697	4.05232	0.00055852	0.0112244	90.6768	80.1866	8017.51	264.847	10346.9	764.788
NDN	ENSG00000182636	3.38749	3.18369e-08	1.03836e-05	8404.79	437.897	5871.24	574.138	1973.59	540.863			AL355297.3	ENSG00000271265	7.72849	0.00393568	0.0332731	34.5202	0	58.1756	0			NPTN	ENSG00000156642	4.03213	8.32418e-10	3.80943e-07	16234.4	1494.68	38751.5	1819.94	51656	3200.33
SCOC	ENSG00000153130	3.38543	0.000692087	0.0255906	587.174	202.289	1683.53	370.672	12640.4	853.627			RN7SL724P	ENSG00000244692	7.68447	0.00529239	0.0419671	14.8702	0	75.1434	0			SNAP91	ENSG00000065609	4.024	1.65529e-06	0.000174329	7504.74	1331.1	75343.9	3430.27	57868.1	3885.8
SMIM13	ENSG00000224531	3.38441	0.000394146	0.0160962	1095.49	90.4352	1974.76	497.587	10995.3	759.001			AC131159.2	ENSG00000277873	7.65721	8.03299e-05	0.00134704	55.2323	0.536615	152.711	0			ELAVL4	ENSG00000162374	4.02093	5.11025e-05	0.00199612	3242.93	702.435	46920	1259.09	58865.4	4751.21
GPM6A	ENSG00000150625	3.37437	6.0766e-09	2.6832e-06	100781	5515.36	149612	14899.4	165067	19648.4			AP005482.3	ENSG00000267249	7.64987	0.00604614	0.0463554	12.7459	0	75.1434	0			CHN2	ENSG00000106069	3.98738	3.81433e-05	0.00158676	3506.72	484.327	30256.8	778.963	42974	3571.18
LMBRD2	ENSG00000164187	3.36476	0.000370458	0.0152669	236.575	30.9384	423.318	143.031	2222.08	106.579			FAM87B	ENSG00000177757	7.64304	0.00526614	0.0417953	29.2094	0	58.1756	0			CCNG2	ENSG00000138764	3.98514	1.34995e-10	1.32984e-07	46945.8	2190.7	44362.6	3411.86	85728.2	5572.24
TBR1	ENSG00000136535	3.34493	9.5347e-06	0.00088635	15485	849.615	25911.2	960.926	29189.9	5134.71			TAL2	ENSG00000186051	7.64002	0.00520513	0.0413829	35.0513	0	52.1156	0			TLE4	ENSG00000106829	3.94553	2.91749e-12	4.85471e-09	10999.9	1225.25	22429	1184.02	24464.1	1347.85
SLC6A17	ENSG00000197106	3.29847	1.83477e-05	0.00140899	4359.58	223.708	1273.2	126.915	659.461	287.863			AC026254.2	ENSG00000266313	7.59485	0.00652131	0.0492547	19.1189	0	65.4475	0			ATP8A1	ENSG00000124406	3.93325	1.68063e-05	0.000919925	1015.58	208.485	11229.7	467.378	12989.9	972.855
ZFP28	ENSG00000196867	3.29399	0.000284354	0.012401	989.99	20.2289	1552.53	98.7115	2198.7	363.564			LINC00648	ENSG00000259129	7.59076	0.00606443	0.0464567	47.7972	0	36.3597	0			NREP	ENSG00000134986	3.9325	7.69413e-08	1.56134e-05	259591	22109.1	1.14599e+06	70249.7	750253	48832.8
AZIN1	ENSG00000155096	3.26483	4.51216e-06	0.000514168	7535.22	966.229	21452.8	2528.22	37448.1	3417.5			AL137802.1	ENSG00000224174	7.59032	0.00607606	0.0465263	34.5202	0	49.6916	0			CHL1	ENSG00000134121	3.91474	0.000240872	0.00626266	3491.88	987.899	70397.5	1355.39	88295.5	8407.04
GPR27	ENSG00000170837	3.22186	1.10285e-08	4.10087e-06	7124.95	704.443	7809.2	360.599	3758.03	936.301			AP000708.1	ENSG00000255537	7.53632	4.7215e-05	0.000856147	88.6904	0	162.407	2.6262			LINC01238	ENSG00000261186	3.91265	1.76449e-06	0.000181242	3658.4	144.336	675.965	93.4755	640.725	93.8226
KIT	ENSG00000157404	3.21322	1.55315e-11	1.21923e-08	1441.83	153.502	1880.57	167.205	1913.64	243.04			ANOS2P	ENSG00000241859	7.41847	0.000430864	0.0056414	3.71756	0	250.882	2.6262			ZBTB6	ENSG00000186130	3.91061	6.68641e-09	2.31796e-06	2679.09	349.614	4674.86	218.11	8789.64	504.334
HCG11	ENSG00000228223	3.21318	1.1557e-06	0.000174165	461.427	115.424	1458.34	175.263	1791.94	110.563			GPR83	ENSG00000123901	7.33832	0.000127211	0.00199929	67.9782	0	156.347	2.6262			PJA2	ENSG00000198961	3.90895	2.35166e-05	0.00113755	5661.53	2678.23	105554	3814.08	102317	7720.69
RRAGB	ENSG00000083750	3.20141	1.34671e-07	2.79837e-05	1830.79	83.2956	2212.95	267.931	1913.34	296.827			MEIOC	ENSG00000180336	7.33457	0.000406171	0.0053797	37.7067	0.536615	128.471	0			SCAMP1	ENSG00000085365	3.89614	4.32747e-05	0.00175632	1699.78	731.302	32716.4	964.497	31029.5	2697.18
DLX1	ENSG00000144355	3.1765	3.55126e-06	0.00041816	1512.16	41.6478	802.248	161.162	945.727	158.374			TAF9P3	ENSG00000267692	7.30202	1.88189e-05	0.000387792	143.392	1.07323	119.987	0			ZNF436	ENSG00000125945	3.89133	9.54385e-09	2.83589e-06	3956.8	497.157	13372.9	886.601	15368.4	817.766
PGM2L1	ENSG00000165434	3.1706	5.8835e-05	0.00355273	3249.17	122.564	2675.24	713.14	9058.3	828.726			VN1R42P	ENSG00000223476	7.28811	0.000168966	0.00255026	57.3566	0	161.195	2.6262			ANKRD46	ENSG00000186106	3.88693	1.17643e-05	0.000714447	4110.13	686.398	50293.8	2515.34	32890.5	2696.29
RCAN1	ENSG00000159200	3.15456	5.57165e-10	3.93637e-07	14743.3	1574.29	19788.8	1373.9	7623.07	1784.95			AC092953.2	ENSG00000273261	7.13013	0.00114675	0.0123879	21.7743	0.536615	122.411	0			C8orf34	ENSG00000165084	3.88644	8.80973e-05	0.00304137	486.357	182.826	10616.7	363.988	10761.7	928.755
RUNDC3B	ENSG00000105784	3.15168	0.00026549	0.0117968	244.034	35.6981	351.863	78.5663	1446.02	115.543			AP005264.3	ENSG00000267247	7.10465	0.00030888	0.00425449	103.561	0	90.8993	2.6262			PPP3CB	ENSG00000107758	3.87715	1.17669e-06	0.000140671	18196.4	1459.4	82106.6	4964.12	91373	6617.31
PNMA8A	ENSG00000182013	3.15094	9.21967e-12	8.14212e-09	5195.05	367.691	4418.32	483.485	4112.04	693.261			ACAP2-IT1	ENSG00000229325	7.01177	1.48771e-05	0.000319534	110.996	0.536615	179.375	2.6262			GPM6A	ENSG00000150625	3.83485	2.70176e-06	0.000245392	247328	37716.6	2.0947e+06	118802	909438	71344.3
ANKRD46	ENSG00000186106	3.11878	0.001424	0.0439327	522.169	234.418	1417.2	471.398	10906	772.946			AC005261.5	ENSG00000279541	7.00615	0.0019911	0.0195348	15.9324	0.536615	116.351	0			AP3S1	ENSG00000177879	3.82974	1.53687e-08	4.40922e-06	14501.7	1119.41	33119.3	2234.91	45064.3	3160.08
ARL6IP1	ENSG00000170540	3.11552	1.90772e-12	2.24634e-09	17264.6	2097.86	26243.6	3221.22	27358.3	2858.71			AC015967.1	ENSG00000274400	6.88429	0.000231371	0.0033378	74.8823	1.07323	119.987	0			BRMS1L	ENSG00000100916	3.82942	0.000183257	0.00523952	275.328	80.1866	3026.29	70.8148	5251.36	447.507
ERC2	ENSG00000187672	3.11052	0.000249518	0.0113003	521.104	103.525	397.335	116.842	2905.83	222.122			GNRHR	ENSG00000109163	6.81484	0.000317491	0.00435995	82.3174	1.07323	103.019	0			PREPL	ENSG00000138078	3.82171	2.08961e-07	3.54808e-05	9725.49	1321.48	47134.7	2484.18	44072.1	3329.37
CNTN1	ENSG00000018236	3.06044	0.000130964	0.00656212	1151.97	252.267	1478.91	608.385	7738.78	383.485			AP000344.2	ENSG00000248409	6.7981	0.00459572	0.0375842	9.02836	0.536615	105.443	0			PKIA	ENSG00000171033	3.81793	2.50881e-05	0.00119383	12645.3	2594.84	151362	6037.67	135359	12591.5
ATP6V0C	ENSG00000185883	3.04523	5.00597e-09	2.35781e-06	18619.1	1725.41	12579.4	1208.71	7034.65	1696.3			PCDHA13	ENSG00000239389	6.75734	0.00370066	0.0318211	81.7863	0.536615	29.0878	0			TDG	ENSG00000139372	3.81319	8.00656e-09	2.5621e-06	4167.83	452.253	4220.42	220.942	9438.21	594.013
CD200	ENSG00000091972	3.03796	0.00157771	0.0472964	2015.15	141.603	2862.54	197.423	10391.9	1519			AL035458.2	ENSG00000250917	6.75442	0.00165837	0.0168212	22.3054	0	140.591	2.6262			AZIN1	ENSG00000155096	3.80502	1.10392e-06	0.000135068	30200.3	4028.58	188054	13010.1	141004	8662.17
AP3S1	ENSG00000177879	3.02853	0.000689556	0.0255906	3428.2	411.718	2471.7	680.908	19804.2	2056.87			AC125437.1	ENSG00000267655	6.74192	0.00471029	0.0382643	14.3392	0.536615	95.7473	0			ERC2	ENSG00000187672	3.80484	2.25899e-05	0.00111874	1470.61	163.581	13363.8	579.265	10331.2	1054.25
TRIL	ENSG00000255690	3.01945	3.58824e-05	0.00228435	942.036	45.2176	1217.99	104.755	383.986	163.355			MYOT	ENSG00000120729	6.72985	0.00166292	0.0168579	27.6162	0	132.107	2.6262			LMBRD2	ENSG00000164187	3.79866	7.15649e-05	0.00255545	947.984	141.128	3418.52	117.553	9521.18	735.783
KIDINS220	ENSG00000134313	3.01641	9.13439e-05	0.00512178	8541.2	713.962	6293.48	1172.45	27242.3	3312.91			AP002449.1	ENSG00000266969	6.72943	0.00370126	0.0318211	43.5486	0.536615	65.4475	0			DIRAS2	ENSG00000165023	3.78307	2.05367e-05	0.00106128	1058.45	99.4314	6351.49	215.277	6322.04	678.66
BEX2	ENSG00000133134	2.99445	2.90557e-05	0.0019675	5842.97	412.908	1877.33	199.438	4833.85	961.202			AL157700.1	ENSG00000260118	6.7146	0.000736878	0.0087447	35.0513	1.07323	136.955	0			AC007920.2	ENSG00000283175	3.77373	2.66083e-05	0.00121644	443.492	73.7717	743.486	16.9955	2028.68	142.658
ARL2BP	ENSG00000102931	2.97706	0.000127801	0.00654284	1326.74	80.9157	3111.55	197.423	2577.29	611.584			AL442067.2	ENSG00000276704	6.71391	0.00248188	0.0233113	9.55944	0	152.711	2.6262			AL512625.2	ENSG00000229422	3.7703	7.0811e-06	0.000526025	1348.61	144.336	1403.52	69.3985	410.893	22.4938
RNF2	ENSG00000121481	2.97248	0.000164789	0.00797421	1017.7	228.468	1024.19	298.149	5837.13	477.115			AC011767.1	ENSG00000259425	6.69493	1.85812e-05	0.000384629	206.59	2.14646	100.595	0			SP4	ENSG00000105866	3.76742	3.98824e-06	0.000325315	2072.38	436.215	15448.6	644.415	14780.4	1288.36
NPTN	ENSG00000156642	2.95656	1.15864e-06	0.000174165	5079.96	1481.47	5127.46	662.777	13742.9	940.285			CLTRN	ENSG00000147003	6.6877	0.00451334	0.0371264	30.8026	0.536615	75.1434	0			ITFG1	ENSG00000129636	3.76604	2.65993e-05	0.00121644	1952.02	657.53	22722.6	1397.88	31000.9	2034.5
HSDL1	ENSG00000103160	2.95236	8.09325e-08	1.84448e-05	6026.26	775.839	12082.4	1244.97	12153.9	1888.54			HSP90B2P	ENSG00000259706	6.666	0.000164003	0.00248767	170.477	1.60985	59.3875	0			AC138649.1	ENSG00000274253	3.76011	1.6317e-07	2.82829e-05	1755.83	131.506	3037.67	286.092	1720.93	64.2256
FOXJ3	ENSG00000198815	2.95142	4.72885e-07	7.95461e-05	2670.52	285.585	3647.47	697.024	6337.12	654.414			AC012486.1	ENSG00000280176	6.61554	0.00593983	0.0456745	24.4297	0.536615	76.3554	0			PPM1E	ENSG00000175175	3.75244	0.000533033	0.0109085	339.626	102.639	7181.47	165.707	9250.99	972.855
BSN	ENSG00000164061	2.9489	1.85959e-05	0.00141269	5818.46	810.347	6875.95	668.821	1393.86	345.634			SOX30	ENSG00000039600	6.58232	0.00273306	0.0252425	23.3675	0	123.623	2.6262			DNM3	ENSG00000197959	3.7432	8.91821e-06	0.000628809	3457.26	599.796	19901.1	733.641	25234.3	2291.7
NA	ENSG00000179979	2.93978	1.75109e-05	0.00139005	585.043	73.7761	1482.16	136.987	440.94	116.54			ZNF699	ENSG00000196110	6.57327	0.00101914	0.0113515	87.6282	1.07323	67.8715	0			SLC9A6	ENSG00000198689	3.73864	2.83613e-07	4.29029e-05	5072.95	712.057	22325.8	1341.23	23087.4	1725.8
GNB4	ENSG00000114450	2.92637	0.000220174	0.0102894	1390.68	192.77	1348.99	245.771	5907.87	698.241			AL592148.3	ENSG00000272750	6.56841	3.45629e-05	0.00065617	137.55	2.14646	143.015	0			ARL6IP1	ENSG00000170540	3.72854	2.98638e-07	4.35907e-05	58658	5686.84	232075	18529.4	146197	8743.86
UBE2E3	ENSG00000170035	2.92123	0.000813803	0.0294847	4891.34	686.594	7844.92	751.416	28179.4	3962.35			ADAM20P1	ENSG00000259158	6.49528	0.00338701	0.0297205	26.554	0	112.715	2.6262			NOL4	ENSG00000101746	3.72614	0.000107875	0.00354751	1731.1	336.784	22205.9	845.528	23211.3	2376.94
SLC9A6	ENSG00000198689	2.89608	0.00132507	0.041793	757.678	34.5082	2247.59	449.238	3466.97	386.473			MCF2	ENSG00000101977	6.48489	4.62957e-06	0.000116235	109.934	1.60985	236.338	2.6262			PGRMC1	ENSG00000101856	3.72151	2.51105e-05	0.00119383	4232.13	984.692	48316	2978.47	46991.5	3580.06
PREPL	ENSG00000138078	2.88419	4.06002e-06	0.00047023	5221.69	452.176	2547.49	942.796	9392.83	930.324			AC092720.1	ENSG00000260750	6.4808	0.00302112	0.0272509	56.2945	0	79.9914	2.6262			BLCAP	ENSG00000166619	3.70846	4.18465e-12	5.80272e-09	161644	9478.06	95038	9735.62	96056.6	7770.71
PRKCE	ENSG00000171132	2.88253	6.7962e-06	0.000736734	900.476	164.211	3167.85	263.902	1440.02	318.741			LRRC3-AS1	ENSG00000229356	6.47818	0.000331811	0.00452263	107.809	1.60985	93.3233	0			ARL2BP	ENSG00000102931	3.70518	8.62864e-08	1.70929e-05	5193.31	144.336	6398.53	729.392	6629.23	519.428
CXCR4	ENSG00000121966	2.88166	2.71557e-05	0.00188093	5149.23	578.309	2248.68	860.2	4423.19	167.339			STK24-AS1	ENSG00000224418	6.47022	0.00349064	0.0303963	31.3337	0	105.443	2.6262			RETREG1	ENSG00000154153	3.70098	0.000134094	0.00411683	557.25	218.108	6772.55	307.336	11885.1	949.177
IRF2BPL	ENSG00000119669	2.86415	0.000221371	0.0102894	8749	2229.94	24069.6	1603.56	2498.46	1016.98			ABCA10	ENSG00000154263	6.45726	0.00328601	0.0290013	50.9837	0	83.6274	2.6262			HSDL1	ENSG00000103160	3.69926	6.80004e-08	1.41441e-05	21408	1420.91	60633.5	3925.97	45993.1	4505.85
TLE4	ENSG00000106829	2.86109	1.9211e-08	6.78628e-06	4986.18	594.969	4334.95	638.603	2428.62	384.481			TCAM1P	ENSG00000240280	6.45413	0.00176862	0.0177523	89.2214	1.07323	53.3276	0			NOVA1	ENSG00000139910	3.69478	9.71633e-05	0.00328617	2166.35	728.095	47993.5	2212.25	25609.4	2908.5
RNF152	ENSG00000176641	2.85339	0.00115616	0.037469	641.522	28.5585	429.814	145.045	1853.09	231.087			AC008073.1	ENSG00000223754	6.42212	0.00362532	0.031286	75.9444	0	55.7516	2.6262			JAZF1	ENSG00000153814	3.69394	0.000150702	0.00446207	1393.12	647.908	26279.2	882.352	28771.5	2828.29
CDK5R1	ENSG00000176749	2.84541	3.26996e-07	6.07954e-05	16195.8	2057.4	26793.6	1678.1	15944.3	4462.37			AC074131.1	ENSG00000250831	6.40143	0.00384437	0.0326126	56.2945	0	73.9314	2.6262			SYN2	ENSG00000157152	3.6933	1.43852e-10	1.32984e-07	8251.58	1132.24	19423.9	1056.56	17430.7	1297.53
TSPYL4	ENSG00000187189	2.844	6.56878e-07	0.000107927	3894.96	384.35	6753.61	622.487	4948.36	1164.4			PCP4L1	ENSG00000248485	6.37849	0.000380104	0.0050712	77.0066	0.536615	119.987	2.6262			GRIN3A	ENSG00000198785	3.69177	0.000193156	0.00546619	433.6	19.2448	1278.34	25.4933	1834.73	225.53
NNAT	ENSG00000053438	2.83477	2.26295e-05	0.0016314	238340	21775.9	71826.6	10080.7	194332	38856.5			NA	ENSG00000273352	6.35718	0.00562879	0.0437614	15.9324	0	113.927	2.6262			REEP1	ENSG00000068615	3.68858	2.11115e-05	0.0010776	10251.4	1452.98	94186.7	5529.22	72046.5	6702.55
IDS	ENSG00000010404	2.82029	0.00147109	0.0447986	7810.16	1519.55	14232.6	1929.91	60445	8228.49			OR2L13	ENSG00000196071	6.28331	4.2674e-05	0.000783915	6.90404	1.07323	584.179	7.87861			VSNL1	ENSG00000163032	3.6864	0.000834792	0.0148644	248.949	67.3568	4467.74	211.028	9305.92	807.703
SNAP91	ENSG00000065609	2.81827	0.000400226	0.0162505	948.43	259.406	3948.45	400.89	6790.35	996.065			DSCR9	ENSG00000230366	6.2615	0.000128144	0.00201017	175.256	1.07323	66.6595	2.6262			WASF1	ENSG00000112290	3.6837	6.91539e-06	0.000518343	16209.7	2165.04	107454	5730.33	93854.7	9028.58
ZNF431	ENSG00000196705	2.81489	3.61699e-05	0.00228435	1123.2	101.145	1017.7	181.307	2430.11	366.552			KCTD8	ENSG00000183783	6.1192	2.50135e-06	6.83402e-05	146.578	1.60985	249.67	5.25241			FNBP1L	ENSG00000137942	3.68049	1.67376e-05	0.000919925	8846.75	1491.47	55347.2	2479.93	71247.7	6588.6
ACTR10	ENSG00000131966	2.81073	0.000136352	0.006784	2414.77	220.138	1496.23	145.045	3883.33	744.06			AC005336.3	ENSG00000279717	6.05525	0.00151019	0.0155336	52.0458	0.536615	110.291	2.6262			NDN	ENSG00000182636	3.67781	8.64435e-10	3.80943e-07	28124.6	1068.09	14040.5	2321.31	25704.7	1910.79
TDG	ENSG00000139372	2.81011	3.59206e-05	0.00228435	1523.88	158.262	1504.89	372.686	4256.52	507.993			NR3C2	ENSG00000151623	5.96703	4.73435e-09	2.72121e-07	204.466	5.90277	505.4	5.25241			PYGO1	ENSG00000171016	3.67705	0.000452439	0.00978356	951.282	105.846	9331.5	305.92	14482.7	1520.7
WNT7A	ENSG00000154764	2.79501	3.37076e-05	0.00220504	1084.83	101.145	1083.74	66.4792	548.552	222.122			TACR3	ENSG00000169836	5.96408	1.41462e-05	0.000306067	247.483	0.536615	152.711	7.87861			ATP6AP2	ENSG00000182220	3.66924	6.47123e-08	1.38053e-05	5499.96	1122.61	18801.8	1269	25261.8	1503.23
ZNF826P	ENSG00000231205	2.78637	1.14842e-05	0.0010186	1073.11	127.323	848.802	60.4356	926.243	223.118			XK	ENSG00000047597	5.93413	1.65772e-08	7.99467e-07	258.105	2.68308	419.349	10.5048			ZNF770	ENSG00000198146	3.66815	0.000132498	0.00411337	469.87	359.236	9968.02	247.852	8720.13	897.974
DPYSL5	ENSG00000157851	2.78598	8.38718e-06	0.000790073	93978.8	11350.8	75178.5	9282.91	20810.8	6909.7			FAR2P3	ENSG00000240253	5.87491	0.00510617	0.0407379	56.8256	1.60985	71.5074	0			SYT1	ENSG00000067715	3.66778	0.000536245	0.0109085	2987.39	654.323	35576.6	1106.13	67242.4	6561.37
DIRAS1	ENSG00000176490	2.77715	3.98027e-08	1.12483e-05	28406	3532.92	36014.5	4351.36	13903.5	3542.01			PJVK	ENSG00000204311	5.86038	0.00109711	0.0119791	86.566	0	136.955	5.25241			SLC39A6	ENSG00000141424	3.66522	0.000131253	0.00409238	2110.3	907.713	28635.6	1001.32	40013.6	3665.59
NORAD	ENSG00000260032	2.77591	1.44372e-05	0.00119999	9341.5	3099.79	28015.9	3245.39	43981.3	5530.15			ZNF485	ENSG00000198298	5.85695	0.00546269	0.0427793	69.5715	1.60985	56.9636	0			PCDH11X	ENSG00000102290	3.66167	0.000898392	0.0156701	491.303	67.3568	3539.14	104.806	9594.05	900.934
ARPP19	ENSG00000128989	2.77021	0.000335619	0.014114	3338.69	991.218	7012.36	1563.27	25029.5	2631.6			RNU7-123P	ENSG00000251720	5.84091	0.000417537	0.00549441	39.2999	0.536615	220.582	5.25241			MFSD14C	ENSG00000196312	3.64782	1.39981e-05	0.000808779	1129.34	76.9792	730.589	113.304	4088.19	280.876
PNMA2	ENSG00000240694	2.76181	0.000116313	0.00617859	3360	341.512	7951.02	670.835	8222.88	1866.63			AC105383.1	ENSG00000250241	5.83779	2.08895e-19	1.81818e-16	1025.52	16.0985	1275.01	26.262			RAB18	ENSG00000099246	3.63791	1.90781e-05	0.00100205	4436.57	1064.88	49881.1	2756.11	32448.2	3146.46
VHL	ENSG00000134086	2.76032	2.67652e-09	1.71905e-06	6822.3	1022.16	11856.2	1305.41	6898.86	1447.28			FLG-AS1	ENSG00000237975	5.83208	0.00428035	0.0356908	20.181	0.536615	123.623	2.6262			FEM1B	ENSG00000169018	3.63283	1.569e-07	2.77747e-05	7783.36	1234.87	27565.9	1235.01	27227.2	2571.69
RNF165	ENSG00000141622	2.75304	0.00107226	0.035566	2261.31	587.829	3804.45	695.01	17003.6	2138.55			PKIB	ENSG00000135549	5.79682	6.05302e-12	7.52633e-10	696.777	9.12246	374.505	10.5048			ZFP28	ENSG00000196867	3.63174	6.39119e-07	8.71717e-05	4121.67	323.954	7911.29	354.074	10917.5	1168.79
SYBU	ENSG00000147642	2.72313	4.77237e-08	1.25466e-05	3785.19	321.283	2078.7	431.107	2023.65	442.253			UNC80	ENSG00000144406	5.79115	1.70925e-07	6.34994e-06	270.851	2.14646	309.058	10.5048			TOMM20	ENSG00000173726	3.62347	3.43473e-06	0.00030081	39662	6472.66	260760	18995.4	131864	9605.72
FBXW11	ENSG00000072803	2.72152	3.24237e-08	1.03836e-05	5217.43	625.907	6495.94	654.719	5133.91	1271.97			ZNF385C	ENSG00000187595	5.76291	0.00573391	0.044371	14.8702	0.536615	123.623	2.6262			CFAP97	ENSG00000164323	3.61872	3.53875e-06	0.00030353	2662.6	683.19	16178.4	1039.56	20120.3	1446.7
NDFIP1	ENSG00000131507	2.70764	0.000333089	0.0140915	5005.37	1186.37	10922.9	1244.97	26209.4	4018.12			NDUFAF4P3	ENSG00000236411	5.73218	0.00339608	0.0297715	7.9662	1.07323	167.255	2.6262			SERINC1	ENSG00000111897	3.61103	8.42077e-05	0.0029405	7120.6	2495.41	89252.4	5908.79	122576	9512.2
GABRA3	ENSG00000011677	2.70206	1.15339e-05	0.0010186	1920.3	336.752	1159.52	98.7115	1327.32	240.052			IL1RAPL2	ENSG00000189108	5.68619	0.000412392	0.00544855	229.427	0	86.0513	7.87861			CXCR4	ENSG00000121966	3.60823	5.64436e-10	3.13074e-07	21528.3	936.58	9808.7	1608.91	14562.3	1216.44
ZSWIM5	ENSG00000162415	2.69226	3.873e-05	0.00242148	1828.66	470.025	2664.42	128.929	1100.7	264.953			AC005034.4	ENSG00000270996	5.65223	0.00624385	0.0475323	31.8648	0.536615	95.7473	2.6262			TSPAN13	ENSG00000106537	3.60207	7.86261e-09	2.5621e-06	36252.6	2700.69	72763.7	6941.26	73688.4	5400.87
RTN1	ENSG00000139970	2.68099	1.90035e-05	0.00142829	23461.4	2594.06	34976.3	2927.1	37548.5	9444.68			AC011503.2	ENSG00000269397	5.64122	0.00596264	0.0458153	78.5998	0.536615	47.2676	2.6262			B3GALNT1	ENSG00000169255	3.59489	0.000592261	0.0117885	619.899	295.087	18796.5	699.65	18108.5	2107.9
PRUNE1	ENSG00000143363	2.67827	6.724e-07	0.000107966	2323.12	204.669	2425.15	386.788	1246.08	345.634			AL442067.1	ENSG00000276573	5.6357	0.00343042	0.0300006	28.6783	0	172.103	5.25241			TMEM30A	ENSG00000112697	3.59277	4.05815e-05	0.00167147	2501.03	1414.49	39064.1	1679.73	30904.4	2910.57
PXYLP1	ENSG00000155893	2.67111	8.09605e-05	0.00461279	1046.47	132.083	2474.95	334.41	2762.54	519.946			AGBL5-IT1	ENSG00000229122	5.62237	0.00653735	0.0493352	37.7067	0.536615	87.2633	2.6262			PNMA8A	ENSG00000182013	3.58689	7.4757e-10	3.80943e-07	13276.7	1026.39	22187	1630.16	22974.7	2202.61
MYT1L	ENSG00000186487	2.65427	0.000102117	0.00554969	2278.36	367.691	4503.85	537.877	7339.5	1336.72			GTF2H2B	ENSG00000226259	5.60929	0.00221585	0.0212605	11.6838	1.60985	183.011	2.6262			C1orf52	ENSG00000162642	3.58363	9.737e-06	0.000647255	1422.8	275.842	7897.64	533.943	10785.8	864.234
TM2D3	ENSG00000184277	2.65377	1.15965e-05	0.0010186	4196.54	299.864	5978.43	777.605	4098.85	1190.3			KLRA1P	ENSG00000256667	5.59153	0.000242373	0.00346643	105.685	1.07323	144.227	5.25241			ZNF536	ENSG00000198597	3.56607	0.00193422	0.0260103	103.866	12.8299	1016.6	39.6563	2508.52	250.687
RNF38	ENSG00000137075	2.65371	0.00113297	0.0370576	2161.14	518.813	6371.43	767.532	14723.4	2408.48			VSTM2A-OT1	ENSG00000224223	5.58983	0.000201208	0.00295916	238.455	1.60985	47.2676	5.25241			DIRAS3	ENSG00000162595	3.5611	2.79714e-07	4.29029e-05	877.092	192.448	3124.16	196.865	1733.26	98.8541
H3F3B	ENSG00000132475	2.65124	9.81093e-09	3.85079e-06	44204.3	5654.58	53176.8	5664.83	36662.7	10016.4			UTS2B	ENSG00000188958	5.54184	0.00103818	0.0115145	107.278	1.60985	76.3554	2.6262			TM2D3	ENSG00000184277	3.55409	1.64585e-10	1.36935e-07	18216.1	1218.84	21457.9	2521.01	25594.8	1814.3
MMD	ENSG00000108960	2.6437	0.000371677	0.0152669	3567.8	429.567	5270.37	785.663	12306.4	2167.44			PTGES3P2	ENSG00000217643	5.53633	5.5497e-07	1.808e-05	249.608	2.14646	345.417	13.131			XIAP	ENSG00000101966	3.54945	0.000122115	0.00391657	1858.05	991.107	27969.5	883.768	26820.2	2960.89
ENC1	ENSG00000171617	2.63773	8.5546e-09	3.55519e-06	29402.4	3734.02	21446.3	2679.31	20116.3	4987.3			SYNPR	ENSG00000163630	5.5221	9.57468e-28	1.75006e-23	56843.6	705.113	62816.3	1906.62			GNB4	ENSG00000114450	3.54618	2.81493e-05	0.00125242	2115.24	391.311	19034.8	1327.07	14585.9	1338.08
EIF4E	ENSG00000151247	2.63682	0.000323571	0.0137712	1430.1	309.384	2029.98	537.877	7063.13	844.663			CUBN	ENSG00000107611	5.51707	0.00316051	0.0281382	49.9215	1.07323	99.3832	2.6262			PAPD5	ENSG00000121274	3.54441	3.45186e-05	0.00148038	956.228	317.539	6183.07	164.29	7121.96	738.15
YWHAG	ENSG00000170027	2.6253	3.97846e-07	7.02695e-05	33605.3	3787.57	30749.6	5834.05	51483.2	9151.84			YY2	ENSG00000230797	5.48525	2.23782e-07	8.06762e-06	318.117	3.75631	247.246	10.5048			TAC1	ENSG00000006128	3.53605	1.61439e-05	0.000901455	710.576	19.2448	1208.54	99.1407	1570.7	177.878
SYN2	ENSG00000157152	2.61679	5.09613e-06	0.000562565	2536.25	364.121	1849.18	241.742	899.265	254.993			GCSAML	ENSG00000169224	5.47813	0.00019156	0.0028559	64.2607	3.21969	203.614	2.6262			CDKL2	ENSG00000138769	3.53274	0.00198127	0.026417	19.784	86.6016	1666.77	69.3985	2617.83	214.579
IGFBPL1	ENSG00000137142	2.61197	7.0623e-05	0.00419287	2869.8	486.684	8320.21	622.487	2386.05	1110.61			VIP	ENSG00000146469	5.4545	1.76495e-09	1.1124e-07	378.129	5.36615	545.396	18.3834			TTC33	ENSG00000113638	3.53037	0.000219586	0.00583692	267.084	189.24	4673.34	172.788	5389.26	529.787
SP4	ENSG00000105866	2.60592	0.000369514	0.0152669	837.602	243.937	899.687	225.626	3725.06	427.312			MFSD4A	ENSG00000174514	5.43134	0.00505069	0.0404394	63.1985	0	111.503	5.25241			IMPACT	ENSG00000154059	3.5234	7.9518e-06	0.000575562	581.98	227.73	5028.39	259.182	3640.3	316.688
BACH2	ENSG00000112182	2.60232	0.000586817	0.022655	1859.56	221.328	4121.67	485.499	6306.55	1315.8			RNU6-415P	ENSG00000252061	5.41441	0.00181226	0.0180417	70.6336	1.60985	98.1712	2.6262			RNF2	ENSG00000121481	3.51879	2.2862e-05	0.0011211	3168.74	689.605	29978.4	1485.69	16872.4	2185.74
ZBTB6	ENSG00000186130	2.59535	1.39092e-05	0.00118198	1150.9	189.2	804.413	149.075	1955.3	307.784			GABRA1	ENSG00000022355	5.40985	1.15582e-10	1.01568e-08	274.568	17.1717	1424.09	23.6358			MARK1	ENSG00000116141	3.51842	0.000210953	0.00572433	1220.01	359.236	18562.9	1031.06	18683	1963.47
PDPK1	ENSG00000140992	2.59306	5.63857e-08	1.42273e-05	2625.77	336.752	2103.6	344.483	1371.08	329.697			AL138955.1	ENSG00000276809	5.40713	0.00441247	0.0364278	69.5715	1.07323	69.0835	2.6262			GPR27	ENSG00000170837	3.5163	9.35513e-06	0.000643262	23861.2	1420.91	4461.67	504.201	18398.3	2156.74
NEGR1	ENSG00000172260	2.58142	0.00139935	0.0433614	203.539	67.8264	860.711	187.35	1388.47	155.386			AC009163.7	ENSG00000274220	5.34864	0.00112199	0.0121635	45.1418	1.07323	172.103	5.25241			TMEM200A	ENSG00000164484	3.50959	0.0026078	0.0323002	21.4327	25.6597	1840.51	118.969	1979.91	190.605
ZNF436	ENSG00000125945	2.56436	3.38037e-08	1.03836e-05	1118.93	267.736	1523.3	213.539	1686.42	250.012			AC241377.3	ENSG00000281741	5.3317	0.00478201	0.0387093	38.7688	3.21969	122.411	0			MMD	ENSG00000108960	3.50685	1.46383e-06	0.000162388	18850.9	2052.78	76955.3	5356.43	61111.6	6391.19
ACTR3B	ENSG00000133627	2.56345	6.12089e-08	1.49118e-05	2342.3	272.496	2504.18	374.701	1867.47	488.072			LINC00581	ENSG00000280989	5.20702	8.47632e-05	0.00141231	89.7525	1.07323	357.537	13.131			RNF152	ENSG00000176641	3.50355	1.34654e-05	0.000792619	3127.52	314.332	16718.6	1052.31	12534.2	1484.59
LINC00957	ENSG00000235314	2.56272	0.000231192	0.0106063	2136.63	439.087	1991	145.045	625.289	219.134			TEX26	ENSG00000175664	5.20051	0.000864142	0.00989028	99.312	0.536615	152.711	7.87861			SHTN1	ENSG00000187164	3.50186	0.00214163	0.0278412	3856.24	545.269	24388.6	912.094	90410.6	9013.49
TOMM20	ENSG00000173726	2.5518	9.42707e-05	0.0052033	8367.5	2284.68	25940.4	3479.08	34534.5	5976.39			AL139260.1	ENSG00000228436	5.19066	0.00315928	0.0281382	24.4297	4.82954	187.859	0			RFK	ENSG00000135002	3.49649	0.000353963	0.00836249	1010.63	295.087	17338.4	742.139	15520.9	1960.51
RGMB	ENSG00000174136	2.54483	1.69949e-05	0.00136442	928.183	143.982	1936.87	263.902	831.221	226.107			WNT9A	ENSG00000143816	5.12141	0.00119534	0.012837	135.425	0.536615	104.231	7.87861			DACT1	ENSG00000165617	3.496	2.52971e-12	4.85471e-09	86048.9	6896.05	68596.4	5655.27	69523.4	7317.28
CDC42	ENSG00000070831	2.51282	2.87945e-06	0.000369878	15244.1	2605.96	13578.7	3074.16	31033.6	4807.01			DCAF12L2	ENSG00000198354	5.11135	1.82612e-12	2.60764e-10	955.944	19.8548	524.792	23.6358			AL512380.1	ENSG00000231754	3.48721	0.000599019	0.0118663	257.192	12.8299	1385.31	77.8963	2104.92	239.736
CDKN2D	ENSG00000129355	2.50941	0.000129551	0.00656212	11180.8	1646.87	5277.95	620.472	2868.06	1125.55			N4BP2L2-IT2	ENSG00000281026	5.09101	0.00505327	0.0404394	64.2607	0.536615	96.9593	5.25241			MZT1	ENSG00000204899	3.48364	3.24414e-05	0.00141315	1292.56	381.688	8694.23	481.541	12033.6	1102.49
MAFB	ENSG00000204103	2.49747	3.13151e-06	0.000388891	1170.09	126.133	822.818	161.162	625.889	176.303			KCNMB2	ENSG00000197584	4.95347	4.80855e-18	3.13895e-15	2371.27	85.3219	1699.21	42.0193			ZMYND11	ENSG00000015171	3.48021	0.00025171	0.00647387	3050.04	1238.08	42579.7	1478.61	46406.8	5527.54
LONRF2	ENSG00000170500	2.48969	0.000259629	0.0116094	1167.95	65.4465	1418.28	267.931	1108.79	324.717			ADAMTS3	ENSG00000156140	4.92139	0.00501249	0.0402718	17.5256	3.21969	163.619	2.6262			TTTY15	ENSG00000233864	3.47434	0.00354743	0.0402107	117.055	259.805	23018.5	1563.59	17328.2	1815.48
CALM1	ENSG00000198668	2.48354	3.62133e-05	0.00228435	28060.7	4114.8	44417	3708.73	39239.1	12150			ZNF157	ENSG00000147117	4.9136	0.00197056	0.0193853	48.3283	1.07323	183.011	7.87861			FAM13B	ENSG00000031003	3.46855	0.00043284	0.00947691	2314.73	728.095	4098.28	288.924	26997.3	1998.98
GPD2	ENSG00000115159	2.47965	0.000127573	0.00654284	1333.13	236.798	3063.92	560.037	4051.79	718.163			AC004947.2	ENSG00000280255	4.85257	1.02659e-05	0.000231941	252.794	21.4646	449.649	0			NFYB	ENSG00000120837	3.44868	3.62832e-05	0.00153237	2449.92	599.796	18362.6	1060.81	19847.3	2060.25
RBPJ	ENSG00000168214	2.47262	0.00117891	0.0379311	2046.05	713.962	4260.25	896.462	13471	1952.29			CHODL	ENSG00000154645	4.81691	0.00145349	0.0150863	94.5322	2.68308	113.927	5.25241			YWHAG	ENSG00000170027	3.44072	2.3115e-07	3.77092e-05	116238	14356.6	376745	33569	229063	18570.7
PPP3CB	ENSG00000107758	2.46397	0.000294207	0.012752	3696.75	837.716	5326.67	1019.35	13948.8	2305.89			AC022148.1	ENSG00000180458	4.79547	0.00457257	0.0374619	53.6391	1.60985	116.351	5.25241			HCG11	ENSG00000228223	3.43922	4.77992e-08	1.07484e-05	2069.08	250.182	2225.91	253.517	5184.66	368.483
CELF2	ENSG00000048740	2.45695	0.00111271	0.0366885	4056.94	1662.34	7424.85	1482.69	25898.8	3662.53			ADRB1	ENSG00000043591	4.7916	0.000195313	0.00290003	110.465	2.14646	261.79	13.131			SYBU	ENSG00000147642	3.43902	4.0076e-10	2.38166e-07	23829.9	2735.97	39586.8	3216.41	45000.4	4041.77
TUB	ENSG00000166402	2.45481	2.08464e-05	0.00153417	2688.64	340.322	3260.96	302.178	1913.94	789.879			AL591848.4	ENSG00000260855	4.79011	5.15116e-05	0.00092036	161.979	7.51262	203.614	5.25241			ATP6V1C1	ENSG00000155097	3.43757	9.74119e-06	0.000647255	1053.5	384.896	7010.01	458.88	7940.39	631.897
LSM11	ENSG00000155858	2.45129	7.31153e-05	0.00426909	1436.5	172.541	2598.37	372.686	2316.21	615.568			SOWAHA	ENSG00000198944	4.77935	5.11352e-05	0.000915425	338.298	3.21969	127.259	15.7572			GNG2	ENSG00000186469	3.4351	0.00148021	0.0221898	3712.8	2636.54	188353	8112.54	140836	20026.8
RUBCN	ENSG00000145016	2.43719	1.18861e-05	0.00102409	2181.39	447.416	3452.59	465.354	1201.72	349.619			MKX	ENSG00000150051	4.74577	0.00115164	0.0124334	93.4701	5.36615	135.743	2.6262			WNK3	ENSG00000196632	3.42761	0.000466411	0.00998865	540.763	137.921	9583.38	355.49	5487.92	954.209
MAPT	ENSG00000186868	2.42624	2.66826e-05	0.00186646	57513.2	9988.33	28211.8	4726.06	21609.9	5254.24			AC091563.1	ENSG00000254343	4.69537	0.00298304	0.0270591	43.0175	4.82954	161.195	2.6262			ATF2	ENSG00000115966	3.42513	0.000954386	0.0163722	956.228	1141.86	49960.7	2175.43	32643.3	4459.68
FAM234B	ENSG00000084444	2.41995	0.000158914	0.00774294	2102.53	360.551	2299.56	356.57	622.891	222.122			BRWD1	ENSG00000185658	4.68631	2.70332e-22	6.1764e-19	148594	4483.96	217261	9732.71			AL845472.2	ENSG00000279561	3.42272	1.86668e-06	0.000186217	2510.92	352.821	10200.2	818.619	4277.66	411.991
SLIT1	ENSG00000187122	2.41473	0.00113939	0.0370957	8643.5	1629.02	9707.09	1414.19	1428.33	666.367			AC092652.2	ENSG00000257277	4.66619	0.00230604	0.0219873	100.905	4.82954	99.3832	2.6262			DLX1	ENSG00000144355	3.42041	8.51429e-06	0.00061068	11069.2	461.875	5600.42	837.031	20299.7	2149.34
EIF4A2	ENSG00000156976	2.41142	3.5501e-06	0.00041816	50846.5	6756.46	44748.3	4941.62	34198.2	12696.8			TAS2R15P	ENSG00000212125	4.64444	0.000132065	0.00205787	107.809	8.58585	253.306	5.25241			DNAJB6	ENSG00000105993	3.41365	1.81897e-05	0.000989141	7857.55	1770.52	60515.2	4387.68	45139.4	4491.35
FEM1B	ENSG00000169018	2.40617	1.40533e-05	0.00118198	2948.66	487.874	2558.32	795.736	6030.17	893.47			NAP1L2	ENSG00000186462	4.63444	8.89347e-13	1.40133e-10	7031.5	112.689	11309.1	632.915			FAM217B	ENSG00000196227	3.41093	0.00013133	0.00409238	1966.86	368.858	11327.5	576.432	17514.3	1947.49
LINC00205	ENSG00000223768	2.39974	0.000112697	0.00607791	1132.79	191.58	754.611	76.5518	688.537	218.138			LIN7C	ENSG00000148943	4.63437	4.69292e-25	2.85924e-21	23488.6	1043.18	38209.2	1444.41			NEXMIF	ENSG00000050030	3.41057	0.00099332	0.0167057	610.007	48.112	2926.91	138.797	6491.89	752.357
ZNF697	ENSG00000143067	2.3883	4.48645e-05	0.00275624	656.441	121.374	1150.86	128.929	566.537	202.201			IMPA1P1	ENSG00000251521	4.58831	0.00307642	0.0276318	130.115	3.21969	64.2355	5.25241			FGFR1OP	ENSG00000213066	3.40914	9.11244e-06	0.000631796	854.01	234.145	5535.93	335.662	4716.58	473.553
CHST1	ENSG00000175264	2.38533	0.000894347	0.0315889	5146.03	1099.5	6140.82	672.85	957.418	570.745			RNF219	ENSG00000152193	4.55233	8.25292e-25	3.77117e-21	15658.9	516.761	16121.9	843.011			SUMO3	ENSG00000184900	3.40073	1.35548e-11	1.61108e-08	41454.1	3884.24	49972.1	5298.36	47392.9	3960.97
STUM	ENSG00000203685	2.3815	1.64038e-05	0.0013321	5462.53	860.325	6259.92	785.663	2101.28	1006.03			LRRC63	ENSG00000173988	4.53214	6.79943e-05	0.00116914	122.679	19.8548	447.225	2.6262			ARPP19	ENSG00000128989	3.39739	6.17966e-06	0.000476062	12155.6	2258.06	62962.6	5958.36	60614.9	4663.02
LETMD1	ENSG00000050426	2.38119	2.55355e-06	0.000340394	5736.4	1018.59	6039.05	898.476	2598.58	841.675			PROX1	ENSG00000117707	4.53146	8.47075e-14	1.70488e-11	1058.97	43.4659	1028.98	47.2717			FSD1L	ENSG00000106701	3.39465	0.000690322	0.0128959	938.092	224.523	13546.6	567.935	14343.1	1945.12
RAC1	ENSG00000136238	2.37872	1.12566e-07	2.48525e-05	15671.5	3291.37	17517.4	2755.86	22974.1	4750.23			NAP1L3	ENSG00000186310	4.5239	1.82361e-25	1.66659e-21	69684.6	2107.83	50959.4	3140.94			LINC00662	ENSG00000261824	3.3899	6.33406e-08	1.38053e-05	2867.03	253.39	6502.47	518.364	4802.91	576.551
SPIN4	ENSG00000186767	2.37816	0.000695456	0.0255906	337.812	91.6252	1069.66	159.147	1129.48	237.063			TAS2R14	ENSG00000212127	4.51926	1.78626e-06	5.12548e-05	170.477	20.928	633.871	13.131			MYT1L	ENSG00000186487	3.38959	6.46118e-05	0.00236815	11171.4	1359.97	74263.6	5475.4	63994.5	7419.39
NDRG4	ENSG00000103034	2.36538	4.6152e-05	0.00281089	7375.37	910.302	4486.53	535.862	4034.4	1636.53			SMIM17	ENSG00000268182	4.47752	6.22502e-12	7.6879e-10	1835.94	82.6388	902.933	36.7669			RPRM	ENSG00000177519	3.38642	8.69942e-10	3.80943e-07	99901.1	5917.77	50758.8	7730.14	58405.2	6343.83
CRMP1	ENSG00000072832	2.34793	3.32324e-05	0.00219427	94684.2	13359.4	50754.9	7298.61	33479.3	14484.8			EFCAB13	ENSG00000178852	4.47257	0.000412561	0.00544855	94.0012	12.3422	270.274	2.6262			LEMD3	ENSG00000174106	3.37792	1.75493e-06	0.000181242	2022.92	339.991	5117.91	593.428	9435.97	658.83
RAB18	ENSG00000099246	2.34667	0.000849049	0.0302956	1254.27	508.103	2775.93	723.213	7263.07	989.092			CTXN3	ENSG00000205279	4.46604	0.000555975	0.00696989	82.3174	11.8055	266.638	2.6262			RAB8B	ENSG00000166128	3.37788	0.000231202	0.00604905	1102.96	397.726	12184.1	943.253	17558	1623.4
RGMA	ENSG00000182175	2.32555	7.60795e-05	0.00440575	21543.2	3381.8	9712.51	2022.58	6562.84	2139.55			SCOC	ENSG00000153130	4.44888	2.3856e-20	3.63367e-17	45093.5	1866.89	74928.9	3634.67			LMO3	ENSG00000048540	3.3742	0.000380807	0.00872814	10558.1	3245.95	188276	9085.54	117056	18130.6
SUMO3	ENSG00000184900	2.32319	2.38353e-05	0.00170098	11407.8	1235.15	7274.36	1130.15	7146.46	2793.96			USP32P3	ENSG00000189423	4.42894	0.00378991	0.0323494	54.1702	2.68308	155.135	7.87861			SOSTDC1	ENSG00000171243	3.3675	0.000787119	0.0142676	211.03	214.9	2763.79	59.4844	4315.78	430.637
RNF11	ENSG00000123091	2.31823	0.00137489	0.0427913	3306.72	1680.19	6847.8	2318.71	23134.5	2676.43			RAB3C	ENSG00000152932	4.41309	5.60693e-22	1.13871e-18	29646.5	896.684	18013.8	1344.62			NORAD	ENSG00000260032	3.36653	3.62734e-08	8.62269e-06	59286.1	6158.33	47819	5680.76	117413	9926.85
TSPAN7	ENSG00000156298	2.31189	2.34383e-06	0.000318445	1670.94	433.137	2900.44	338.439	1803.63	510.981			CNTN1	ENSG00000018236	4.40165	5.68745e-24	1.48507e-20	47522.6	2250.03	68778	3256.49			VMA21	ENSG00000160131	3.36635	4.30405e-05	0.00175538	3246.23	1052.05	33418.2	2512.51	15959.8	1537.27
CHD2	ENSG00000173575	2.3097	0.000898707	0.0315889	2225.08	1007.88	5590.83	1379.95	13493.5	1910.45			GDA	ENSG00000119125	4.3828	3.02698e-14	7.09321e-12	1722.29	79.9557	3252.98	162.825			UBE2V2	ENSG00000169139	3.3622	0.000626213	0.0122171	832.578	599.796	19894.3	1076.38	21595.7	2437.02
MED28	ENSG00000118579	2.28564	6.90282e-06	0.000736734	3935.45	1061.42	7985.67	882.36	3856.65	1290.9			COL25A1	ENSG00000188517	4.36421	3.34362e-06	8.75568e-05	596.934	18.7815	168.467	18.3834			C8orf34-AS1	ENSG00000248801	3.35953	0.000321748	0.00778181	616.602	70.5642	5629.25	348.409	4424.53	617.098
VOPP1	ENSG00000154978	2.27794	4.0214e-05	0.00249221	5558.44	869.844	8676.4	1246.99	2960.38	1428.36			CCNG2	ENSG00000138764	4.32902	5.32313e-14	1.17224e-11	72422.3	3723.04	202070	9940.18			VAPA	ENSG00000101558	3.35839	1.91497e-05	0.00100205	5473.58	1472.23	45244.1	3203.66	23182.7	2528.18
GTF2A1	ENSG00000165417	2.27552	0.0014689	0.0447986	466.755	174.921	976.556	227.641	2290.73	368.544			LMBRD2	ENSG00000164187	4.32251	3.5119e-17	1.78307e-14	5210.43	462.563	12882.2	441.202			CCK	ENSG00000187094	3.35655	2.54084e-09	1.00666e-06	5058.11	368.858	2553.65	448.966	4855.6	398.672
RAB11A	ENSG00000103769	2.27246	0.00083763	0.0301931	3399.43	1297.03	5255.21	1388	16133.7	2445.34			AC006213.2	ENSG00000267058	4.26575	0.00160113	0.016322	265.009	1.07323	117.563	21.0096			FOXJ3	ENSG00000198815	3.35118	7.56538e-07	9.99111e-05	6902.97	856.393	23335.6	2169.76	17004.1	1600.9
NECAP1	ENSG00000089818	2.2653	1.662e-06	0.000239633	4730.43	555.701	3764.39	898.476	2919.61	920.364			NBAT1	ENSG00000260455	4.26163	0.00623277	0.047499	83.9106	6.43939	101.807	2.6262			ZFAND6	ENSG00000086666	3.3509	2.70023e-05	0.00121644	2332.87	644.7	18648.6	1538.1	14964.3	1338.38
TMEM128	ENSG00000132406	2.24982	1.63878e-06	0.000239633	1174.35	198.72	972.225	195.408	892.071	244.036			AC127502.2	ENSG00000270055	4.24058	0.000455578	0.00589317	108.871	18.2449	321.178	2.6262			SYT16	ENSG00000139973	3.34296	0.00177757	0.0248561	354.464	109.054	9278.4	485.789	9266.68	1264.68
TSN	ENSG00000211460	2.2198	3.13755e-06	0.000388891	2452.06	506.913	3794.71	656.734	3384.83	903.431			MPP7	ENSG00000150054	4.23871	0.000240105	0.00344011	257.043	14.4886	139.379	5.25241			PPP3R1	ENSG00000221823	3.34117	7.6304e-05	0.00269536	3237.98	1398.45	38905.5	2812.76	31023.8	3006.76
EFR3B	ENSG00000084710	2.21813	9.55749e-05	0.00523439	7379.64	1274.42	7313.34	1015.32	2408.23	1384.53			MFSD14C	ENSG00000196312	4.23363	2.42299e-17	1.34204e-14	3722.34	320.359	7517.98	275.751			KBTBD6	ENSG00000165572	3.33847	0.000122215	0.00391657	2745.03	192.448	7552.45	628.835	14331.9	1609.19
PAFAH1B2	ENSG00000168092	2.20468	7.67948e-06	0.000775079	3318.44	1406.51	7611.07	1114.03	6104.51	1174.36			CXADR	ENSG00000154639	4.21957	1.05995e-17	6.24957e-15	70600.7	3509.47	126968	7101.25			DCAF12L2	ENSG00000198354	3.33236	0.000467872	0.00998865	392.383	6.41493	1288.96	130.299	1099.27	136.146
APBA1	ENSG00000107282	2.20061	0.000122273	0.00644672	4620.67	988.838	4701.97	419.02	2571.6	1177.35			LINC01238	ENSG00000261186	4.21402	2.25413e-07	8.09449e-06	865.129	121.812	9758.95	454.333			NUDT11	ENSG00000196368	3.33091	1.06252e-05	0.000664126	5776.93	728.095	24861.3	2689.55	22378.8	1848.63
LEMD3	ENSG00000174106	2.20012	7.71356e-05	0.00443059	710.79	230.848	1196.33	330.381	1663.04	217.142			TAC1	ENSG00000006128	4.21329	3.84251e-14	8.77917e-12	1469.5	121.275	2294.3	78.7861			CNR1	ENSG00000118432	3.32366	0.000533137	0.0109085	4551.97	506.779	28029.4	2883.58	53295.6	5183.63
LSM14B	ENSG00000149657	2.17499	2.05271e-05	0.00152657	8199.12	1455.29	5401.37	831.997	4591.95	1739.13			TLE4	ENSG00000106829	4.21179	7.90315e-16	2.57953e-13	32779.8	1619.51	66168.6	3726.58			AC107068.1	ENSG00000259959	3.31422	4.87032e-05	0.00192957	497.898	89.809	2325.29	92.0592	2076.89	307.217
NOL4L	ENSG00000197183	2.16918	0.000414531	0.0166401	2161.14	468.835	4127.08	451.253	3717.26	1302.85			SLC25A40	ENSG00000075303	4.19229	1.19521e-19	1.14979e-16	4396.28	238.257	5670.9	315.144			STMP1	ENSG00000243317	3.31398	1.15218e-07	2.17866e-05	11633	1045.63	19552.2	2135.77	26167.7	2581.45
ADCY1	ENSG00000164742	2.16434	0.000688855	0.0255906	8852.37	1913.42	6216.61	699.039	2529.33	1311.82			KIT	ENSG00000157404	4.17344	4.21592e-18	2.85402e-15	9306.11	576.325	17133.9	892.909			KIF2A	ENSG00000068796	3.3054	0.000363506	0.00847995	1467.31	368.858	10269.2	431.97	15378.5	1938.31
SARAF	ENSG00000133872	2.16215	0.000272503	0.011958	5789.69	1087.6	7507.14	1734.5	13424.5	3147.56			NPTN	ENSG00000156642	4.16914	2.56719e-16	9.98362e-14	46039.3	2160.95	82014.2	4963.53			GLCCI1	ENSG00000106415	3.30268	0.00010306	0.00343028	877.092	259.805	8976.45	787.46	6887.09	647.287
CCDC184	ENSG00000177875	2.15999	0.00150815	0.0457299	3613.62	762.75	2578.89	245.771	970.907	592.658			CASD1	ENSG00000127995	4.1601	2.2019e-24	8.04927e-21	28109.5	1504.13	30854.9	1796.32			ATP1B1	ENSG00000143153	3.30254	0.000732255	0.0135386	2060.84	1427.32	48502.6	2969.97	51663.3	5961.14
KBTBD11	ENSG00000176595	2.15191	0.00124422	0.0394188	969.743	348.652	4042.64	447.224	1710.4	716.17			PTGFR	ENSG00000122420	4.15989	4.46079e-07	1.48514e-05	1112.61	46.6855	261.79	28.8882			BORCS7	ENSG00000166275	3.2914	1.54391e-06	0.000166823	1782.21	275.842	6306.73	606.175	5456.53	499.302
NUDT21	ENSG00000167005	2.15077	0.00030485	0.0130531	3223.6	853.185	6622.61	1881.56	9918.6	1717.22			AASDHPPT	ENSG00000149313	4.15289	5.92227e-17	2.70446e-14	62509.2	2507.6	88811	6006.13			WRB	ENSG00000182093	3.29079	2.40411e-07	3.84657e-05	8891.27	1132.24	22559.5	1887.92	22595.8	2498.88
SRD5A1	ENSG00000145545	2.15041	2.16953e-06	0.000300937	2706.76	566.41	3432.02	558.022	2830.59	894.466			HCG11	ENSG00000228223	4.15035	1.20726e-11	1.34551e-09	2185.39	100.884	4776.46	296.761			GPD2	ENSG00000115159	3.28987	5.07897e-05	0.00199612	2212.51	692.812	17396.8	1804.36	17432.4	1288.66
DPYSL3	ENSG00000113657	2.13915	6.98672e-06	0.000736734	37390.5	5676	26674.5	4917.44	23365	9252.44			AL356479.1	ENSG00000228971	4.12991	4.41075e-14	9.83166e-12	3204.01	199.084	6961.67	386.052			PCMTD2	ENSG00000203880	3.28957	3.52821e-06	0.00030353	6347.37	869.223	17018.2	1756.21	25777	2396.77
JPT1	ENSG00000189159	2.13282	3.18939e-05	0.00212576	30011.9	4962.04	19307	3124.52	18754.5	7432.63			SCD5	ENSG00000145284	4.09812	7.92433e-20	8.53333e-17	232133	12332	337389	20928.2			UBQLN2	ENSG00000188021	3.28731	9.81358e-05	0.00330563	3696.31	1026.39	35142.6	3152.67	30257.6	2896.07
ARL4D	ENSG00000175906	2.13278	0.00147099	0.0447986	3140.48	921.011	4727.96	342.468	1179.24	797.848			DTWD2	ENSG00000169570	4.09298	1.28338e-05	0.000281605	190.127	30.0505	576.908	13.131			SPIN4	ENSG00000186767	3.28673	2.70345e-05	0.00121644	1342.02	224.523	7765.63	764.8	4830.38	437.148
SOX11	ENSG00000176887	2.12495	0.00166491	0.0495366	12895.5	3379.42	15326.1	1659.96	28985.4	8074.1			LINC00622	ENSG00000260941	4.08479	6.09119e-06	0.000147855	240.048	24.1477	454.496	15.7572			EPC2	ENSG00000135999	3.2811	0.00113118	0.0182391	1310.69	375.273	6005.54	296.006	19671.3	2101.69
EAF1	ENSG00000144597	2.11672	0.000269899	0.0119177	987.859	348.652	2977.3	419.02	1755.07	550.824			AC008507.1	ENSG00000266910	4.06478	2.06906e-08	9.79747e-07	873.095	78.3459	861.725	21.0096			KIF3A	ENSG00000131437	3.27114	0.000392284	0.00884499	1267.83	346.406	12712.8	824.284	15777.6	1908.42
MAX	ENSG00000125952	2.10682	7.6677e-06	0.000775079	3913.07	973.369	4031.81	1103.96	6919.55	1373.57			ERC2	ENSG00000187672	4.06361	2.87322e-21	5.25168e-18	11008.2	817.802	13256.8	630.289			HSPA13	ENSG00000155304	3.26648	0.000995516	0.0167057	590.223	234.145	5288.61	242.187	10649	1238.04
HPCAL1	ENSG00000115756	2.09699	0.000217123	0.0102265	11125.4	1914.61	5988.17	1881.56	3816.78	1096.67			NAP1L5	ENSG00000177432	4.05727	4.65717e-17	2.18266e-14	21518.3	1041.57	31653.6	2158.74			ELMOD1	ENSG00000110675	3.26369	0.00335387	0.0387326	857.308	250.182	20045.3	645.831	23480.9	3721.83
TM2D1	ENSG00000162604	2.09339	0.0010326	0.0347397	481.675	121.374	493.691	68.4937	682.842	197.221			SPIN4	ENSG00000186767	4.0467	2.40579e-18	1.69127e-15	4847.7	264.015	3646.88	249.489			NUDT21	ENSG00000167005	3.26161	0.000153616	0.00450031	8457.67	3043.88	103895	8167.78	36013.4	4257.54
NSG2	ENSG00000170091	2.08092	0.000239342	0.0109093	20010.8	3377.04	24264.5	2872.71	19145.7	8738.48			IPCEF1	ENSG00000074706	4.04416	1.01834e-07	3.99424e-06	517.803	167.961	3723.24	86.6647			ELAVL2	ENSG00000107105	3.25965	0.00319777	0.0372105	773.225	429.8	25552.4	861.108	28205.3	4399.6
PRR3	ENSG00000204576	2.05974	8.4425e-05	0.0047717	1420.51	372.45	2826.81	455.282	1397.76	525.922			AC079780.1	ENSG00000236654	4.04323	0.0028438	0.0261201	147.64	12.3422	119.987	2.6262			SPRYD7	ENSG00000123178	3.25808	3.79076e-05	0.00158488	880.389	182.826	5187.71	550.939	4921.75	412.879
LBH	ENSG00000213626	2.05678	2.19473e-05	0.00159853	6105.12	1092.36	6220.94	1007.26	4784.99	2011.05			AC009487.3	ENSG00000251621	4.0332	2.25697e-06	6.28904e-05	496.56	23.6111	276.334	23.6358			SARAF	ENSG00000133872	3.25108	1.01616e-05	0.000652908	23791.9	2793.7	74215	8917	96974.2	8765.46
BRD3	ENSG00000169925	2.04547	0.000506644	0.0198858	3696.75	838.906	8203.28	989.13	4295.19	2093.73			CALB1	ENSG00000104327	4.02608	0.00208112	0.0202442	183.754	3.75631	109.079	15.7572			ANKRA2	ENSG00000164331	3.24664	3.03603e-05	0.00134361	893.578	144.336	3595.28	245.019	4121.83	514.101
ADRA2A	ENSG00000150594	2.04264	0.000364643	0.0152438	1833.99	605.678	2119.84	284.047	1021.57	316.749			OSTN	ENSG00000188729	4.00839	0.0044478	0.0366532	43.5486	0.536615	607.207	42.0193			ISCA1	ENSG00000135070	3.24441	2.24707e-06	0.000211087	6856.81	987.899	25308.1	2186.76	18997	2220.96
WDR82	ENSG00000164091	2.0419	1.06042e-05	0.000972972	12488.4	2448.89	16470.4	2862.63	9328.68	3985.25			AC023301.1	ENSG00000265579	4.00505	8.28199e-10	5.69091e-08	1337.26	88.5416	812.034	42.0193			ZNF25	ENSG00000175395	3.23958	0.00346468	0.0395963	347.869	166.788	6923.52	324.332	13669.4	1722.84
KLC1	ENSG00000126214	2.04162	8.03606e-06	0.000790073	4515.17	787.738	4476.78	938.767	2752.95	1125.55			LMO3	ENSG00000048540	4.0037	2.92367e-24	8.90647e-21	273171	16694.6	267484	17009.9			CCDC71L	ENSG00000253276	3.23836	6.61976e-05	0.00240508	2214.16	433.008	5838.64	453.215	13557.2	1400.24
ZBTB5	ENSG00000168795	2.03936	0.000226395	0.0104541	1133.85	151.122	1195.25	306.207	740.395	289.855			AC104964.3	ENSG00000261451	3.98107	4.44589e-08	1.94873e-06	797.682	25.7575	988.984	91.9171			RAB11FIP2	ENSG00000107560	3.2313	0.00057067	0.0114147	679.251	192.448	3756.12	246.435	8606.34	946.514
USP22	ENSG00000124422	2.03541	0.000612866	0.023532	25692.9	4601.49	30451.9	6639.86	8097.88	4430.5			ACVR1C	ENSG00000123612	3.96755	1.25598e-06	3.745e-05	398.31	34.88	462.98	18.3834			NDFIP1	ENSG00000131507	3.23085	1.88733e-05	0.00100205	18550.8	2877.1	97786.6	8938.24	62499.5	7231.15
NUDT3	ENSG00000272325	2.03495	0.00105609	0.0351948	4387.29	778.219	3075.83	471.398	5148.29	1825.79			ATP8A1	ENSG00000124406	3.96341	8.27313e-12	9.88341e-10	13226	693.844	30802.7	2135.1			TMEM128	ENSG00000132406	3.22645	3.08461e-08	7.80888e-06	3219.85	211.693	3490.59	519.78	3666.09	374.107
GRIK3	ENSG00000163873	2.02915	0.00100752	0.0345539	3088.26	780.599	6846.72	815.881	1846.49	1288.91			AZIN1	ENSG00000155096	3.96337	6.28099e-20	8.20028e-17	173020	9031.77	201691	14995.6			ZCCHC10	ENSG00000155329	3.22582	0.00219368	0.028429	112.109	96.224	1430.07	162.874	4771.52	413.471
VGLL4	ENSG00000144560	2.02126	1.61316e-05	0.00132523	1955.47	304.624	1454.01	497.587	1687.32	454.205			SMIM13	ENSG00000224531	3.95664	1.78948e-18	1.30832e-15	36247.3	2380.43	57402.3	3655.68			SNAP25	ENSG00000132639	3.22451	0.0045601	0.0475439	712.225	529.232	35485.5	1253.42	35577.9	5893.36
SOCS7	ENSG00000274211	2.02045	0.00102824	0.0347397	4088.91	965.039	7365.31	1448.44	1858.48	868.568			TRIM23	ENSG00000113595	3.953	1.08421e-12	1.66532e-10	8759.1	481.344	18365.3	1276.34			PRPF4B	ENSG00000112739	3.22438	1.01403e-05	0.000652908	1736.05	769.792	7568.38	416.391	9130.47	786.69
ZNF623	ENSG00000183309	2.01704	0.000255295	0.0114883	1669.88	264.166	2480.36	697.024	1725.69	492.056			ANOS1	ENSG00000011201	3.94677	3.51538e-10	2.68846e-08	1415.86	272.601	5696.36	186.46			HMGCR	ENSG00000113161	3.21252	1.08757e-05	0.000670265	6929.35	1231.67	17742	1518.27	31321.5	3287.05
H1F0	ENSG00000189060	2.01579	6.47727e-05	0.00387813	25841	6080.58	40465.3	5362.65	25592.5	11279.4			AL732292.2	ENSG00000273416	3.94575	0.00138398	0.0145549	86.035	16.6351	271.486	5.25241			RALYL	ENSG00000184672	3.21094	0.0019149	0.0259136	616.602	137.921	8764.79	504.201	11510.1	1610.67
TSPAN3	ENSG00000140391	1.99936	9.03926e-07	0.000141916	8914.18	1815.84	8065.79	2093.09	6062.85	1854.67			GAD1	ENSG00000128683	3.93857	1.90686e-16	7.83702e-14	12623.8	573.105	14423.9	1197.55			FBXO30	ENSG00000118496	3.20909	0.00134722	0.0206425	921.606	250.182	11071.1	609.007	15705.3	2132.47
LCOR	ENSG00000196233	1.99883	0.00093342	0.0323265	2208.03	761.56	1986.67	829.982	6329.33	1041.88			B4GALT6	ENSG00000118276	3.9374	9.87955e-12	1.1429e-09	1487.02	113.226	3214.2	196.965			RYBP	ENSG00000163602	3.20482	0.000425338	0.00933723	1544.8	760.169	27891.3	2175.43	17401.6	2142.23
RBFOX2	ENSG00000100320	1.95876	0.00102155	0.0346983	6042.24	1721.84	11068	1786.88	13923.3	4473.33			THRB	ENSG00000151090	3.93588	4.80045e-09	2.74196e-07	1961.28	46.6855	1084.73	157.572			PCDH19	ENSG00000165194	3.1982	0.00158471	0.0232272	974.363	202.07	14147.5	761.967	14232.2	2230.73
EI24	ENSG00000149547	1.95866	2.76143e-05	0.00189413	8740.47	1452.91	4614.28	1708.31	4898.3	1534.94			CRHBP	ENSG00000145708	3.92515	0.000437446	0.00570017	257.574	28.4406	252.094	2.6262			SRP9	ENSG00000143742	3.19613	6.36783e-05	0.00235468	9692.52	2306.17	69388.5	7156.54	55751.4	5246.96
ATP6AP2	ENSG00000182220	1.95358	0.000149163	0.00736947	1466.34	646.136	2649.26	733.285	3600.36	613.576			AL512625.2	ENSG00000229422	3.92471	0.00014535	0.00223078	573.035	49.9052	273.91	2.6262			DEK	ENSG00000124795	3.1956	0.00100228	0.0167786	1366.75	978.277	9489.31	1111.79	35107.6	2924.78
HIVEP2	ENSG00000010818	1.95232	0.000130124	0.00656212	988.925	327.233	1214.74	408.948	1990.37	348.623			EBF3	ENSG00000108001	3.91903	2.62628e-06	7.12214e-05	624.55	46.6855	361.173	15.7572			CGGBP1	ENSG00000163320	3.19469	0.000786838	0.0142676	2677.44	1943.72	67549.5	3911.81	44110.2	6630.03
TMEM229B	ENSG00000198133	1.94916	0.00134207	0.0421409	2306.07	423.618	1237.48	278.004	701.127	396.434			ANKRD46	ENSG00000186106	3.91875	4.21383e-16	1.45321e-13	35962.1	2020.89	56387.9	4091.63			C5orf22	ENSG00000082213	3.19243	1.42288e-05	0.000810847	751.793	372.066	3476.93	178.453	3449.15	290.939
ZNF428	ENSG00000131116	1.92978	0.000124411	0.00651083	18992	4229.04	11635.3	2238.13	11299.3	4535.08			CYP26B1	ENSG00000003137	3.91408	3.52842e-13	5.86295e-11	2657.52	143.276	3976.54	302.013			PLCXD2	ENSG00000240891	3.19201	0.00301253	0.0359086	283.571	109.054	4422.22	269.096	8757.13	1091.84
ADD2	ENSG00000075340	1.92879	0.00104935	0.0351359	11235.2	2228.75	9310.84	1702.27	3014.94	2256.09			MSANTD3-TMEFF1	ENSG00000251349	3.91054	1.35183e-09	8.85619e-08	796.62	71.3699	2055.54	120.805			BMT2	ENSG00000164603	3.19036	0.000667621	0.0125955	666.062	214.9	10537.8	584.93	6383.7	1123.8
ATXN7L3B	ENSG00000253719	1.92162	0.000498179	0.0197732	4164.57	1370.81	9802.37	1478.66	3558.99	1775.98			PABPC1L2B	ENSG00000184388	3.8963	0.000458492	0.00592248	379.722	20.3914	94.5353	10.5048			PRKCE	ENSG00000171132	3.18829	3.43393e-06	0.00030081	5150.44	622.248	12150.7	1008.4	14941.3	1902.2
SCAMP5	ENSG00000198794	1.91408	0.00118115	0.0379311	17812.4	3744.73	12011	2580.6	4600.94	2807.91			DIRAS2	ENSG00000165023	3.89499	1.12825e-10	9.96241e-09	5783.99	421.78	2646.99	139.189			RNF11	ENSG00000123091	3.18628	9.80217e-06	0.000647255	11529.1	2877.1	50362.1	4527.9	58568.8	5826.18
SSBP3	ENSG00000157216	1.90468	0.000156246	0.00766584	9072.96	2679.74	12287.1	1609.6	6184.25	3064.89			RIPOR2	ENSG00000111913	3.88466	7.25284e-15	1.94952e-12	2770.64	165.278	3492.96	262.62			TRIB2	ENSG00000071575	3.18611	3.09727e-08	7.80888e-06	15022.7	1347.14	16116.9	2886.41	21640.6	1564.2
ERH	ENSG00000100632	1.89591	1.16783e-05	0.0010186	5949.53	1510.03	7152.02	1615.65	7498.07	2408.48			ARL6IP1	ENSG00000170540	3.88195	1.38496e-20	2.30131e-17	128656	7196.01	133513	10591.5			FAM126A	ENSG00000122591	3.17999	0.000879052	0.0154298	1371.69	689.605	21014.9	1023.98	22489.8	3234.96
MAGEF1	ENSG00000177383	1.89263	7.21875e-05	0.00425004	3190.56	729.432	2426.23	656.734	1646.55	569.749			FGF13	ENSG00000129682	3.87777	1.70675e-17	9.74872e-15	82249.9	3455.8	53405.2	5777.65			B3GNT2	ENSG00000170340	3.17988	0.000134754	0.0041219	1403.02	57.7344	1001.43	89.2266	2488.34	388.017
NCOA6	ENSG00000198646	1.88529	0.00101457	0.0346276	2670.52	797.258	2719.63	769.547	5990.31	1513.02			NAPB	ENSG00000125814	3.87484	1.02934e-16	4.3754e-14	45671.3	1852.4	27890.3	3167.2			MAPK6	ENSG00000069956	3.17857	0.000629317	0.0122296	1693.18	975.069	25448.5	1389.39	27061.8	3619.42
MAPRE1	ENSG00000101367	1.87987	8.33917e-06	0.000790073	6461.05	1304.17	5731.58	1531.04	5932.75	2088.75			SNAP91	ENSG00000065609	3.86944	9.09639e-19	6.92766e-16	50892.3	2554.83	31133.6	3059.53			FAM241A	ENSG00000174749	3.1765	0.00411357	0.0445637	164.867	211.693	3321.41	100.557	7493.06	899.75
UBE2N	ENSG00000177889	1.8789	0.000949254	0.0327145	3817.16	1525.5	3787.13	1174.47	9673.1	1997.11			WASF1	ENSG00000112290	3.85468	1.34435e-19	1.2286e-16	214042	14333.5	289490	20476.5			FAM76B	ENSG00000077458	3.17004	0.000386856	0.0087941	728.711	205.278	5318.96	379.567	7757.64	945.626
PDCD6	ENSG00000249915	1.87178	0.000404148	0.016316	4899.87	1000.74	2326.63	977.042	2365.07	643.458			PWAR6	ENSG00000257151	3.84399	1.26696e-14	3.22542e-12	14032.2	1375.88	33029.2	1904			PNMA2	ENSG00000240694	3.16522	9.77661e-06	0.000647255	13766.4	2527.48	65358.5	5617.03	43416.2	5513.04
WDR37	ENSG00000047056	1.87095	0.00137097	0.0427913	1125.33	195.15	1273.2	225.626	639.078	408.387			TDG	ENSG00000139372	3.84204	1.55484e-11	1.67016e-09	6409.6	623.547	19835.4	1210.68			RAB11A	ENSG00000103769	3.15606	5.3488e-05	0.00204138	12327.1	2755.21	85581.3	7857.61	49225.9	5891.29
SNU13	ENSG00000100138	1.87007	1.78945e-05	0.00140472	6507.93	1518.36	5788.96	1230.87	4196.57	1761.04			CHL1	ENSG00000134121	3.83845	6.06646e-17	2.70446e-14	93516.8	5596.9	133464	10276.3			CHAMP1	ENSG00000198824	3.15366	0.000197794	0.00555962	764.982	189.24	5459.31	495.703	6303.54	719.8
SV2A	ENSG00000159164	1.86687	0.00167576	0.0495366	2861.27	911.492	4523.34	727.242	1210.71	717.167			CXCR4	ENSG00000121966	3.81458	4.08575e-19	3.39452e-16	15317.4	862.878	13106.5	1160.78			GPM6B	ENSG00000046653	3.15263	0.000811324	0.0144854	4720.14	744.132	52497.7	5820.98	43164	4720.43
BRI3BP	ENSG00000184992	1.84978	0.000205008	0.00978636	1366.17	462.886	1374.97	338.439	1048.54	250.012			ARL2BP	ENSG00000102931	3.81289	2.35023e-16	9.33859e-14	8619.96	450.22	9031.75	811.497			TBR1	ENSG00000136535	3.15052	1.09467e-06	0.000135068	32063.3	2527.48	63220.6	8060.14	54961.1	6328.74
C11orf95	ENSG00000188070	1.84771	9.25042e-05	0.005146	9582.34	2535.76	13663.1	2628.95	6266.98	3034.01			PJA2	ENSG00000198961	3.80527	1.17151e-19	1.14979e-16	108413	6085.76	103737	9094.54			PLCB1	ENSG00000182621	3.14466	0.00191548	0.0259136	633.089	250.182	1826.85	160.041	9967.95	992.389
TUSC3	ENSG00000104723	1.84373	0.000653703	0.0248302	2397.72	473.595	2563.73	467.369	2430.41	1116.59			KIDINS220	ENSG00000134313	3.80194	3.22368e-16	1.17845e-13	87650.5	5150.44	123690	10008.5			NPAS3	ENSG00000151322	3.14387	0.00160478	0.0233422	1051.85	35.2821	4090.69	362.572	6290.09	891.759
MAPK1	ENSG00000100030	1.81396	0.000211449	0.0100261	3115.97	1110.21	3743.82	1442.4	6576.33	1269.98			KLHL11	ENSG00000178502	3.7919	0.000921515	0.0104036	275.631	19.3182	117.563	7.87861			EIF4G2	ENSG00000110321	3.14044	0.000966329	0.0164751	16819.7	8332.99	224602	16433.3	326005	39580.4
TMEM14A	ENSG00000096092	1.80941	0.00111649	0.0366885	861.047	322.473	625.775	153.104	927.142	212.162			AL512380.1	ENSG00000231754	3.78617	1.465e-08	7.19818e-07	690.404	44.5391	1078.67	86.6647			ZDHHC17	ENSG00000186908	3.13117	0.00123356	0.0194481	522.628	378.481	13385.8	912.094	10224.7	1461.5
TNKS2	ENSG00000107854	1.80126	0.0011921	0.0381096	1455.68	559.27	1278.62	656.734	3228.06	496.04			AP001000.1	ENSG00000254612	3.7861	1.47965e-09	9.6246e-08	885.31	55.2714	1211.99	99.7957			VSTM2A	ENSG00000170419	3.13071	0.000136084	0.00413218	2904.95	423.385	8821.69	474.459	13115.5	1934.17
ZNF451	ENSG00000112200	1.79756	0.000296399	0.0127686	1318.21	640.186	1661.88	431.107	1938.22	343.642			ZCCHC10	ENSG00000155329	3.77608	1.06387e-12	1.64791e-10	3898.13	331.628	8540.9	580.391			TAB3	ENSG00000157625	3.12537	0.00159513	0.0232425	512.736	503.572	7110.15	339.911	13241.6	1545.26
B4GALT5	ENSG00000158470	1.79511	0.000457802	0.0182733	3018.99	1412.46	7555.86	1649.89	4482.24	1276.95			RPAP3	ENSG00000005175	3.77434	2.07398e-11	2.1417e-09	1513.05	135.227	3139.06	207.47			RRAGB	ENSG00000083750	3.12504	9.01886e-06	0.000630562	4667.38	250.182	8019.78	1193.94	8089.5	933.491
ARHGEF7	ENSG00000102606	1.79463	0.000569041	0.0220894	1416.25	565.22	3135.37	755.445	2949.29	841.675			AL845472.2	ENSG00000279561	3.76958	2.40425e-13	4.107e-11	4435.05	296.748	2478.52	207.47			LRCH2	ENSG00000130224	3.12424	0.00479088	0.0491493	212.678	64.1493	4390.36	169.955	5428.5	913.069
LPIN2	ENSG00000101577	1.78254	0.000843729	0.0302586	1449.29	598.538	3573.85	785.663	1895.95	627.521			TRIM71	ENSG00000206557	3.76946	0.00536417	0.0424076	63.7296	13.4154	203.614	5.25241			CDK17	ENSG00000059758	3.11919	0.000490092	0.0103491	910.065	577.344	9772.29	359.739	9849.11	1423.62
RAB40B	ENSG00000141542	1.76278	0.000661435	0.0249895	541.351	216.569	695.065	141.016	632.783	192.24			PTPN20	ENSG00000204179	3.75937	5.43552e-05	0.000959908	338.298	53.1249	533.276	7.87861			GMFB	ENSG00000197045	3.11662	0.000329281	0.00791797	3185.23	756.962	33307.4	2901.99	19856.3	2835.1
SRGAP1	ENSG00000196935	1.71047	0.000914751	0.031836	1871.28	534.282	1708.43	410.962	2443	893.47			CFAP97	ENSG00000164323	3.75795	9.23206e-12	1.08703e-09	21236.3	1195.04	41417.4	3442.95			TRAPPC6B	ENSG00000182400	3.115	0.00205097	0.0269862	283.571	314.332	8394.56	453.215	8719.01	1238.04
FXYD6	ENSG00000137726	1.68486	0.000186356	0.00895649	28513.6	7516.83	34342.9	7628.99	29074.1	13445.9			FAM13B	ENSG00000031003	3.75376	2.16984e-13	3.8742e-11	26317.1	1335.1	38003.2	3440.33			STAU2	ENSG00000040341	3.11258	0.00182281	0.0252764	964.471	314.332	17241.3	896.515	14385.8	2553.93
RNPS1	ENSG00000205937	1.6641	0.000686929	0.0255906	7865.57	1438.63	5229.23	1641.83	5757.1	2866.67			SPIN1	ENSG00000106723	3.74899	7.93668e-20	8.53333e-17	133045	7907.03	102532	9617.16			EIF1AX	ENSG00000173674	3.11233	0.000122393	0.00391657	3127.52	1164.31	25399.1	2178.26	25103.7	2856.71
PHF2	ENSG00000197724	1.64168	0.000637237	0.0243356	5390.07	1386.28	5655.79	1261.09	2966.38	1841.72			ELAVL4	ENSG00000162374	3.74885	7.52188e-20	8.53333e-17	64271.8	4041.79	63695	5480.89			MORF4L1	ENSG00000185787	3.1062	3.47342e-05	0.00148199	12775.5	3550.66	82185.5	6952.6	56702.7	7107.14
TERF2IP	ENSG00000166848	1.63378	0.00157989	0.0472964	4993.64	1232.77	5729.41	1073.74	4227.75	2509.09			SERTM1	ENSG00000180440	3.73544	2.2877e-05	0.000459499	1591.12	117.519	301.786	21.0096			PRICKLE2	ENSG00000163637	3.10611	0.000378645	0.00870256	1119.45	73.7717	5535.93	607.591	4076.42	561.752
C8orf33	ENSG00000182307	1.60378	0.000784763	0.0285791	2362.55	637.806	2266	821.924	1437.03	536.879			DNER	ENSG00000187957	3.7311	2.5446e-17	1.36795e-14	47996.9	2910.6	27833.4	2799.53			CACNA2D1	ENSG00000153956	3.09911	0.0040831	0.0442913	946.336	282.257	9801.87	324.332	19097.3	2872.99
ATP9A	ENSG00000054793	1.58991	0.00152641	0.0460859	6399.24	1977.68	7550.44	1633.78	3165.71	2072.81			CCDC169	ENSG00000242715	3.72202	3.17522e-08	1.43655e-06	1673.96	118.055	685.987	57.7765			RNF141	ENSG00000110315	3.09589	0.000343041	0.00820143	1429.4	449.045	12948	988.574	13060	1768.42
C12orf49	ENSG00000111412	1.57909	0.00167128	0.0495366	2378.53	553.321	2916.67	727.242	2010.46	1163.4			AC120036.3	ENSG00000254348	3.71425	0.00378985	0.0323494	207.652	30.5871	224.218	0			FRRS1L	ENSG00000260230	3.09424	0.00106888	0.0175579	2052.59	218.108	6341.63	337.078	13340.9	1985.67
RAB2B	ENSG00000129472	1.54242	0.000555039	0.0216649	1344.85	412.908	1575.26	485.499	1101.3	482.095			GPM6A	ENSG00000150625	3.71237	4.71835e-20	6.634e-17	1.20121e+06	81791.5	915138	79663.3			CSRNP3	ENSG00000178662	3.09386	0.00349064	0.0397293	1236.5	336.784	20393.5	773.297	22501.6	4055.39
CADM3	ENSG00000162706	1.50599	0.000895676	0.0315889	9726.2	2927.25	6125.67	2165.61	5530.18	2434.38			TMEFF1	ENSG00000241697	3.70816	1.92946e-16	7.83702e-14	8869.04	592.423	10963.7	929.676			ACTR3B	ENSG00000133627	3.09276	5.43207e-07	7.53247e-05	20614.9	1417.7	8849.76	1811.44	21566	2748.97
ATXN7L3	ENSG00000087152	1.50188	0.000912582	0.031836	5974.04	1778.96	5669.87	1853.36	3258.94	1629.56			RCAN1	ENSG00000159200	3.70486	1.43032e-13	2.75194e-11	57815	3361.9	22581.8	2802.16			NCALD	ENSG00000104490	3.09247	8.85876e-05	0.00304566	4995.47	894.883	28928.4	3285.81	22795.9	2466.62
RAP2B	ENSG00000181467	1.38095	0.00122148	0.0388726	1881.94	665.175	1695.44	817.895	1788.64	578.714			PREPL	ENSG00000138078	3.70293	2.08624e-14	5.0174e-12	32840.4	1763.32	41876.7	3981.32			ISOC1	ENSG00000066583	3.09048	1.647e-06	0.000174329	2538.95	378.481	7186.78	815.786	5703.18	615.027
													HS6ST2	ENSG00000171004	3.69988	7.87504e-11	7.12575e-09	1228.92	111.616	1305.31	81.4123			AP003352.1	ENSG00000245970	3.08966	2.25802e-06	0.000211087	1218.37	198.863	3096.09	322.915	1501.75	161.896
													AL163051.2	ENSG00000276182	3.69601	0.00312427	0.0279658	129.052	23.0745	229.066	2.6262			C1D	ENSG00000197223	3.0863	7.07721e-05	0.00253804	644.629	282.257	2608.27	215.277	4614.56	427.677
													RAB18	ENSG00000099246	3.68237	8.55704e-16	2.74396e-13	47165.2	2262.91	31714.2	3886.78			RGMB	ENSG00000174136	3.08619	3.28323e-08	8.03425e-06	3704.56	455.46	3178.78	337.078	4950.34	599.34
													PER3	ENSG00000049246	3.68142	1.41042e-10	1.17715e-08	1055.26	116.446	1827.68	107.674			SIAH1	ENSG00000196470	3.0828	0.000262609	0.00666129	2397.16	349.614	11994.4	984.325	14241.7	2041.6
													AC104211.1	ENSG00000248858	3.67551	3.91026e-05	0.000732293	332.987	13.952	607.207	63.0289			OLFM1	ENSG00000130558	3.08262	1.04586e-05	0.000659207	12302.4	1748.07	27995.3	3213.57	44835.6	5083.89
													CACNB2	ENSG00000165995	3.67165	8.52352e-06	0.000197958	957.006	18.2449	1385.31	170.703			HSBP1	ENSG00000230989	3.08036	9.24017e-05	0.00315075	10539.9	2142.59	52676	6051.83	64779.9	6935.18
													GPD2	ENSG00000115159	3.66856	9.26868e-16	2.92091e-13	14208	882.196	16972.7	1575.72			SRPK2	ENSG00000135250	3.08032	0.000627009	0.0122171	2509.27	708.85	27190.3	2130.11	25125	3639.85
													C5orf22	ENSG00000082213	3.66159	1.33424e-11	1.46031e-09	4111.09	237.721	6329.02	593.522			SEMA3E	ENSG00000170381	3.08001	0.000776255	0.0141944	941.39	160.373	5177.85	380.984	8267.2	1156.06
													RNF11	ENSG00000123091	3.6602	1.18606e-12	1.77696e-10	52344.3	3844.85	104059	8532.54			USP33	ENSG00000077254	3.07703	3.16747e-05	0.00138702	2934.63	481.12	8961.28	621.754	10765.1	1578.41
													HOOK1	ENSG00000134709	3.65574	1.16848e-09	7.78018e-08	913.458	71.3699	1095.64	89.2909			RBFOX1	ENSG00000078328	3.07685	0.00199257	0.0264827	1587.67	696.02	41100.3	3350.96	25206.3	3997.08
													AC010975.1	ENSG00000229385	3.64185	0.00313886	0.0280411	236.331	20.3914	101.807	5.25241			SLC25A36	ENSG00000114120	3.07679	0.000660353	0.0125437	1533.26	529.232	15966.7	913.511	15657.7	2483.78
													KLHL28	ENSG00000179454	3.63989	4.14451e-12	5.44989e-10	3196.04	420.707	4605.56	199.591			PPM1B	ENSG00000138032	3.07356	3.73366e-05	0.00156889	2753.28	654.323	11133.3	1206.68	15308.4	1604.16
													C1orf52	ENSG00000162642	3.63633	3.02345e-15	8.37312e-13	7805.28	610.132	11387.9	937.555			AL390728.6	ENSG00000259865	3.07304	0.00351435	0.0399445	130.245	12.8299	986.257	63.7333	1402.53	219.314
													ARFIP1	ENSG00000164144	3.63174	2.244e-13	3.90627e-11	2367.55	259.185	3535.38	215.349			GRM7	ENSG00000196277	3.06857	3.32927e-05	0.00143521	1777.26	243.767	3485.28	416.391	7037.32	802.08
													SLC9A6	ENSG00000198689	3.63087	8.84699e-18	5.39018e-15	15851.1	1281.44	12936.8	1039.98			MAL2	ENSG00000147676	3.06225	0.000692788	0.0128959	483.06	606.211	9363.37	433.386	6477.88	913.957
													PGRMC1	ENSG00000101856	3.62743	4.79561e-19	3.81105e-16	41317.5	3024.9	42766.3	3781.73			KBTBD7	ENSG00000120696	3.06168	0.000143915	0.00432265	850.713	211.693	2646.2	242.187	5490.72	619.466
													DCTN1-AS1	ENSG00000237737	3.62589	0.00239518	0.0226489	184.285	28.4406	226.642	2.6262			DNAJC6	ENSG00000116675	3.05947	0.00207664	0.0272089	1577.78	753.754	35171.4	2749.03	32077.7	4750.33
													ATP6AP2	ENSG00000182220	3.62043	1.56644e-15	4.61797e-13	17917.6	1527.74	28793.3	2274.29			KLHL2	ENSG00000109466	3.05865	0.000116938	0.0037857	3158.85	352.821	4485.95	621.754	13192.3	1522.18
													STYX	ENSG00000198252	3.6184	7.98032e-14	1.63892e-11	6919.44	685.795	13399.8	971.695			CPEB4	ENSG00000113742	3.05717	0.000124805	0.00397845	3369.88	760.169	9837.53	936.171	21022.3	2412.75
													ARPP19	ENSG00000128989	3.61672	8.26599e-18	5.20985e-15	64362.6	4815.59	78710.3	6851.77			STX7	ENSG00000079950	3.05608	0.00109063	0.0177922	4245.32	1818.63	83032.9	6473.89	39880.8	6994.08
													LEMD3	ENSG00000174106	3.61427	1.24916e-10	1.07193e-08	6146.19	327.335	10031.6	1000.58			TNKS2	ENSG00000107854	3.05484	1.35279e-05	0.000792619	3547.93	644.7	9765.46	1380.89	15110.6	1392.25
													CARTPT	ENSG00000164326	3.61393	2.32136e-05	0.000464221	1056.32	100.884	420.561	15.7572			UGCG	ENSG00000148154	3.04725	0.000212075	0.00572879	862.254	420.178	6498.67	413.558	7309.75	938.818
													FAM76B	ENSG00000077458	3.59057	2.78828e-17	1.45612e-14	11910	849.462	11761.2	1118.76			GNAI1	ENSG00000127955	3.04097	0.00276616	0.0337455	1374.99	503.572	34247.4	2492.68	22865.4	4107.18
													TSPAN13	ENSG00000106537	3.58931	2.36153e-11	2.398e-09	78027.9	5573.29	161469	14331.2			KIF21A	ENSG00000139116	3.03966	0.00030644	0.00756553	2893.41	619.041	8283.04	420.64	15604.4	2213.56
													TMEM30A	ENSG00000112697	3.56961	3.91324e-16	1.37551e-13	30494.6	1922.16	30704.6	3238.11			CD200	ENSG00000091972	3.03786	7.64549e-05	0.00269536	5199.9	904.505	27111.4	2972.8	21006	2611.94
													KCNJ3	ENSG00000162989	3.56122	7.14076e-07	2.26595e-05	1107.83	194.791	1690.73	36.7669			FYTTD1	ENSG00000122068	3.02961	0.000570734	0.0114147	1147.47	715.265	18130.4	1478.61	12145.2	1652.4
													FRK	ENSG00000111816	3.55812	6.51474e-06	0.00015668	426.988	32.1969	408.441	39.3931			FGD5-AS1	ENSG00000225733	3.02926	0.0002102	0.00572433	7056.3	1529.96	38546.7	3532.24	47104.2	6289.96
													ATOH7	ENSG00000179774	3.5528	7.14033e-06	0.000168837	382.378	67.0769	746.586	26.262			PXYLP1	ENSG00000155893	3.02901	2.18297e-05	0.00109885	2989.04	410.556	5714.98	783.211	11108.7	1229.76
													SYT16	ENSG00000139973	3.55253	3.06487e-16	1.14326e-13	8644.39	625.694	8731.18	858.769			EPC1	ENSG00000120616	3.02708	0.000154521	0.00451093	2883.52	468.29	8428.7	553.772	12926	1947.19
													BLCAP	ENSG00000166619	3.54912	1.3046e-14	3.26651e-12	77419.8	7130.01	135719	11082.6			PPM1K	ENSG00000163644	3.02534	0.000298583	0.00741555	1650.32	458.668	14050.4	1267.58	11307.7	1588.18
													TMEM220	ENSG00000187824	3.54621	0.000890014	0.0101104	332.987	53.6615	361.173	2.6262			ZFAND5	ENSG00000107372	3.02107	0.00060059	0.0118691	3542.99	1831.46	37296.4	2455.86	42151	5933.32
													RYBP	ENSG00000163602	3.54315	4.0024e-17	1.97718e-14	29402.7	2148.07	31589.3	3088.42			RNF165	ENSG00000141622	3.01557	2.09398e-05	0.00107542	10968.6	1597.32	35146.4	2971.39	33245.9	5240.75
													PYGO1	ENSG00000171016	3.5357	3.46353e-16	1.2413e-13	11626.9	965.908	14823.9	1318.35			TVP23B	ENSG00000171928	3.01131	2.76104e-05	0.00123505	870.497	391.311	3373.76	423.472	4557.95	278.212
													LINC01793	ENSG00000222030	3.53368	0.00536656	0.0424081	155.075	24.1477	176.951	2.6262			PELI1	ENSG00000197329	3.00964	0.000115656	0.00377057	3015.41	792.244	20317.6	2022.47	15068	1951.04
													FNBP1L	ENSG00000137942	3.52015	1.766e-14	4.30386e-12	68762.1	3788.51	61247.9	7550.34			UBE2B	ENSG00000119048	3.00898	1.91013e-05	0.00100205	3823.26	772.999	10603	1203.85	16327	1840.34
													AL356019.2	ENSG00000258768	3.5119	0.00012398	0.00195522	244.297	26.2942	328.449	23.6358			SELENOT	ENSG00000198843	3.00407	0.000133932	0.00411683	1981.7	898.09	13624.8	1059.39	14700.2	1818.15
													SPOCK3	ENSG00000196104	3.49701	1.61388e-06	4.6972e-05	3534.87	427.683	1985.24	55.1503			LSM11	ENSG00000155858	3.00335	1.17554e-05	0.000714447	6119.86	702.435	17688.1	1770.37	13601	2188.41
													ZFP28	ENSG00000196867	3.49414	2.2692e-13	3.91287e-11	10216.9	583.838	9487.46	1171.29			DCX	ENSG00000077279	2.99787	0.00307764	0.0363703	11197.8	3685.38	252775	25435.3	199875	28943.5
													MAL2	ENSG00000147676	3.49104	2.50001e-06	6.83402e-05	12553.1	1264.8	75636.7	6583.89			SPOCK3	ENSG00000196104	2.99632	0.00141135	0.0214188	93.9741	134.714	948.324	63.7333	1737.75	150.057
													SERTAD4	ENSG00000082497	3.48534	3.59086e-06	9.30975e-05	495.498	59.5643	549.032	31.5144			AKAP7	ENSG00000118507	2.99449	0.00233371	0.0299175	1411.26	426.593	22198.4	1914.83	22318.3	3418.46
													TM2D3	ENSG00000184277	3.48444	6.58543e-17	2.86592e-14	15230.8	1571.75	19705.8	1549.46			KCNJ3	ENSG00000162989	2.99448	0.00406169	0.0442067	220.922	16.0373	616.031	65.1496	1923.86	261.638
													MAOB	ENSG00000069535	3.48221	4.63172e-05	0.000842375	590.561	28.4406	238.762	47.2717			TSN	ENSG00000211460	2.99426	4.1457e-06	0.000334876	6014.34	904.505	16893.8	1992.73	14997.3	1856.92
													C1D	ENSG00000197223	3.48201	4.30431e-12	5.57972e-10	3369.7	408.901	6844.11	506.857			PUM1	ENSG00000134644	2.98997	2.70482e-05	0.00121644	4972.38	1337.51	20619.6	2703.71	23404.1	2124.48
													RBMXL1	ENSG00000213516	3.48139	1.683e-09	1.06442e-07	4253.42	482.417	2965.74	157.572			CDH13	ENSG00000140945	2.98945	0.000874949	0.0154069	985.904	372.066	11705.3	720.894	8974.63	1631.98
													AC087500.2	ENSG00000263164	3.47295	0.00200128	0.0196242	224.647	21.4646	141.803	10.5048			RAB10	ENSG00000084733	2.9878	0.001129	0.0182391	2453.22	2049.57	55556.6	4678.02	30469.5	4424.76
													DIRAS3	ENSG00000162595	3.47102	2.86062e-07	1.00551e-05	759.975	88.0049	742.95	44.6455			MAPK1	ENSG00000100030	2.97844	3.08035e-06	0.000275576	8294.45	2540.31	28605.2	3012.46	25918.8	2418.08
													UNC13C	ENSG00000137766	3.47	1.43792e-06	4.23909e-05	531.611	39.1729	635.083	68.2813			YPEL5	ENSG00000119801	2.97555	0.000141879	0.00427693	4324.46	1080.92	28823	3169.67	19566.5	2449.16
													VMA21	ENSG00000160131	3.46919	1.82514e-15	5.29523e-13	22280.9	1562.09	22996.3	2531.66			ATP6V1G1	ENSG00000136888	2.97496	1.12827e-07	2.17866e-05	18855.8	1363.17	17758.7	3124.35	17063.6	2336.39
													JAZF1	ENSG00000153814	3.46438	1.43538e-09	9.36995e-08	28415.4	1959.18	61719.4	6213.6			FAM117B	ENSG00000138439	2.9735	0.00162247	0.0235583	1093.07	458.668	19329.9	1754.79	13915.4	2155.85
													TMEM128	ENSG00000132406	3.46325	1.74224e-13	3.21664e-11	3492.38	422.316	5180.05	362.416			RBMXL1	ENSG00000213516	2.97248	0.000100099	0.00335817	966.12	378.481	6714.89	502.785	4779.37	704.41
													TOMM20	ENSG00000173726	3.46284	1.40272e-15	4.2031e-13	207112	15160.5	238922	25298.2			DR1	ENSG00000117505	2.97203	0.000515889	0.0106934	2993.98	878.845	30171.9	2984.13	20684.8	2997.59
													ZNF770	ENSG00000198146	3.46114	9.28261e-15	2.42382e-12	10221.7	702.43	9837.73	1124.02			ARMCX5-GPRASP2	ENSG00000271147	2.96932	0.00201862	0.026701	370.95	240.56	8823.96	553.772	4571.96	961.016
													SLC5A3	ENSG00000198743	3.45878	2.59917e-13	4.39886e-11	3676.14	400.315	5850.28	467.464			CPNE8	ENSG00000139117	2.9689	0.00145319	0.0218636	281.922	112.261	1987.69	175.621	3884.71	495.159
													FRMD3	ENSG00000172159	3.44857	7.04535e-10	4.89639e-08	5047.38	641.255	14642.1	1166.03			UBE2D1	ENSG00000072401	2.96881	0.00173582	0.024478	588.575	529.232	7623.76	454.631	11828.5	1573.68
													LRIF1	ENSG00000121931	3.44411	4.54971e-08	1.96595e-06	1303.8	157.228	4025.02	336.154			PHF6	ENSG00000156531	2.9658	0.00125735	0.0196056	573.737	606.211	13304.6	956	8385.48	1285.99
													NREP	ENSG00000134986	3.44395	2.69817e-16	1.02744e-13	1.63628e+06	183942	1.66344e+06	119264			EIF4E	ENSG00000151247	2.9637	0.000186427	0.00531188	3813.37	1164.31	27008.3	2271.74	22101.9	3345.06
													CDK8	ENSG00000132964	3.4418	4.28863e-15	1.16996e-12	11358.2	939.077	13867.6	1386.64			PARM1	ENSG00000169116	2.96307	0.00159129	0.0232272	191.246	38.4896	1102.33	58.0681	1343.11	237.96
													NOVA1	ENSG00000139910	3.44154	4.18953e-17	2.01516e-14	42029.7	3247.06	37952.3	4117.89			H3F3B	ENSG00000132475	2.96287	3.14356e-05	0.00138383	91506	11206.9	231327	35329.5	122852	10626.2
													NORAD	ENSG00000260032	3.43912	1.27307e-06	3.77747e-05	44997.9	4302.05	225831	20673.5			ZC2HC1A	ENSG00000104427	2.96268	0.00420292	0.0452932	834.226	458.668	17909.7	662.826	15995.1	3331.44
													AL391988.1	ENSG00000277879	3.43588	5.22276e-05	0.000930425	347.857	25.7575	344.205	39.3931			GPATCH2	ENSG00000092978	2.95779	8.98658e-05	0.00307689	455.032	253.39	1329.17	86.394	1912.64	139.106
													WHAMMP3	ENSG00000276141	3.43201	0.00252454	0.0236149	223.585	43.4659	302.998	2.6262			SLC25A40	ENSG00000075303	2.95274	0.00157815	0.0232272	181.354	230.937	3281.2	195.449	3451.95	465.266
													CCDC126	ENSG00000169193	3.42892	0.000155417	0.00237121	270.32	150.252	1643.46	23.6358			ANKRD12	ENSG00000101745	2.95194	0.00377426	0.041925	1109.55	683.19	10329.1	662.826	26477.1	3551.05
													SYN2	ENSG00000157152	3.42469	1.5889e-12	2.32336e-10	8303.97	470.075	5571.52	827.254			HIPK3	ENSG00000110422	2.9508	0.00024495	0.00634886	1104.61	1029.6	7437.13	522.613	10220.2	875.481
													C8orf34-AS1	ENSG00000248801	3.42453	4.223e-10	3.13772e-08	9515.36	812.972	3883.22	430.697			ZBTB18	ENSG00000179456	2.94971	0.000516675	0.0106934	18583.8	2347.86	102429	12728.2	101718	13749.6
													PTPRR	ENSG00000153233	3.42334	3.22001e-05	0.00061758	1004.8	20.3914	739.314	147.067			UBE2E3	ENSG00000170035	2.94865	7.70917e-06	0.000567613	18451.9	1642.22	31187.7	5458.4	39143.1	4395.75
													SNCA	ENSG00000145335	3.4203	1.30647e-15	3.97995e-13	16625.5	1241.19	15874.7	1798.95			CXXC4	ENSG00000168772	2.94684	0.00252454	0.0315852	1742.64	526.024	30284.1	2004.06	18762.1	4053.61
													UBE2D1	ENSG00000072401	3.41441	1.82844e-11	1.90973e-09	16811.3	1189.14	26063.9	2838.93			ZBTB34	ENSG00000177125	2.94273	5.41238e-06	0.000428867	3275.9	336.784	3553.56	465.961	6447.61	919.58
													TTC33	ENSG00000113638	3.41324	5.57272e-14	1.2126e-11	5133.95	455.587	6399.31	630.289			TSPYL4	ENSG00000187189	2.93991	2.77181e-07	4.29029e-05	16917	2440.88	27957.3	4526.48	31128.1	2935.73
													AC023632.6	ENSG00000280123	3.4084	9.5547e-08	3.81312e-06	1256.54	78.8825	2062.81	238.985			PSD3	ENSG00000156011	2.9391	0.000199873	0.00559486	2791.2	663.945	14346.2	1315.74	15999.6	2337.57
													UBQLN2	ENSG00000188021	3.40116	1.2076e-15	3.74109e-13	25720.2	2607.41	21455.9	1854.1			GUCY1B1	ENSG00000061918	2.93865	0.00356657	0.0403177	441.843	57.7344	5031.43	563.686	5170.64	763.9
													CFAP58-AS1	ENSG00000231233	3.39137	8.67945e-06	0.000200269	359.541	40.7828	688.411	60.4027			MOB4	ENSG00000115540	2.9383	0.000810917	0.0144854	824.334	481.12	10815.4	829.949	9015.55	1381.29
													ITFG1	ENSG00000129636	3.38838	7.195e-16	2.39109e-13	28350.1	2280.62	29503.5	3248.61			RNF38	ENSG00000137075	2.93819	0.000327398	0.00789551	10704.8	1982.21	74410	7856.19	29365.7	5096.02
													SLC1A2	ENSG00000110436	3.37983	6.94473e-14	1.45903e-11	16080	2348.77	24735.5	1567.84			SELENOI	ENSG00000138018	2.93557	2.316e-05	0.00112685	2850.55	1052.05	13821.2	1266.17	11595.3	1375.67
													ZNF436	ENSG00000125945	3.37552	2.14451e-15	6.03035e-13	11708.7	950.883	9345.66	1079.37			CAMK2D	ENSG00000145349	2.934	0.00200395	0.0265915	375.896	433.008	10230.5	1042.39	7466.71	888.207
													RNF2	ENSG00000121481	3.37013	1.45717e-10	1.21064e-08	17286.7	1117.23	25879.6	3064.78			CADM1	ENSG00000182985	2.93259	0.00185217	0.0254852	1622.29	824.319	32067	2781.6	20214.5	3451.9
													UMAD1	ENSG00000219545	3.36842	2.08363e-10	1.67038e-08	1800.36	138.447	1767.08	210.096			MTPN	ENSG00000105887	2.93009	0.000753766	0.0139054	6416.62	3698.21	94057	9674.72	54661.7	6980.46
													FAM98B	ENSG00000171262	3.36754	3.098e-14	7.16775e-12	7754.3	892.392	11772.1	1000.58			TRIM37	ENSG00000108395	2.92572	0.000422461	0.00932328	1714.62	699.227	15161	1532.43	14578.6	1905.46
													FGFR1OP	ENSG00000213066	3.36411	4.20383e-12	5.4884e-10	4456.82	354.703	5660	632.915			BAG4	ENSG00000156735	2.92424	0.00165714	0.0237701	339.626	214.9	3049.81	218.11	5320.31	711.809
													KCNS2	ENSG00000156486	3.36265	0.0011244	0.0121825	423.802	35.9532	122.411	15.7572			C9orf72	ENSG00000147894	2.92008	0.000857493	0.0151795	326.436	157.166	2129.56	228.024	3930.11	456.091
													RNF165	ENSG00000141622	3.36136	3.97396e-09	2.35068e-07	31578.5	3982.76	99232.9	8750.51			ITSN1	ENSG00000205726	2.91674	0.000682008	0.0128378	2736.79	586.966	11816.1	972.995	19724.6	2975.39
													GNB4	ENSG00000114450	3.35765	3.08595e-12	4.17814e-10	19472	1133.87	17787.2	2508.02			TCF4	ENSG00000196628	2.91549	0.00187332	0.0255508	4687.16	1529.96	66464.6	4289.96	44526.7	9508.94
													AP3S1	ENSG00000177879	3.35191	6.79324e-08	2.79655e-06	36986.5	3124.71	110526	11329.4			MAOB	ENSG00000069535	2.91213	8.44992e-07	0.000108159	700.684	102.639	728.313	72.2311	799.364	120.46
													CPEB4	ENSG00000113742	3.34899	3.12532e-10	2.43083e-08	15763	1412.91	32556.5	3335.28			REV3L	ENSG00000009413	2.91173	0.00240384	0.0304414	933.146	372.066	4562.57	378.151	13254	1738.23
													SHTN1	ENSG00000187164	3.3423	4.11509e-11	4.00083e-09	54683.2	6010.09	119877	11206			KLC1	ENSG00000126214	2.90891	9.63806e-06	0.000647255	14178.5	2174.66	29515.6	4754.5	44034.5	4748.55
													MOSPD2	ENSG00000130150	3.34193	0.000740581	0.00876706	609.68	6.43939	639.931	120.805			CDK5R1	ENSG00000176749	2.90736	2.64865e-06	0.000244853	70535	8028.29	30548.9	5245.96	77393.1	10513.8
													AC138649.1	ENSG00000274253	3.34148	4.86943e-12	6.26784e-10	3200.29	286.553	4085.62	435.95			UBQLN1	ENSG00000135018	2.90527	0.00104905	0.0173177	1886.08	1715.99	33422	3301.39	25759.6	3132.85
													GLCCI1	ENSG00000106415	3.33956	1.1742e-13	2.28319e-11	9909.42	704.039	8440.3	1113.51			PBX3	ENSG00000167081	2.9026	0.00291	0.035038	179.705	112.261	3838.06	177.037	1569.02	455.203
													WDR7	ENSG00000091157	3.33784	3.7634e-07	1.27858e-05	1535.35	104.64	3342.67	383.426			STYX	ENSG00000198252	2.90074	0.00217575	0.0282406	473.168	176.411	4558.78	216.693	5046.76	953.025
													SRP9	ENSG00000143742	3.32913	3.74563e-13	6.1678e-11	69717	5984.87	99666.8	10875.1			PPM1A	ENSG00000100614	2.89763	0.000942149	0.0162966	1066.69	1007.14	12077.1	897.931	15788.8	1975.9
													CAMK2D	ENSG00000145349	3.32825	3.41185e-10	2.62025e-08	10360.8	485.637	5953.3	1145.02			GAN	ENSG00000261609	2.8937	0.000104902	0.00346344	1008.99	182.826	3186.37	296.006	3898.72	606.444
													ANKRD44	ENSG00000065413	3.32329	6.48907e-05	0.00112318	665.974	92.8345	486.008	18.3834			OTUD1	ENSG00000165312	2.88886	0.000397553	0.00889152	796.307	57.7344	1831.4	335.662	2881.86	346.877
													EPC2	ENSG00000135999	3.32304	6.83653e-11	6.31101e-09	13899.4	1203.09	24571.9	2647.21			RAB1A	ENSG00000138069	2.88583	0.000363863	0.00847995	5232.87	1241.29	26241.3	3295.72	36344.2	4635.19
													SCAMP1	ENSG00000085365	3.32034	7.69997e-11	7.037e-09	31023.6	2134.12	44996.4	5483.51			SNCA	ENSG00000145335	2.88314	5.67094e-05	0.00214465	4604.73	2392.77	23312.8	2760.36	24428.3	1943.05
													RAB8B	ENSG00000166128	3.31666	1.00475e-11	1.15502e-09	19058.3	1489.64	27563.1	3196.09			RCHY1	ENSG00000163743	2.8799	0.000316673	0.00773273	2001.48	372.066	10565.8	1563.59	9652.91	1080.59
													C8orf34	ENSG00000165084	3.3125	2.18318e-13	3.8742e-11	13387.5	934.248	9006.3	1323.61			NECAP1	ENSG00000089818	2.87954	3.67207e-06	0.000309154	13504.2	1866.74	32890.9	4231.89	21155.1	3078.09
													ZC3H12B	ENSG00000102053	3.31166	4.27558e-05	0.000784629	557.634	112.153	807.186	21.0096			UBE2N	ENSG00000177889	2.87748	0.000165767	0.00482232	11473.1	2142.59	58780.1	6646.68	21844.1	3741.66
													AF131215.6	ENSG00000269918	3.31013	1.486e-05	0.000319534	355.824	51.5151	603.571	44.6455			ZXDB	ENSG00000198455	2.87646	0.00031693	0.00773273	962.822	76.9792	2520.26	392.314	3268.65	446.323
													LINC01481	ENSG00000257815	3.30792	0.00179185	0.0179067	207.121	31.6603	227.854	10.5048			KLHL28	ENSG00000179454	2.87633	0.00108808	0.0177854	306.652	243.767	1656.15	182.702	4228.33	415.543
													STMP1	ENSG00000243317	3.29625	1.25537e-10	1.07223e-08	27538.1	2821.52	57062.9	5796.03			RAC1	ENSG00000136238	2.87548	1.24636e-05	0.000751426	39576.3	5917.77	113349	15641.6	84378.9	10775.4
													PLEKHH2	ENSG00000152527	3.2922	0.00176833	0.0177523	65.8539	59.5643	790.218	26.262			RAB2A	ENSG00000104388	2.87451	0.0011092	0.0180245	2782.95	1318.27	34249.7	3460.01	30830.5	4473
													YWHAG	ENSG00000170027	3.28845	7.57758e-15	2.00729e-12	205390	16037.3	194994	24946.3			AP1AR	ENSG00000138660	2.87186	0.00184756	0.0254852	1567.88	436.215	10326.1	675.573	15495.1	2626.15
													PGM2L1	ENSG00000165434	3.28673	1.31014e-10	1.10354e-08	26449.4	1576.04	30836.7	4301.72			TNPO1	ENSG00000083312	2.86005	0.000259627	0.00664303	3772.15	2055.99	27251	3039.37	31028.3	3449.83
													KIF3A	ENSG00000131437	3.28532	7.96676e-14	1.63892e-11	10237.6	1037.81	13826.4	1433.91			PRUNE1	ENSG00000143363	2.8591	2.99577e-08	7.80888e-06	6512.24	667.153	5649.73	984.325	5403.28	768.043
													KCNK1	ENSG00000135750	3.28475	0.00343978	0.0300393	159.855	5.90277	408.441	55.1503			PDP1	ENSG00000164951	2.85715	0.000691476	0.0128959	946.336	497.157	6294.59	464.545	8917.45	1265.87
													ISOC1	ENSG00000066583	3.28447	3.8501e-12	5.09943e-10	5420.73	450.757	3396	454.333			RUNDC3B	ENSG00000105784	2.85367	0.00164811	0.0237701	1195.28	160.373	8942.31	1019.73	7553.6	1264.09
													ZNF273	ENSG00000198039	3.28327	3.77627e-10	2.84615e-08	1519.95	197.474	2076.14	170.703			CDKL5	ENSG00000008086	2.85279	0.000785115	0.0142676	898.524	372.066	4595.96	423.472	8466.2	1134.16
													LCORL	ENSG00000178177	3.28227	3.52533e-12	4.70335e-10	5017.64	771.653	8944.49	661.803			TSPAN7	ENSG00000156298	2.84366	6.21069e-05	0.00230683	9179.79	1485.06	30558.8	4729.01	29192.5	3385.9
													LINC02352	ENSG00000259448	3.2812	0.000722603	0.00862124	315.993	79.4191	567.212	7.87861			TTC3	ENSG00000182670	2.8422	0.00429499	0.0456961	8619.24	2379.94	92658	6458.31	127384	23044.6
													FAM217B	ENSG00000196227	3.2811	7.06231e-12	8.54867e-10	9960.94	1280.36	19690	1772.69			ATP6V1A	ENSG00000114573	2.83726	0.000345413	0.00823448	1988.29	635.078	12278.1	1366.73	13059.5	1819.03
													SYT1	ENSG00000067715	3.27452	5.9135e-16	2.00161e-13	56306.7	5409.08	60532.9	6667.93			PDS5B	ENSG00000083642	2.83666	0.000757994	0.013926	1137.58	375.273	2546.06	243.603	7623.11	961.312
													HIPK3	ENSG00000110422	3.27448	1.93712e-13	3.54067e-11	8633.77	1213.82	13746.4	1097.75			SLC1A2	ENSG00000110436	2.83526	0.001683	0.023936	1801.99	394.518	11615.1	1760.46	18827.7	2360.07
													SERINC1	ENSG00000111897	3.26558	5.71018e-14	1.22789e-11	83297.2	8291.78	116418	12479.7			CHMP5	ENSG00000086065	2.83481	0.000305204	0.00755743	1676.7	551.684	10031.7	1087.72	10698.4	1498.5
													POU6F2	ENSG00000106536	3.26354	0.000746478	0.00881973	322.897	28.4406	180.587	23.6358			HS3ST5	ENSG00000249853	2.83389	0.00114164	0.0183014	545.709	153.958	2861.66	317.25	4907.74	691.683
													TVP23B	ENSG00000171928	3.2598	1.26917e-09	8.40502e-08	4568.35	361.142	7333.76	887.657			RAP1B	ENSG00000127314	2.82634	0.000400351	0.00893007	1215.07	1032.8	9618.28	756.302	10834.6	1265.57
													CHD2	ENSG00000173575	3.25808	5.28783e-12	6.61993e-10	24424.9	2800.6	44915.2	4451.42			CHD2	ENSG00000173575	2.82546	0.00020784	0.00572433	5236.17	1449.77	29677.2	3332.54	25968.1	3803.81
													LRP1B	ENSG00000168702	3.25247	1.78074e-09	1.1185e-07	1918.79	141.13	1716.18	244.237			CBX3	ENSG00000122565	2.81967	0.00181363	0.0251909	2237.24	2376.73	40249.9	3118.68	35845.3	5597.99
													AC005082.1	ENSG00000226816	3.25222	0.00203657	0.0199061	140.736	19.3182	265.426	23.6358			SUB1	ENSG00000113387	2.81947	0.00337057	0.0388409	1727.8	1629.39	47516.3	3050.7	23935.5	5684.41
													NEXMIF	ENSG00000050030	3.25197	1.36118e-07	5.21586e-06	2783.39	454.513	10567.3	950.686			BACH2	ENSG00000112182	2.81499	6.84717e-05	0.00247689	5401.04	715.265	11898	1461.62	16346.6	2599.8
													BRI3BP	ENSG00000184992	3.24956	8.25521e-08	3.33825e-06	1537.48	268.844	5141.26	435.95			MMGT1	ENSG00000169446	2.81436	0.00166562	0.0237701	992.498	439.423	14086.8	1531.02	5453.17	947.106
													PPP3CB	ENSG00000107758	3.24584	4.06984e-11	3.97799e-09	66349.9	5419.82	100794	12206.6			WTAP	ENSG00000146457	2.81354	0.000655495	0.0124799	2047.65	509.987	10370.1	878.103	12787	2193.44
													XIAP	ENSG00000101966	3.24021	1.03791e-12	1.62144e-10	21476.9	2275.79	33660.6	3563.76			PANK3	ENSG00000120137	2.81317	0.00137468	0.0209475	3452.31	1206.01	31051.2	2535.17	31339.4	5623.74
													TBR1	ENSG00000136535	3.23658	1.93961e-15	5.53942e-13	70774.4	8289.1	67512.7	6379.05			B4GALT6	ENSG00000118276	2.80962	0.000284525	0.00713027	374.248	121.884	618.307	73.6474	1659.83	181.726
													AC127070.2	ENSG00000250790	3.23212	0.00504868	0.0404394	294.218	49.3686	219.37	2.6262			LEPROTL1	ENSG00000104660	2.80932	0.000103073	0.00343028	3603.99	593.381	12972.3	1373.81	11193.9	1990.7
													MZT1	ENSG00000204899	3.23197	1.25288e-11	1.38713e-09	11326.9	862.341	13295.5	1764.81			HIVEP2	ENSG00000010818	2.80534	0.000386827	0.0087941	3203.36	882.053	8110.06	895.099	18795.7	2527
													AC008771.1	ENSG00000249042	3.23078	0.0018183	0.0180919	372.818	36.4899	130.895	15.7572			CAVIN4	ENSG00000170681	2.80482	0.0036597	0.041036	163.218	80.1866	1870.85	111.887	2119.49	399.264
													PWAR5	ENSG00000279192	3.22919	0.00566203	0.0439451	165.166	3.75631	459.344	65.6551			MAP1LC3B	ENSG00000140941	2.79798	0.000495145	0.0103795	2834.06	1376	26254.9	2659.8	18352.3	2783.9
													SOCS5	ENSG00000171150	3.22878	4.14462e-08	1.82984e-06	2108.39	403.535	7194.38	590.896			RABGGTB	ENSG00000137955	2.79602	3.93036e-07	5.63804e-05	5340.04	914.128	9067.49	1324.24	9642.26	1222.65
													SYT4	ENSG00000132872	3.22779	1.57071e-08	7.61526e-07	31378.9	2581.12	68516.3	8088.71			PLS3	ENSG00000102024	2.79317	0.000800151	0.0143785	1223.31	923.75	10476.3	922.008	13387.9	1771.98
													NFYB	ENSG00000120837	3.22637	2.20592e-14	5.23635e-12	15439	1850.79	21166.2	2061.57			INSIG2	ENSG00000125629	2.79142	0.000690336	0.0128959	410.518	234.145	2526.33	257.766	3817.44	481.84
													SLITRK4	ENSG00000179542	3.2263	1.54797e-07	5.83593e-06	1305.93	343.434	5009.16	330.902			ZFP82	ENSG00000181007	2.79088	0.0012631	0.019643	392.383	67.3568	993.084	55.2355	1556.13	298.634
													MATR3	ENSG00000280987	3.22234	0.00313004	0.0280034	432.299	70.8332	282.394	2.6262			VOPP1	ENSG00000154978	2.7903	1.82354e-06	0.000185022	19841.7	2854.64	8725.34	2053.63	19456.6	2035.98
													SRSF8	ENSG00000263465	3.21952	1.14697e-11	1.30213e-09	9004.99	987.909	15078.4	1601.98			NADK2	ENSG00000152620	2.78993	0.00253791	0.0317048	550.655	109.054	3090.02	522.613	5889.28	743.182
													NUDT21	ENSG00000167005	3.219	1.48575e-13	2.8288e-11	60919.1	4604.7	53185.8	7655.38			TUSC3	ENSG00000104723	2.78906	1.91179e-05	0.00100205	8451.07	1308.65	18938.4	2538	22588.5	3380.28
													PPM1H	ENSG00000111110	3.21849	1.68697e-06	4.88661e-05	1903.92	222.695	895.661	73.5337			ZBTB41	ENSG00000177888	2.78865	0.00205315	0.0269862	717.171	153.958	3894.95	436.219	6516	1016.66
													RCHY1	ENSG00000163743	3.21678	4.69759e-13	7.6663e-11	9894.02	892.928	11352.7	1397.14			PPP3CA	ENSG00000138814	2.78449	0.00232144	0.0298062	997.444	955.825	16932.5	1768.95	18324.8	2535.28
													MMD	ENSG00000108960	3.20946	5.61611e-11	5.26416e-09	59904.2	5944.63	105511	11944			UBE2K	ENSG00000078140	2.78318	0.00116953	0.0186052	2355.95	904.505	22670.2	2131.52	19437	3420.23
													OTUD4	ENSG00000164164	3.20934	4.43797e-10	3.24469e-08	2899.7	440.025	6256.3	551.503			PTP4A1	ENSG00000112245	2.7798	0.000630586	0.0122296	7282.17	3977.26	73322.9	6887.45	52136.4	8462.09
													ZBTB44	ENSG00000196323	3.20727	3.21745e-07	1.11601e-05	5028.27	866.097	21367.4	1995.91			OIP5-AS1	ENSG00000247556	2.76971	0.00272234	0.0333157	4073.86	2004.67	58903.8	5202.05	51651.5	9598.91
													AC022417.1	ENSG00000279923	3.20685	0.00446386	0.0367359	127.459	28.9772	250.882	10.5048			MED28	ENSG00000118579	2.76785	2.98108e-07	4.35907e-05	10564.7	1398.45	11143.9	2382.21	14724.3	1567.46
													FUBP3	ENSG00000107164	3.20566	2.00478e-12	2.81872e-10	4815.83	699.747	7061.06	585.643			SH3RF1	ENSG00000154447	2.76336	0.000988701	0.0167028	832.578	160.373	3533.07	742.139	5730.08	581.878
													PCMTD2	ENSG00000203880	3.20128	4.88905e-10	3.54611e-08	20461.4	1673.17	32981.9	4144.15			CALM2	ENSG00000143933	2.76126	0.000354803	0.00836249	33878.5	5959.47	139674	20284.2	157080	22519.8
													PPM1E	ENSG00000175175	3.19951	1.62197e-13	3.05634e-11	9046.95	873.073	10037.7	1208.05			PLEKHB2	ENSG00000115762	2.76076	1.28663e-06	0.000146641	10446	2841.81	22743.1	2656.97	16832.1	1884.15
													NHLH2	ENSG00000177551	3.19685	9.29905e-10	6.31851e-08	3043.09	211.963	2043.42	346.659			PRNP	ENSG00000171867	2.75622	2.66518e-05	0.00121644	5171.87	2165.04	16992.4	1841.18	20346.8	2286.08
													PTBP3	ENSG00000119314	3.18838	4.78744e-13	7.74378e-11	9625.29	1419.35	12375.6	990.079			DDHD2	ENSG00000085788	2.75542	5.10895e-05	0.00199612	3087.96	490.742	5617.87	1188.27	10137.8	1108.71
													NR4A2	ENSG00000153234	3.18658	2.02452e-13	3.66378e-11	8021.96	756.628	8065.8	1013.71			USP6NL	ENSG00000148429	2.75447	0.000403783	0.00898254	1365.1	307.917	5525.31	539.609	6525.52	1136.82
													SNAP25	ENSG00000132639	3.18619	1.94929e-12	2.76195e-10	57537.7	5080.14	30469.4	4587.98			DCP2	ENSG00000172795	2.75354	0.000464681	0.00998865	1124.39	696.02	9304.95	811.537	7664.59	1174.11
													AP001178.3	ENSG00000266456	3.18588	0.00234743	0.0223006	352.106	7.51262	284.818	65.6551			NRAS	ENSG00000213281	2.75354	0.000419268	0.00927742	3176.98	1238.08	23343.2	2954.39	17120.2	2277.2
													PPP3R1	ENSG00000221823	3.18201	2.12822e-12	2.96943e-10	32868	3204.13	46167.1	5509.78			LONRF2	ENSG00000170500	2.75135	0.000347232	0.00825279	2313.08	558.099	8006.89	963.081	12396.3	1848.93
													ZDHHC17	ENSG00000186908	3.18081	1.64026e-14	4.05144e-12	12776.7	1329.2	13215.5	1538.96			HACD2	ENSG00000206527	2.74667	0.000892596	0.0156017	1335.42	400.933	9580.34	1022.57	8710.6	1497.61
													NDFIP1	ENSG00000131507	3.18073	9.61694e-14	1.91064e-11	64232.5	6987.27	88105.7	9816.75			TRAPPC2	ENSG00000196459	2.74651	5.15385e-05	0.00200374	1742.64	372.066	4900.18	668.492	5935.81	830.789
													AC022306.2	ENSG00000275580	3.17208	0.00046246	0.00595877	210.308	33.8068	380.565	31.5144			CELF2	ENSG00000048740	2.74119	0.000978237	0.016644	10910.9	2274.09	69445.4	7953.92	61469.2	10980.2
													AC026585.1	ENSG00000278532	3.17169	0.00401319	0.0337256	336.174	34.3434	104.231	13.131			ZNF677	ENSG00000197928	2.73805	0.00104457	0.0173124	3063.23	327.161	14775.6	2294.4	9696.63	1502.94
													MICU3	ENSG00000155970	3.17023	9.4466e-10	6.3714e-08	5802.05	385.29	6162.97	950.686			MAT2B	ENSG00000038274	2.73311	1.32991e-05	0.000790349	2698.87	753.754	6690.61	1123.12	7506.51	664.75
													L2HGDH	ENSG00000087299	3.16896	2.13185e-05	0.000432474	424.333	97.1274	876.269	44.6455			AC093323.1	ENSG00000170846	2.73127	6.96272e-07	9.34352e-05	4316.21	734.51	4591.4	641.582	6936.42	1008.08
													PHF6	ENSG00000156531	3.16371	1.0076e-13	1.98032e-11	9575.9	926.198	9008.73	1150.28			HMGN3	ENSG00000118418	2.73118	0.00109509	0.01783	1183.74	381.688	7126.84	906.429	9796.42	1435.75
													DNAJB6	ENSG00000105993	3.16064	1.65734e-12	2.4042e-10	40488.5	4324.05	59874.8	6904.29			EPM2AIP1	ENSG00000178567	2.72963	0.0017096	0.0241902	835.875	365.651	8929.42	733.641	6652.77	1373.01
													PKIA	ENSG00000171033	3.15055	2.15404e-10	1.71928e-08	139372	10173.2	177620	25532			CDC42	ENSG00000070831	2.72788	7.95548e-06	0.000575562	47550.9	6058.9	87620.6	15909.2	75950.8	9897.85
													MFAP3	ENSG00000037749	3.14309	7.15057e-10	4.95068e-08	1832.23	252.209	2894.23	283.63			TRUB1	ENSG00000165832	2.72767	0.00471463	0.0487882	331.382	173.203	5079.22	461.712	5344.98	985.878
													ZFAND6	ENSG00000086666	3.13928	4.09338e-14	9.23689e-12	17720	1776.2	17964.1	2276.92			JKAMP	ENSG00000050130	2.72733	0.000153414	0.00450031	657.819	131.506	1936.1	373.902	2229.92	221.386
													GCA	ENSG00000115271	3.1378	2.81269e-07	9.92478e-06	908.147	103.567	818.094	91.9171			HMGN1	ENSG00000205581	2.72639	0.000126401	0.00401394	11201.1	1549.21	23751.3	4369.27	38223.2	5134.79
													PAPD5	ENSG00000121274	3.13583	1.93826e-10	1.57456e-08	5598.11	568.812	8658.46	1058.36			LPIN2	ENSG00000101577	2.7233	9.48485e-05	0.00322098	3754.02	930.165	3615.01	786.044	12781.4	1333.94
													NAB1	ENSG00000138386	3.1352	5.17522e-12	6.52363e-10	15473.5	1213.82	14312.4	2182.38			FAM102B	ENSG00000162636	2.72266	0.0043345	0.0459082	405.572	89.809	3761.43	331.413	3862.85	791.721
													SPOPL	ENSG00000144228	3.13403	5.71107e-07	1.85083e-05	1624.04	244.697	5330.33	551.503			FAM234B	ENSG00000084444	2.72148	1.26003e-06	0.000146537	5153.74	1366.38	10711.5	1215.18	7545.19	970.191
													ZXDB	ENSG00000198455	3.13362	4.16088e-09	2.44114e-07	2288.95	340.214	2260.36	173.329			MAP2K1	ENSG00000169032	2.72119	8.78789e-06	0.000624916	3343.5	490.742	6353.01	848.361	6597.84	1127.94
													EIF1AX	ENSG00000173674	3.13052	4.39801e-10	3.2288e-08	28739.4	2315.5	40901	5643.71			BEX4	ENSG00000102409	2.71921	0.000718143	0.0133072	6787.57	388.103	15299.1	2632.89	17770.4	3027.48
													DNM3	ENSG00000197959	3.13025	1.59743e-07	5.99545e-06	13845.3	824.241	23430.2	3440.33			SRSF10	ENSG00000188529	2.71773	0.0010474	0.0173177	2011.38	891.675	16641.2	1863.85	16901.6	2646.57
													TMC2	ENSG00000149488	3.12544	0.0022902	0.0218478	298.467	10.7323	252.094	55.1503			MTUS1	ENSG00000129422	2.71715	0.00357353	0.0403416	624.845	275.842	3068.02	325.748	8126.5	1192.76
													USP6NL	ENSG00000148429	3.12099	5.03687e-12	6.43081e-10	11759.2	1459.59	18685.3	2043.19			PPP1R9A	ENSG00000158528	2.71712	0.00234542	0.0299292	367.653	362.444	5737.74	497.12	5013.68	829.605
													DEK	ENSG00000124795	3.11551	1.02908e-11	1.1756e-09	37884.6	3049.05	40400.5	5990.37			APP	ENSG00000142192	2.70936	0.000172429	0.00496404	31062.6	8576.76	140551	20702	128698	16636.2
													B3GNT2	ENSG00000170340	3.10812	2.83754e-06	7.61595e-05	1399.93	435.195	7886.42	643.42			CACNB2	ENSG00000165995	2.70462	0.000378058	0.00870256	265.436	73.7717	1073.5	133.132	1121.13	168.111
													FOXP2	ENSG00000128573	3.10783	5.13136e-11	4.88495e-09	4005.41	648.768	5290.34	425.445			RC3H2	ENSG00000056586	2.70388	0.00114694	0.018318	2130.08	914.128	16572.9	1351.15	15611.1	2998.18
													PCDHB14	ENSG00000120327	3.1077	2.44683e-06	6.71518e-05	611.273	135.764	1304.1	84.0385			PPP2CA	ENSG00000113575	2.70275	0.00114006	0.0183014	3343.5	2197.11	38776.6	4570.39	26515.2	3773.62
													CDK17	ENSG00000059758	3.10736	8.42584e-12	1.00005e-09	11643.4	1212.75	7200.44	971.695			SNRK	ENSG00000163788	2.70143	0.000862101	0.0152286	1220.01	490.742	8091.86	743.555	8369.22	1481.04
													REV3L	ENSG00000009413	3.10321	2.20954e-11	2.26887e-09	11185.6	920.832	11546.6	1730.67			IDS	ENSG00000010404	2.69807	0.0012496	0.0195426	28596.2	5013.27	155290	19244.6	158235	28459
													PNMA8A	ENSG00000182013	3.10255	5.68338e-13	9.11236e-11	16224	1436.52	12619.2	1925.01			MSANTD4	ENSG00000170903	2.69762	0.000603879	0.0119059	703.981	275.842	2730.41	277.594	4475.54	663.27
													RAB11A	ENSG00000103769	3.10182	2.21387e-13	3.89088e-11	46679.3	5471.87	63058.7	7313.98			CALM1	ENSG00000198668	2.69512	5.2326e-05	0.00202138	76272.3	8952.04	169006	24306.5	159582	29253.4
													RETREG1	ENSG00000154153	3.10045	4.31584e-09	2.52028e-07	6286.39	430.366	7210.13	1150.28			AC120036.4	ENSG00000255366	2.69136	0.00341998	0.0391932	291.814	44.9045	904.321	82.1451	1722.05	320.832
													ACSL3	ENSG00000123983	3.09802	4.26521e-11	4.12484e-09	10509	1028.69	14396	1885.61			SRD5A1	ENSG00000145545	2.6911	2.13662e-05	0.00108394	13164.6	1542.79	23994.9	3546.4	24672.7	4480.7
													FAM241A	ENSG00000174749	3.09799	9.68379e-08	3.82593e-06	2550.78	184.059	3626.28	543.624			ACSL3	ENSG00000123983	2.68995	0.00159009	0.0232272	1208.47	1286.19	9202.53	880.936	16097.7	1940.09
													ZBTB6	ENSG00000186130	3.0961	7.18764e-07	2.27687e-05	5419.14	471.148	13736.7	1775.31			MAP3K13	ENSG00000073803	2.68972	1.60719e-05	0.000901455	5287.28	551.684	9014.39	1254.84	7690.38	1597.35
													RAB11FIP2	ENSG00000107560	3.09287	1.5211e-09	9.82426e-08	7701.19	638.036	10681.3	1523.2			DNAJB9	ENSG00000128590	2.68953	0.00252216	0.0315852	374.248	144.336	3848.68	414.975	3390.29	617.986
													NPAS3	ENSG00000151322	3.09064	5.3984e-11	5.11254e-09	3330.4	347.727	3765.65	488.474			POLR2M	ENSG00000255529	2.68691	0.0012048	0.0190932	1096.36	227.73	7299.06	978.66	4976.69	867.49
													LSM11	ENSG00000155858	3.08586	3.20398e-12	4.30606e-10	14745.4	1422.57	16977.6	2318.94			NUDT10	ENSG00000122824	2.68628	0.000316762	0.00773273	3205.01	221.315	6304.46	1232.18	6791.79	1075.26
													ZNF25	ENSG00000175395	3.08013	6.42535e-14	1.36561e-11	15350.9	1822.35	17129.1	2019.55			CCSAP	ENSG00000154429	2.68521	0.00291491	0.0350463	1424.45	747.339	18134.2	1862.43	16975.6	3067.73
													FSD1L	ENSG00000106701	3.07889	2.35764e-11	2.398e-09	11515.9	1382.86	18240.5	2142.98			TUSC1	ENSG00000198680	2.68163	9.94388e-06	0.000651442	6761.19	538.854	2673.51	672.74	4052.32	887.615
													KBTBD7	ENSG00000120696	3.07808	4.05095e-08	1.80154e-06	2296.39	386.9	6136.31	614.532			DGKE	ENSG00000153933	2.68066	0.00019002	0.00539578	591.872	192.448	1882.99	219.526	2571.87	372.923
													MAPK6	ENSG00000069956	3.07609	1.27054e-14	3.22542e-12	42280.9	5242.73	43731	4955.65			AGO4	ENSG00000134698	2.68018	2.2907e-05	0.0011211	7280.52	1199.59	7889.29	1358.23	16986.8	2455.96
													AC005261.1	ENSG00000268205	3.07529	9.67751e-09	5.08292e-07	1808.33	358.996	3129.36	223.227			SYT17	ENSG00000103528	2.67781	1.92484e-06	0.000186217	1328.83	243.767	1078.05	158.625	1564.53	219.314
													TRIB2	ENSG00000071575	3.07477	1.17013e-12	1.76758e-10	15086.9	1351.2	11799.9	1843.6			ZNF84	ENSG00000198040	2.67435	0.0047485	0.0490003	1665.16	253.39	4909.28	397.979	11677.7	2203.8
													AC124016.2	ENSG00000273156	3.06879	5.89651e-05	0.00103333	404.683	104.64	852.029	42.0193			TADA1	ENSG00000152382	2.67014	0.000424411	0.00933723	1825.08	179.618	5169.5	971.579	4144.81	596.085
													FEM1B	ENSG00000169018	3.0679	4.05262e-09	2.38948e-07	12056	1212.21	21928.5	2846.8			PIK3R1	ENSG00000145675	2.66586	0.00395583	0.0434201	1299.15	551.684	9561.38	688.32	14700.8	2784.49
													ERBB4	ENSG00000178568	3.06601	4.75453e-09	2.72424e-07	5481.28	797.411	4107.44	341.406			RTN4	ENSG00000115310	2.66248	0.00129311	0.0198866	14788.6	4795.16	82352.4	9793.68	114534	18841.5
													SUMO3	ENSG00000184900	3.05909	1.72044e-13	3.2088e-11	43906.5	4932.57	52200.4	6602.28			RNF138	ENSG00000134758	2.66226	0.00430099	0.0457014	466.573	99.4314	3514.11	590.595	4829.26	698.786
													SP4	ENSG00000105866	3.05826	1.12252e-12	1.70979e-10	14514.4	1617.9	10526.1	1386.64			MAGEH1	ENSG00000187601	2.66169	4.84179e-05	0.00192745	6883.19	535.647	9474.89	1862.43	10377.7	1822.59
													ZMYND11	ENSG00000015171	3.05624	8.488e-14	1.70488e-11	43558.1	4786.07	47735.5	6192.59			CREB1	ENSG00000118260	2.66053	0.00172626	0.0243845	1414.56	766.584	11414.8	777.546	11478.7	2297.62
													NCEH1	ENSG00000144959	3.05238	1.52693e-06	4.47981e-05	661.726	116.982	1499.23	144.441			RCAN3	ENSG00000117602	2.66021	0.000230239	0.00604286	712.225	253.39	3454.93	439.052	2861.68	417.91
													TMEM155	ENSG00000164112	3.05192	0.000236985	0.00340536	355.824	31.6603	900.509	123.432			CAMSAP2	ENSG00000118200	2.65842	0.00327476	0.038	1292.56	772.999	7659.42	542.441	14836.4	2449.75
													AL356599.1	ENSG00000235652	3.05124	4.92475e-07	1.62775e-05	1063.75	104.64	776.886	118.179			RCN2	ENSG00000117906	2.65599	8.77659e-05	0.00304137	3839.75	696.02	9985.47	1848.27	11667	1497.61
													SLC7A14	ENSG00000013293	3.04928	8.54525e-06	0.000198211	853.977	60.6375	580.544	115.553			ZNF429	ENSG00000197013	2.65446	6.36869e-06	0.000486123	2619.73	269.427	1653.12	286.092	2455.27	509.365
													UGCG	ENSG00000148154	3.04922	1.47884e-08	7.22735e-07	7929.56	712.089	13518.5	1885.61			FAM160B1	ENSG00000151553	2.65239	0.0011232	0.018181	433.6	186.033	2353.36	263.431	3235.57	505.814
													FRRS1L	ENSG00000260230	3.04527	3.85013e-06	9.91165e-05	7154.18	789.898	25290.6	3146.19			PITHD1	ENSG00000057757	2.65121	1.91593e-06	0.000186217	12124.3	1603.73	17287.6	3261.73	16308.5	2410.09
													AC008555.8	ENSG00000280106	3.04371	5.20443e-06	0.000129012	1031.36	88.0049	2034.93	288.882			SKA2	ENSG00000182628	2.65018	0.00425882	0.0453692	1135.93	692.812	17845.9	2242	16815.2	2765.25
													BAG4	ENSG00000156735	3.04299	5.69295e-10	4.09669e-08	3807.84	370.265	4700.1	667.056			CDK19	ENSG00000155111	2.6488	0.00214057	0.0278412	1950.37	333.576	9309.5	1233.59	12589.7	2231.91
													DLX6-AS1	ENSG00000231764	3.04044	1.48647e-10	1.22386e-08	22226.2	2380.43	11448.5	1709.66			SMIM8	ENSG00000111850	2.64798	0.0028663	0.0347633	666.062	137.921	5189.99	672.74	4422.29	826.054
													U2SURP	ENSG00000163714	3.03878	5.36347e-10	3.87484e-08	6990.07	896.684	12666.5	1499.56			EAF1	ENSG00000144597	2.64661	0.000213863	0.00574201	3224.8	368.858	8899.83	1525.35	5718.31	952.433
													KBTBD6	ENSG00000165572	3.03835	8.73241e-10	5.97794e-08	6342.16	988.982	13367	1412.9			TSPYL1	ENSG00000189241	2.646	6.60378e-06	0.000499486	7268.98	1882.78	14004.8	2600.32	17102.2	1648.56
													GPATCH2	ENSG00000092978	3.03759	2.99052e-09	1.80996e-07	1943.22	201.767	2104.02	294.135			SRGAP1	ENSG00000196935	2.64465	0.000370566	0.00858805	4423.38	702.435	16462.9	2124.44	13615.5	2686.52
													PRKCE	ENSG00000171132	3.03468	1.03702e-10	9.20129e-09	9438.35	764.14	8609.98	1444.41			SCGN	ENSG00000079689	2.64374	1.47336e-05	0.000833903	2369.14	182.826	1527.18	434.803	2368.38	381.21
													ATP6V1C1	ENSG00000155097	3.03215	1.4302e-08	7.08433e-07	6921.03	424.463	6181.15	1184.42			CDKN2D	ENSG00000129355	2.6411	2.39534e-05	0.00115198	37386.9	3922.73	11284.3	3227.74	19082.2	3710.88
													VSTM2A	ENSG00000170419	3.03201	6.66855e-11	6.18719e-09	12731	1153.72	6943.49	1252.7			MKL2	ENSG00000186260	2.64019	0.000665441	0.0125829	517.682	195.655	2235.77	283.259	3189.05	471.777
													CHM	ENSG00000188419	3.03001	4.50088e-07	1.49576e-05	1451.97	314.993	4816.45	454.333			DAAM1	ENSG00000100592	2.6384	0.00449574	0.047228	2502.68	449.045	9520.41	815.786	18775	3677.43
													ATP1B1	ENSG00000143153	3.02188	2.0687e-10	1.66571e-08	45942.7	3396.24	42780.8	7534.58			UMAD1	ENSG00000219545	2.63104	0.00464851	0.048224	74.1901	166.788	1484.7	141.63	1104.87	122.532
													VAPA	ENSG00000101558	3.01732	6.73824e-10	4.71883e-08	27960.3	2245.74	33072.8	5299.68			ARL15	ENSG00000185305	2.62981	0.00437985	0.0462441	486.357	253.39	5662.63	553.772	6288.41	1199.27
													CCSAP	ENSG00000154429	3.01676	2.51409e-11	2.53882e-09	18536.8	2736.2	32325	3550.63			MAMLD1	ENSG00000013619	2.62869	2.14747e-07	3.57338e-05	6220.43	1116.2	7544.1	1107.54	5674.59	920.764
													HPRT1	ENSG00000165704	3.01588	4.74509e-08	2.04554e-06	2328.25	283.87	4582.54	575.139			ZNF451	ENSG00000112200	2.62666	1.42456e-06	0.000160167	3135.77	724.887	4412.36	640.166	5817.53	798.824
													PDZRN4	ENSG00000165966	3.01508	0.000111977	0.00178908	1736.63	227.525	540.548	49.8979			FAM3C	ENSG00000196937	2.62633	0.0040117	0.0439176	816.091	1196.38	14196	1450.29	16653.2	2480.23
													PELI1	ENSG00000197329	3.01311	5.88196e-10	4.19944e-08	14982.8	1373.74	20096	2978.12			STX12	ENSG00000117758	2.62271	0.00293036	0.0351305	3000.58	500.365	23305.2	3400.53	12869.4	2457.15
													EEA1	ENSG00000102189	3.01178	2.37561e-07	8.514e-06	1821.6	217.329	3854.13	491.1			EBLN3P	ENSG00000281649	2.62155	0.00366526	0.041043	783.117	702.435	12155.2	1219.43	11373.8	2026.51
													METTL15	ENSG00000169519	3.00883	9.42924e-05	0.00154433	503.995	98.7372	592.663	34.1406			ETNK1	ENSG00000139163	2.61686	0.00288117	0.0348127	1124.39	593.381	9821.6	838.447	11477.5	2220.67
													ZNF826P	ENSG00000231205	3.00403	1.46197e-11	1.58117e-09	4945.95	747.505	6703.52	703.823			RNMT	ENSG00000101654	2.61571	0.000227376	0.00598662	2083.92	609.418	9910.36	1065.05	5848.36	1234.2
													SRP9P1	ENSG00000180581	3.00373	0.00341363	0.029911	198.624	15.5618	248.458	42.0193			NAB1	ENSG00000138386	2.6148	0.0016564	0.0237701	784.766	663.945	9147.15	1093.38	7151.11	1030.57
													TGFA	ENSG00000163235	3.00341	0.000922492	0.0104082	178.443	32.7335	781.734	89.2909			LINC01018	ENSG00000250056	2.61437	0.000988536	0.0167028	794.658	41.697	1488.49	314.418	1446.82	249.503
													ST18	ENSG00000147488	3.00323	6.62863e-10	4.65993e-08	11302.4	1030.3	5377.6	1050.48			HS2ST1	ENSG00000153936	2.60952	0.00124951	0.0195426	476.465	304.709	3850.19	465.961	3908.81	577.142
													CGGBP1	ENSG00000163320	2.99965	1.26328e-12	1.87725e-10	60351.4	6563.34	70032.5	9743.22			CTDSPL2	ENSG00000137770	2.60261	0.000794515	0.0143191	1223.31	692.812	6305.21	392.314	6365.2	1200.75
													ZBTB41	ENSG00000177888	2.99906	1.35826e-08	6.76466e-07	3855.64	738.383	9905.6	984.826			ULK2	ENSG00000083290	2.602	0.00364275	0.040901	2952.76	718.472	19889	2989.8	27402.6	4564.16
													PLCB1	ENSG00000182621	2.99849	2.28105e-12	3.15856e-10	9570.06	1006.69	8153.06	1213.31			RALGPS1	ENSG00000136828	2.60113	0.0012812	0.0197765	3638.61	394.518	9206.33	1582	14734.4	2564.58
													AC007388.1	ENSG00000231312	2.99823	2.79877e-05	0.000550064	723.862	76.736	418.137	65.6551			SRSF8	ENSG00000263465	2.59139	0.000786317	0.0142676	1694.83	776.207	8911.21	1154.28	11632.8	1757.18
													MORF4L1P1	ENSG00000218283	2.99316	5.12137e-07	1.6836e-05	2362.24	138.447	1953.73	409.688			FNIP2	ENSG00000052795	2.59003	0.00458489	0.0476564	758.387	202.07	6004.03	563.686	6351.19	1408.52
													AC135983.2	ENSG00000223509	2.99005	0.00294287	0.0268144	114.713	23.6111	518.732	57.7765			DIRAS1	ENSG00000176490	2.58356	0.000170859	0.00495312	69905.2	10199.7	23124.7	5532.05	26036	4135.6
													EAF1	ENSG00000144597	2.9897	7.01908e-12	8.54867e-10	7532.84	840.34	5836.95	843.011			ATL2	ENSG00000119787	2.58199	0.000202114	0.00562405	947.984	526.024	3674.19	375.318	4079.78	552.281
													AC092747.4	ENSG00000275764	2.98853	3.62157e-06	9.37607e-05	1509.33	364.362	2200.98	97.1695			DCBLD1	ENSG00000164465	2.57855	7.00601e-05	0.00252338	1398.07	224.523	971.842	89.2266	963.609	244.176
													MAP2K4	ENSG00000065559	2.98764	2.04722e-09	1.27276e-07	5791.43	742.676	10457.1	1310.48			RMND5A	ENSG00000153561	2.57843	0.000448054	0.00973318	1421.15	490.742	6467.57	831.366	6753.67	1126.76
													NA	ENSG00000261353	2.98669	0.00334211	0.0293829	224.647	10.7323	666.595	105.048			MRFAP1L1	ENSG00000178988	2.57548	0.000506165	0.0105282	6090.18	862.808	16949.2	3339.63	20821	3152.38
													RNF141	ENSG00000110315	2.98434	5.90467e-10	4.19944e-08	15105.5	1910.89	26683.2	3374.67			HPRT1	ENSG00000165704	2.57219	0.000138375	0.00418647	1109.55	246.975	2617.37	511.283	3689.07	486.28
													TAF1A-AS1	ENSG00000225265	2.98423	3.0526e-06	8.10979e-05	779.094	154.009	1089.58	78.7861			MGAT4A	ENSG00000071073	2.57133	0.000391558	0.00884499	608.359	179.618	1971.75	363.988	2763.58	353.389
													ZNF365	ENSG00000138311	2.98093	1.54212e-06	4.51712e-05	1361.16	95.5176	1404.7	259.994			FAM199X	ENSG00000123575	2.57121	0.000636196	0.0122495	1297.5	756.962	7990.95	875.271	7818.75	1244.85
													LPIN2	ENSG00000101577	2.97856	1.80424e-11	1.90624e-09	6917.32	700.82	6257.51	974.322			YWHAQ	ENSG00000134308	2.56726	0.00292672	0.0351305	14997.9	5757.4	158950	22242.9	99812.3	18187.4
													FOXJ3	ENSG00000198815	2.97551	1.18232e-11	1.33398e-09	14069.9	1693.02	18733.7	2481.76			FRMD3	ENSG00000172159	2.56381	0.00421167	0.0452932	631.44	166.788	4432.84	634.5	5640.95	1006
													DNAJB9	ENSG00000128590	2.97319	1.31444e-09	8.64221e-08	3336.78	581.155	3924.43	338.78			TSNAX	ENSG00000116918	2.56368	0.000530652	0.0109085	506.141	266.22	2203.9	284.675	2896.43	396.304
													ATL2	ENSG00000119787	2.97229	2.58224e-10	2.0344e-08	3218.34	367.045	3575.37	501.605			ACTR10	ENSG00000131966	2.56304	7.30606e-05	0.00259771	5684.61	567.721	5647.46	1419.13	10411.9	1688.22
													ATF2	ENSG00000115966	2.97046	2.00612e-11	2.0834e-09	44086	3774.55	35718.6	6413.19			PPP1CB	ENSG00000213639	2.56292	0.00316221	0.0371027	4589.89	2113.72	53282.1	6842.12	36341.4	6985.79
													SEMA3E	ENSG00000170381	2.97001	1.25859e-06	3.74665e-05	3243.31	747.505	13351.3	1373.5			FAM49A	ENSG00000197872	2.56187	0.00318432	0.0371579	4235.43	1119.41	36681.9	3536.49	22669.2	6109.42
													H3F3B	ENSG00000132475	2.96994	9.58268e-12	1.11562e-09	128730	11292	107210	18827.3			HNRNPH2	ENSG00000126945	2.56093	0.000632071	0.0122298	3213.25	744.132	12179.5	2515.34	9039.65	880.216
													CSRNP3	ENSG00000178662	2.9699	2.66796e-13	4.47385e-11	17530.4	2302.62	18719.2	2324.19			KBTBD2	ENSG00000170852	2.55893	0.000127905	0.00404628	1994.89	410.556	2973.18	565.102	6119.12	902.71
													ANKRD12	ENSG00000101745	2.96907	1.12225e-08	5.74582e-07	16270.2	2159.34	35205.9	4419.9			ZNF529	ENSG00000186020	2.55824	0.000620438	0.0121746	1783.86	250.182	4156.69	569.351	5612.37	1137.41
													FBXO30	ENSG00000118496	2.96886	2.03968e-10	1.64961e-08	10158.5	1044.25	12981.6	1917.13			NSD3	ENSG00000147548	2.55466	0.00102472	0.0170856	4141.45	1292.61	24122.3	2268.91	17669.5	4253.1
													RPS6KA5	ENSG00000100784	2.96708	6.2052e-07	1.9933e-05	1129.61	303.724	2707.59	183.834			PLEKHA8	ENSG00000106086	2.55303	0.00186921	0.0255366	717.171	266.22	2319.98	215.277	4346.61	773.667
													PDS5B	ENSG00000083642	2.96592	5.20903e-06	0.000129012	4798.84	564.519	16023.7	2106.22			DNAJA1	ENSG00000086061	2.55207	0.000439548	0.00959854	9277.06	2687.86	31092.9	4832.4	44753.7	6991.12
													IMPACT	ENSG00000154059	2.96465	3.72799e-10	2.82739e-08	5279.47	487.783	5089.15	845.638			GABRA3	ENSG00000011677	2.55179	4.19934e-05	0.00172111	2786.25	519.609	4635.41	770.465	6732.37	1120.25
													RABGGTB	ENSG00000137955	2.96087	1.89163e-09	1.18408e-07	7517.44	1160.16	15290.5	1772.69			MORF4L1P1	ENSG00000218283	2.54692	0.00359527	0.040532	222.57	221.315	3357.07	393.73	1919.93	325.272
													AC093297.2	ENSG00000272335	2.95563	6.02999e-08	2.51635e-06	2163.62	179.23	2100.38	375.547			FBXW11	ENSG00000072803	2.54627	1.02802e-05	0.000652908	14600.6	2120.13	22211.3	4607.21	17452	2561.03
													TMEM68	ENSG00000167904	2.95346	6.07713e-09	3.37622e-07	2087.14	295.675	3317.22	404.435			ATRX	ENSG00000085224	2.54623	0.00115638	0.0184311	1831.67	1263.74	12901	1390.8	14020.8	2266.54
													CASP3	ENSG00000164305	2.95317	1.46961e-08	7.20148e-07	3529.56	763.067	8864.5	837.759			KRAS	ENSG00000133703	2.53773	0.00228728	0.0294584	873.794	1068.09	10471.8	934.755	8541.87	1421.55
													HACD2	ENSG00000206527	2.94831	8.66268e-09	4.65695e-07	9539.26	1800.34	24019.2	2550.04			RSBN1	ENSG00000081019	2.53773	0.000320852	0.00778181	1068.34	394.518	3177.26	400.812	4633.62	731.639
													STAM	ENSG00000136738	2.94763	1.66281e-09	1.05531e-07	2803.57	363.825	2247.03	288.882			PCDH8	ENSG00000136099	2.53717	0.000222356	0.00589173	5152.09	866.016	1501.39	396.563	4943.05	736.375
													TRAPPC6B	ENSG00000182400	2.94687	9.27765e-12	1.08703e-09	9959.34	1034.06	8036.71	1302.6			CPEB2	ENSG00000137449	2.53632	0.000406706	0.00902345	2510.92	558.099	1714.57	392.314	6656.7	923.724
													SHC4	ENSG00000185634	2.94687	7.21857e-05	0.00123194	586.312	43.4659	573.272	110.301			PAFAH1B2	ENSG00000168092	2.53587	0.000116018	0.00377057	15050.7	3428.78	45103	6768.48	19989.7	3621.79
													GPM6B	ENSG00000046653	2.94312	2.93264e-12	4.00021e-10	31959.3	4771.05	46350.2	5412.61			RNF144A	ENSG00000151692	2.52955	0.000273034	0.0069047	4283.24	673.568	10686.5	2200.92	12117.7	1813.71
													SLC39A6	ENSG00000141424	2.93826	7.2798e-13	1.15705e-10	26747.8	3074.27	26383.8	3860.52			ENC1	ENSG00000171617	2.52788	6.55228e-05	0.00239101	68601.1	6183.99	78002.3	22122.5	86121.1	12043.6
													AC104083.1	ENSG00000260244	2.93355	0.000121211	0.00191818	454.604	77.2726	472.676	42.0193			RCOR3	ENSG00000117625	2.52301	0.0043217	0.0458629	535.817	449.045	8103.99	866.773	5651.04	1168.49
													TRIM37	ENSG00000108395	2.93037	4.04681e-11	3.97675e-09	12114.5	1212.75	7926.42	1418.15			BEX2	ENSG00000133134	2.52101	5.96601e-05	0.00223453	9596.9	683.19	7736.04	1981.4	10292.5	2143.42
													MYT1L	ENSG00000186487	2.9303	1.31731e-12	1.94176e-10	43442.9	4747.97	32516.5	5218.27			SYT6	ENSG00000134207	2.52032	1.5434e-06	0.000166823	6762.84	936.58	5694.49	968.746	6767.69	1442.56
													RWDD4	ENSG00000182552	2.92901	2.55051e-08	1.1716e-06	2119.01	358.459	4314.69	488.474			HIPK1	ENSG00000163349	2.51709	2.54174e-05	0.00120155	4233.78	1148.27	7698.11	1586.25	7888.82	729.863
													HSDL1	ENSG00000103160	2.92872	4.54889e-08	1.96595e-06	36083.2	2592.39	46106.5	8209.51			NLK	ENSG00000087095	2.51324	0.00348216	0.0397003	390.734	490.742	3190.92	393.73	5564.16	716.841
													UBE2V2	ENSG00000169139	2.92212	1.52106e-09	9.82426e-08	18699.3	2004.8	27780	4133.64			RNF146	ENSG00000118518	2.51201	0.00317633	0.0371167	1778.91	542.062	15571.5	2253.33	9498.2	1909.01
													ISCA1	ENSG00000135070	2.92123	4.73073e-10	3.44495e-08	21943.7	2156.12	27262.5	4346.37			CMAS	ENSG00000111726	2.50906	0.000496385	0.0103795	4738.27	564.514	9137.29	2271.74	13534.3	1975.31
													HSBP1	ENSG00000230989	2.92047	1.56252e-11	1.67016e-09	54864.3	6517.19	70988.7	10110.9			PAWR	ENSG00000177425	2.50852	0.00122796	0.0194233	511.087	535.647	2953.46	264.847	2333.63	221.978
													AC016717.2	ENSG00000273301	2.91777	1.64734e-09	1.04913e-07	4011.25	565.056	6583.53	840.385			ARMC8	ENSG00000114098	2.5034	0.000477661	0.0101381	1330.48	484.327	4548.92	487.206	5508.1	1034.12
													TNPO1	ENSG00000083312	2.91754	1.0389e-08	5.39461e-07	24618.2	2707.22	42933.6	6239.86			PHF7	ENSG00000010318	2.5022	0.000207881	0.00572433	740.252	105.846	1127.37	191.2	429.953	108.029
													TAB3	ENSG00000157625	2.91639	1.76947e-12	2.54664e-10	10938.1	1461.74	11475.1	1507.44			HSP90AA1	ENSG00000080824	2.49299	0.001558	0.0229833	26012.7	12576.5	130338	18910.4	201316	32045.6
													REEP1	ENSG00000068615	2.91634	4.38546e-10	3.2288e-08	55382.1	5312.49	67643.6	10990.7			PHF20L1	ENSG00000129292	2.49187	0.00306007	0.0362801	901.822	686.398	9389.16	827.117	7568.17	1659.21
													AC120036.4	ENSG00000255366	2.91616	4.65346e-05	0.000844647	1487.02	307.481	1293.19	55.1503			PNMA8C	ENSG00000277531	2.49146	0.000396435	0.00889152	598.467	288.672	1806.37	198.281	2447.42	375.291
													GNG2	ENSG00000186469	2.91364	1.75934e-11	1.8696e-09	178953	18131.2	188638	30658.3			GDA	ENSG00000119125	2.49035	0.00141795	0.0214188	420.41	420.178	1659.95	157.209	2132.39	176.102
													SELENOI	ENSG00000138018	2.91075	2.29014e-09	1.41416e-07	10938.1	1320.61	17910.8	2521.16			CDC42SE2	ENSG00000158985	2.48178	0.00254835	0.0317875	2656	962.24	22320.5	3237.65	11876.1	2395.59
													AC125257.1	ENSG00000259623	2.90854	1.42293e-06	4.20166e-05	1128.54	147.569	2237.33	304.64			GPR37	ENSG00000170775	2.47749	0.00339852	0.0390009	921.606	64.1493	880.044	151.544	2221.51	501.966
													SNX10	ENSG00000086300	2.90743	5.5771e-07	1.81063e-05	2233.19	233.428	4086.83	614.532			TIPRL	ENSG00000143155	2.47726	0.00348332	0.0397003	938.092	343.199	7754.25	1074.97	6562.52	1318.55
													FBXL17	ENSG00000145743	2.90683	1.56143e-09	1.00492e-07	4807.87	640.719	7628.27	1021.59			ZNF826P	ENSG00000231205	2.47703	0.000211222	0.00572433	1557.99	160.373	2910.22	529.695	2039.89	475.033
													TCF7L2	ENSG00000148737	2.9021	8.79119e-07	2.72974e-05	918.768	172.79	1273.8	118.179			HPCAL1	ENSG00000115756	2.47135	0.000261801	0.00666112	57927.6	6395.69	17427.9	7639.5	22404.6	3594.56
													STX7	ENSG00000079950	2.90178	1.3725e-10	1.15076e-08	66755.7	6101.85	66272.9	11705			CD83	ENSG00000112149	2.46351	5.85278e-05	0.0022034	2515.87	279.049	1229.79	270.512	2062.31	500.19
													MEF2A	ENSG00000068305	2.90014	1.4094e-07	5.37807e-06	2210.35	619.254	5803.01	451.707			CD47	ENSG00000196776	2.46186	0.00309678	0.0364946	1955.32	1180.35	21282.7	2392.12	12454.6	2904.06
													SARAF	ENSG00000133872	2.90006	1.25979e-11	1.38713e-09	75533.4	10301.4	107410	14210.4			TMEM35A	ENSG00000126950	2.45568	0.000294591	0.0073383	17334.1	1667.88	24524.4	7159.37	22753.3	2948.75
													FAM126A	ENSG00000122591	2.89967	2.56366e-11	2.57465e-09	9322.05	1576.04	13810.6	1523.2			ARL8B	ENSG00000134108	2.45325	0.00311877	0.0367018	1017.23	689.605	10855.7	1484.28	7729.06	1403.79
													CAVIN4	ENSG00000170681	2.89738	1.7866e-08	8.57098e-07	1556.06	245.233	2091.9	244.237			GLS	ENSG00000115419	2.45018	0.00135776	0.0207628	1328.83	1170.72	8801.96	1107.54	10029.6	1410.6
													FGD5-AS1	ENSG00000225733	2.89246	2.093e-08	9.88523e-07	31028.3	5023.79	73987.2	9123.43			MAGEF1	ENSG00000177383	2.44925	1.02274e-05	0.000652908	11311.5	1379.21	5834.85	1984.23	9557.61	1525.14
													GMFB	ENSG00000197045	2.8873	3.45555e-11	3.43264e-09	25600.2	2984.66	31304.5	4711.41			NFIB	ENSG00000147862	2.44916	0.00425242	0.0453692	3275.9	763.377	20675	2907.65	20567.1	4477.44
													NR4A3	ENSG00000119508	2.88723	1.37531e-08	6.83098e-07	2073.87	422.316	3420.24	317.771			PPP4R3B	ENSG00000275052	2.44892	0.00321437	0.0373513	1848.16	696.02	7990.95	739.306	11995.5	2560.14
													RCAN3	ENSG00000117602	2.88642	2.10678e-08	9.92465e-07	3848.21	425.536	2024.02	367.669			FUBP1	ENSG00000162613	2.44683	0.000804288	0.0144217	2664.25	1651.84	15452.4	2453.02	13726.5	1735.57
													CDH13	ENSG00000140945	2.88106	3.8505e-09	2.28505e-07	4567.29	470.612	2665.17	512.11			ITM2B	ENSG00000136156	2.44381	0.00101012	0.0168759	4942.71	2315.79	28772.1	4809.74	24788.1	3625.93
													ZNF677	ENSG00000197928	2.8786	4.75955e-11	4.57869e-09	10951.9	1263.73	12311.4	1904			PUM2	ENSG00000055917	2.44349	0.000634698	0.0122495	4154.64	1481.85	8792.1	1460.2	19064.2	2940.47
													AC107068.1	ENSG00000259959	2.87852	0.000342355	0.00463866	2098.3	41.856	1123.52	401.809			PRDX3	ENSG00000165672	2.44314	7.73585e-05	0.00271571	5344.98	1254.12	12361.6	2564.91	11052.1	1468.31
													GABPB2	ENSG00000143458	2.87449	3.10471e-05	0.000601143	540.108	67.0769	856.877	126.058			NGRN	ENSG00000182768	2.43053	3.8583e-05	0.00159707	15352.4	2556.35	25860.4	5750.16	27427.3	4423.28
													PRNP	ENSG00000171867	2.87394	6.65053e-09	3.6614e-07	10216.9	1644.73	21255.9	2652.47			MTX2	ENSG00000128654	2.42702	6.42905e-05	0.0023668	2998.93	352.821	3902.54	958.832	4261.97	760.644
													MTPN	ENSG00000105887	2.87358	5.0664e-12	6.43081e-10	74581.2	7881.27	62908.4	10883			STMN1	ENSG00000117632	2.427	0.00380551	0.0421035	51700.6	7175.1	206402	39101.1	252522	48671.8
													RSBN1	ENSG00000081019	2.87049	1.91643e-07	7.01973e-06	3353.24	985.763	7256.19	459.586			ATP6V0C	ENSG00000185883	2.42597	0.000208858	0.00572433	41919	4926.67	14196	5646.77	16565.2	2952.6
													EIF4E	ENSG00000151247	2.86836	7.92133e-11	7.13232e-09	20023.3	2283.3	23939.2	3742.34			GTF2A1	ENSG00000165417	2.42347	0.00164973	0.0237701	1119.45	452.253	7129.12	1087.72	5217.17	968.119
													PEG3	ENSG00000198300	2.86711	1.16842e-10	1.02128e-08	5900.83	942.297	5943.6	677.561			CHST1	ENSG00000175264	2.42221	0.000133183	0.00411683	11027.9	1748.07	4179.45	851.194	8151.16	1758.95
													PANK3	ENSG00000120137	2.86566	8.02488e-12	9.64992e-10	26790.3	3820.17	35547.7	4735.05			ATE1	ENSG00000107669	2.42059	0.00201571	0.026701	420.41	173.203	1920.92	181.286	2007.38	454.907
													GPRIN3	ENSG00000185477	2.86491	7.4675e-09	4.07436e-07	7012.38	569.349	4292.87	987.453			PAPOLG	ENSG00000115421	2.41151	0.0040478	0.0441385	336.328	141.128	1841.27	223.775	2408.18	493.975
													CNST	ENSG00000162852	2.8611	8.45487e-09	4.55864e-07	3422.81	435.195	2233.7	341.406			SHROOM2	ENSG00000146950	2.41129	0.000653816	0.0124765	1581.07	644.7	5350.82	798.791	7366.37	1242.19
													NKRF	ENSG00000186416	2.85803	2.93693e-06	7.84812e-05	767.942	181.913	1774.35	168.077			SH3GL2	ENSG00000107295	2.41045	0.00053382	0.0109085	3068.17	756.962	11406.4	1771.79	8595.69	1807.79
													B3GALNT1	ENSG00000169255	2.8556	1.20469e-11	1.34551e-09	16113	1849.71	12413.2	2093.08			MYCN	ENSG00000134323	2.4074	0.000791076	0.0143082	9209.46	866.016	2379.91	692.569	6669.03	1879.71
													ARHGAP12	ENSG00000165322	2.85555	1.06042e-08	5.45984e-07	2225.76	255.966	1950.09	323.023			FBXL17	ENSG00000145743	2.40641	0.00301786	0.0359208	685.846	298.294	3675.7	324.332	3875.18	927.867
													BRMS1L	ENSG00000100916	2.85541	1.05175e-08	5.43257e-07	4066.48	422.853	4997.04	835.133			RNGTT	ENSG00000111880	2.40395	0.00282602	0.034375	435.248	173.203	2269.15	477.292	2986.12	422.646
													DLX1	ENSG00000144355	2.85533	1.17337e-10	1.02128e-08	7023.53	773.799	5457.59	953.312			TMEM268	ENSG00000157693	2.40266	0.000103865	0.00344287	2684.03	590.174	2090.11	229.44	2813.47	615.619
													PPP1R26-AS1	ENSG00000225361	2.85435	0.00272787	0.0252197	185.347	66.5403	465.404	21.0096			GALC	ENSG00000054983	2.40158	0.00166401	0.0237701	542.412	150.751	1880.72	280.427	2426.68	483.32
													ZNF529	ENSG00000186020	2.848	1.92336e-09	1.19983e-07	5545.01	843.023	9331.12	1226.44			LINC00205	ENSG00000223768	2.39974	0.00015306	0.00450031	3003.87	516.402	1054.54	355.49	2845.98	437.444
													PPP3CA	ENSG00000138814	2.84758	2.3072e-12	3.17075e-10	17326.5	2450.72	17593.3	2400.35			RTN1	ENSG00000139970	2.39745	0.00193514	0.0260103	87297	9622.4	218517	60488.6	257565	36815.5
													MAPK1	ENSG00000100030	2.84601	5.50467e-11	5.18631e-09	22358.5	2902.02	29387.1	4299.1			CYP26A1	ENSG00000095596	2.39473	3.50416e-05	0.00148748	2319.68	314.332	2097.69	327.164	2308.96	633.377
													FAR1	ENSG00000197601	2.84367	9.69145e-08	3.82593e-06	2578.39	565.056	6427.19	690.692			LSM14B	ENSG00000149657	2.39142	4.83915e-05	0.00192745	21401.4	2136.17	11147	4328.2	14783.2	2555.11
													RNGTT	ENSG00000111880	2.84334	1.85631e-05	0.000384629	1402.05	110.006	2474.88	435.95			NT5DC3	ENSG00000111696	2.39023	0.000334555	0.0080216	1689.89	275.842	514.371	196.865	1256.78	189.125
													ITSN1	ENSG00000205726	2.84065	3.70174e-10	2.81919e-08	21422.2	2232.32	11887.2	2418.73			JPT1	ENSG00000189159	2.38433	2.20562e-05	0.00109885	92879.4	14391.9	112697	24817.7	69056.4	13391.5
													ETNK1	ENSG00000139163	2.84043	2.24562e-10	1.77686e-08	12008.2	1512.18	15886.8	2387.22			LETMD1	ENSG00000050426	2.38023	5.83589e-06	0.000453782	14603.9	2703.89	13385	2934.56	10927.1	1838.57
													PIP5K1B	ENSG00000107242	2.83531	0.000588494	0.00727774	439.734	71.9065	332.085	34.1406			WDR37	ENSG00000047056	2.37729	1.87242e-05	0.00100205	2685.68	423.385	2605.99	485.789	3407.67	761.532
													BCL11B	ENSG00000127152	2.83393	1.2426e-08	6.2568e-07	6511.57	1404.32	15141.4	1633.5			VHL	ENSG00000134086	2.37653	5.65735e-06	0.000444048	24520.6	3521.8	18132.7	4710.6	16864.6	3229.04
													PPM1A	ENSG00000100614	2.83389	2.76514e-10	2.16915e-08	16896.8	1718.24	16901.2	3028.01			TIMM17A	ENSG00000134375	2.37364	0.000458731	0.00988767	2985.74	628.663	8748.1	1671.23	7724.01	1451.74
													UBE2E3	ENSG00000170035	2.83115	3.62195e-08	1.6226e-06	35107.6	6064.83	84255.2	10712.3			COPS8	ENSG00000198612	2.36935	0.000473118	0.0100674	3783.69	667.153	10411.8	1892.17	8373.7	1805.12
													NXPH2	ENSG00000144227	2.83019	2.51284e-05	0.000497613	678.72	98.7372	573.272	76.1599			MAPK9	ENSG00000050748	2.36876	0.00288285	0.0348127	1633.83	574.136	9037.14	1480.03	9806.51	1907.53
													PDCL	ENSG00000136940	2.82147	1.68618e-08	8.11053e-07	3461.05	327.335	2902.72	577.765			GPAM	ENSG00000119927	2.36602	0.00487914	0.0499308	499.547	192.448	842.111	135.964	2855.51	483.32
													KANTR	ENSG00000232593	2.82002	3.08144e-05	0.000597271	934.17	79.4191	536.912	131.31			HEY1	ENSG00000164683	2.36588	0.000948623	0.0163392	4194.21	378.481	8069.1	1967.23	5630.3	1122.62
													MYSM1	ENSG00000162601	2.81862	4.15349e-07	1.39298e-05	2192.3	406.218	5430.93	677.561			BAG5	ENSG00000166170	2.36526	0.00138866	0.0211219	1666.8	391.311	7113.19	1249.17	4878.59	1007.78
													CD200	ENSG00000091972	2.81771	9.14e-09	4.85642e-07	21687.7	2179.73	28811.4	4989.79			DPYSL3	ENSG00000113657	2.36271	1.3161e-05	0.000787767	178656	27520.1	196985	53737.1	227081	35926.1
													MTUS1	ENSG00000129422	2.8166	5.87491e-09	3.30405e-07	8037.36	986.836	4313.47	764.225			GHITM	ENSG00000165678	2.35828	0.000131288	0.00409238	7123.9	2472.96	17140.4	3736.19	19962.8	2416.3
													CPSF6	ENSG00000111605	2.81485	3.61934e-11	3.57591e-09	11241.9	1362.47	11163.6	1825.21			CNST	ENSG00000162852	2.35756	0.00304806	0.0362284	474.816	420.178	3288.79	317.25	3382.44	655.871
													TSPAN7	ENSG00000156298	2.81127	2.50522e-08	1.15925e-06	28916.2	3954.86	13954.9	2148.23			ZBTB44	ENSG00000196323	2.35688	0.000307729	0.00757486	2959.36	705.642	4982.11	1001.32	8785.16	1555.03
													LYRM9	ENSG00000232859	2.80874	0.000136271	0.00211439	355.824	123.422	1500.44	141.815			RAE1	ENSG00000101146	2.35397	1.67233e-05	0.000919925	4329.4	663.945	2477.02	804.456	4362.87	715.657
													OIP5-AS1	ENSG00000247556	2.80786	2.337e-08	1.08968e-06	57419.3	9369.84	126094	16841.8			HMGN4	ENSG00000182952	2.35395	0.000526628	0.0108723	1703.07	615.833	6434.19	1185.44	4843.83	737.262
													ACKR3	ENSG00000144476	2.80674	0.000430867	0.0056414	495.498	194.255	1170.78	39.3931			TAF13	ENSG00000197780	2.3491	0.000944784	0.0163083	1806.94	221.315	3709.84	818.619	4163.31	855.947
													CNR1	ENSG00000118432	2.80547	5.99187e-11	5.58772e-09	21511.4	4024.08	25746.3	2731.25			MORF4L2	ENSG00000123562	2.34908	0.000758229	0.013926	6982.11	2620.5	32274.9	5067.51	22368.2	4405.52
													SYPL1	ENSG00000008282	2.80486	7.67471e-07	2.40615e-05	2285.24	577.935	7082.87	764.225			TMEM107	ENSG00000179029	2.34704	0.00141573	0.0214188	972.714	64.1493	981.705	239.354	1409.26	352.797
													DR1	ENSG00000117505	2.80304	2.75227e-11	2.74896e-09	20706.3	2350.38	17392.1	3112.05			MIER3	ENSG00000155545	2.34547	0.00193214	0.0260103	422.059	240.56	1186.54	164.29	2261.88	355.757
													SFMBT2	ENSG00000198879	2.80123	0.00188858	0.0186089	485.938	97.664	346.629	18.3834			PPP1R14C	ENSG00000198729	2.34266	5.14673e-06	0.000411739	16580.7	2501.82	17073.6	3678.12	17804.6	3961.56
													DNAJC25	ENSG00000059769	2.79717	0.00239468	0.0226489	338.298	118.055	618.115	15.7572			COIL	ENSG00000121058	2.34158	0.00406468	0.0442067	356.112	208.485	2341.22	458.88	2902.04	435.669
													ALDH5A1	ENSG00000112294	2.79683	4.42129e-07	1.47468e-05	1920.39	340.751	1665.28	170.703			BRI3BP	ENSG00000184992	2.33917	0.000875896	0.0154069	3902.4	1266.95	2325.29	294.589	4383.05	540.146
													GPR37	ENSG00000170775	2.79435	3.49187e-07	1.20197e-05	1573.06	300.505	1705.27	168.077			ZNF431	ENSG00000196705	2.33721	0.00136006	0.0207628	1640.42	221.315	2558.2	515.532	4422.29	964.568
													PUM1	ENSG00000134644	2.79344	1.63953e-09	1.04781e-07	16483.7	1659.75	17427.2	3238.11			TMED10	ENSG00000170348	2.33514	0.0028876	0.0348186	4571.76	1889.2	31964.6	5309.69	15741.8	3160.08
													NUDT11	ENSG00000196368	2.78915	4.0064e-10	2.98894e-08	15198.4	1943.08	19818.5	3127.81			TMEM70	ENSG00000175606	2.32843	0.00258058	0.0321326	628.143	250.182	1615.94	297.422	3560.7	605.556
													SMIM8	ENSG00000111850	2.78759	3.47894e-07	1.19978e-05	4303.34	641.792	9595.33	1376.13			PDCD6	ENSG00000249915	2.32785	0.000275985	0.00695818	9362.79	1206.01	2763.04	1256.25	4786.66	907.15
													KCND2	ENSG00000184408	2.78633	4.15362e-05	0.000770761	1043.04	70.8332	1059.28	238.985			NA	ENSG00000179979	2.32678	0.00270469	0.0331903	2299.89	333.576	489.335	143.046	691.736	218.722
													ARMT1	ENSG00000146476	2.7862	1.9825e-05	0.000404826	727.048	232.891	1683.46	112.927			CRMP1	ENSG00000072832	2.32047	2.20001e-05	0.00109885	323993	58731.9	190345	45831.3	197350	37921.2
													PCDH11X	ENSG00000102290	2.78449	6.40086e-08	2.65295e-06	2823.22	490.467	5601.82	735.337			APBA1	ENSG00000107282	2.31892	0.000288945	0.00721929	9382.57	1308.65	4340.29	1397.88	12437.2	2533.21
													CCDC71L	ENSG00000253276	2.78439	2.6074e-09	1.59392e-07	6980.52	767.897	7788.25	1381.38			WDR7	ENSG00000091157	2.31683	0.00185625	0.0254852	657.819	246.975	2521.78	499.952	3342.08	559.68
													THAP1	ENSG00000131931	2.78424	2.12209e-05	0.000430973	998.43	272.064	4169.25	480.595			PDCL	ENSG00000136940	2.31553	0.00397394	0.0435615	443.492	295.087	3736.4	576.432	2817.39	532.747
													TMEM33	ENSG00000109133	2.7819	1.05216e-08	5.43257e-07	4551.89	875.756	8937.22	1087.25			HNRNPH1	ENSG00000169045	2.31329	0.00098972	0.0167028	9712.31	5128.74	44515.1	8676.23	38946.3	4941.82
													AC126474.2	ENSG00000280088	2.7813	0.000144608	0.00222486	491.249	69.76	441.165	65.6551			AUTS2	ENSG00000158321	2.31256	2.64875e-05	0.00121644	14341.8	2370.32	14010.9	3645.54	21834	4083.5
													MIER3	ENSG00000155545	2.7804	2.05446e-08	9.75363e-07	1956.5	359.532	2705.16	317.771			ARL4D	ENSG00000175906	2.31106	0.00168629	0.0239419	11867.1	1998.25	2263.08	810.121	6956.04	1442.26
													BACH2	ENSG00000112182	2.78029	1.02577e-07	4.01476e-06	9242.92	1799.27	23300.5	2941.35			U2SURP	ENSG00000163714	2.31065	0.000905066	0.0157534	2024.56	1282.99	6221	784.628	9170.83	1443.15
													PRDX3	ENSG00000165672	2.77915	1.27306e-10	1.08228e-08	12149	2028.94	17867.2	2345.2			TMEM163	ENSG00000152128	2.30975	1.38999e-05	0.000808721	3378.12	545.269	3137.81	781.795	2647.54	520.908
													TSN	ENSG00000211460	2.77812	1.68388e-10	1.38018e-08	14571.2	1900.69	17856.3	2831.05			PDPK1	ENSG00000140992	2.30931	0.00153646	0.0227461	4866.87	795.451	1172.89	448.966	5327.6	1048.03
													UBE2B	ENSG00000119048	2.77785	1.91308e-07	7.01973e-06	11798.5	1761.71	26507.4	3829.01			FOXG1	ENSG00000176165	2.30751	0.00141848	0.0214188	43643.5	4115.18	85356	20291.3	85367.2	18893.6
													PRMT3	ENSG00000185238	2.7751	0.00317557	0.0282585	191.72	46.1489	329.661	28.8882			DTNA	ENSG00000134769	2.3075	0.000367643	0.00854411	1935.54	426.593	5275.71	871.022	3876.86	939.114
													NPNT	ENSG00000168743	2.77482	0.000727418	0.00865045	224.647	72.4431	706.591	63.0289			PRKAR1A	ENSG00000108946	2.30681	0.00151663	0.0225327	6815.59	2517.86	35307.2	6013.59	21268.9	4278.85
													CPEB2	ENSG00000137449	2.77452	2.62374e-08	1.19892e-06	4875.85	486.71	5384.87	1018.97			IRF2BPL	ENSG00000119669	2.30561	0.00015058	0.00446207	34814.9	5423.82	15456.2	5197.8	16999.1	2987.82
													CACNB4	ENSG00000182389	2.7728	1.2469e-07	4.81835e-06	3721.28	438.951	5790.89	958.564			MTHFD2L	ENSG00000163738	2.30474	0.00266769	0.0329305	961.174	96.224	2265.36	327.164	1775.31	584.246
													ZNF451	ENSG00000112200	2.77243	3.94916e-08	1.76056e-06	3980.98	512.468	6160.55	976.948			KLF11	ENSG00000172059	2.30385	8.44686e-05	0.0029405	1963.56	452.253	4078.55	657.161	3253.51	770.411
													C4orf46	ENSG00000205208	2.77113	8.18571e-07	2.55322e-05	1600.68	473.295	3731.72	304.64			MAFB	ENSG00000204103	2.29822	3.78284e-06	0.000314732	4222.24	946.202	4501.88	824.284	4613.44	941.482
													PXYLP1	ENSG00000155893	2.76768	2.94415e-07	1.03288e-05	8061.26	811.363	12780.4	2255.91			BEX1	ENSG00000133169	2.29683	0.000217881	0.00581556	13080.5	1404.87	15552.5	4231.89	18257	3901.48
													XRN1	ENSG00000114127	2.76273	3.1113e-05	0.000601781	2300.64	155.082	3877.16	761.599			MBTPS2	ENSG00000012174	2.29498	0.00380218	0.0421035	605.061	635.078	5491.17	824.284	4376.88	674.813
													TANK	ENSG00000136560	2.76179	7.05706e-09	3.87354e-07	3334.65	601.546	5527.89	706.449			TMEM14A	ENSG00000096092	2.29131	0.000218084	0.00581556	4507.46	718.472	8625.95	1509.77	7009.29	1882.37
													LAMTOR3	ENSG00000109270	2.76174	6.32082e-10	4.47798e-08	9992.27	1510.04	14634.8	2124.6			SLC5A3	ENSG00000198743	2.28971	0.00079512	0.0143191	2425.19	1513.92	4766.65	624.586	5597.23	482.728
													UBE2N	ENSG00000177889	2.76014	3.85725e-10	2.88946e-08	34353.4	3743.97	34968.4	6494.6			LMO4	ENSG00000143013	2.28357	0.00225994	0.0291515	31641.2	5625.89	107062	16981.4	94731.4	25333.6
													IMPA1	ENSG00000133731	2.75936	5.958e-09	3.3405e-07	2779.14	411.047	2500.34	367.669			CEP41	ENSG00000106477	2.27826	0.00362759	0.0407859	891.93	205.278	4178.69	849.777	2983.88	602.892
													KCNK10	ENSG00000100433	2.7561	4.87987e-05	0.000882238	767.411	106.25	507.824	81.4123			TULP4	ENSG00000130338	2.27604	0.000760552	0.0139379	1721.21	792.244	6780.13	1128.79	6346.7	1143.33
													UBR1	ENSG00000159459	2.7558	2.23414e-07	8.06762e-06	1588.46	327.335	2047.05	207.47			CPEB3	ENSG00000107864	2.27455	0.00475868	0.0490003	921.606	263.012	1009.77	107.638	2769.75	598.452
													KCNIP4	ENSG00000185774	2.75563	2.46434e-05	0.000488539	608.087	180.303	1405.91	115.553			TARDBP	ENSG00000120948	2.27255	0.00240092	0.0304414	4683.87	1398.45	19848	4757.34	15430.6	2113.82
													CHAMP1	ENSG00000198824	2.75517	3.19853e-10	2.46678e-08	5230.08	731.407	5616.36	877.152			RIMKLB	ENSG00000166532	2.26357	0.00330331	0.0382615	2446.62	708.85	9579.59	1601.83	11837.4	2655.45
													RBFOX1	ENSG00000078328	2.75482	6.97248e-12	8.54867e-10	35167.6	4821.49	33827.9	5402.1			RAD21	ENSG00000164754	2.26058	0.00472946	0.0488809	2537.3	2511.45	16747.4	3268.81	26420.5	3757.05
													ABHD13	ENSG00000139826	2.7543	2.24555e-05	0.000452527	1484.9	135.227	2737.89	496.353			PTEN	ENSG00000171862	2.25999	0.0033065	0.0382615	2855.49	1260.53	14121.7	1576.34	14113.3	3650.8
													MOB4	ENSG00000115540	2.75034	9.44145e-07	2.90035e-05	8543.48	656.817	10934.6	2245.4			AC008555.8	ENSG00000280106	2.25966	0.00233899	0.0299201	405.572	115.469	1149.37	118.969	1107.67	318.168
													FNDC3A	ENSG00000102531	2.75031	1.28277e-10	1.08549e-08	8091	1076.99	8308.2	1363			BNIP3L	ENSG00000104765	2.25519	0.00407487	0.0442597	3186.88	3967.63	31363.7	3625.72	17658.9	3343.87
													ACTR3B	ENSG00000133627	2.74838	1.35428e-07	5.20032e-06	9296.02	2043.43	24587.7	3001.75			STX2	ENSG00000111450	2.25474	0.00176442	0.0248101	1223.31	333.576	3230.37	502.785	4378	1010.44
													AC130650.2	ENSG00000276564	2.74744	5.60323e-06	0.000137656	2048.91	172.254	2822.73	559.381			HMGB3	ENSG00000029993	2.25243	0.0009505	0.0163392	5954.99	926.957	13367.6	3393.44	9179.23	1659.21
													MED28	ENSG00000118579	2.74677	2.18898e-10	1.73958e-08	11009.8	2141.63	16243.1	1917.13			CPSF6	ENSG00000111605	2.25051	0.00197311	0.0263503	1823.43	975.069	8630.5	1666.98	9773.99	1607.42
													VHL	ENSG00000134086	2.74628	4.6695e-09	2.6924e-07	12928.1	1846.49	20521.4	3143.57			AMD1	ENSG00000123505	2.2488	0.004337	0.0459082	1281.02	1064.88	7320.3	929.09	10057.6	1930.32
													NRCAM	ENSG00000091129	2.74617	2.17299e-09	1.34637e-07	22897	3257.26	13747.6	2200.76			B4GALT5	ENSG00000158470	2.24764	0.000135694	0.00413218	11553.9	3755.94	28062	4898.97	16525.4	3167.48
													PNMA2	ENSG00000240694	2.74547	7.77989e-11	7.07467e-09	44599.6	5544.31	30021	5583.31			DOCK3	ENSG00000088538	2.2472	0.00288292	0.0348127	2985.74	522.817	945.289	155.793	2495.63	674.221
													HIPK1	ENSG00000163349	2.73928	3.58635e-09	2.13522e-07	6230.63	1308.27	7765.22	782.609			SLTM	ENSG00000137776	2.24319	0.000995915	0.0167057	2542.25	1501.09	5196.05	798.791	9990.93	1445.82
													SEMA3C	ENSG00000075223	2.73928	4.16695e-09	2.44114e-07	57022.6	5902.77	27694	6786.11			RNF182	ENSG00000180537	2.23724	0.00260887	0.0323002	3066.52	599.796	11725.1	2345.39	6827.11	1637.31
													DPY19L2P3	ENSG00000227855	2.73914	0.00315506	0.0281171	155.606	35.4166	510.248	65.6551			CREBZF	ENSG00000137504	2.23512	0.00124693	0.0195426	1882.78	654.323	7692.8	1033.9	5015.37	1408.23
													RALYL	ENSG00000184672	2.73724	1.14382e-08	5.82358e-07	9436.76	1501.45	16832.1	2442.37			PTPRO	ENSG00000151490	2.23243	0.00388196	0.0427221	3256.12	891.675	9108.46	1730.71	16115.7	3434.44
													ANKRA2	ENSG00000164331	2.73544	1.00827e-06	3.07153e-05	3427.06	343.971	5187.32	955.938			SLC25A30	ENSG00000174032	2.23169	0.000444476	0.00968074	720.468	173.203	1248.75	239.354	1627.32	350.133
													ZFHX3	ENSG00000140836	2.73488	4.29779e-05	0.000787124	568.256	115.909	1465.3	191.713			EIF4A2	ENSG00000156976	2.23135	0.000624474	0.0122171	125211	12018.4	139810	47839.6	172548	33323.3
													VPS50	ENSG00000004766	2.73093	3.51767e-07	1.2063e-05	1856.12	250.599	2796.06	454.333			GNAI3	ENSG00000065135	2.23059	0.00450536	0.0472402	2171.3	1337.51	18064.4	2668.3	10287.5	2496.22
													ENC1	ENSG00000171617	2.73012	1.37324e-11	1.49405e-09	72297.5	12037.4	71541.4	9638.17			CDYL2	ENSG00000166446	2.22982	0.000597244	0.0118594	464.924	214.9	902.045	120.385	1116.64	195.341
													CCNT2	ENSG00000082258	2.73009	1.44113e-07	5.48771e-06	4448.86	666.476	8479.09	1286.84			DPYSL5	ENSG00000157851	2.22715	0.0025935	0.0322058	212012	41254.4	42302.1	16863.8	103744	18359
													FUT9	ENSG00000172461	2.72784	9.43936e-09	4.98649e-07	7790.41	1957.57	13730.6	1286.84			ARHGEF7	ENSG00000102606	2.22417	0.000360876	0.00847995	5280.68	1709.58	11979.2	2334.06	15439.1	2952.31
													RELN	ENSG00000189056	2.72701	3.78386e-10	2.84615e-08	9982.71	1170.36	8002.77	1549.46			RRAS2	ENSG00000133818	2.22273	0.00458807	0.0476564	423.708	433.008	2627.99	446.133	3555.1	536.003
													AC012360.3	ENSG00000272994	2.7268	0.00205022	0.0199754	178.974	64.9305	553.88	44.6455			PRR3	ENSG00000204576	2.21854	0.000171736	0.00496126	5854.42	869.223	7303.61	2030.97	5190.26	1040.63
													AP000229.1	ENSG00000273492	2.72658	8.91748e-05	0.00147907	473.723	184.596	1594.98	126.058			NDRG4	ENSG00000103034	2.21378	0.000149827	0.00446207	30122.8	5064.59	15520.6	4849.4	35420.4	7558.49
													CDC42	ENSG00000070831	2.72565	1.21334e-07	4.70858e-06	72842.9	10693.1	150578	23089.6			ARFIP1	ENSG00000164144	2.21366	0.00206043	0.0270391	486.357	339.991	1923.2	297.422	2441.26	408.143
													MLYCD	ENSG00000103150	2.72294	0.00189759	0.0186876	546.481	90.1514	256.942	28.8882			CCDC184	ENSG00000177875	2.21002	0.000130956	0.00409238	17675.4	2761.63	7848.33	2033.8	11031.3	3104.43
													PRPF4B	ENSG00000112739	2.71899	1.24077e-10	1.06976e-08	7601.35	1108.65	7645.24	1208.05			TMEM246	ENSG00000165152	2.21001	0.000193971	0.00547064	3221.5	615.833	5426.69	889.434	4807.96	1398.76
													YPEL5	ENSG00000119801	2.71865	4.49751e-08	1.96195e-06	23170.5	2585.41	33442.5	6021.89			PTPN11	ENSG00000179295	2.20839	0.00374695	0.041733	2548.84	1510.72	16794.4	3203.66	13885.7	2474.31
													RAB10	ENSG00000084733	2.71857	1.23762e-10	1.06976e-08	44120	6200.59	30846.4	5186.75			TMSB15A	ENSG00000158164	2.20633	0.00181113	0.0251909	5455.44	776.207	12063.4	2869.41	13048.8	2973.91
													CLDN1	ENSG00000163347	2.71781	0.000402232	0.0053314	1587.93	333.238	950.201	47.2717			PPM1H	ENSG00000111110	2.20344	0.00183018	0.0253362	1834.97	548.477	1552.22	121.801	2130.7	528.603
													CDKL5	ENSG00000008086	2.71578	4.39951e-09	2.56096e-07	6220.54	1425.79	9778.34	1005.84			GRM3	ENSG00000198822	2.19923	0.00104022	0.0172746	2009.73	606.211	5413.79	837.031	5890.97	1452.62
													SLC25A36	ENSG00000114120	2.71522	2.90359e-09	1.76318e-07	19916.6	2143.78	20868.1	4073.24			IRF2BP2	ENSG00000168264	2.19776	0.000468218	0.00998865	5218.04	1773.73	13966.9	2886.41	15019.2	2793.67
													AC009831.1	ENSG00000263823	2.71484	0.000770501	0.00901614	326.614	41.3194	549.032	94.5433			ARL4C	ENSG00000188042	2.19447	0.00184725	0.0254852	5649.99	1238.08	12533.8	3171.09	19548.5	3830.75
													TSPYL4	ENSG00000187189	2.71473	4.53125e-08	1.96595e-06	28887.6	4381.47	15183.8	2326.82			TMCC1	ENSG00000172765	2.19419	0.00368136	0.0411126	1226.61	641.493	7729.98	1246.34	5556.31	1281.55
													SRPK2	ENSG00000135250	2.71398	7.26916e-10	5.0138e-08	24283.1	2849.96	14655.4	3085.79			NUDT3	ENSG00000272325	2.1913	0.000213945	0.00574201	11962.7	1558.83	10555.2	4091.68	14418.3	2434.36
													AC007920.2	ENSG00000283175	2.71378	5.34721e-05	0.000947058	1488.62	208.207	4633.44	730.085			VDAC3	ENSG00000078668	2.18697	0.000397305	0.00889152	8502.18	1340.72	9168.39	2901.99	16255.2	3203.88
													PCMTD1	ENSG00000168300	2.71351	8.12755e-08	3.30858e-06	6412.79	1070.01	12876.2	1875.11			PSMD10	ENSG00000101843	2.18586	0.00269675	0.0331903	2842.3	679.983	10852.6	2359.55	7166.81	1543.19
													RAD21	ENSG00000164754	2.7098	1.46943e-10	1.21531e-08	17506.5	3052.27	24722.2	3403.56			DLEU7	ENSG00000186047	2.17883	0.00354345	0.0402107	793.009	67.3568	526.509	256.35	1335.26	258.974
													ARHGAP32	ENSG00000134909	2.70606	6.19853e-09	3.43323e-07	3898.66	786.142	6322.96	779.983			ATP6V1B2	ENSG00000147416	2.1767	1.06963e-05	0.000664126	8569.78	2132.96	9685.04	2216.5	10991.5	2119.44
													PLS3	ENSG00000102024	2.70547	2.46757e-07	8.79099e-06	11188.3	1300.22	4255.3	1066.24			RANBP6	ENSG00000137040	2.17382	0.0042138	0.0452932	695.738	259.805	1115.99	213.861	2919.42	572.407
													TSNAX	ENSG00000116918	2.70543	6.67771e-08	2.7552e-06	2421.19	524.81	4564.36	546.25			SEPHS1	ENSG00000086475	2.1626	0.000386214	0.0087941	4929.52	1016.77	6229.35	2236.33	10402.4	1560.65
													PPM1B	ENSG00000138032	2.70483	6.62353e-09	3.65755e-07	10044.3	1027.62	9149.32	1922.38			CRY1	ENSG00000008405	2.16079	0.00108754	0.0177854	1412.91	237.352	2201.63	471.626	2914.93	746.734
													MTMR6	ENSG00000139505	2.70376	1.57744e-09	1.01166e-07	5044.2	657.354	4088.04	745.842			NCOA2	ENSG00000140396	2.15764	0.00143555	0.0216373	1363.45	891.675	4108.9	750.637	6058.57	942.37
													ACVR2A	ENSG00000121989	2.70127	9.61636e-09	5.06536e-07	3819	708.332	6261.14	843.011			ZBTB5	ENSG00000168795	2.15246	0.000227037	0.00598662	2133.38	288.672	1433.11	485.789	2358.85	554.649
													MAOA	ENSG00000189221	2.69985	0.00454653	0.0372987	361.134	72.9797	249.67	18.3834			OTUD4	ENSG00000164164	2.1495	0.00189163	0.0257163	1155.72	615.833	1629.6	375.318	4307.37	608.219
													ATP6V1G1	ENSG00000136888	2.69939	6.10009e-08	2.53981e-06	16096.5	2559.12	31555.4	4782.32			RRAGD	ENSG00000025039	2.14282	0.00404619	0.0441385	1828.37	291.879	5611.8	1191.1	4466.01	1209.34
													SIAH1	ENSG00000196470	2.69594	3.09271e-09	1.86563e-07	9878.62	1285.19	12403.5	2158.74			LINC00526	ENSG00000264575	2.13598	0.00231204	0.0297313	845.767	76.9792	768.521	298.838	1204.09	261.638
													LRCH2	ENSG00000130224	2.69354	4.94528e-08	2.11191e-06	4892.31	487.247	4473.46	966.443			NCOA6	ENSG00000198646	2.13196	0.00244054	0.0307656	4824	1299.02	14349.3	3503.92	16890.9	3422.01
													ATRNL1	ENSG00000107518	2.69316	1.12671e-05	0.000250534	2832.78	217.329	3947.45	837.759			CPLX2	ENSG00000145920	2.12885	5.24781e-05	0.00202138	29995.9	6665.11	18333	4870.64	26857.7	5656.29
													RAP1B	ENSG00000127314	2.6922	1.03666e-06	3.13711e-05	8924.27	727.114	10985.5	2360.96			FANCF	ENSG00000183161	2.12377	0.00187875	0.025583	1236.5	282.257	2985.32	862.524	3029.85	517.06
													MARK1	ENSG00000116141	2.69133	1.7775e-07	6.57675e-06	21701	1869.57	24098	5228.77			PFN2	ENSG00000070087	2.11889	0.00243917	0.0307656	23861.2	4698.94	71835.9	16481.4	41006.4	10289.7
													EIF4G2	ENSG00000110321	2.68501	7.25617e-11	6.66473e-09	335096	42660.9	239487	46688.7			CIPC	ENSG00000198894	2.11727	0.00223803	0.0289137	2627.98	410.556	4348.63	1375.22	6590.55	1337.49
													DDHD2	ENSG00000085788	2.68393	1.31831e-07	5.07286e-06	5225.83	675.599	8174.88	1415.52			CITED2	ENSG00000164442	2.11503	0.00198873	0.0264739	6645.78	875.638	11555.9	3448.68	13171.6	2914.13
													SRSF10	ENSG00000188529	2.68329	9.09527e-10	6.20311e-08	19024.9	2979.83	27317.1	4238.69			GPCPD1	ENSG00000125772	2.11399	0.00239765	0.0304414	1046.9	490.742	2947.39	553.772	4446.39	903.302
													PIGA	ENSG00000165195	2.68274	4.56268e-05	0.000831473	1193.34	88.5416	1179.27	286.256			WDFY1	ENSG00000085449	2.106	0.00367629	0.0411112	712.225	474.705	3288.03	647.247	3791.09	686.948
													CDC42SE2	ENSG00000158985	2.68213	6.4074e-10	4.52179e-08	16395	2011.23	10964.9	2253.28			COQ10B	ENSG00000115520	2.10272	0.00441011	0.0465046	489.654	282.257	861.078	93.4755	1511.28	291.235
													ZNF431	ENSG00000196705	2.67928	1.03642e-08	5.39461e-07	4300.15	968.054	7194.38	824.628			KDM2B	ENSG00000089094	2.09762	0.000236285	0.00616266	10574.6	2530.69	6203.55	1580.59	12043.7	2622.89
													FDXACB1	ENSG00000255561	2.67811	0.00265651	0.0246351	346.795	27.3674	299.362	76.1599			MAPRE1	ENSG00000101367	2.09654	0.0027027	0.0331903	12310.6	2107.3	27964.2	8094.13	17098.3	3211.87
													FP565260.7	ENSG00000280433	2.67565	0.00559534	0.0435754	242.704	89.0782	447.225	15.7572			TBL1XR1	ENSG00000177565	2.09492	0.00402695	0.0440266	1948.73	1286.19	11404.2	1920.5	8935.39	2009.34
													GABRG1	ENSG00000163285	2.67558	3.21773e-07	1.11601e-05	1498.18	308.017	2516.09	320.397			RBFOX2	ENSG00000100320	2.09288	0.00422308	0.0452932	28381.8	4894.59	83319.7	19879.1	74578.5	18889.1
													SLC4A10	ENSG00000144290	2.67398	1.06755e-07	4.16936e-06	1793.99	268.308	1986.45	325.649			WNT7A	ENSG00000154764	2.09036	0.000557762	0.0112244	3843.05	465.082	1570.42	607.591	2120.05	693.755
													Z99129.4	ENSG00000279453	2.66997	2.44192e-06	6.71178e-05	4084.54	1142.45	5537.59	362.416			PSPC1	ENSG00000121390	2.08799	0.00316622	0.0371027	1841.56	497.157	6340.87	1477.2	5152.7	1159.61
													WDFY1	ENSG00000085449	2.66996	5.14885e-08	2.18862e-06	3874.23	891.318	7863.4	953.312			RPL15	ENSG00000174748	2.08482	0.00158734	0.0232272	81836.6	21669.6	235988	54028.8	202044	46845.3
													RAC1	ENSG00000136238	2.66924	1.02743e-09	6.90421e-08	71012.3	10756.5	101202	16321.9			ATXN7L3B	ENSG00000253719	2.08382	2.59477e-05	0.001214	17156	4464.79	21881.2	5146.82	21618.7	4696.16
													PLCXD2	ENSG00000240891	2.66872	8.86545e-09	4.73809e-07	6286.92	874.147	4022.6	745.842			EID2B	ENSG00000176401	2.0806	0.00386028	0.0425398	331.382	89.809	869.423	144.462	847.012	246.543
													HMGCR	ENSG00000113161	2.66854	5.77524e-06	0.000141691	11325.8	1941.47	33676.4	5142.11			RGS8	ENSG00000135824	2.07858	0.00212112	0.027661	1503.59	173.203	1018.12	223.775	1545.47	560.864
													KIF2A	ENSG00000068796	2.66827	4.39652e-07	1.4691e-05	16757.7	1261.58	15017.8	3744.97			ZNF623	ENSG00000183309	2.07726	0.000260292	0.00664303	3681.48	577.344	4546.64	1280.33	3705.89	967.232
													PRUNE1	ENSG00000143363	2.66452	7.25659e-09	3.97113e-07	4099.41	802.777	6399.31	853.516			USP22	ENSG00000124422	2.07233	0.000210049	0.00572433	63457.2	13195.5	29662	11098.1	48622.8	9410.97
													TNKS2	ENSG00000107854	2.66308	1.63508e-07	6.11167e-06	7094.7	1097.38	13363.4	2137.73			TUB	ENSG00000166402	2.07155	0.000496518	0.0103795	7915.26	1295.82	4558.02	1413.46	9268.36	2459.51
													ARL6	ENSG00000113966	2.66071	5.55334e-07	1.808e-05	2286.3	236.111	1999.78	446.455			ZNRD1ASP	ENSG00000204623	2.06586	0.00176533	0.0248101	801.253	330.369	1401.24	164.29	596.44	177.286
													SHROOM2	ENSG00000146950	2.65931	1.25307e-06	3.74243e-05	4142.42	542.518	1769.51	391.304			NOL4L	ENSG00000197183	2.06118	0.00123421	0.0194481	6301.21	1440.15	9109.98	2274.57	15221.6	3621.49
													RAB3IP	ENSG00000127328	2.65773	1.3068e-08	6.54405e-07	3372.89	472.758	2706.38	491.1			WDR92	ENSG00000243667	2.06037	0.00477947	0.0491493	799.604	64.1493	452.161	212.444	954.64	248.319
													RRAGB	ENSG00000083750	2.65672	9.43939e-10	6.3714e-08	6060.15	877.366	5232.16	913.919			FTO	ENSG00000140718	2.05857	0.00151465	0.0225327	3815.02	933.372	10406.5	2285.9	6579.9	1771.68
													FYTTD1	ENSG00000122068	2.65525	8.85815e-09	4.73809e-07	13433.7	1510.04	14105.1	2867.81			STXBP1	ENSG00000136854	2.05803	0.000694395	0.0128959	14664.9	3512.17	24627.6	7370.4	33182.6	6519.05
													CLIP4	ENSG00000115295	2.65236	1.5711e-05	0.000334302	714.834	185.669	1578.01	178.582			C12orf45	ENSG00000151131	2.05781	0.00469084	0.0486025	557.25	253.39	2578.68	490.038	2041.57	498.118
													PPP1R9A	ENSG00000158528	2.65189	3.34336e-09	2.0102e-07	4480.19	882.196	5503.65	703.823			LBH	ENSG00000213626	2.05655	0.000539722	0.0109382	11829.2	2258.06	4570.16	1747.71	7018.26	1625.17
													TPD52	ENSG00000076554	2.65179	8.79646e-07	2.72974e-05	2760.02	396.022	1508.93	281.004			MAX	ENSG00000125952	2.05405	4.57054e-05	0.00184597	15570	2941.25	12253.9	3964.21	14556.7	3298.89
													PTP4A1	ENSG00000112245	2.65	5.75664e-10	4.12627e-08	59197.4	8772.05	76902	12915.7			SNHG20	ENSG00000234912	2.04951	0.00178627	0.0249358	1978.4	320.747	592.513	287.508	1528.1	380.914
													RRAS2	ENSG00000133818	2.64856	2.29631e-08	1.07345e-06	2885.89	612.815	4195.91	514.736			C4orf46	ENSG00000205208	2.04572	0.00306114	0.0362801	1239.8	144.336	1233.58	464.545	2195.17	517.652
													NHLRC2	ENSG00000196865	2.6477	1.01603e-06	3.09e-05	1329.82	317.14	2537.91	299.387			WDR82	ENSG00000164091	2.04306	0.000202796	0.00562421	37592.9	9362.59	51935.5	13301.8	33683.7	7233.81
													SLC36A1	ENSG00000123643	2.64732	1.22309e-06	3.66486e-05	2092.99	463.636	2193.7	215.349			CTNND2	ENSG00000169862	2.04156	0.00300186	0.0358843	16559.2	3393.5	45896.6	10000.5	37092	10782.5
													ATP6V1A	ENSG00000114573	2.64688	2.80192e-10	2.18861e-08	8978.97	1335.1	8814.81	1507.44			RUBCN	ENSG00000145016	2.03842	0.00452594	0.0473063	12557.9	2979.74	3185.61	981.493	8933.15	2047.82
													SLC35F3	ENSG00000183780	2.64148	0.00276066	0.0254717	190.127	70.2966	519.944	42.0193			LIN52	ENSG00000205659	2.03708	0.00114707	0.018318	3137.42	391.311	3386.65	1256.25	4039.98	922.836
													DUSP19	ENSG00000162999	2.63872	0.000223831	0.00324183	514.616	83.712	467.828	73.5337			AC106795.1	ENSG00000170089	2.02719	0.003927	0.0431606	933.146	157.166	674.448	436.219	1905.36	266.669
													ULK2	ENSG00000083290	2.63512	8.06316e-09	4.37325e-07	17358.3	2266.66	22088.5	4089			ZNF697	ENSG00000143067	2.02338	0.00185411	0.0254852	1282.66	477.912	3867.64	876.687	3424.49	752.949
													CD47	ENSG00000196776	2.63022	9.51603e-11	8.48458e-09	18031.8	2766.25	17073.3	2904.58			TERF2	ENSG00000132604	2.02289	0.000110188	0.0036093	3440.77	1003.94	5135.36	1264.75	4918.39	1051.58
													GRK3	ENSG00000100077	2.62834	3.63071e-07	1.2381e-05	10032.6	1213.82	15715.9	2957.11			SFT2D1	ENSG00000198818	2.02153	0.004785	0.0491493	890.281	224.523	1594.7	566.518	3150.37	594.013
													ELAVL2	ENSG00000107105	2.62801	1.88757e-10	1.54022e-08	24371.8	3552.93	19037.9	3469.22			ATP2A2	ENSG00000174437	2.02119	0.00126742	0.0196733	10995	5904.94	32459.2	7383.15	35285.3	6110.01
													RGS17	ENSG00000091844	2.62629	1.41496e-05	0.000306067	6178.58	1677.46	24798.5	3343.16			RPS6KA5	ENSG00000100784	2.02029	0.00312497	0.0367228	746.847	198.863	1684.98	262.015	1677.21	548.137
													MORF4L1	ENSG00000185787	2.62355	5.50839e-09	3.1171e-07	52371.4	5884.53	52069.5	11069.4			RABGAP1	ENSG00000011454	2.01963	0.00338518	0.0389015	2871.98	939.787	9612.97	2501.18	6841.68	1324.17
													SLC25A30	ENSG00000174032	2.62277	1.39365e-05	0.000303251	1701.58	186.742	2762.13	543.624			SHISA6	ENSG00000188803	2.01794	0.00195928	0.026247	1159.01	314.332	1049.23	169.955	1778.67	498.118
													KCNAB1	ENSG00000169282	2.62176	1.23207e-06	3.68573e-05	1801.95	206.06	1386.52	315.144			OAT	ENSG00000065154	2.0171	0.00147891	0.0221898	3533.1	551.684	4107.38	1661.31	6203.2	1204.01
													RNF152	ENSG00000176641	2.62082	2.17562e-07	7.89008e-06	3643.74	541.445	5811.5	1000.58			NRF1	ENSG00000106459	2.01613	0.00024883	0.00642941	2687.33	529.232	1668.29	696.817	2759.1	532.451
													TRUB1	ENSG00000165832	2.62039	2.60488e-09	1.59392e-07	4840.26	801.167	4534.06	722.206			C8orf33	ENSG00000182307	2.01162	0.00152008	0.0225437	6998.6	692.812	2936.01	1637.24	5325.92	1450.85
													AP1AR	ENSG00000138660	2.62039	8.71664e-06	0.000200658	14215.9	1594.82	30269.5	5646.34			SNU13	ENSG00000100138	2.00324	0.000845156	0.014993	21262.9	4493.66	27826.1	8984.98	19031.1	3513.47
													AP002852.1	ENSG00000253633	2.61665	0.00383811	0.0326094	164.104	44.0025	785.37	112.927			NANOS1	ENSG00000188613	1.99743	0.00488506	0.0499308	1289.26	137.921	655.481	232.272	1485.49	484.208
													RNF38	ENSG00000137075	2.61646	5.02308e-11	4.8069e-09	42673.3	7079.57	42762.7	6851.77			QDPR	ENSG00000151552	1.99404	0.000200393	0.00559486	6403.43	1491.47	8133.58	2392.12	6691.45	1445.22
													GPCPD1	ENSG00000125772	2.61516	4.08442e-08	1.80763e-06	5067.57	1321.68	8843.9	945.433			ATP9A	ENSG00000054793	1.9878	5.98917e-05	0.00223453	31051	8583.18	32403.1	7493.62	26848.2	6692.48
													TRHDE	ENSG00000072657	2.61484	0.00248523	0.0233307	354.761	30.0505	374.505	91.9171			KLF10	ENSG00000155090	1.98188	0.0042483	0.0453692	1056.8	526.024	2543.78	688.32	4682.95	881.104
													HIVEP2	ENSG00000010818	2.61384	3.00436e-05	0.000584811	6594.95	992.202	20165.1	3385.18			DUSP22	ENSG00000112679	1.98147	0.000572665	0.0114258	3625.42	750.547	2042.31	603.342	3715.98	1020.51
													GRIN3A	ENSG00000198785	2.61213	3.45712e-05	0.00065617	778.032	120.738	667.807	115.553			TUSC2	ENSG00000114383	1.97787	0.00203248	0.0267991	5735.72	843.563	1622.01	888.017	3673.38	1067.27
													PPP1CB	ENSG00000213639	2.61044	8.87939e-11	7.95576e-09	44575.1	6517.73	38858.8	7145.9			DYNLL2	ENSG00000264364	1.97492	0.000320496	0.00778181	24421.7	4657.24	26893.7	9252.66	24281.9	5319.48
													ERICH3	ENSG00000178965	2.60931	4.37372e-05	0.000799429	671.816	106.25	1050.8	178.582			ZNF85	ENSG00000105750	1.97096	0.00261757	0.0323598	1394.77	372.066	777.625	154.376	1463.63	401.04
													MIR4500HG	ENSG00000228824	2.60847	0.00109625	0.0119769	1163.07	40.7828	1182.9	349.285			CBFB	ENSG00000067955	1.96926	0.0036883	0.0411349	1445.88	487.535	4810.66	1164.2	3509.69	840.556
													AL031282.1	ENSG00000227775	2.60684	1.21839e-05	0.000268959	802.462	190.498	1264.11	147.067			CRLF3	ENSG00000176390	1.96534	0.00293468	0.0351317	458.33	246.975	1232.82	310.169	1489.42	257.494
													RCN2	ENSG00000117906	2.60272	1.14746e-09	7.6825e-08	10183.5	1796.59	13608.2	2121.97			LCOR	ENSG00000196233	1.94949	0.00167876	0.0239166	2914.85	910.92	3928.34	761.967	6153.31	1689.1
													SORCS1	ENSG00000108018	2.59918	2.61053e-08	1.19587e-06	3976.2	836.583	6579.9	906.04			NSG2	ENSG00000170091	1.94869	0.00106367	0.0175243	68480.7	11710.5	93746	32363.8	87189	20534.4
													TMEM56	ENSG00000152078	2.59827	0.00010413	0.00168433	539.046	92.2979	898.085	147.067			RRN3	ENSG00000085721	1.94669	0.00177481	0.0248561	2143.27	554.891	3187.13	1009.82	5117.39	1142.45
													HECTD2	ENSG00000165338	2.59386	5.40351e-08	2.28095e-06	3307.57	601.546	5129.14	798.366			GID8	ENSG00000101193	1.93876	0.000637503	0.0122495	7224.46	1077.71	3985.24	1805.78	6608.49	1761.02
													CTDSPL2	ENSG00000137770	2.59104	3.24342e-06	8.51225e-05	6740.47	852.145	12786.5	2395.1			SBNO1	ENSG00000139697	1.93719	0.00163731	0.0236912	2896.71	1260.53	8027.37	1689.64	7388.79	1830.28
													TTC3	ENSG00000182670	2.58999	7.91552e-09	4.30595e-07	175921	21705	92957.3	22953			SLC36A1	ENSG00000123643	1.93175	0.000651098	0.0124763	2332.87	561.306	1257.1	436.219	1728.22	398.376
													FAM199X	ENSG00000123575	2.58904	3.47825e-09	2.07763e-07	5899.24	838.193	5152.17	1000.58			YY1	ENSG00000100811	1.92726	0.000665083	0.0125829	6540.27	2540.31	12764.4	2961.47	14280.9	3327.6
													MGAT4A	ENSG00000071073	2.58805	5.81114e-06	0.00014181	1855.59	275.82	3500.23	619.784			ZNF275	ENSG00000063587	1.92662	0.00154127	0.0227769	2247.13	731.302	4797.76	1225.1	2837.57	643.44
													RHOT1	ENSG00000126858	2.58671	7.91764e-08	3.23033e-06	6837.12	1163.38	11673.9	1922.38			FAM122B	ENSG00000156504	1.92528	0.00165644	0.0237701	1533.26	586.966	4044.41	931.923	2871.77	705.002
													Z69706.1	ENSG00000268836	2.58622	0.000291365	0.00406222	497.622	181.376	1070.19	76.1599			POLR2B	ENSG00000047315	1.914	0.00055337	0.0111749	4802.57	1231.67	4468.5	1583.42	8007.66	1767.83
													PRKAR2B	ENSG00000005249	2.58463	4.45577e-09	2.58548e-07	35601.5	4256.97	34055.7	7361.25			ATP1B3	ENSG00000069849	1.914	0.00235162	0.0299624	4026.05	853.186	6310.52	2219.34	8409.58	1898.65
													PARM1	ENSG00000169116	2.58319	3.90524e-05	0.000732102	2188.05	145.423	1730.72	514.736			TMEM245	ENSG00000106771	1.91037	0.00272292	0.0333157	2390.57	1337.51	6533.57	1162.78	7427.47	1848.63
													MIR4458HG	ENSG00000247516	2.58291	0.000356417	0.00478662	743.512	113.762	2397.32	414.94			SPPL3	ENSG00000157837	1.91023	0.000148357	0.00444004	5429.06	1866.74	6644.33	1447.45	6503.1	1629.61
													GUCY1B1	ENSG00000061918	2.58279	7.07649e-06	0.000167544	2121.13	202.304	1176.84	351.911			CNRIP1	ENSG00000119865	1.90577	0.000348164	0.00825279	7847.66	2251.64	9723.73	2655.55	12954.1	3237.03
													WRB	ENSG00000182093	2.58031	4.02069e-07	1.35591e-05	17875.1	2550.53	31582.1	5725.12			SLC26A11	ENSG00000181045	1.89904	0.00149228	0.0223305	3262.71	599.796	1289.72	613.256	1931.7	525.644
													CREG2	ENSG00000175874	2.57956	0.000715601	0.00856005	337.236	77.2726	521.156	65.6551			SH3BP5	ENSG00000131370	1.89753	0.00127294	0.0197222	3373.18	750.547	5502.55	1657.07	5338.25	1404.38
													RNF138	ENSG00000134758	2.57922	5.22453e-07	1.71443e-05	6316.13	900.977	10694.6	1951.27			DERL1	ENSG00000136986	1.89575	0.000252107	0.00647387	4565.16	1122.61	5275.71	1125.96	4542.81	1614.22
													ARSK	ENSG00000164291	2.57267	1.47617e-06	4.34484e-05	1274.59	229.135	1736.78	278.378			PRMT8	ENSG00000111218	1.88191	0.00280928	0.0342214	1208.47	186.033	596.306	186.951	655.299	291.827
													FUBP1	ENSG00000162613	2.57128	2.74865e-09	1.67466e-07	12281.2	1815.37	14200.9	2644.59			STARD3NL	ENSG00000010270	1.88147	0.00381507	0.0421533	3640.26	1202.8	10765.4	2698.04	8016.62	2182.49
													SCML2	ENSG00000102098	2.57019	5.50365e-05	0.00096913	977.187	201.767	819.306	97.1695			CHMP1B	ENSG00000255112	1.87999	0.00335651	0.0387326	1267.83	593.381	2832.07	948.918	3990.65	655.575
													SKA2	ENSG00000182628	2.56917	4.39858e-10	3.2288e-08	26489.7	4443.71	31974.7	5409.98			TSPY26P	ENSG00000235217	1.874	0.00170741	0.0241902	2537.3	744.132	1428.55	352.658	2193.49	585.43
													FAM3C	ENSG00000196937	2.56772	1.8103e-07	6.6711e-06	17365.8	1616.82	14442.1	3755.47			EI24	ENSG00000149547	1.87065	0.000693729	0.0128959	14201.6	3534.63	12095.3	4183.74	9845.18	2166.8
													LRRC1	ENSG00000137269	2.56627	0.000484869	0.0062064	910.271	65.4671	466.616	170.703			C12orf76	ENSG00000174456	1.86841	0.00449353	0.047228	2136.67	506.779	4049.72	1249.17	5197.55	1358.21
													CPEB3	ENSG00000107864	2.56615	0.00010512	0.00169583	1646.35	184.596	3752.32	732.711			C15orf61	ENSG00000189227	1.86536	0.00240976	0.0304699	776.523	166.788	1100.06	276.178	1151.4	384.17
													RAB21	ENSG00000080371	2.56278	3.67531e-07	1.25097e-05	5335.23	535.006	4584.96	1150.28			CHPT1	ENSG00000111666	1.86062	0.0024754	0.0311107	2027.86	356.029	2897.32	924.841	2898.68	869.561
													PPM1K	ENSG00000163644	2.55998	2.66405e-08	1.2143e-06	6096.8	850.536	7128.93	1397.14			POLR3K	ENSG00000161980	1.85278	0.00361439	0.0406925	1038.66	147.543	1015.84	444.717	1061.71	267.853
													MAT2B	ENSG00000038274	2.5585	1.27734e-08	6.41408e-07	6068.65	871.464	6744.73	1307.85			NNAT	ENSG00000053438	1.85276	0.00417795	0.0451435	533441	73993	184850	127600	242411	64389.3
													ENPP4	ENSG00000001561	2.55786	0.000145358	0.00223078	676.596	98.2006	1301.68	241.611			RAB6B	ENSG00000154917	1.85143	0.000362032	0.00847995	13749.9	3172.18	13338.7	4142.66	17238.5	4965.79
													ZDHHC21	ENSG00000175893	2.55512	3.64284e-06	9.40449e-05	2538.03	545.201	6217.51	948.06			PAXIP1-AS1	ENSG00000273344	1.85133	0.00186839	0.0255366	1038.66	179.618	814.041	220.942	896.902	357.532
													NDN	ENSG00000182636	2.55493	1.61021e-07	6.03103e-06	13281.2	2129.83	7081.66	1331.49			TSPAN3	ENSG00000140391	1.84957	0.000921281	0.0159689	17165.9	2857.85	13636.9	6173.63	17427.4	4348.4
													LCOR	ENSG00000196233	2.55036	1.86007e-06	5.31226e-05	4729.8	1288.95	13208.3	1775.31			MGEA5	ENSG00000198408	1.84835	0.00422446	0.0452932	5536.23	2302.96	12943.5	4006.7	18508.7	3960.38
													SELENOT	ENSG00000198843	2.54994	5.46881e-08	2.3032e-06	14212.8	1594.28	13862.7	3206.59			ABHD17C	ENSG00000136379	1.8467	0.00210765	0.0275286	1856.4	708.85	1502.14	490.038	3446.35	693.755
													MMAA	ENSG00000151611	2.54805	5.81064e-06	0.00014181	1325.04	186.742	1756.17	344.033			ZSWIM5	ENSG00000162415	1.84563	0.000452725	0.00978356	3050.04	792.244	2025.62	676.989	2568.5	658.83
													LNPEP	ENSG00000113441	2.54804	5.14369e-05	0.000919924	1061.63	193.182	2655.47	446.455			MKRN1	ENSG00000133606	1.84272	0.00190995	0.0259136	9169.89	4920.25	22476.8	5172.31	15890.3	3163.04
													CHN2	ENSG00000106069	2.54797	1.8116e-05	0.000376706	11567.5	1438.13	26185.1	5023.93			EIF4EBP2	ENSG00000148730	1.82928	0.000282028	0.00708904	37065.4	9385.04	32939.5	9687.46	26099.3	7972.56
													PACRGL	ENSG00000163138	2.54678	5.05696e-05	0.000907076	676.065	210.353	1797.38	212.723			PFKFB2	ENSG00000123836	1.81959	0.0024451	0.0307764	929.849	234.145	758.659	147.295	702.947	294.787
													FAM133B	ENSG00000234545	2.54648	1.13166e-05	0.000251331	1902.86	506.028	5748.47	806.245			TSC22D3	ENSG00000157514	1.81629	0.000483363	0.010233	6541.92	1873.16	4956.32	1846.85	6162.28	1296.94
													AL390728.6	ENSG00000259865	2.54558	3.62305e-05	0.000683406	722.8	222.695	1584.07	170.703			CMIP	ENSG00000153815	1.80732	0.0043576	0.0460677	9923.33	4917.04	31913	7598.43	27159.9	7196.82
													CPNE8	ENSG00000139117	2.54518	0.000317773	0.00436055	989.933	229.135	757.494	65.6551			BNIP2	ENSG00000140299	1.80401	0.00383238	0.0422883	1670.1	856.393	1516.56	457.463	3402.06	575.959
													MAP3K21	ENSG00000143674	2.54515	0.00367322	0.0316396	152.951	79.4191	1025.34	123.432			IMP3	ENSG00000177971	1.78501	0.00284142	0.0345118	2792.84	474.705	1145.57	541.025	1686.18	614.435
													GNPNAT1	ENSG00000100522	2.54477	7.17661e-06	0.000169476	1247.51	283.333	2753.64	404.435			AKIRIN1	ENSG00000174574	1.78356	0.00150644	0.0224616	4032.64	1305.44	6019.2	1921.91	7874.24	1977.38
													RFK	ENSG00000135002	2.54141	6.96838e-10	4.86138e-08	11945.6	2115.87	11752.7	1953.9			WDR45B	ENSG00000141580	1.77351	0.00196222	0.026247	11375.8	2007.87	6456.19	3798.5	10149	2376.35
													WDR17	ENSG00000150627	2.54079	0.000878038	0.0100055	373.349	82.1022	1294.41	207.47			KCTD10	ENSG00000110906	1.77225	0.00113786	0.0183014	5214.74	1934.1	4502.64	1125.96	4492.92	1104.27
													PDP1	ENSG00000164951	2.53988	5.13544e-06	0.000127535	5412.77	637.499	9053.57	1856.73			ARNT2	ENSG00000172379	1.76953	0.00317611	0.0371167	16389.4	4391.02	6788.48	2604.57	14534.9	4066.34
													PURG	ENSG00000172733	2.53966	3.39281e-06	8.85911e-05	1304.86	362.752	2465.19	283.63			SULT4A1	ENSG00000130540	1.76083	0.00267458	0.0329667	4532.19	1003.94	2329.84	832.782	4373.52	1476.3
													KIF21A	ENSG00000139116	2.53927	4.495e-08	1.96195e-06	7320.94	1515.94	12896.8	1964.4			RNPS1	ENSG00000205937	1.75787	0.000986025	0.0167028	20829.3	4317.25	12311.5	6087.24	18098.4	4745
													FAM135A	ENSG00000082269	2.53553	4.13321e-06	0.000105512	2413.23	430.366	5020.07	856.142			BRD3	ENSG00000169925	1.74487	0.00192345	0.0259791	11679.2	2190.7	11090.8	4796.99	10026.2	2795.44
													INSIG2	ENSG00000125629	2.53297	3.21746e-05	0.00061758	2763.21	323.579	5457.59	1103.01			HNRNPA0	ENSG00000177733	1.74477	0.0048393	0.0495849	37063.7	11739.3	77885.4	25908.3	51770.9	12098.1
													C9orf72	ENSG00000147894	2.53223	1.78132e-07	6.57756e-06	3046.81	413.731	3135.42	659.177			C12orf49	ENSG00000111412	1.74089	0.000962202	0.0164723	6413.32	1408.08	5227.92	2242	5575.93	1499.98
													MSANTD4	ENSG00000170903	2.53215	2.55296e-07	9.06076e-06	3702.16	513.541	4646.77	934.929			UBFD1	ENSG00000103353	1.74058	0.00208343	0.0272549	10371.8	3021.43	15848.4	4815.41	9147.28	2746.9
													AP001486.2	ENSG00000260966	2.53079	0.00133413	0.0141119	725.986	277.967	1152.6	42.0193			RNF34	ENSG00000170633	1.73161	0.00177543	0.0248561	3366.58	622.248	2630.27	1099.05	3454.19	1120.84
													PITPNC1	ENSG00000154217	2.52602	5.86168e-08	2.45171e-06	17124.1	1888.35	15088.1	3710.83			PTPN1	ENSG00000196396	1.71842	0.000966082	0.0164751	3061.58	1129.03	2895.04	1036.73	4129.11	900.934
													HCFC2	ENSG00000111727	2.52519	0.000121807	0.00192594	812.552	155.082	2159.77	365.042			ZMIZ1	ENSG00000108175	1.71204	0.0015809	0.0232272	12050.1	4471.21	11133.3	4107.26	20531.2	4764.53
													HSPA13	ENSG00000155304	2.52464	6.99775e-08	2.87427e-06	8625.8	1346.9	12484.7	2326.82			PKNOX1	ENSG00000160199	1.71072	0.00451394	0.0472402	2144.92	477.912	3362.38	1113.21	3169.43	1056.02
													PPP5D1	ENSG00000230510	2.5234	0.00054857	0.00688178	354.761	113.762	804.762	86.6647			SV2A	ENSG00000159164	1.70509	0.000889388	0.0155783	10155.8	3284.44	8352.83	2969.97	13005.6	3411.06
													VSNL1	ENSG00000163032	2.52236	5.33828e-07	1.74862e-05	7073.99	775.946	7755.53	1812.08			ADD2	ENSG00000075340	1.70171	0.00180441	0.0251469	37357.2	9295.23	18375.5	7687.65	26346.5	8250.47
													TULP4	ENSG00000130338	2.52044	9.64102e-08	3.82253e-06	3228.44	562.91	4429.83	774.73			STARD7	ENSG00000084090	1.69456	0.000836124	0.0148644	9016.57	2658.99	10142.5	3740.44	11230.3	2988.41
													ARID4B	ENSG00000054267	2.51966	4.87111e-07	1.61294e-05	2467.93	552.177	4560.72	674.934			DLX2	ENSG00000115844	1.68393	0.00252042	0.0315852	3115.98	692.812	2041.55	757.718	3144.2	1130.02
													TMED10	ENSG00000170348	2.51549	1.17056e-09	7.78018e-08	19623.4	3066.76	20403.9	3936.68			TRIL	ENSG00000255690	1.67818	0.00124295	0.0195426	2565.33	657.53	2014.24	634.5	2165.46	813.919
													LEPROTL1	ENSG00000104660	2.51507	3.3988e-09	2.03683e-07	9695.93	1587.85	11058.2	2045.81			FBXW2	ENSG00000119402	1.66175	0.00275486	0.033657	3401.2	971.862	4326.63	1443.21	5407.76	1733.2
													HNRNPH2	ENSG00000126945	2.51369	4.86631e-09	2.77092e-07	7101.6	1342.61	6833.2	1095.13			STK24	ENSG00000102572	1.6374	0.00234111	0.0299201	2552.14	1170.72	4014.82	1302.99	4355.58	1038.26
													SLTM	ENSG00000137776	2.51215	6.05287e-09	3.373e-07	7888.13	1323.29	6335.08	1168.66			TIMP2	ENSG00000035862	1.63303	0.00106993	0.0175579	23742.5	6337.95	18409.6	7489.37	24080.7	7525.35
													ARMC1	ENSG00000104442	2.51205	4.07429e-08	1.80752e-06	7498.32	921.369	5984.81	1447.04			WRNIP1	ENSG00000124535	1.6246	0.00337803	0.0388731	4090.35	846.771	2231.97	1097.63	3436.26	1217.62
													PSD3	ENSG00000156011	2.51144	1.56999e-06	4.58407e-05	9198.84	1450.47	17606.6	3256.49			MRAS	ENSG00000158186	1.62145	0.00237345	0.0301943	4922.92	1911.65	6370.46	1876.59	8171.34	2536.47
													DAAM1	ENSG00000100592	2.511	9.05063e-07	2.79911e-05	7049.56	968.591	10935.8	2192.88			FAM174A	ENSG00000174132	1.57932	0.0044388	0.0467479	1323.88	343.199	944.53	390.898	1396.93	490.127
													HDGFL3	ENSG00000166503	2.51009	3.32728e-07	1.14964e-05	44421.7	7167.04	78864.2	14480.9			FXYD6	ENSG00000137726	1.55805	0.0042438	0.0453692	75319.4	17291.4	41388.6	23667.7	51815.7	16272.8
													EPS15	ENSG00000085832	2.50517	1.54152e-08	7.49357e-07	6906.16	1412.37	10318.9	1622.99			MECP2	ENSG00000169057	1.55596	0.0041273	0.0446542	9697.47	2379.94	5745.32	3383.53	8216.19	2282.52
													CALM2	ENSG00000143933	2.50458	8.24421e-09	4.45821e-07	136156	23808	197558	35002			SLC20A2	ENSG00000168575	1.54146	0.00378378	0.0419747	2466.41	959.032	3191.68	749.22	2801.14	1196.61
													OLFM1	ENSG00000130558	2.50336	9.90336e-09	5.18664e-07	36630.7	4665.87	23282.3	5903.71			ZNF264	ENSG00000083844	1.52857	0.00342891	0.0392415	2426.84	1077.71	2525.58	804.456	3277.06	971.671
													EIF5A2	ENSG00000163577	2.50307	6.99616e-06	0.000166073	1212.46	185.132	1487.11	294.135			CDS2	ENSG00000101290	1.52733	0.00221122	0.0286117	4401.94	1555.62	4209.8	1546.59	5223.9	1697.09
													ITM2B	ENSG00000136156	2.50254	1.45722e-08	7.17926e-07	22620.8	4988.91	38428.6	5785.53			RAP2B	ENSG00000181467	1.5256	0.00376235	0.0418486	6776.03	1590.9	4589.89	2351.05	5560.79	1935.35
													RPS6KA6	ENSG00000072133	2.50195	3.5818e-06	9.29946e-05	1180.59	228.062	1593.77	262.62			CMTM4	ENSG00000183723	1.52388	0.00308186	0.0363703	2525.76	753.754	1958.1	873.854	2282.06	725.128
													CIPC	ENSG00000198894	2.50131	1.25683e-07	4.84648e-06	4521.08	1196.12	6662.31	774.73			SSBP3	ENSG00000157216	1.47963	0.00258374	0.0321326	16981.3	5497.6	15990.3	6571.61	15557.3	5332.2
													HS3ST5	ENSG00000249853	2.50024	5.49566e-07	1.79695e-05	3120.63	524.273	2087.05	393.931
													CADM2	ENSG00000175161	2.49835	8.25152e-08	3.33825e-06	9126.61	2525.31	13748.8	1517.95
													EYA1	ENSG00000104313	2.49824	0.00100454	0.0112044	324.49	68.6868	620.539	99.7957
													MIPEPP3	ENSG00000233325	2.49731	0.00177374	0.0177841	655.884	40.2462	540.548	175.956
													RGMB	ENSG00000174136	2.49511	1.13921e-07	4.43033e-06	3122.75	485.1	3428.72	680.187
													MBLAC2	ENSG00000176055	2.49255	7.41e-05	0.00126108	1206.61	489.93	2585.18	178.582
													SNRK	ENSG00000163788	2.4913	5.0921e-07	1.67862e-05	5512.61	657.354	6018.75	1399.77
													PDZRN3	ENSG00000121440	2.48965	0.000201239	0.00295916	1145.01	144.886	478.736	144.441
													GPR27	ENSG00000170837	2.48947	8.26994e-06	0.000192313	4826.99	913.856	11795.1	2051.07
													ZC2HC1A	ENSG00000104427	2.48826	8.31289e-08	3.35415e-06	14924.4	2006.41	17915.6	3852.64
													USP33	ENSG00000077254	2.48662	9.47606e-07	2.9061e-05	7386.79	1123.67	12287.2	2392.47
													SCN2A	ENSG00000136531	2.48658	6.66453e-08	2.7552e-06	3281.54	541.445	3581.43	685.439
													LINC00662	ENSG00000261824	2.48624	1.54002e-08	7.49357e-07	4843.45	815.655	4360.74	827.254
													DIRAS1	ENSG00000176490	2.48348	5.9782e-09	3.34157e-07	24626.7	4020.86	30367.6	5817.04
													ZNF85	ENSG00000105750	2.4813	7.91487e-06	0.000185234	3852.45	476.515	1518.62	485.848
													CAMSAP2	ENSG00000118200	2.48009	1.11713e-08	5.73567e-07	10394.3	1637.75	11951.4	2371.46
													ATRX	ENSG00000085224	2.4776	5.38671e-08	2.28095e-06	9856.31	2082.6	16795.8	2704.99
													ZNF330	ENSG00000109445	2.47744	7.99335e-05	0.00134162	1329.29	377.241	1489.54	123.432
													N4BP2	ENSG00000078177	2.47553	2.40785e-05	0.000478897	1355.32	449.684	2283.39	199.591
													FANCF	ENSG00000183161	2.47368	1.71101e-06	4.94839e-05	2508.82	313.92	2503.97	593.522
													PLEKHA3	ENSG00000116095	2.47311	9.62238e-08	3.82253e-06	3491.85	607.985	4417.71	819.376
													SESN3	ENSG00000149212	2.4714	3.14955e-06	8.3431e-05	11253.1	3026.51	31440.2	4674.64
													BROX	ENSG00000162819	2.47056	2.7629e-06	7.43746e-05	2454.65	462.563	4570.42	808.871
													DGKE	ENSG00000153933	2.47037	0.000171737	0.00258142	1043.04	168.497	2615.48	496.353
													FDX1	ENSG00000137714	2.46965	0.00025353	0.00360905	936.294	330.019	4440.73	643.42
													PCLO	ENSG00000186472	2.46806	9.58462e-07	2.93447e-05	4233.24	1281.97	9837.73	1260.58
													SYT14	ENSG00000143469	2.46732	9.75619e-07	2.97702e-05	2955.46	611.742	5450.32	911.293
													MAMLD1	ENSG00000013619	2.46619	7.61926e-06	0.000178774	3125.94	561.836	1698	307.266
													NEGR1	ENSG00000172260	2.46551	4.24481e-07	1.421e-05	12417.7	2269.35	7250.13	1286.84
													LRRC8B	ENSG00000197147	2.4654	4.99302e-05	0.000899137	2000.58	551.641	2008.27	168.077
													GTF2A1	ENSG00000165417	2.4644	2.50264e-08	1.15925e-06	6333.66	1072.16	7696.14	1473.3
													BMPER	ENSG00000164619	2.4641	0.00212055	0.0205294	533.204	45.0757	364.809	120.805
													TRIQK	ENSG00000205133	2.46382	1.86182e-05	0.000384959	8317.24	1569.06	22403.6	4004.96
													BNIP3L	ENSG00000104765	2.46244	3.45328e-08	1.55466e-06	23109.9	3882.95	32510.4	6213.6
													NRXN3	ENSG00000021645	2.46035	0.000122625	0.0019372	1907.64	138.447	1122.3	417.566
													ZKSCAN2	ENSG00000155592	2.45965	6.13627e-05	0.00107022	1504.02	406.755	1529.53	139.189
													ZNF714	ENSG00000160352	2.45927	8.40711e-08	3.3847e-06	4048.95	611.205	3231.17	714.327
													AL365361.1	ENSG00000259834	2.45733	3.04388e-05	0.000591245	1046.76	193.182	1928.28	351.911
													BORCS7	ENSG00000166275	2.45671	1.45737e-07	5.53254e-06	4711.74	928.345	7404.05	1281.59
													PLEKHA8	ENSG00000106086	2.45662	1.74435e-06	5.02097e-05	3863.61	843.559	3060.28	412.314
													PAWR	ENSG00000177425	2.45581	3.35934e-05	0.000640939	1011.71	161.521	1525.9	304.64
													ZNF682	ENSG00000197124	2.45499	3.12055e-05	0.000602932	1089.78	312.31	2918.47	420.193
													RIMKLB	ENSG00000166532	2.45315	4.96566e-08	2.11567e-06	10347.6	1891.03	15231.1	2783.78
													NCOA2	ENSG00000140396	2.45244	9.42829e-07	2.90035e-05	4564.1	598.863	5523.04	1250.07
													NRF1	ENSG00000106459	2.44861	6.24861e-06	0.000151274	1265.03	252.746	1981.6	344.033
													NSF	ENSG00000073969	2.44777	7.95794e-06	0.000185767	2148.22	431.975	1519.84	236.358
													IDS	ENSG00000010404	2.44636	1.64423e-07	6.12081e-06	164580	51371.8	346541	42402.7
													GABRA3	ENSG00000011677	2.44564	2.13566e-08	1.00348e-06	5532.26	1221.34	6768.97	1034.72
													LUZP2	ENSG00000187398	2.44437	0.000930496	0.0104727	792.902	147.033	3170.57	585.643
													RABGAP1L	ENSG00000152061	2.43756	6.94884e-06	0.000165594	5017.64	778.629	9440.2	1896.12
													MMGT1	ENSG00000169446	2.436	1.14818e-08	5.82956e-07	8230.68	1308.27	7222.25	1549.46
													CREB1	ENSG00000118260	2.43554	4.77403e-08	2.05317e-06	9774.53	1742.93	13527	2568.43
													EEF1E1	ENSG00000124802	2.43531	0.00105161	0.011607	361.665	155.618	934.445	81.4123
													ZFPM2	ENSG00000169946	2.43429	5.80554e-06	0.00014181	3652.24	1052.3	4285.6	409.688
													TMEM106B	ENSG00000106460	2.4336	1.73146e-06	4.99174e-05	5409.58	1145.67	11229.1	1938.14
													DMXL2	ENSG00000104093	2.43301	9.22527e-08	3.6978e-06	3328.81	617.644	3884.43	719.58
													RAB39B	ENSG00000155961	2.43288	3.04682e-06	8.10623e-05	2958.12	917.612	7257.4	974.322
													NA	ENSG00000272579	2.43277	2.34585e-05	0.000468095	971.345	292.455	2072.5	270.499
													RBPJ	ENSG00000168214	2.43271	5.43703e-09	3.08627e-07	14505.9	2583.8	16799.4	3217.1
													NA	ENSG00000179979	2.43168	0.000750929	0.00884462	1031.89	72.4431	609.631	236.358
													C10orf88	ENSG00000119965	2.42832	6.00903e-06	0.000146249	1505.61	345.044	2843.33	464.838
													TSPYL1	ENSG00000189241	2.42785	5.81456e-09	3.2802e-07	11906.3	2187.78	13788.8	2589.44
													RASGRF1	ENSG00000058335	2.42629	0.000429173	0.00562728	926.735	165.814	484.796	94.5433
													ZNF429	ENSG00000197013	2.42615	6.42432e-05	0.00111302	1795.58	328.945	4477.09	843.011
													CDKL2	ENSG00000138769	2.42432	7.43405e-06	0.000174936	2551.84	287.089	2454.28	651.299
													AKAP5	ENSG00000179841	2.42175	0.000461628	0.00595458	841.762	253.282	948.989	76.1599
													CELF2	ENSG00000048740	2.42139	1.84725e-08	8.81566e-07	62485.3	10911	83163.2	16282.5
													HS2ST1	ENSG00000153936	2.41942	1.26225e-06	3.75145e-05	3068.58	604.229	5216.41	948.06
													LNX2	ENSG00000139517	2.41893	5.19279e-05	0.000926893	808.304	215.183	1155.03	149.694
													WTAP	ENSG00000146457	2.41801	9.19803e-09	4.87309e-07	10298.7	1809.47	11372.1	2248.03
													LONRF2	ENSG00000170500	2.41745	3.03151e-07	1.06149e-05	5148.82	971.274	3649.3	672.308
													OPA1	ENSG00000198836	2.41653	1.8301e-07	6.7305e-06	5427.11	777.556	5567.89	1286.84
													KLF11	ENSG00000172059	2.41295	9.76811e-06	0.000221791	3661.27	420.707	4586.17	1134.52
													APC	ENSG00000134982	2.41194	2.51893e-08	1.16265e-06	10168.6	2435.7	15153.5	2321.56
													TMEM35A	ENSG00000126950	2.41158	4.50016e-09	2.60297e-07	16363.6	3330.24	19978.5	3500.73
													SRD5A1	ENSG00000145545	2.41011	1.34416e-08	6.71274e-07	21746.7	3635.57	25262.7	5213.01
													RNF144A	ENSG00000151692	2.40778	1.1815e-08	5.96559e-07	9370.38	1792.3	11280	2100.96
													TRIM33	ENSG00000197323	2.40645	7.61799e-07	2.39429e-05	6167.43	1395.74	12020.5	2037.93
													OSBPL3	ENSG00000070882	2.40596	0.000171066	0.00257432	596.934	162.594	913.841	120.805
													PCDH9	ENSG00000184226	2.40545	8.16677e-08	3.31716e-06	4341.05	710.479	3810.5	829.88
													TMX3	ENSG00000166479	2.40312	4.14618e-07	1.39298e-05	3754.2	621.401	2591.24	577.765
													KCTD12	ENSG00000178695	2.40249	9.8266e-08	3.86259e-06	38982.9	6628.81	22501.8	4997.67
													PRR3	ENSG00000204576	2.40127	3.0832e-08	1.40186e-06	5732.48	1153.19	7124.08	1281.59
													NUP58	ENSG00000139496	2.40026	1.00579e-08	5.25255e-07	8935.42	1775.66	10430.4	1893.49
													REV1	ENSG00000135945	2.39868	5.08295e-05	0.000910844	1869.93	391.193	4781.3	874.526
													ZFR	ENSG00000056097	2.39814	1.44208e-08	7.12386e-07	19091.3	4135.16	18052.6	2907.21
													NPR3	ENSG00000113389	2.39788	2.27895e-06	6.33049e-05	3139.74	497.979	1841.01	446.455
													CXorf57	ENSG00000147231	2.39637	0.0024344	0.022936	494.435	198.011	805.974	44.6455
													NRAS	ENSG00000213281	2.39563	6.399e-08	2.65295e-06	15723.7	3012.56	23076.3	4364.75
													RASA1	ENSG00000145715	2.39312	1.97158e-06	5.58706e-05	2394.11	581.691	2518.52	349.285
													AKAP7	ENSG00000118507	2.39231	1.54071e-05	0.000328985	21074.8	2222.12	30121.6	7537.2
													PGAP1	ENSG00000197121	2.39206	5.09703e-07	1.67862e-05	7128.16	1351.2	11644.8	2229.65
													AP003352.1	ENSG00000245970	2.38952	8.40172e-05	0.00140372	1507.2	268.308	3423.87	677.561
													SVIP	ENSG00000198168	2.38927	0.000196791	0.00291685	1015.42	170.107	2245.82	456.959
													ATE1	ENSG00000107669	2.3875	2.43287e-05	0.000483348	2131.22	290.846	3194.81	732.711
													RC3H1	ENSG00000135870	2.38632	6.32879e-06	0.000152811	2064.31	689.014	4730.4	609.279
													GAN	ENSG00000261609	2.38557	3.6367e-06	9.40191e-05	1534.29	283.333	1816.77	359.79
													AC093323.1	ENSG00000170846	2.38501	1.58287e-07	5.95303e-06	3782.88	660.574	3177.84	672.308
													ATAD1	ENSG00000138138	2.38463	4.05675e-07	1.36555e-05	12176.6	1455.84	10149.2	2825.8
													RCOR3	ENSG00000117625	2.38229	2.55114e-08	1.1716e-06	8317.77	1353.88	7490.1	1680.77
													AVPR1A	ENSG00000166148	2.3819	0.0010741	0.0117912	389.282	97.1274	545.396	81.4123
													ANKRD26	ENSG00000107890	2.37484	0.00123416	0.013215	417.96	116.982	553.88	68.2813
													NADK2	ENSG00000152620	2.37484	1.5925e-06	4.64239e-05	3320.31	620.327	5201.86	1026.85
													ASPH	ENSG00000198363	2.37438	2.22116e-07	8.03929e-06	4065.42	840.876	5784.83	1060.99
													SREK1	ENSG00000153914	2.37144	3.1354e-07	1.09368e-05	5383.56	1148.36	4439.52	745.842
													CALM1	ENSG00000198668	2.37094	1.87082e-05	0.000385946	123869	30477.1	362076	63470.1
													HPCAL1	ENSG00000115756	2.37094	4.71534e-07	1.56419e-05	10406.5	3262.62	16347.3	1904
													COG3	ENSG00000136152	2.36592	2.18636e-05	0.000442551	1049.95	268.308	1887.07	302.013
													NDUFAF4	ENSG00000123545	2.36513	1.05373e-06	3.18348e-05	6282.68	840.34	6782.3	1701.78
													TMEM182	ENSG00000170417	2.36387	0.000201093	0.00295916	768.473	285.479	1424.09	136.563
													PPIL4	ENSG00000131013	2.36244	2.25958e-06	6.28904e-05	1732.38	335.385	1945.24	380.8
													ZNF708	ENSG00000182141	2.36143	0.000367305	0.00491838	1456.75	356.313	5507.29	1003.21
													IPMK	ENSG00000151151	2.35749	2.85423e-07	1.00519e-05	4537.55	862.341	6122.98	1221.18
													POLR2M	ENSG00000255529	2.35494	1.12817e-06	3.40277e-05	6195.58	957.859	8173.66	1856.73
													CMAS	ENSG00000111726	2.35299	6.66506e-06	0.000159456	6124.41	1087.18	11436.3	2355.7
													GUSBP1	ENSG00000183666	2.35031	0.000348866	0.00469355	697.839	353.093	2925.75	357.164
													MRPL42	ENSG00000198015	2.34957	7.54807e-08	3.08643e-06	10241.9	2285.98	15334.1	2733.88
													EBLN3P	ENSG00000281649	2.34925	3.5595e-07	1.21656e-05	12787.9	2066.51	16715.8	3729.21
													ALG10B	ENSG00000175548	2.34898	0.000345533	0.00465819	1203.96	164.204	2482.16	564.634
													RC3H2	ENSG00000056586	2.34871	6.53831e-07	2.09295e-05	12511.2	2339.64	20115.4	4070.62
													PDCD6	ENSG00000249915	2.34727	1.22805e-05	0.000270764	3215.16	734.09	7235.58	1323.61
													KLC1	ENSG00000126214	2.34704	9.28472e-07	2.86182e-05	25381.4	3795.48	11661.8	3484.97
													PAFAH1B2	ENSG00000168092	2.34605	1.8068e-08	8.64522e-07	21111.5	3388.73	18625.9	4430.41
													DCX	ENSG00000077279	2.34287	1.1299e-08	5.7688e-07	162635	39221.8	224160	37021.6
													ZBTB34	ENSG00000177125	2.34023	4.82648e-06	0.000120517	2869.43	614.425	5290.34	1000.58
													TFAM	ENSG00000108064	2.33993	2.24359e-07	8.07252e-06	4918.33	903.66	6074.5	1271.08
													EPC1	ENSG00000120616	2.33537	3.24088e-05	0.000620281	9477.65	1930.74	24016.8	4711.41
													BMT2	ENSG00000164603	2.33519	8.78356e-06	0.000201438	7956.11	1084.5	11715.1	2820.54
													GOPC	ENSG00000047932	2.33497	2.71028e-06	7.30657e-05	3767.48	566.129	4626.17	1103.01
													NOL4	ENSG00000101746	2.33057	1.64414e-07	6.12081e-06	13887.7	1931.28	11309.1	3083.16
													NCOA7	ENSG00000111912	2.32974	3.1226e-07	1.0913e-05	5150.94	865.024	3644.46	885.031
													HMGN3	ENSG00000118418	2.32933	9.48454e-06	0.000216158	5698.49	1076.45	11180.6	2287.42
													PLEKHB2	ENSG00000115762	2.32873	3.12538e-05	0.000603228	12514.9	1017.96	5772.71	2628.83
													HNRNPH1	ENSG00000169045	2.32588	3.37492e-08	1.52313e-06	34468.7	6237.08	41167.7	8852.93
													FAM13C	ENSG00000148541	2.32442	3.59163e-05	0.00067818	1249.63	229.135	952.625	210.096
													AMIGO2	ENSG00000139211	2.32381	1.678e-05	0.000353347	1199.18	236.111	1255.62	254.742
													PTAR1	ENSG00000188647	2.32261	3.03225e-05	0.000589612	3155.15	1074.3	4170.46	383.426
													AC026271.3	ENSG00000264885	2.32138	0.00150771	0.0155256	428.05	109.47	494.492	73.5337
													SP8	ENSG00000164651	2.32025	0.00178583	0.0178857	601.183	94.9809	332.085	91.9171
													TRAPPC2	ENSG00000196459	2.31717	6.82977e-05	0.00117326	4474.88	609.059	8304.56	1961.77
													C21orf91	ENSG00000154642	2.31568	6.39885e-05	0.00111071	1623.51	320.359	3400.85	693.318
													PRICKLE2	ENSG00000163637	2.31406	1.39949e-05	0.000303799	4592.78	500.662	2417.92	913.919
													PRKAR1A	ENSG00000108946	2.31397	4.31507e-08	1.9005e-06	18740.2	3047.44	13824	3503.36
													PRKAG2	ENSG00000106617	2.31377	0.00176672	0.0177523	3454.68	583.838	16343.7	3403.56
													CBWD5	ENSG00000147996	2.31356	0.00127706	0.0135947	703.15	177.083	2846.97	540.998
													SESTD1	ENSG00000187231	2.31241	3.73506e-08	1.66918e-06	8750.6	1891.57	10556.4	1995.91
													FAM160B1	ENSG00000151553	2.31233	2.23841e-05	0.000451585	2547.59	324.116	2919.69	782.609
													SREK1IP1	ENSG00000153006	2.3119	2.93188e-05	0.000573757	3406.35	773.799	8185.78	1565.22
													DIMT1	ENSG00000086189	2.31181	8.76469e-06	0.000201408	6346.94	831.217	8190.63	2103.59
													CEP41	ENSG00000106477	2.30942	2.03874e-05	0.000414967	2502.45	686.331	2411.86	299.387
													SECISBP2L	ENSG00000138593	2.30586	1.89082e-06	5.39165e-05	4554.01	874.147	7005.31	1468.05
													PPP4R3B	ENSG00000275052	2.30429	8.80906e-08	3.53872e-06	9919.51	1884.59	12019.3	2560.55
													PLCXD3	ENSG00000182836	2.30428	0.000439149	0.005713	1377.62	118.592	1216.84	412.314
													ZNF264	ENSG00000083844	2.30301	8.77125e-06	0.000201408	1972.96	419.633	3283.28	648.672
													COQ10B	ENSG00000115520	2.30249	6.96943e-06	0.000165754	1585.8	402.462	2535.48	433.324
													ZNF536	ENSG00000198597	2.30035	0.000557765	0.00697901	1142.35	233.428	591.451	115.553
													SBNO1	ENSG00000139697	2.29658	6.14288e-07	1.98024e-05	4099.94	1065.18	6552.02	1103.01
													RNF149	ENSG00000163162	2.29628	0.00138978	0.0146022	458.853	207.67	1016.86	89.2909
													PUM2	ENSG00000055917	2.29568	1.85167e-06	5.29652e-05	14555.3	2182.42	18873.1	4632.62
													ZDBF2	ENSG00000204186	2.29427	0.00197334	0.0194022	1006.4	283.87	718.71	63.0289
													NUP153	ENSG00000124789	2.2911	2.91649e-06	7.80493e-05	2099.36	545.738	3259.04	548.877
													FBXW11	ENSG00000072803	2.29099	6.63057e-07	2.11877e-05	15821.4	2555.9	19894.8	4748.18
													PAPOLG	ENSG00000115421	2.2866	1.48205e-05	0.000319068	2048.38	545.738	4319.53	761.599
													DENR	ENSG00000139726	2.28439	1.37379e-07	5.25318e-06	11630.1	2474.87	16161.9	3232.86
													STAU2	ENSG00000040341	2.28382	3.46465e-08	1.55594e-06	17935.1	3192.86	17484.2	4083.75
													RPRM	ENSG00000177519	2.28272	1.94299e-06	5.51458e-05	17772.6	3589.96	10106.8	2135.1
													RAB28	ENSG00000157869	2.28262	0.000128886	0.00201866	1234.76	287.626	2919.69	569.886
													GPR63	ENSG00000112218	2.28107	0.000609933	0.00751744	556.572	226.988	1934.34	286.256
													RCOR1	ENSG00000089902	2.28022	7.89224e-07	2.47011e-05	3146.65	814.582	4136.52	682.813
													CBX3	ENSG00000122565	2.2796	1.68569e-05	0.000354557	38911.2	6932.54	77870.4	17125.5
													SATB1	ENSG00000182568	2.2795	5.75553e-08	2.41283e-06	16502.2	2956.21	17429.6	4036.48
													ZNF680	ENSG00000173041	2.27891	0.000295926	0.00411013	1805.67	176.01	2179.16	651.299
													FAM117B	ENSG00000138439	2.2784	2.06533e-07	7.53496e-06	14103.4	2156.66	12884.7	3411.44
													UBE2K	ENSG00000078140	2.27559	1.98836e-06	5.6259e-05	15958.4	3062.46	26221.4	5654.22
													TAX1BP1	ENSG00000106052	2.27546	1.47216e-07	5.57104e-06	5865.25	1204.17	6885.32	1431.28
													CADM1	ENSG00000182985	2.27487	1.22321e-07	4.73684e-06	17361	2723.86	12633.8	3477.09
													BEND4	ENSG00000188848	2.27274	0.000745032	0.00880834	1947.47	487.247	1054.43	128.684
													AC118549.1	ENSG00000036549	2.27258	2.13712e-06	5.98198e-05	3127.53	569.349	3880.79	885.031
													KPNA4	ENSG00000186432	2.26991	4.06718e-06	0.000104264	9982.71	1835.76	16437	3647.8
													PRRG1	ENSG00000130962	2.26863	0.000165232	0.0025001	733.953	231.818	1251.99	178.582
													PFKFB2	ENSG00000123836	2.26817	0.000505819	0.00643379	520.458	181.376	1239.87	183.834
													SFT2D2	ENSG00000213064	2.26652	3.21896e-06	8.48746e-05	4374.51	1115.09	3935.33	606.653
													CCSER1	ENSG00000184305	2.26585	0.00280689	0.025846	426.988	66.5403	402.381	107.674
													PHC3	ENSG00000173889	2.26567	2.26059e-06	6.28904e-05	2584.77	643.402	4003.21	727.458
													NECAP1	ENSG00000089818	2.26531	1.02505e-06	3.10711e-05	20338.8	4278.44	12839.8	2618.33
													WDR92	ENSG00000243667	2.26501	0.00144594	0.0150421	365.914	131.471	861.725	123.432
													PITPNM3	ENSG00000091622	2.26365	0.00299089	0.0271168	557.103	56.8812	505.4	168.077
													ARMCX5-GPRASP2	ENSG00000271147	2.26205	4.31524e-06	0.0001097	7353.33	901.514	4554.66	1586.23
													ESRRG	ENSG00000196482	2.26029	0.000175222	0.00262733	1193.87	185.132	1821.62	449.081
													DCK	ENSG00000156136	2.25921	1.09866e-05	0.000245494	12036.9	2385.26	23456.9	5034.43
													UBR3	ENSG00000144357	2.25618	0.000192663	0.00287	1561.91	431.439	4672.22	877.152
													FAM8A1	ENSG00000137414	2.2561	9.34443e-08	3.73736e-06	7853.08	1500.38	7548.28	1725.42
													NFIB	ENSG00000147862	2.25594	8.94235e-07	2.77031e-05	24940.6	7613.5	49483.2	7967.9
													IBTK	ENSG00000005700	2.2547	0.000151125	0.00230958	1326.11	326.262	3296.61	646.046
													CXXC4	ENSG00000168772	2.25137	3.84889e-07	1.3052e-05	5328.33	1442.96	7205.28	1187.04
													COIL	ENSG00000121058	2.25102	5.29665e-06	0.000130651	2399.95	399.242	1914.95	509.484
													LINC01128	ENSG00000228794	2.25078	2.44023e-05	0.000484283	2666.55	376.704	3160.87	853.516
													ETFBKMT	ENSG00000139160	2.25047	0.0022075	0.0212154	458.322	72.9797	454.496	120.805
													SYNJ1	ENSG00000159082	2.24853	2.73783e-05	0.000539246	1265.56	304.798	1351.37	244.237
													ZFAND5	ENSG00000107372	2.24844	7.43656e-06	0.000174936	41332.9	4520.45	36152.5	11794.3
													SCGN	ENSG00000079689	2.24706	0.000198925	0.00293458	1597.49	407.291	1156.24	168.077
													PDPK1	ENSG00000140992	2.2463	3.96155e-05	0.000739624	1945.88	824.778	4513.45	533.119
													MAP2	ENSG00000078018	2.24549	2.11267e-07	7.6923e-06	88824.7	22313	80796.1	13451.4
													ARHGEF7	ENSG00000102606	2.24394	5.39344e-08	2.28095e-06	14161.2	3096.81	16823.6	3445.58
													TRAF3IP1	ENSG00000204104	2.24357	0.000214633	0.00312844	1172.09	301.041	968.381	147.067
													GDAP1	ENSG00000104381	2.24322	4.3689e-06	0.000110449	7426.62	982.543	7091.36	2090.46
													MATR3	ENSG00000015479	2.24309	0.00354768	0.0307028	693.059	158.302	368.445	63.0289
													SLC35E1	ENSG00000127526	2.24245	0.000186651	0.00278954	2078.65	724.431	7350.72	1271.08
													APP	ENSG00000142192	2.24176	2.38143e-07	8.51817e-06	86079	14550.9	51206.6	14475.6
													GNAI1	ENSG00000127955	2.24091	2.05001e-06	5.77351e-05	16217.1	2222.66	16130.4	4627.37
													GHITM	ENSG00000165678	2.2409	4.52342e-08	1.96595e-06	16979.7	3229.35	14889.3	3513.86
													KCNC2	ENSG00000166006	2.24072	0.00322623	0.028607	532.142	148.106	455.708	57.7765
													RAB1A	ENSG00000138069	2.24066	1.02269e-06	3.1051e-05	25075.5	3442.92	22541.8	6639.04
													VOPP1	ENSG00000154978	2.23825	3.44109e-05	0.00065517	8850.98	1673.17	18234.4	4073.24
													SLC25A46	ENSG00000164209	2.23784	3.87109e-07	1.31029e-05	7490.88	1232.61	6394.46	1714.91
													FMN2	ENSG00000155816	2.23745	1.71768e-06	4.95985e-05	2718.07	539.299	2936.65	661.803
													RAB2A	ENSG00000104388	2.23555	6.8496e-07	2.17734e-05	25971.4	3724.65	15768	5142.11
													TMEM263	ENSG00000151135	2.23548	3.45986e-06	9.02129e-05	3185.42	758.774	5199.44	1024.22
													SKIL	ENSG00000136603	2.2347	1.18229e-05	0.000261304	1954.91	481.344	3353.58	648.672
													SYBU	ENSG00000147642	2.23428	4.97888e-06	0.000123984	13775.2	1612.53	9573.51	3356.29
													DPP10	ENSG00000175497	2.23418	1.91334e-06	5.44531e-05	5080.31	761.457	3747.48	1118.76
													TAF13	ENSG00000197780	2.23386	1.46105e-05	0.000314918	2186.46	670.233	4594.66	772.104
													MIB1	ENSG00000101752	2.23213	3.22262e-06	8.48746e-05	3498.22	589.204	3838.37	976.948
													YWHAQ	ENSG00000134308	2.23193	7.02285e-08	2.87811e-06	116015	21399.7	81542.7	20655.1
													TMEM41B	ENSG00000166471	2.2297	5.34095e-05	0.000947058	1266.09	253.819	1867.68	417.566
													ZBTB18	ENSG00000179456	2.22812	6.61343e-06	0.000158428	76907.8	12769.8	119308	29116.7
													BLOC1S6	ENSG00000104164	2.2273	1.40395e-06	4.15232e-05	19045.1	3109.69	23328.4	5945.73
													LYRM7	ENSG00000186687	2.22518	7.83554e-05	0.0013212	3587.45	808.143	8665.73	1817.33
													AFDN	ENSG00000130396	2.22333	4.8009e-08	2.05988e-06	14414	3068.9	14277.2	3075.28
													DMXL1	ENSG00000172869	2.22029	3.83569e-05	0.000719803	1436.57	495.833	2394.89	323.023
													ARL15	ENSG00000185305	2.21879	5.31711e-05	0.000944472	4768.57	511.931	4561.93	1499.56
													UPF3B	ENSG00000125351	2.2186	1.55043e-05	0.000330288	2045.72	599.399	2402.17	351.911
													ACTR10	ENSG00000131966	2.21812	2.82965e-05	0.00055494	5171.13	1402.71	12592.6	2418.73
													MAPRE1	ENSG00000101367	2.21741	5.70607e-08	2.3976e-06	18099.7	3988.66	16713.4	3495.48
													ZNF280D	ENSG00000137871	2.21537	5.41932e-06	0.000133317	4769.63	1308.81	9408.68	1746.43
													WDR47	ENSG00000085433	2.21441	9.73115e-08	3.83332e-06	15496.4	2940.12	15575.3	3758.1
													TARDBP	ENSG00000120948	2.21426	2.56452e-07	9.08418e-06	11299.8	2064.9	8150.64	2127.23
													ARL8B	ENSG00000134108	2.21136	7.6238e-07	2.39429e-05	10514.9	1727.37	6707.16	1993.29
													RNF146	ENSG00000118518	2.21123	3.56088e-07	1.21656e-05	7477.07	1326.51	6036.93	1594.11
													MAP3K13	ENSG00000073803	2.21022	5.96186e-05	0.00104179	5576.87	1368.91	13994.9	2865.19
													STX12	ENSG00000117758	2.20985	6.76887e-07	2.15542e-05	15897.9	2650.88	17236.9	4517.07
													C5orf24	ENSG00000181904	2.20912	6.54415e-05	0.00113164	11173.9	1921.62	22466.7	5360.08
													CYLD	ENSG00000083799	2.2085	0.000953022	0.010689	1494.99	130.398	1689.51	564.634
													MAGI1	ENSG00000151276	2.20775	1.07504e-05	0.000241099	2093.52	599.399	2488.22	388.678
													OSBPL8	ENSG00000091039	2.20473	5.55911e-07	1.808e-05	9412.33	1529.35	7293.76	2098.34
													KLHL2	ENSG00000109466	2.20203	7.01941e-05	0.00119907	5821.7	1101.67	12162.3	2812.66
													ST8SIA4	ENSG00000113532	2.20166	1.41379e-05	0.000306067	2353.75	422.853	2965.74	737.963
													FSTL5	ENSG00000168843	2.20146	0.000644606	0.00783385	2783.39	611.205	1075.04	223.227
													MIGA1	ENSG00000180488	2.20037	0.00136092	0.014362	959.662	163.668	2473.67	588.27
													DNAJC6	ENSG00000116675	2.19892	7.94307e-06	0.000185657	23055.2	2787.72	11726	4792.82
													ARL5B	ENSG00000165997	2.1988	3.51585e-07	1.2063e-05	7153.12	1886.2	9805	1806.83
													SLC18B1	ENSG00000146409	2.19717	1.78007e-06	5.11574e-05	3841.3	788.825	3008.16	703.823
													NF1	ENSG00000196712	2.19599	2.66704e-06	7.21126e-05	4059.58	1228.85	6989.55	1181.79
													OTUD6B	ENSG00000155100	2.19388	3.9416e-05	0.000737405	1738.22	516.224	1941.61	283.63
													SLC33A1	ENSG00000169359	2.18543	0.00181	0.0180417	468.944	225.915	1075.04	110.301
													PNRC2	ENSG00000189266	2.18459	0.000257071	0.00365092	3443.52	1171.97	12374.4	2311.06
													MIER1	ENSG00000198160	2.18434	1.08947e-05	0.000244036	2948.02	876.293	5804.22	1050.48
													GPR180	ENSG00000152749	2.18332	0.000245307	0.0035029	903.367	386.9	2386.41	336.154
													ST6GALNAC5	ENSG00000117069	2.18161	0.00028163	0.00394153	1502.96	444.318	1322.28	173.329
													DOCK4	ENSG00000128512	2.18006	9.2094e-06	0.000210675	2274.08	720.675	3514.77	554.129
													BAZ2B	ENSG00000123636	2.1791	1.01071e-05	0.000229202	2132.29	475.441	2970.59	653.925
													HSP90AA1	ENSG00000080824	2.1774	3.95156e-07	1.33506e-05	103016	28134.7	102131	17212.1
													PPP2CA	ENSG00000113575	2.17739	2.15897e-07	7.84524e-06	24353.2	4259.12	18527.7	5223.52
													XPR1	ENSG00000143324	2.17673	2.97095e-06	7.92705e-05	56388.5	14240.7	41058.6	7306.1
													DCP1A	ENSG00000272886	2.17643	3.53563e-06	9.20573e-05	2498.2	626.23	2808.18	546.25
													MAP1LC3B	ENSG00000140941	2.17626	2.66141e-06	7.20669e-05	19481.1	2914.9	19896	5803.91
													PDE1A	ENSG00000115252	2.17607	3.44512e-05	0.000655255	4437.17	1401.64	11202.4	2061.57
													GFPT1	ENSG00000198380	2.1757	6.01329e-07	1.94189e-05	5949.69	1207.38	6564.14	1565.22
													CYP26A1	ENSG00000095596	2.17335	0.00136656	0.0144048	2397.3	550.031	885.965	173.329
													CDYL2	ENSG00000166446	2.17322	0.00110618	0.0120421	1100.4	123.422	589.027	254.742
													AC005261.3	ENSG00000268713	2.17291	0.00132067	0.01401	669.692	166.887	542.972	99.7957
													PDE8B	ENSG00000113231	2.17162	0.000496876	0.00633769	1254.94	278.503	722.346	157.572
													DCP2	ENSG00000172795	2.17093	1.69854e-05	0.00035685	4820.61	1232.07	9769.86	2011.67
													FAM210A	ENSG00000177150	2.16922	0.00113472	0.0122651	539.046	286.016	1608.31	189.087
													MAX	ENSG00000125952	2.16831	0.000102434	0.00165836	12323.2	3004.51	32453.5	6962.07
													NDFIP2	ENSG00000102471	2.16739	5.88965e-07	1.90533e-05	5545.54	1451.01	7052.57	1352.49
													ZNRD1ASP	ENSG00000204623	2.16484	0.000170531	0.00256963	866.191	238.257	1493.17	288.882
													PPIP5K2	ENSG00000145725	2.16471	2.70809e-06	7.30657e-05	3460.52	668.623	2817.88	732.711
													CDK19	ENSG00000155111	2.16442	2.2903e-06	6.35237e-05	7023.53	2101.92	12487.1	2250.66
													SPAST	ENSG00000021574	2.16386	6.71732e-07	2.14274e-05	9410.21	1636.14	8330.01	2326.82
													WNK3	ENSG00000196632	2.16345	0.000298234	0.00412964	2713.29	310.7	3554.77	1095.13
													PRKACB	ENSG00000142875	2.15883	2.76355e-07	9.77023e-06	42066.3	8946.45	52834.3	12309
													KIAA1109	ENSG00000138688	2.15866	0.000401895	0.0053314	2475.36	698.137	8010.05	1654.51
													LMO7	ENSG00000136153	2.15771	5.40291e-05	0.000955071	3449.36	656.281	5993.29	1465.42
													NCKAP1	ENSG00000061676	2.15721	1.73686e-07	6.43943e-06	17897.4	3767.58	14573	3511.23
													GAD2	ENSG00000136750	2.15662	0.00141594	0.0147973	978.249	225.378	542.972	112.927
													NPY1R	ENSG00000164128	2.15623	9.1035e-05	0.00150311	1718.57	292.455	1043.52	328.275
													SOX2-OT	ENSG00000242808	2.15607	2.42449e-06	6.67392e-05	3690.47	777.556	3008.16	724.832
													SEPHS1	ENSG00000086475	2.15575	7.51273e-07	2.37163e-05	6767.55	1757.42	9556.55	1906.62
													HMGN1	ENSG00000205581	2.15527	5.20073e-05	0.000927405	21204.4	4973.35	49135.3	10822.6
													FAM133A	ENSG00000179083	2.15101	0.00071503	0.00855882	645.262	129.861	808.398	199.591
													RCAN2	ENSG00000172348	2.14992	0.000101507	0.00164482	1800.89	355.239	1062.92	288.882
													FAM126B	ENSG00000155744	2.14931	2.45585e-06	6.72983e-05	4399.47	848.926	4860.08	1242.19
													RFLNB	ENSG00000183688	2.14872	0.00475911	0.0385506	1659.62	553.251	11604.8	2442.37
													EXTL2	ENSG00000162694	2.14833	3.18997e-06	8.43796e-05	3817.93	723.358	4017.75	1047.86
													STARD4	ENSG00000164211	2.1478	0.000160067	0.00243404	1506.67	502.809	3982.6	737.963
													KATNAL1	ENSG00000102781	2.14712	1.82687e-06	5.23377e-05	4678.28	890.782	4765.55	1244.82
													TMEM167A	ENSG00000174695	2.14641	3.20806e-07	1.11601e-05	26725	5063.5	27821.2	7261.45
													CNTN4	ENSG00000144619	2.14576	0.000566054	0.00705055	1674.5	184.596	1893.13	627.663
													KRAS	ENSG00000133703	2.14448	3.07757e-06	8.16427e-05	7621.53	1193.97	6481.73	2001.17
													SGPP1	ENSG00000126821	2.14359	0.000217625	0.00316327	879.468	303.724	1855.56	315.144
													STX3	ENSG00000166900	2.14342	0.00105704	0.0116529	735.015	207.67	2094.32	435.95
													CHPT1	ENSG00000111666	2.14027	1.91096e-05	0.000391137	3014.41	731.407	5253.98	1147.65
													AC009948.1	ENSG00000223960	2.13914	0.00375686	0.0321666	425.395	184.596	738.102	76.1599
													C11orf87	ENSG00000185742	2.13874	0.000583367	0.007229	1613.42	287.089	3478.41	874.526
													TMEM65	ENSG00000164983	2.13519	1.99769e-05	0.000407066	8864.26	1358.17	3970.48	1565.22
													KLHL9	ENSG00000198642	2.13361	6.5575e-06	0.000157324	2614.51	754.481	3902.61	730.085
													TMEM268	ENSG00000157693	2.13264	0.00143291	0.014932	916.644	163.668	2060.38	519.988
													CCNT1	ENSG00000129315	2.13099	0.000255789	0.00363554	2083.96	259.185	2302.78	748.468
													RTN1	ENSG00000139970	2.13075	2.39574e-07	8.55259e-06	180883	52398.9	221120	39390.4
													DICER1	ENSG00000100697	2.13013	3.77663e-06	9.73614e-05	4692.62	947.663	5806.65	1454.92
													TMOD2	ENSG00000128872	2.13009	9.57982e-08	3.81482e-06	36084.2	8453.3	38798.2	8653.34
													SDE2	ENSG00000143751	2.12897	6.34925e-05	0.0011042	2316.57	382.07	1323.49	451.707
													TCEA1	ENSG00000187735	2.12889	1.65351e-05	0.000348591	19082.2	2940.12	24277.4	6980.45
													SUB1	ENSG00000113387	2.12844	2.00997e-06	5.67825e-05	30443.1	4546.74	22414.6	7547.71
													PTEN	ENSG00000171862	2.12805	1.54854e-07	5.83593e-06	16274.9	3679.57	16521.9	3823.75
													DNAJB4	ENSG00000162616	2.12761	1.7947e-05	0.000373616	1732.91	396.559	1935.55	443.828
													PCDH7	ENSG00000169851	2.12676	6.03372e-05	0.00105334	1566.69	590.277	3039.67	462.212
													PNPLA8	ENSG00000135241	2.12492	2.98929e-05	0.000583118	2863.58	746.969	5432.14	1158.16
													CNTN3	ENSG00000113805	2.12463	0.00636055	0.0482599	366.445	114.836	418.137	63.0289
													TIPRL	ENSG00000143155	2.12459	4.27253e-06	0.000108765	6908.82	1225.63	7745.83	2140.36
													EEF1AKMT2	ENSG00000203791	2.12448	2.3694e-05	0.000472279	1755.22	435.195	2528.21	548.877
													RAB3GAP1	ENSG00000115839	2.12362	1.76027e-05	0.000367704	2587.95	461.489	2723.34	761.599
													FBXO3	ENSG00000110429	2.12351	1.20163e-06	3.6124e-05	4600.21	1001.32	4394.68	1063.61
													NANOS1	ENSG00000188613	2.12225	0.000165053	0.00249945	930.983	224.842	1153.82	254.742
													SNX4	ENSG00000114520	2.11821	2.59942e-06	7.05976e-05	5752.13	1441.35	8533.63	1851.47
													CARF	ENSG00000138380	2.11507	2.30364e-05	0.000461182	1688.3	389.583	2007.06	464.838
													KLHL5	ENSG00000109790	2.11396	1.7246e-05	0.00036108	5270.97	905.27	2770.61	953.312
													LDB2	ENSG00000169744	2.11175	2.21604e-05	0.000448062	16131	3991.35	32451	7253.57
													H1F0	ENSG00000189060	2.11072	7.2391e-07	2.28921e-05	35891.4	9866.75	54948	11166.6
													ACSL4	ENSG00000068366	2.11019	6.36554e-06	0.000153495	6781.36	1534.72	10394	2447.62
													SPRYD7	ENSG00000123178	2.10988	0.00102332	0.0113911	3394.66	400.315	6376.28	1869.86
													SPTSSA	ENSG00000165389	2.10713	0.000588387	0.00727774	1725.48	330.555	3805.65	958.564
													TPPP	ENSG00000171368	2.10617	0.00179708	0.0179394	699.963	173.327	518.732	107.674
													SRSF12	ENSG00000154548	2.10612	0.000141808	0.00218363	2300.11	737.31	5972.69	1187.04
													NUDT10	ENSG00000122824	2.10445	4.40792e-05	0.000804072	3692.07	743.212	5975.11	1510.07
													FRG1HP	ENSG00000276291	2.10304	0.00103285	0.0114763	610.742	159.911	666.595	136.563
													PDIK1L	ENSG00000175087	2.10266	9.71322e-05	0.00158234	5107.4	1005.62	9597.75	2423.99
													VAMP4	ENSG00000117533	2.1005	0.000108496	0.00174314	4800.96	832.827	8035.5	2166.62
													ZNF791	ENSG00000173875	2.09921	0.000307739	0.00424198	929.921	316.603	2099.17	391.304
													GPATCH2L	ENSG00000089916	2.09623	1.86839e-05	0.000385881	5833.38	1220.26	3234.8	898.162
													BMI1	ENSG00000168283	2.09599	8.58108e-07	2.67198e-05	10286.5	2029.48	10085	2739.13
													NKIRAS1	ENSG00000197885	2.09091	9.29197e-05	0.00152595	1407.36	319.823	2056.75	496.353
													OTUD1	ENSG00000165312	2.09075	0.000418325	0.00550082	2049.97	233.428	1804.65	677.561
													GLS	ENSG00000115419	2.08817	4.50062e-06	0.000113465	6508.92	1117.77	5738.78	1767.44
													C4orf36	ENSG00000163633	2.08717	0.00263358	0.0244596	688.28	91.2246	730.83	246.863
													FBXO25	ENSG00000147364	2.08701	2.42161e-06	6.67392e-05	7704.38	2341.25	8889.95	1559.97
													TM9SF3	ENSG00000077147	2.08584	1.5528e-06	4.54115e-05	7409.63	1760.64	9563.82	2240.15
													TRIM2	ENSG00000109654	2.08568	1.67616e-06	4.87073e-05	26508.3	5402.64	32688.6	8548.29
													NLK	ENSG00000087095	2.08447	5.28742e-06	0.000130599	3926.27	928.881	5247.92	1236.94
													UBL3	ENSG00000122042	2.08307	9.10048e-07	2.80977e-05	13602.6	2755.52	9988.01	2812.66
													WDR37	ENSG00000047056	2.08281	1.01735e-05	0.000230423	2740.9	563.446	2354.9	640.794
													SPOCK1	ENSG00000152377	2.08097	2.04391e-06	5.76522e-05	11957.8	2182.95	8080.34	2555.3
													NXPE3	ENSG00000144815	2.07998	0.00141825	0.0148046	1105.71	236.111	2837.27	701.196
													PAQR3	ENSG00000163291	2.07975	1.09636e-05	0.000245278	3764.83	748.042	4485.58	1208.05
													TCEAL7	ENSG00000182916	2.07813	4.19659e-05	0.000775583	5341.6	1104.89	8848.74	2261.16
													KLF3	ENSG00000109787	2.07556	4.09228e-05	0.00076015	4081.88	1220.26	8665.73	1806.83
													GOLT1B	ENSG00000111711	2.07445	2.56795e-05	0.000507427	3675.07	594.57	2420.35	856.142
													RAB40B	ENSG00000141542	2.07249	0.000872486	0.00995462	1076.5	363.825	3357.21	693.318
													MIR4453HG	ENSG00000268471	2.0714	3.75289e-05	0.000705712	2693.64	545.201	1718.6	504.231
													NR1D2	ENSG00000174738	2.07037	0.000234345	0.00337273	1310.17	253.282	1798.59	491.1
													SLC30A4	ENSG00000104154	2.06949	0.000167064	0.00252571	1032.42	301.041	1650.73	338.78
													VASH2	ENSG00000143494	2.06905	2.83644e-06	7.61595e-05	11669.4	2451.8	14577.8	3808
													LSM14B	ENSG00000149657	2.06792	1.7033e-05	0.00035744	7751.64	1764.93	12654.4	3106.8
													FAM122B	ENSG00000156504	2.06784	3.2314e-06	8.49835e-05	3799.35	881.123	3953.51	969.069
													GABRG2	ENSG00000113327	2.06684	0.000130194	0.00203509	2603.89	362.752	2357.32	827.254
													PALM2	ENSG00000243444	2.0665	0.00118894	0.0127757	851.321	137.91	618.115	215.349
													LINC01018	ENSG00000250056	2.06435	0.00209556	0.0203629	1011.71	283.87	664.171	112.927
													FGD4	ENSG00000139132	2.064	8.1611e-06	0.000190024	3684.63	929.955	5267.31	1213.31
													OPCML	ENSG00000183715	2.06322	2.56746e-06	6.99376e-05	7587.01	1511.11	7919.15	2203.38
													AC016747.1	ENSG00000212978	2.06275	0.00461139	0.0376338	321.303	143.276	860.513	139.189
													DNAJB14	ENSG00000164031	2.06263	4.21773e-05	0.00077709	2171.59	614.961	3811.71	819.376
													FAM234B	ENSG00000084444	2.0611	4.87719e-06	0.000121617	5360.72	1062.5	3857.77	1147.65
													TIFA	ENSG00000145365	2.06089	0.000136464	0.0021156	1500.83	280.113	1700.42	491.1
													KPNA5	ENSG00000196911	2.0607	0.000342096	0.00463859	3475.92	582.764	6215.09	1746.43
													FAT4	ENSG00000196159	2.06057	1.57376e-05	0.000334478	2643.72	551.641	2897.87	779.983
													ZSCAN30	ENSG00000186814	2.05785	0.000883393	0.0100477	1955.44	597.253	1363.49	194.339
													ANKRD42	ENSG00000137494	2.05764	0.000280856	0.00393672	1068	228.062	906.569	246.863
													GALC	ENSG00000054983	2.05728	0.000336622	0.00457455	1858.78	244.16	1387.73	540.998
													LRP12	ENSG00000147650	2.05651	4.32253e-06	0.000109732	3761.64	835.51	3803.23	984.826
													RBM27	ENSG00000091009	2.05461	7.62018e-05	0.00129084	1803.02	459.879	2986.34	695.944
													ATP2B1	ENSG00000070961	2.05366	2.26037e-05	0.000455011	4386.19	856.975	5680.6	1573.1
													PLPPR4	ENSG00000117600	2.05266	1.94025e-05	0.000396687	5340.01	1374.81	9206.28	2135.1
													KANSL1L	ENSG00000144445	2.05187	0.000113475	0.00181143	1650.6	448.074	1428.94	291.509
													SLX4IP	ENSG00000149346	2.05134	0.000871328	0.00994762	812.552	150.789	952.625	278.378
													CACNA2D1	ENSG00000153956	2.04481	0.000575152	0.00714173	5901.89	966.981	12039.9	3387.8
													RMND5A	ENSG00000153561	2.04477	4.33243e-06	0.000109831	5511.55	1087.18	5211.56	1515.32
													MDM1	ENSG00000111554	2.04266	0.000454948	0.00589301	789.185	261.332	1402.27	270.499
													LRCH1	ENSG00000136141	2.04152	0.000627896	0.00768116	1715.39	415.877	4118.34	1005.84
													PM20D2	ENSG00000146281	2.04068	0.00163352	0.0165967	527.362	220.549	1352.58	236.358
													REST	ENSG00000084093	2.03975	0.00115463	0.0124444	613.928	273.674	1477.42	233.732
													UBQLN1	ENSG00000135018	2.03937	4.5383e-06	0.000114258	21560.3	3900.66	12742.9	4446.16
													THAP5	ENSG00000177683	2.03925	0.00219172	0.0211177	1423.29	428.219	5424.87	1242.19
													MAN2A1	ENSG00000112893	2.03918	0.0010623	0.0117031	1007.99	321.969	925.961	144.441
													NCAM2	ENSG00000154654	2.03841	0.00028985	0.00405037	1079.15	320.359	2073.72	449.081
													SYT6	ENSG00000134207	2.0381	6.14507e-06	0.000148965	15491.1	2966.95	8891.16	2970.24
													ELOVL5	ENSG00000012660	2.03609	1.5098e-06	4.43667e-05	9947.66	2687.91	9608.66	2077.33
													TUSC3	ENSG00000104723	2.03607	8.13768e-07	2.54257e-05	17714.7	3733.77	16780	4679.9
													LBR	ENSG00000143815	2.03447	1.43719e-05	0.000310142	3597	1253.53	5861.19	1053.11
													ZNF84	ENSG00000198040	2.03102	9.50962e-06	0.000216459	10829.3	2067.04	12825.3	3726.58
													BNIP2	ENSG00000140299	2.0309	0.000437539	0.00570017	2268.24	538.762	5140.05	1278.96
													SS18L1	ENSG00000184402	2.03	5.79163e-06	0.00014181	20869.3	3530.39	12936.8	4750.8
													MAP2K1	ENSG00000169032	2.02576	1.31794e-05	0.00028815	3589.57	939.614	3082.09	695.944
													EIF4A2	ENSG00000156976	2.02553	1.54826e-05	0.000330212	114065	39840.5	242728	47794.3
													AC120042.3	ENSG00000274956	2.02535	0.000656555	0.00795262	11556.3	2901.48	4404.37	1013.71
													SAMD8	ENSG00000156671	2.02498	0.000292794	0.00407593	2500.86	730.87	6165.4	1402.39
													KLF12	ENSG00000118922	2.02387	3.88891e-06	9.9974e-05	5597.58	1691.95	6624.74	1310.48
													ZNF697	ENSG00000143067	2.0232	2.29021e-05	0.000459499	2493.95	523.2	2313.69	661.803
													SMARCA2	ENSG00000080503	2.02313	6.55875e-06	0.000157324	8230.68	2294.57	13042.2	2941.35
													EDEM3	ENSG00000116406	2.01816	7.8873e-05	0.0013287	1797.17	609.059	3339.03	659.177
													G3BP2	ENSG00000138757	2.01795	1.31666e-06	3.90048e-05	9871.71	2206.03	9425.65	2560.55
													CBR4	ENSG00000145439	2.01266	0.00139008	0.0146022	956.475	171.18	1506.5	443.828
													RAVER2	ENSG00000162437	2.0104	0.00442257	0.0364947	385.033	212.5	1454.39	244.237
													SCML1	ENSG00000047634	2.00977	0.000831221	0.00958553	747.23	197.474	1224.11	294.135
													CEP135	ENSG00000174799	2.00862	0.00573052	0.0443636	520.458	123.958	1484.69	378.173
													STX2	ENSG00000111450	2.00845	0.000624921	0.00766083	4055.86	736.773	8256.08	2329.44
													PSIP1	ENSG00000164985	2.00834	1.17275e-06	3.53139e-05	12827.2	2884.31	11145.5	3075.28
													IRF2BPL	ENSG00000119669	2.00807	4.107e-06	0.00010499	11895.1	2576.29	8019.74	2374.09
													RAB22A	ENSG00000124209	2.00549	4.1685e-05	0.000771213	5460.56	1538.48	10309.2	2392.47
													LETMD1	ENSG00000050426	2.00498	2.40359e-06	6.64642e-05	12986.5	3485.85	17758.1	4175.66
													NUDT3	ENSG00000272325	2.00457	5.2456e-05	0.000932676	8003.91	2339.64	16471	3763.35
													STXBP6	ENSG00000168952	2.00373	0.0046425	0.0378565	1950.13	503.345	685.987	149.694
													UBE2W	ENSG00000104343	2.00306	0.000224896	0.00325467	3444.05	949.809	7830.67	1867.23
													TMEM170B	ENSG00000205269	2.00269	1.77917e-05	0.000370805	6389.95	1580.33	9830.46	2471.26
													SPCS3	ENSG00000129128	2.00257	4.39799e-05	0.000803061	5704.33	1157.48	8056.1	2282.17
													THSD7A	ENSG00000005108	2.00159	0.00034546	0.00465819	984.622	235.574	1151.39	299.387
													ANGEL2	ENSG00000174606	2	0.000523063	0.00661633	1496.05	486.174	3818.98	845.638
													PTBP2	ENSG00000117569	1.99992	2.59601e-06	7.05976e-05	10181.3	2161.49	7902.18	2360.96
													BIRC2	ENSG00000110330	1.99917	6.97369e-06	0.000165754	4891.78	1576.58	6638.07	1305.22
													RANBP6	ENSG00000137040	1.99916	0.000476299	0.00611362	1174.22	364.899	2583.96	577.765
													DPY19L2	ENSG00000177990	1.99863	0.000426089	0.00559889	1143.42	223.232	936.869	299.387
													REEP5	ENSG00000129625	1.99825	9.08846e-05	0.00150198	11379.5	2496.87	20417.2	5467.76
													PIAS1	ENSG00000033800	1.99768	2.53805e-05	0.000502062	4460.01	778.092	3381.45	1189.67
													SLC30A6	ENSG00000152683	1.99647	0.00100532	0.0112044	659.601	193.718	991.408	220.601
													PIK3CB	ENSG00000051382	1.99538	0.000100995	0.00163797	1425.42	372.948	1507.72	362.416
													EIF4EBP2	ENSG00000148730	1.99538	5.79617e-05	0.00101966	31259.4	7774.48	59948.7	15105.9
													NTN4	ENSG00000074527	1.99526	0.00104543	0.0115739	2534.84	615.498	1085.94	288.882
													FRY	ENSG00000073910	1.99463	0.000259755	0.00368046	2638.94	801.703	6245.39	1431.28
													RORB	ENSG00000198963	1.99451	9.32938e-06	0.000212887	3284.2	856.438	3768.08	913.919
													ZBTB26	ENSG00000171448	1.99393	0.00130935	0.013898	711.647	188.889	1327.13	325.649
													AP000648.3	ENSG00000280385	1.99388	0.00293271	0.0267485	1263.44	385.827	793.854	126.058
													PHYHIPL	ENSG00000165443	1.99207	9.5557e-05	0.00156225	4274.13	1463.35	9780.76	2072.07
													NBEA	ENSG00000172915	1.99092	0.000130751	0.00204088	6095.74	1036.74	8322.74	2597.32
													BAALC	ENSG00000164929	1.98885	1.25622e-05	0.000276641	10291.8	2398.13	14583.9	3873.65
													MAGEF1	ENSG00000177383	1.98782	7.5451e-06	0.000177261	4248.64	1041.03	4944.92	1278.96
													CCK	ENSG00000187094	1.9873	0.00047585	0.00611214	1235.82	261.332	850.817	265.247
													SLC9A7	ENSG00000065923	1.98706	0.000721093	0.00860885	754.665	221.622	988.984	217.975
													STIM2	ENSG00000109689	1.98677	0.00219635	0.0211511	509.837	210.89	1018.07	173.329
													EPHA5	ENSG00000145242	1.98606	3.19781e-06	8.44646e-05	8730.42	1920.55	8883.89	2529.03
													UBA2	ENSG00000126261	1.98599	5.05145e-05	0.000906979	8690.59	1866.89	13465.2	3731.84
													LINC00641	ENSG00000258441	1.98531	1.10196e-05	0.000245929	5977.84	1166.07	4275.9	1426.03
													BCLAF1	ENSG00000029363	1.98384	1.10403e-05	0.00024609	9111.21	1857.23	5618.79	1867.23
													ID4	ENSG00000172201	1.982	0.00122981	0.0131762	7378.29	1837.91	2536.7	667.056
													SMIM14	ENSG00000163683	1.98192	3.20236e-05	0.000615487	11598.8	2067.58	13504	4293.84
													CETN3	ENSG00000153140	1.9819	0.000431552	0.00564228	1988.89	401.388	3341.46	953.312
													MAP7D2	ENSG00000184368	1.98166	0.00023928	0.0034336	1340.45	284.943	1117.46	338.78
													SMURF2	ENSG00000108854	1.98059	1.89874e-05	0.000389508	3667.11	1202.56	4348.62	824.628
													ANKS1B	ENSG00000185046	1.97995	0.000640144	0.00779517	4063.82	988.446	10049.8	2594.69
													ZBTB14	ENSG00000198081	1.9799	0.000277969	0.00390524	1739.82	493.686	3499.02	837.759
													CPNE5	ENSG00000124772	1.97946	0.00498058	0.0400507	985.153	597.253	1900.4	128.684
													ELMOD1	ENSG00000110675	1.9791	2.97514e-06	7.92705e-05	13403.9	2730.3	10808.5	3414.06
													ZBTB37	ENSG00000185278	1.97848	0.00102781	0.0114342	669.161	227.525	1148.97	233.732
													CLASP2	ENSG00000163539	1.97751	5.26378e-06	0.000130191	33480.3	7139.67	20639	6602.28
													PIGF	ENSG00000151665	1.97737	0.00201195	0.0196931	542.764	179.23	1068.98	231.106
													PDZD2	ENSG00000133401	1.97727	0.000113637	0.00181167	2733.47	1229.92	5135.2	764.225
													RBFOX2	ENSG00000100320	1.97699	7.53074e-07	2.37322e-05	53448.4	13808.2	59960.8	15000.9
													TERF2	ENSG00000132604	1.97644	9.26293e-06	0.000211635	4429.21	961.615	4078.35	1202.8
													MORC3	ENSG00000159256	1.97442	0.00253123	0.0236532	786.529	216.256	2071.29	514.736
													CHMP5	ENSG00000086065	1.97389	3.05592e-05	0.000592953	7767.04	1825.57	11847.2	3172.45
													CCDC112	ENSG00000164221	1.97058	0.00054097	0.00680044	11065.1	2903.63	29227.2	7382.26
													CHIC1	ENSG00000204116	1.96973	0.00024227	0.00346643	1228.92	304.798	1632.55	428.071
													TMEM14A	ENSG00000096092	1.96686	1.62937e-05	0.000344695	5669.28	1254.61	6927.74	1972.28
													TBL1XR1	ENSG00000177565	1.96664	4.31384e-05	0.000789272	8549.33	1837.91	12438.7	3537.5
													MRFAP1L1	ENSG00000178988	1.9661	2.53183e-06	6.90697e-05	11559.5	2616	9544.43	2786.4
													LINC00643	ENSG00000186369	1.96565	0.000155875	0.00237621	1333.54	438.951	1843.44	372.921
													RNMT	ENSG00000101654	1.96452	6.4222e-05	0.00111302	5119.08	1156.41	2845.75	882.404
													HECA	ENSG00000112406	1.96317	4.04923e-05	0.000752918	3888.57	1422.03	4942.5	837.759
													CDKN2AIP	ENSG00000168564	1.96152	0.00432521	0.035951	1502.96	302.115	4593.44	1268.46
													AMD1	ENSG00000123505	1.95944	7.06404e-06	0.000167466	7686.85	1921.08	9812.28	2581.56
													TAF1A	ENSG00000143498	1.95899	0.00184739	0.0182843	663.319	149.179	706.591	204.844
													SERAC1	ENSG00000122335	1.95897	0.000580852	0.00720273	1822.14	375.631	3109.97	898.162
													DPYSL3	ENSG00000113657	1.95885	2.91172e-06	7.80359e-05	111294	27239.7	141327	37746.4
													VAT1L	ENSG00000171724	1.95798	0.000914698	0.0103394	2006.42	368.655	832.638	362.416
													RUNDC3B	ENSG00000105784	1.95724	0.0001302	0.00203509	3902.91	738.383	5182.47	1607.24
													ZNF385B	ENSG00000144331	1.956	0.00540943	0.0425262	852.383	181.913	2463.98	677.561
													PTPN4	ENSG00000088179	1.95535	0.000359829	0.00482889	1986.77	613.351	4452.85	1050.48
													ZNF780B	ENSG00000128000	1.95267	0.000452349	0.00586802	1003.74	385.827	1666.49	302.013
													MSANTD3	ENSG00000066697	1.95196	0.000755582	0.00888049	4256.61	1317.39	12345.3	2978.12
													COPS8	ENSG00000198612	1.94969	4.811e-06	0.000120295	7872.2	1760.64	7450.11	2208.64
													ZNF92	ENSG00000146757	1.94818	0.00091675	0.0103562	1268.75	766.287	3786.26	540.998
													ATMIN	ENSG00000166454	1.94507	4.2208e-05	0.00077709	4752.63	1612.53	8904.5	1935.51
													PCDH19	ENSG00000165194	1.94467	1.62099e-05	0.00034332	4979.94	1661.9	5830.89	1142.4
													RTN4	ENSG00000115310	1.94289	2.08259e-06	5.84725e-05	71351.7	15062.3	60890.4	19336.7
													TGFBR1	ENSG00000106799	1.94275	5.89593e-05	0.00103333	3705.34	896.148	5417.6	1481.18
													VTA1	ENSG00000009844	1.94122	7.64304e-06	0.000179102	9324.17	2704.01	13438.6	3224.98
													MYO5A	ENSG00000197535	1.94083	0.000127662	0.00200465	9574.84	2513.51	18779.8	4876.86
													DACT1	ENSG00000165617	1.94051	0.00062826	0.00768116	29343.8	2970.7	26906.2	11691.9
													WDR36	ENSG00000134987	1.94016	0.0037488	0.032124	619.239	170.107	512.672	123.432
													NBN	ENSG00000104320	1.9392	0.000190143	0.0028394	1839.13	469.539	2868.78	761.599
													NEUROD1	ENSG00000162992	1.93619	0.00078503	0.009151	1488.62	472.222	1209.57	228.48
													PSPC1	ENSG00000121390	1.93513	3.66859e-05	0.000690572	5956.59	1057.67	4177.73	1596.73
													GRIA2	ENSG00000120251	1.93394	1.61996e-05	0.00034332	10119.7	2040.75	10762.5	3429.82
													CBLL1	ENSG00000105879	1.93224	1.25938e-05	0.000276981	5133.95	1308.27	6343.56	1701.78
													CNKSR2	ENSG00000149970	1.93191	0.00204606	0.0199562	1450.38	558.617	5147.32	1173.91
													TRIM36	ENSG00000152503	1.93102	4.48045e-06	0.000113113	9566.34	2664.83	12007.2	2993.87
													XKR4	ENSG00000206579	1.92996	0.000128234	0.00201017	1767.43	395.486	1741.63	527.867
													TOX	ENSG00000198846	1.92932	0.000113688	0.00181167	10392.2	2862.84	6122.98	1468.05
													GNAL	ENSG00000141404	1.92863	1.88805e-05	0.000388624	5216.27	1356.03	7052.57	1869.86
													ADAM10	ENSG00000137845	1.92812	7.82227e-05	0.00132018	3559.3	989.519	5979.96	1520.57
													PTPN1	ENSG00000196396	1.92762	8.93159e-05	0.00148007	2300.11	817.265	4075.92	858.769
													AGO4	ENSG00000134698	1.92583	0.000240156	0.00344011	6029.88	1554.57	12170.8	3240.74
													ZNF772	ENSG00000197128	1.9244	0.00657322	0.049561	2441.37	861.268	1408.33	147.067
													MAPK9	ENSG00000050748	1.92313	1.65081e-05	0.000348424	9633.79	1892.64	9236.58	3088.42
													JPT1	ENSG00000189159	1.9231	9.74195e-06	0.000221472	64646.8	15647.2	86750.7	24279.3
													GSK3B	ENSG00000082701	1.92208	8.80386e-06	0.00020165	6789.33	1709.66	8029.44	2203.38
													RIMS1	ENSG00000079841	1.92156	9.21654e-05	0.00151766	2569.9	684.721	1982.82	514.736
													SEH1L	ENSG00000085415	1.92072	1.72291e-05	0.00036108	4946.48	1423.1	6977.43	1728.04
													IRF2BP2	ENSG00000168264	1.91625	3.246e-06	8.51225e-05	11072.5	2846.75	10417.1	2846.8
													MPPED2	ENSG00000066382	1.9137	6.37792e-06	0.000153591	10046.4	3252.96	11730.9	2523.78
													BAG5	ENSG00000166170	1.91328	0.000130269	0.00203509	4007.53	913.32	6030.87	1756.93
													NUFIP1	ENSG00000083635	1.9128	0.00103382	0.0114801	792.902	237.184	1251.99	307.266
													STAM2	ENSG00000115145	1.91215	0.000728853	0.00866188	2866.24	409.974	3188.75	1205.43
													PKNOX1	ENSG00000160199	1.9103	0.000276826	0.00389517	2177.43	852.145	4989.77	1055.73
													SH3GL2	ENSG00000107295	1.91014	8.68876e-06	0.000200269	12842.6	3122.03	15508.6	4425.15
													FNIP2	ENSG00000052795	1.90939	0.000239327	0.0034336	3637.9	552.177	2735.46	1150.28
													SLC4A7	ENSG00000033867	1.90679	0.000201791	0.0029649	1450.91	484.027	1809.5	383.426
													LINC01578	ENSG00000272888	1.90585	6.61641e-05	0.00114197	20329.7	5635	36827.5	9622.41
													PTPRJ	ENSG00000149177	1.90568	0.00161939	0.0164676	885.31	216.793	1517.41	428.071
													ASXL3	ENSG00000141431	1.9053	1.75765e-05	0.000367579	4070.2	1046.4	4583.75	1265.83
													SOX11	ENSG00000176887	1.90321	8.56977e-06	0.000198443	38737	14372.7	57579.3	11374.1
													NIPSNAP2	ENSG00000146729	1.90231	0.000117221	0.00185826	3179.58	777.556	4697.68	1334.11
													MED4	ENSG00000136146	1.90094	0.000518204	0.00656846	1653.78	417.487	2851.81	793.114
													SFXN1	ENSG00000164466	1.90049	0.000107265	0.00172739	6902.98	1396.81	9191.74	2920.34
													OPHN1	ENSG00000079482	1.89971	0.00334545	0.0293981	1194.4	346.654	690.835	154.946
													SKP1	ENSG00000113558	1.89963	6.0636e-06	0.000147381	26589.1	7768.05	36948.7	9262.62
													MAGEH1	ENSG00000187601	1.89881	2.39812e-05	0.000477481	5090.4	1280.36	6399.31	1804.2
													ZBTB25	ENSG00000089775	1.89848	0.000925482	0.0104355	991.526	461.489	1866.47	302.013
													CDK5R1	ENSG00000176749	1.89843	0.000139291	0.00215213	26323.5	5311.96	39569.1	12369.4
													ZNF720	ENSG00000197302	1.89593	0.0030827	0.0276611	624.019	317.676	1225.32	175.956
													DNAJA1	ENSG00000086061	1.89524	8.68564e-06	0.000200269	25614	6699.11	33786.7	9273.13
													PSMD10	ENSG00000101843	1.89492	1.42869e-05	0.000308671	7187.64	1581.41	5493.95	1830.46
													YY1	ENSG00000100811	1.89487	6.84433e-06	0.000163317	10334.3	2796.3	12616.8	3377.3
													GRM1	ENSG00000152822	1.89466	0.00352094	0.030509	548.606	155.618	625.387	160.198
													ACADSB	ENSG00000196177	1.89401	0.000560771	0.00701079	1087.12	311.237	1662.85	430.697
													ARL1	ENSG00000120805	1.89331	0.00019401	0.00288703	2317.63	904.197	4795.85	1011.09
													AC106795.1	ENSG00000170089	1.89322	0.00658896	0.0496426	1147.13	396.022	751.434	110.301
													APBA1	ENSG00000107282	1.89186	3.31098e-05	0.000633035	9086.25	1895.33	5418.81	2014.3
													PAK5	ENSG00000101349	1.89113	1.06761e-05	0.000239727	7416	2122.31	9665.63	2484.39
													ZNF542P	ENSG00000240225	1.89095	1.898e-05	0.000389508	3877.41	1123.14	4640.71	1173.91
													TMCC1	ENSG00000172765	1.89046	1.05475e-05	0.000237131	5197.68	1423.1	5413.96	1439.16
													AUTS2	ENSG00000158321	1.88917	5.33397e-06	0.000131394	16275.5	4671.24	14774.2	3708.2
													KAT6B	ENSG00000156650	1.88915	2.75325e-05	0.000541699	8606.68	2671.81	7446.47	1657.13
													PRUNE2	ENSG00000106772	1.88645	0.000506694	0.00643596	1904.98	516.224	1256.83	336.154
													INTS10	ENSG00000104613	1.88612	0.000132285	0.00205954	5778.15	1104.35	6959.25	2347.83
													TMEM70	ENSG00000175606	1.88542	7.56944e-05	0.00128343	2162.03	698.137	2683.35	611.905
													BEX2	ENSG00000133134	1.88523	0.00253933	0.0237168	5053.23	1464.96	16832.1	4464.55
													TIMM17A	ENSG00000134375	1.88507	2.92371e-05	0.000572772	5591.74	1149.97	4559.51	1601.98
													CTNND2	ENSG00000169862	1.8842	2.94264e-05	0.000575248	39704.1	10482.8	24746.4	6972.57
													ZC3H12C	ENSG00000149289	1.88398	0.00204268	0.0199445	1129.61	353.63	2914.84	745.842
													HIGD1A	ENSG00000181061	1.88395	0.000641302	0.00780407	3261.36	1189.68	8774.81	2074.7
													CRLF3	ENSG00000176390	1.88308	0.00038241	0.00509452	1451.97	610.132	2312.48	407.062
													CDKN1B	ENSG00000111276	1.883	1.32426e-05	0.000289185	11797.9	3668.84	17537.5	4285.96
													PRKAA2	ENSG00000162409	1.87747	0.00296663	0.0269638	1745.13	233.428	2351.26	887.657
													AK5	ENSG00000154027	1.87681	0.00320124	0.0284454	999.493	405.681	1058.07	149.694
													ARL5A	ENSG00000162980	1.87622	8.96385e-05	0.00148407	3819	751.798	3637.18	1284.21
													STXBP1	ENSG00000136854	1.87576	3.56011e-06	9.25629e-05	21613.4	6028.34	24390.1	6507.73
													TADA1	ENSG00000152382	1.87397	0.000485225	0.0062064	2795.07	629.987	4634.65	1402.39
													ADGRG2	ENSG00000173698	1.87375	0.00644903	0.0487895	1659.62	151.862	1819.2	803.618
													INPP5F	ENSG00000198825	1.87366	1.15033e-05	0.000254858	18606.9	4353.56	20938.4	6442.08
													ARMC8	ENSG00000114098	1.86933	3.99583e-05	0.000744503	5429.23	1156.41	5409.11	1814.71
													PLPPR1	ENSG00000148123	1.86905	5.93612e-06	0.000144667	13101.7	3279.26	13210.7	3926.17
													CNOT6	ENSG00000113300	1.86844	3.5398e-05	0.000669777	6707.01	1338.86	5501.23	2009.05
													PPAT	ENSG00000128059	1.86813	0.000825311	0.00952939	949.04	354.166	1705.27	372.921
													PFN2	ENSG00000070087	1.86783	8.57698e-06	0.000198443	55917.9	12639.4	58625.2	18748.5
													SLC9B2	ENSG00000164038	1.86778	8.64207e-05	0.001436	4084.01	940.687	5159.44	1596.73
													ACAP2	ENSG00000114331	1.86752	0.00242396	0.0228612	749.885	232.891	1565.89	404.435
													LRRC40	ENSG00000066557	1.86552	0.000507226	0.00643825	2512.54	628.913	4479.52	1294.72
													CCDC6	ENSG00000108091	1.86451	2.22075e-05	0.000448517	4370.26	1134.94	4680.71	1352.49
													SLC36A4	ENSG00000180773	1.86398	0.000109699	0.00175729	2116.35	697.6	3099.06	735.337
													UCHL5	ENSG00000116750	1.86392	0.000443369	0.0057638	2724.44	516.761	3417.81	1176.54
													RCBTB1	ENSG00000136144	1.86148	0.000566266	0.00705055	1715.39	376.167	2325.81	740.589
													MTURN	ENSG00000180354	1.86107	0.000108527	0.00174314	42792.8	14687.2	89974.5	21863.1
													BICD1	ENSG00000151746	1.8598	8.32349e-05	0.00139192	4432.39	1677.46	5211.56	974.322
													RAB12	ENSG00000206418	1.85894	7.90134e-05	0.00132984	4308.12	1708.05	7882.79	1651.88
													S100PBP	ENSG00000116497	1.85597	0.00010958	0.00175694	2171.05	608.522	2031.3	551.503
													MTF2	ENSG00000143033	1.85439	0.000232955	0.00335535	3613.47	618.718	2650.62	1118.76
													MTSS1	ENSG00000170873	1.85347	5.34704e-05	0.000947058	16306.8	3987.59	9252.34	3083.16
													MORF4L2	ENSG00000123562	1.8523	2.06125e-05	0.000419083	18944.7	3807.29	16129.2	5911.58
													SLC39A10	ENSG00000196950	1.85096	5.37843e-05	0.000951664	4432.92	1114.01	3188.75	997.957
													SMARCA1	ENSG00000102038	1.85026	4.226e-05	0.00077709	3398.38	984.689	3234.8	853.516
													NFIL3	ENSG00000165030	1.85017	0.00033927	0.00460369	2803.04	819.948	5233.38	1412.9
													KHDRBS2	ENSG00000112232	1.85009	0.000296321	0.00411249	1654.85	488.857	1496.81	383.426
													YWHAB	ENSG00000166913	1.84894	3.94425e-06	0.000101254	29981.1	8766.15	33139.5	8755.76
													PTPN12	ENSG00000127947	1.84338	0.000801694	0.00931555	2720.19	1427.4	8243.96	1628.25
													BCAT1	ENSG00000060982	1.84334	0.000345485	0.00465819	3296.41	582.764	1919.79	874.526
													ARID2	ENSG00000189079	1.84237	0.00037701	0.00504096	1347.88	473.831	2112.5	491.1
													GSKIP	ENSG00000100744	1.84149	0.000364657	0.00488651	2235.85	581.691	3523.26	1029.47
													CEP97	ENSG00000182504	1.84126	0.00052883	0.00667538	1692.02	524.81	3123.3	822.002
													PIGK	ENSG00000142892	1.84083	0.000612853	0.00752805	1217.24	326.262	1626.49	470.09
													KMT2C	ENSG00000055609	1.84052	0.00266086	0.024658	2211.42	1064.65	8654.83	1972.28
													PTPN11	ENSG00000179295	1.83981	1.35156e-05	0.000294794	13918	3131.15	10996.4	3831.63
													AMN1	ENSG00000151743	1.83839	0.0010492	0.011591	2633.63	646.622	5210.35	1552.09
													TLK1	ENSG00000198586	1.83613	7.81289e-05	0.00131982	2849.78	831.754	3770.5	1024.22
													UTP14C	ENSG00000253797	1.83584	0.00139491	0.0146446	1407.36	411.047	961.109	249.489
													UHMK1	ENSG00000152332	1.83357	0.000338399	0.00459529	2174.24	798.484	4335.29	1029.47
													DCLK1	ENSG00000133083	1.83274	6.32474e-06	0.000152811	27683.1	7215.87	29116.9	8732.13
													HNRNPR	ENSG00000125944	1.83164	4.63921e-05	0.000842897	11152.7	3938.22	11036.4	2290.05
													NCALD	ENSG00000104490	1.83145	0.000724444	0.00862631	11132	1618.43	4146.22	2678.73
													ATP2A2	ENSG00000174437	1.83123	1.01904e-05	0.000230521	19394	4690.56	14974.1	4968.78
													UBE2E2	ENSG00000182247	1.82973	0.000117131	0.00185826	2762.15	1059.28	4471.03	974.322
													ZFP82	ENSG00000181007	1.82915	0.00228379	0.0218094	1363.81	241.477	1798.59	653.925
													VCAN	ENSG00000038427	1.82826	1.12212e-05	0.000249818	21174.2	6865.99	21173.5	5055.44
													RNF44	ENSG00000146083	1.82784	0.000281383	0.00394109	3336.78	1419.35	7424.65	1612.49
													EFR3A	ENSG00000132294	1.82639	0.000207852	0.00303929	2348.44	510.321	2048.26	732.711
													HEY1	ENSG00000164683	1.82512	6.28074e-05	0.00109437	3867.32	1052.3	3085.73	908.667
													KLHDC10	ENSG00000128607	1.82378	0.000221905	0.00321647	4687.84	993.812	5949.66	2016.92
													METAP1	ENSG00000164024	1.82289	0.000207851	0.00303929	3081.33	1143.53	3249.35	640.794
													ERO1B	ENSG00000086619	1.82235	0.00110851	0.0120603	1299.02	260.258	1178.05	443.828
													EPB41L4A	ENSG00000129595	1.82071	0.00113145	0.0122372	1079.69	397.095	1233.81	254.742
													GRM3	ENSG00000198822	1.82067	0.000217715	0.00316327	3797.75	1455.84	7768.86	1819.96
													HMGN4	ENSG00000182952	1.81805	3.33278e-05	0.000636536	5386.21	1323.29	5371.54	1730.67
													WEE1	ENSG00000166483	1.81436	0.00214025	0.0206891	1218.3	288.699	712.651	259.994
													PPP1R12A	ENSG00000058272	1.81338	9.62188e-05	0.00157166	3957.08	1169.82	5839.37	1620.37
													SCAI	ENSG00000173611	1.81217	0.00056404	0.00703722	2637.87	614.961	3994.72	1278.96
													CISD2	ENSG00000145354	1.81189	0.000141316	0.00217869	6132.91	1636.68	9417.17	2796.91
													CCP110	ENSG00000103540	1.81156	0.000276401	0.00389218	7225.87	1153.19	4701.31	2250.66
													CARNMT1	ENSG00000156017	1.81092	0.00553864	0.043226	1054.72	177.62	1650.73	598.774
													HMGCS1	ENSG00000112972	1.8106	0.000345537	0.00465819	9977.93	2815.62	19301	5536.04
													LINC01963	ENSG00000260804	1.80969	0.00322618	0.028607	2787.11	1170.89	2399.74	302.013
													CREBL2	ENSG00000111269	1.8062	8.19532e-05	0.001373	4461.6	1042.64	4781.3	1604.61
													LINC00865	ENSG00000232229	1.80584	0.0003322	0.00452456	2594.86	511.395	2025.24	814.123
													PITHD1	ENSG00000057757	1.80565	0.000264846	0.003741	11255.7	2869.82	5489.11	1917.13
													ZBTB38	ENSG00000177311	1.80538	0.00177103	0.0177667	1851.88	723.358	5209.14	1299.97
													MLLT3	ENSG00000171843	1.80534	0.000254803	0.00362435	10045.9	3406.43	20921.4	5457.25
													PPP6C	ENSG00000119414	1.80477	0.000390232	0.00518739	8148.36	1832.54	12812	4173.04
													LATS1	ENSG00000131023	1.80433	0.00102858	0.0114358	1829.57	1081.28	4599.5	756.347
													YPEL2	ENSG00000175155	1.80306	0.00611364	0.0467357	984.622	352.556	736.89	136.563
													BEX4	ENSG00000102409	1.80293	0.000408009	0.00540014	14103.9	2772.69	19903.3	6980.45
													RALGPS2	ENSG00000116191	1.80231	0.000182316	0.00272698	2824.28	650.915	3013.01	1026.85
													ZNF548	ENSG00000188785	1.80229	0.00446079	0.0367272	908.147	170.107	1216.84	443.828
													SUCLA2	ENSG00000136143	1.80209	0.000264151	0.00373639	2670.8	689.014	3701.42	1142.4
													SNX30	ENSG00000148158	1.80126	0.000519472	0.00657998	1437.1	491.54	1547.71	362.416
													ZNF385D	ENSG00000151789	1.80059	0.000149425	0.00228552	4179.6	1810	6103.58	1137.15
													FAM171B	ENSG00000144369	1.79931	0.000212486	0.00309962	5866.31	2665.37	12781.7	2691.86
													HP1BP3	ENSG00000127483	1.79774	8.0596e-06	0.0001879	21060.5	5895.79	19990.6	5911.58
													PIK3R1	ENSG00000145675	1.79747	9.64409e-05	0.00157388	3340.49	936.394	4268.63	1255.33
													WDR82	ENSG00000164091	1.79686	1.2608e-05	0.000276981	24773.8	6130.29	24209.5	7970.53
													BET1	ENSG00000105829	1.79445	0.00130641	0.0138748	973.47	278.503	1324.71	386.052
													THAP2	ENSG00000173451	1.79373	4.596e-05	0.000836711	3923.62	1108.65	3997.15	1176.54
													CUL4A	ENSG00000139842	1.79371	0.000271791	0.00383614	1893.83	720.138	2991.19	688.065
													ZNF555	ENSG00000186300	1.79181	0.00433892	0.0360108	605.962	284.943	1035.04	186.46
													NUDT15	ENSG00000136159	1.79177	0.00351746	0.030509	827.954	502.809	1862.83	270.499
													SHISA9	ENSG00000237515	1.79139	4.01049e-05	0.000746474	7726.68	1908.74	5605.46	1943.39
													ZNF639	ENSG00000121864	1.79093	0.00134638	0.014225	1659.09	965.371	4712.22	874.526
													TM2D1	ENSG00000162604	1.79091	0.00511267	0.040772	1013.3	422.853	3483.26	879.778
													TBC1D15	ENSG00000121749	1.79068	0.00288523	0.0264607	963.379	380.46	2516.09	627.663
													MBTPS2	ENSG00000012174	1.79042	0.00352009	0.030509	4694.75	1529.35	2214.31	462.212
													DCAF12	ENSG00000198876	1.7889	8.82871e-05	0.00146568	5735.66	1297	5998.14	2103.59
													KAT6A	ENSG00000083168	1.78887	0.000199587	0.00294197	2111.57	740.529	3088.15	764.225
													LMTK2	ENSG00000164715	1.78871	0.00142758	0.0148855	906.554	373.484	1522.26	328.275
													AVL9	ENSG00000105778	1.78851	0.000123736	0.00195306	3640.02	973.957	4692.83	1441.79
													PURA	ENSG00000185129	1.78749	0.00155857	0.0159415	853.446	283.87	1221.69	317.771
													SETBP1	ENSG00000152217	1.78239	7.2873e-05	0.00124251	6698.51	2593.46	7976.11	1667.64
													NTM	ENSG00000182667	1.78102	0.000455243	0.00589301	4711.74	2381.5	11715.1	2397.72
													TMEM50B	ENSG00000142188	1.78052	0.000194834	0.00289527	2901.82	1212.21	4931.59	1066.24
													STRN3	ENSG00000196792	1.77973	0.000258839	0.00367033	1810.45	527.493	1946.46	567.26
													MOB1B	ENSG00000173542	1.77774	0.00041639	0.00548327	2096.17	894.538	4061.38	900.788
													PNMA8C	ENSG00000277531	1.77669	0.00530998	0.0420688	1610.77	215.719	759.918	480.595
													SOBP	ENSG00000112320	1.77579	0.000819397	0.00947907	22990.5	8032.6	57998.6	15623.3
													RUBCN	ENSG00000145016	1.77499	9.66587e-05	0.00157603	3568.33	1034.59	4538.9	1336.74
													FAM49A	ENSG00000197872	1.77459	0.000138231	0.00213937	18252.7	4308.49	24556.1	8209.51
													HSPH1	ENSG00000120694	1.77449	0.00031378	0.00431223	4356.45	1784.78	4798.27	885.031
													ZNF275	ENSG00000063587	1.77395	0.00426311	0.0355804	3257.64	928.345	1233.81	380.8
													IMPAD1	ENSG00000104331	1.77368	3.97323e-05	0.000741048	10033.2	2591.32	7188.32	2445
													ADSS	ENSG00000035687	1.77344	5.94389e-05	0.00103964	6574.77	1934.5	8863.29	2584.18
													EPM2AIP1	ENSG00000178567	1.77229	0.000565182	0.00704665	5627.32	1255.68	8491.21	2883.57
													KLF10	ENSG00000155090	1.77058	0.00302192	0.0272509	1867.81	657.891	5318.21	1452.29
													FRS2	ENSG00000166225	1.76956	0.000135225	0.00209995	3356.43	1043.18	4786.15	1347.24
													NOL4L	ENSG00000197183	1.76922	1.98449e-05	0.000404826	10611.5	2845.67	10361.3	3309.02
													ODF2L	ENSG00000122417	1.76896	0.00117192	0.012615	1292.12	382.07	2102.8	617.158
													EIF4E3	ENSG00000163412	1.76816	0.000295447	0.0041066	4851.95	1064.11	5944.81	2111.47
													MKRN1	ENSG00000133606	1.76754	8.58416e-05	0.00142767	13720.5	3076.42	8024.59	3311.64
													CHMP2B	ENSG00000083937	1.76514	0.000485111	0.0062064	2255.5	679.892	3677.18	1068.86
													RAB30	ENSG00000137502	1.76274	0.000140904	0.00217521	3114.78	771.653	2934.23	1013.71
													PAFAH1B1	ENSG00000007168	1.76161	4.7825e-05	0.000866349	19356.8	4182.92	13710	5572.8
													SMCHD1	ENSG00000101596	1.76135	0.00318415	0.0283211	1002.15	458.27	2833.63	674.934
													NGRN	ENSG00000182768	1.76102	0.000161022	0.00244652	18205.4	4181.84	9186.89	3899.91
													ST6GALNAC3	ENSG00000184005	1.76091	0.00220673	0.0212154	1104.12	587.057	1976.76	317.771
													FAM19A2	ENSG00000198673	1.7609	0.000752395	0.00885529	1626.17	440.561	1221.69	399.183
													MAP3K7	ENSG00000135341	1.75954	0.000235596	0.00338806	3112.13	697.6	2352.47	919.171
													YAF2	ENSG00000015153	1.75949	0.000329419	0.00449673	2433.41	827.998	4044.41	1087.25
													TNKS	ENSG00000173273	1.75729	3.16843e-05	0.000610248	7891.32	2266.13	6865.93	2098.34
													GNAI3	ENSG00000065135	1.75728	6.37743e-05	0.00110805	11520.7	2538.73	10486.1	3976.07
													PPIG	ENSG00000138398	1.75688	5.90534e-05	0.00103389	5819.57	1483.21	5936.33	1998.54
													NDC1	ENSG00000058804	1.75658	0.000580721	0.00720273	1719.64	635.889	1860.41	420.193
													AHDC1	ENSG00000126705	1.75603	0.00148016	0.0152696	1550.22	847.852	2863.93	454.333
													RPL15	ENSG00000174748	1.75269	6.84231e-05	0.00117431	239092	80400.6	395383	107882
													PHF20L1	ENSG00000129292	1.75248	0.000574926	0.00714173	7559.92	1380.71	8616.04	3427.2
													TSPAN6	ENSG00000000003	1.75231	0.000197167	0.00291783	3211.97	768.97	3276.01	1160.78
													CAPZA2	ENSG00000198898	1.75019	0.000196925	0.00291685	8832.92	1727.9	8178.51	3335.28
													HNRNPLL	ENSG00000143889	1.74992	0.000115399	0.00183255	4475.94	1055.52	3517.2	1323.61
													MTHFD2L	ENSG00000163738	1.74922	0.000297706	0.00412858	2051.56	607.985	2590.02	774.73
													ZSWIM5	ENSG00000162415	1.74918	0.000693964	0.00833396	2563.52	496.906	1768.29	795.74
													NFIA	ENSG00000162599	1.74902	0.000866427	0.00991023	20519.9	9411.16	21706.8	3143.57
													SMARCAD1	ENSG00000163104	1.74855	0.000176945	0.00265098	3140.28	905.807	4094.1	1250.07
													RSBN1L	ENSG00000187257	1.74794	0.000671091	0.00808583	2378.18	993.812	5127.93	1242.19
													RABGAP1	ENSG00000011454	1.74793	5.82189e-05	0.0010232	5486.06	1774.05	7164.08	1993.29
													SHISA6	ENSG00000188803	1.7479	0.0035907	0.0310164	1313.36	220.012	1260.47	551.503
													MAFB	ENSG00000204103	1.74752	0.00300793	0.0272443	2702.13	347.19	1872.53	1021.59
													RNF103	ENSG00000239305	1.74484	0.00231228	0.0220354	1882.68	469.539	3502.65	1142.4
													RFX7	ENSG00000181827	1.74444	0.00021166	0.00309004	5389.93	2380.43	7241.64	1384.01
													ATP13A3	ENSG00000133657	1.74426	0.00279885	0.025785	1995.27	698.137	5301.25	1483.81
													ZNF519	ENSG00000175322	1.74418	0.000953426	0.010689	2928.37	534.469	2941.5	1223.81
													ASH1L	ENSG00000116539	1.74377	0.000348974	0.00469355	2275.15	742.676	3485.69	979.574
													LONRF1	ENSG00000154359	1.74288	0.0028875	0.0264615	1046.76	528.566	2917.26	656.551
													SLC2A13	ENSG00000151229	1.74269	0.00431418	0.0359083	935.232	229.135	1548.92	517.362
													CD83	ENSG00000112149	1.74148	0.00566011	0.0439451	1163.07	308.554	2689.41	848.264
													NSG2	ENSG00000170091	1.74087	1.53578e-05	0.000328316	53989.1	15751.3	60656.5	18551.5
													RRAGD	ENSG00000025039	1.73841	0.000108529	0.00174314	3465.83	1234.75	4478.31	1145.02
													FGF14	ENSG00000102466	1.73746	0.0015385	0.0157627	1179.53	310.164	973.228	336.154
													BUB3	ENSG00000154473	1.73632	3.48611e-05	0.000660301	7166.39	2283.84	7585.85	2142.98
													ZNRF2	ENSG00000180233	1.7359	0.000795332	0.00925339	1483.31	511.931	1489.54	378.173
													SHOC2	ENSG00000108061	1.73537	5.03916e-05	0.000905661	7756.42	2220.51	9106.9	2846.8
													SLC6A17	ENSG00000197106	1.73397	0.00331715	0.0291916	1276.19	276.894	715.074	323.023
													H2AFV	ENSG00000105968	1.73292	3.16083e-05	0.000609426	12399.7	4324.05	16021.3	4225.56
													GPR12	ENSG00000132975	1.73157	0.00139793	0.0146678	9501.02	2638	20407.5	6373.8
													CBFB	ENSG00000067955	1.73084	0.000198871	0.00293458	3431.84	971.811	4420.13	1397.14
													CHST1	ENSG00000175264	1.73055	0.00025015	0.0035665	5305.49	1089.33	3586.28	1594.11
													FAM49B	ENSG00000153310	1.72981	0.000216366	0.00314868	13175.6	2639.07	13055.6	5276.04
													ABI1	ENSG00000136754	1.7293	0.00024594	0.00350921	3958.67	860.731	3226.32	1310.48
													RALGPS1	ENSG00000136828	1.72632	0.000529883	0.00667945	12070.4	2251.64	13465.2	5473.01
													CHORDC1	ENSG00000110172	1.72505	0.00225017	0.0215446	1969.24	473.295	3363.27	1145.02
													FAM102B	ENSG00000162636	1.72446	0.00119712	0.0128485	2381.36	678.819	4246.82	1331.49
													CMIP	ENSG00000153815	1.72398	0.000106517	0.00171686	17885.7	3676.89	13312.5	5772.4
													C2orf49	ENSG00000135974	1.72377	0.00141013	0.0147535	1915.07	1143.53	4432.25	774.73
													TMX4	ENSG00000125827	1.72308	9.94058e-05	0.00161793	5121.2	1447.79	6090.25	1951.27
													KLHL13	ENSG00000003096	1.72046	0.00237161	0.0224835	1572.53	290.309	1453.18	632.915
													CPE	ENSG00000109472	1.719	2.34563e-05	0.000468095	21860.8	7038.25	26068.7	7521.45
													PDE4B	ENSG00000184588	1.71585	0.00064394	0.00783096	1621.39	489.93	1499.23	459.586
													SDCBP	ENSG00000137575	1.71417	0.000115244	0.00183168	11744.3	3951.1	9506.85	2521.16
													FBXO45	ENSG00000174013	1.71389	0.000382239	0.00509452	2506.7	606.375	2186.43	827.254
													LBH	ENSG00000213626	1.71333	0.00144387	0.0150291	5136.61	1405.93	10160.1	3264.37
													TMEM123	ENSG00000152558	1.71307	0.000492659	0.00629708	8753.79	2040.21	4083.2	1875.11
													NR2F1-AS1	ENSG00000237187	1.71113	0.00153343	0.0157284	5065.44	1110.79	8172.45	2938.72
													NUCKS1	ENSG00000069275	1.71036	2.66801e-05	0.000526062	34847.9	9229.79	33477.6	11652.5
													MAPK8	ENSG00000107643	1.71007	6.5862e-05	0.00113783	32811.2	8043.87	34870.2	12647.8
													GUCY1A1	ENSG00000164116	1.70924	0.00211184	0.0204858	1356.91	301.578	969.593	412.314
													CHRM3	ENSG00000133019	1.70742	0.00183481	0.0182098	1525.26	498.516	1150.18	317.771
													ZNF827	ENSG00000151612	1.7058	0.00419412	0.0350847	1222.02	339.141	711.439	252.116
													MAPT	ENSG00000186868	1.70575	0.00111846	0.0121325	22877.3	11278	65502	15817.6
													AMMECR1L	ENSG00000144233	1.70451	0.00375855	0.0321666	934.17	215.183	921.113	357.164
													ATP6V0C	ENSG00000185883	1.70445	8.47352e-05	0.00141231	12650.3	4640.65	19528.8	5234.02
													LARP4	ENSG00000161813	1.70332	0.000499014	0.00635166	2577.33	618.718	2699.1	1005.84
													G2E3	ENSG00000092140	1.70321	0.00106873	0.0117534	2234.25	685.795	3885.64	1197.55
													C2orf69	ENSG00000178074	1.7032	0.00304922	0.0274415	2263.99	613.888	4712.22	1533.7
													PBRM1	ENSG00000163939	1.70002	0.000131864	0.0020565	4467.98	1610.92	4709.8	1210.68
													MKL2	ENSG00000186260	1.69961	0.00161992	0.0164676	2248.59	455.05	2580.33	1037.35
													DUSP22	ENSG00000112679	1.69922	0.00145309	0.0150863	2104.67	687.404	4080.77	1221.18
													RXYLT1	ENSG00000118600	1.69887	0.00466225	0.0379753	928.859	440.561	1205.93	212.723
													UBN2	ENSG00000157741	1.69848	0.00446064	0.0367272	667.036	279.577	1203.51	296.761
													SNU13	ENSG00000100138	1.69662	0.000204901	0.00300335	15145.9	4438.88	22824.2	7279.84
													ABHD17B	ENSG00000107362	1.69495	0.00389547	0.0330095	953.82	401.925	2288.24	601.401
													MAP3K2	ENSG00000169967	1.69355	0.00315473	0.0281171	1629.35	474.368	3288.13	1050.48
													PAK2	ENSG00000180370	1.69342	2.95217e-05	0.000576494	16777.9	5064.04	15654.1	4963.53
													UBE2G1	ENSG00000132388	1.69243	0.000141368	0.00217869	5507.83	1790.15	7663.42	2287.42
													GINS1	ENSG00000101003	1.69163	0.00267921	0.0248078	941.605	314.457	942.929	267.873
													FOXG1	ENSG00000176165	1.69033	3.63554e-05	0.000685056	79993.9	20433.2	74169	27338.8
													ARHGAP5	ENSG00000100852	1.68992	0.000632052	0.0077172	3835.99	1539.55	7801.58	2069.45
													SMAD2	ENSG00000175387	1.68977	5.84477e-05	0.00102623	8544.01	2882.7	10658.2	3070.03
													DUSP4	ENSG00000120875	1.68976	0.000304589	0.00420172	2703.73	1062.5	3342.67	808.871
													TSC22D3	ENSG00000157514	1.68935	0.000351465	0.00472359	4809.99	1085.57	4907.35	1932.89
													KLHL24	ENSG00000114796	1.68902	0.000677046	0.00814683	1692.02	641.255	2576.69	682.813
													ADGRG6	ENSG00000112414	1.68825	0.00494275	0.0398131	893.808	533.396	1735.57	278.378
													CPLX2	ENSG00000145920	1.68797	0.000886744	0.0100795	19902.2	3043.68	14503.9	7642.25
													PJA1	ENSG00000181191	1.68725	0.000114627	0.00182345	7307.13	2062.21	5358.21	1869.86
													UPRT	ENSG00000094841	1.68525	0.00324305	0.0287315	1289.46	272.601	1438.63	580.391
													CUL4B	ENSG00000158290	1.68454	7.94968e-05	0.00133675	5464.81	1725.76	5435.78	1665.01
													HMGB3	ENSG00000029993	1.68443	0.000145052	0.00222983	7286.42	1755.27	6874.41	2655.09
													ZWILCH	ENSG00000174442	1.6821	0.000302506	0.00417761	3179.58	802.777	2917.26	1100.38
													GPAM	ENSG00000119927	1.68184	0.00552174	0.0431309	1371.78	491.54	3697.78	1092.5
													SLC17A5	ENSG00000119899	1.6812	0.00170305	0.0172266	1239.01	377.241	1756.17	559.381
													STXBP5	ENSG00000164506	1.68119	0.00067766	0.00814887	1810.45	523.2	1601.04	540.998
													ITGAV	ENSG00000138448	1.68099	0.00384239	0.0326126	2196.55	638.036	4927.95	1588.85
													EXD3	ENSG00000187609	1.68029	0.00120691	0.0129455	1755.75	433.049	1992.51	740.589
													SPHKAP	ENSG00000153820	1.68011	0.000811011	0.00938801	1569.34	586.521	1831.32	472.717
													SSH2	ENSG00000141298	1.67559	0.00179704	0.0179394	1748.32	636.963	1456.81	362.416
													PEG10	ENSG00000242265	1.67522	9.31487e-05	0.00152834	14277	5094.09	20992.9	5950.98
													SH3BP5	ENSG00000131370	1.67424	0.00118448	0.0127352	4949.13	897.758	2562.15	1460.17
													WASF3	ENSG00000132970	1.67079	0.000739442	0.00875925	8784.59	2938.51	5462.44	1531.08
													SRGAP1	ENSG00000196935	1.66982	0.000124709	0.00196502	9933.32	2511.36	10058.3	3776.48
													BMPR1A	ENSG00000107779	1.66875	0.00208441	0.0202653	1487.02	715.845	3459.02	840.385
													B4GALT5	ENSG00000158470	1.66851	0.00210726	0.0204549	11728.4	2669.66	20671.7	7529.33
													RECK	ENSG00000122707	1.6672	0.00472443	0.0383451	815.208	245.77	1241.08	404.435
													TMX1	ENSG00000139921	1.66684	0.0024155	0.0227932	1641.57	605.302	1335.61	328.275
													TCF4	ENSG00000196628	1.66676	4.22566e-05	0.00077709	30335.3	8733.95	24502.8	8537.79
													KIAA0895	ENSG00000164542	1.66652	0.000333067	0.00453298	2403.67	803.313	2574.27	764.225
													BOD1L1	ENSG00000038219	1.66648	0.000768315	0.00900787	3380.32	926.198	2014.33	772.104
													ZMYM6	ENSG00000163867	1.66328	0.00489056	0.039483	752.009	351.483	1641.04	404.435
													PEX13	ENSG00000162928	1.66168	0.00239541	0.0226489	1621.39	673.989	3702.63	1011.09
													ELMOD2	ENSG00000179387	1.66116	0.0017592	0.0176966	1545.97	361.142	1379.25	567.26
													MYEF2	ENSG00000104177	1.66067	7.46587e-05	0.00126705	8790.97	2744.25	10051	3217.1
													EXOSC6	ENSG00000223496	1.66046	0.000326469	0.00445979	2564.05	947.126	3214.2	879.778
													FTO	ENSG00000140718	1.65915	0.000362162	0.00485663	4662.88	1243.34	5693.93	2040.56
													TRIM13	ENSG00000204977	1.65762	0.00110103	0.0120076	2534.31	1094.16	5296.4	1389.26
													LZTFL1	ENSG00000163818	1.65599	0.00509701	0.0407004	838.044	316.067	1714.97	496.353
													NIPA1	ENSG00000170113	1.65485	0.000313163	0.00430719	4649.07	1237.97	5363.06	1946.02
													FAM107B	ENSG00000065809	1.6548	0.00184845	0.0182843	9070.85	2449.65	17337.5	5943.1
													TGFB2	ENSG00000092969	1.65456	0.00345762	0.0301526	1391.43	282.796	1106.55	514.736
													IER3IP1	ENSG00000134049	1.64963	0.000506459	0.00643596	4695.81	1265.88	6165.4	2200.76
													ATXN7L3B	ENSG00000253719	1.64831	0.000274315	0.00386579	15602.6	3377.46	9625.63	4674.64
													ELOVL4	ENSG00000118402	1.64693	0.00405083	0.0340262	2562.99	559.69	4195.91	1604.61
													HOOK3	ENSG00000168172	1.64617	0.000610403	0.00751815	2168.93	890.782	2773.03	685.439
													DESI2	ENSG00000121644	1.64375	0.000205455	0.00300906	4087.19	1457.45	5372.75	1570.47
													CLOCK	ENSG00000134852	1.64322	0.00501499	0.0402742	1397.8	471.685	3180.26	997.957
													CDH2	ENSG00000170558	1.64309	6.74619e-05	0.00116108	10898.8	3387.12	9926.2	3280.13
													NLGN1	ENSG00000169760	1.63996	0.000611123	0.00752195	2054.22	812.436	2830	753.72
													NKAIN2	ENSG00000188580	1.63919	0.000771755	0.00902504	16376.9	4507.03	26226.3	9175.96
													PHF10	ENSG00000130024	1.6352	0.000394989	0.0052468	2644.25	970.737	3495.38	1005.84
													GPR137C	ENSG00000180998	1.6343	0.000525583	0.00663899	2655.4	929.955	2456.71	714.327
													FBXO21	ENSG00000135108	1.63146	0.000539009	0.00678046	5401.08	1172.5	3848.07	1817.33
													AFTPH	ENSG00000119844	1.63045	0.000611693	0.00752336	2143.44	717.455	2716.07	853.516
													THOC3	ENSG00000051596	1.63019	0.00326814	0.0288854	1083.4	434.122	1163.51	288.882
													MARCHF5	ENSG00000198060	1.62891	0.000346779	0.00467091	5481.81	1695.7	3895.34	1334.11
													STMN1	ENSG00000117632	1.62889	0.000194122	0.00288703	128549	43308.1	196813	61897
													PCGF5	ENSG00000180628	1.62816	0.00214045	0.0206891	1287.34	509.785	1401.06	357.164
													INA	ENSG00000148798	1.62603	0.000572237	0.00712005	43088.1	8152.26	35561	17335.6
													DPYSL5	ENSG00000157851	1.62501	0.000100459	0.00163216	35125.1	12566.5	49025	14717.2
													NXPH1	ENSG00000122584	1.62357	0.00263898	0.0244849	1814.7	721.748	1580.44	375.547
													POLR2B	ENSG00000047315	1.62216	0.000939156	0.0105442	4546.04	1107.57	5628.48	2203.38
													DDI2	ENSG00000197312	1.6215	0.00629176	0.0478771	951.695	473.831	1238.65	233.732
													TMEM246	ENSG00000165152	1.61869	0.000665114	0.00802969	2789.76	1062.5	2710.01	724.832
													PRPF38B	ENSG00000134186	1.61857	0.00163936	0.0166468	5687.34	1607.16	9835.3	3453.46
													UBFD1	ENSG00000103353	1.6176	0.000299169	0.00413945	8781.94	3078.56	6931.37	2037.93
													MTMR9	ENSG00000104643	1.61738	0.000882498	0.0100438	3409	815.119	3580.22	1468.05
													TET3	ENSG00000187605	1.61699	0.00182624	0.0181512	1720.17	606.912	2928.17	911.293
													RNF182	ENSG00000180537	1.61668	0.00140513	0.0147233	10701.8	2477.55	15165.6	5964.11
													KBTBD2	ENSG00000170852	1.61541	0.00256762	0.0239566	2484.92	915.466	5321.85	1636.12
													B3GALT1	ENSG00000172318	1.61478	0.00129323	0.0137428	1838.07	816.729	3285.71	856.142
													VPS26A	ENSG00000122958	1.61367	0.000777721	0.0090816	3476.98	924.588	4192.28	1586.23
													FAXC	ENSG00000146267	1.61292	0.000858134	0.00983384	3465.83	1122.6	5394.57	1777.94
													KBTBD11	ENSG00000176595	1.61113	0.000169943	0.00256288	6229.57	2226.95	7944.6	2413.48
													ZNF736	ENSG00000234444	1.60972	0.00305598	0.0274753	1149.79	398.169	1055.64	323.023
													TERF2IP	ENSG00000166848	1.60918	0.000204295	0.00299687	18375.4	4960.47	11795.1	4929.38
													SLF1	ENSG00000133302	1.60858	0.00124358	0.0132925	1535.88	588.131	2091.9	601.401
													ARL6IP5	ENSG00000144746	1.60851	0.000220876	0.0032041	5760.09	1604.48	5481.83	2085.21
													VEZF1	ENSG00000136451	1.60842	0.000649054	0.00787742	5632.63	1955.96	9345.66	2959.73
													SSR1	ENSG00000124783	1.60759	0.000383859	0.0051101	6336.32	2274.18	9821.97	3030.64
													ARL4C	ENSG00000188042	1.6069	0.000278669	0.00391207	8218.46	2236.08	9121.44	3461.34
													RANBP9	ENSG00000010017	1.60642	0.000413782	0.00546073	3899.19	1366.22	5508.5	1725.42
													PEX5L	ENSG00000114757	1.60507	0.00217467	0.0209756	1583.15	794.191	3271.16	800.992
													RGS2	ENSG00000116741	1.60436	0.00453393	0.037212	1093.49	377.241	1976.76	635.541
													C3orf70	ENSG00000187068	1.60354	0.00434096	0.0360108	1041.98	456.123	2191.28	609.279
													LSM6	ENSG00000164167	1.6012	0.00608549	0.046579	1198.65	414.267	2548.82	824.628
													RAB14	ENSG00000119396	1.60118	0.000290785	0.00405828	12815.5	3577.08	15455.3	5746.13
													SYNCRIP	ENSG00000135316	1.60079	0.000173945	0.00261031	7036.81	2656.78	9218.4	2702.36
													PPP2R5E	ENSG00000154001	1.59904	0.000820605	0.00948704	7035.75	2640.68	12975.6	3968.19
													NCBP2	ENSG00000114503	1.59865	0.000557848	0.00697901	11988.6	3742.36	18372.6	6287.13
													MFF	ENSG00000168958	1.59776	0.000428229	0.00562188	7565.23	1810	7038.03	3020.13
													RPE	ENSG00000197713	1.59554	0.00218024	0.0210182	1745.13	429.292	1345.31	596.148
													LUC7L2	ENSG00000146963	1.59548	0.000626798	0.00767356	2539.62	991.665	3583.86	1034.72
													PHAX	ENSG00000164902	1.59484	0.000806093	0.00934883	3470.61	1029.77	4624.96	1654.51
													C12orf49	ENSG00000111412	1.59463	0.00140859	0.0147458	5228.48	1268.56	6848.96	2736.5
													NNAT	ENSG00000053438	1.59432	0.000336174	0.00457187	144838	69004.5	267671	67609
													PAK3	ENSG00000077264	1.59398	0.000750604	0.00884462	7421.31	3017.39	6493.85	1586.23
													PPP4R2	ENSG00000163605	1.59316	0.00613702	0.0468948	1788.15	707.259	4684.34	1441.79
													SERPINE2	ENSG00000135919	1.59125	0.000843959	0.00969571	4641.64	1417.74	6801.69	2384.59
													OCIAD1	ENSG00000109180	1.58961	0.00179156	0.0179067	7226.94	2884.31	16026.2	4845.35
													TRMT9B	ENSG00000250305	1.5889	0.00186238	0.0183904	1648.47	544.128	2381.56	798.366
													PIP4K2A	ENSG00000150867	1.58888	0.00542504	0.0425713	4441.42	969.128	1449.54	990.079
													BLOC1S5	ENSG00000188428	1.58855	0.00452151	0.0371769	878.937	304.261	1130.79	365.042
													MSMO1	ENSG00000052802	1.58602	0.00110529	0.0120397	8502.06	3488	17390.9	5139.48
													WDR45B	ENSG00000141580	1.5855	0.000408717	0.0054056	6746.31	2459.85	10283.7	3217.1
													MAP4K3	ENSG00000011566	1.58491	0.00221456	0.0212594	1363.28	471.148	1927.07	627.663
													UFM1	ENSG00000120686	1.5833	0.00239649	0.0226489	8335.3	2145.39	13790	5244.53
													UBASH3B	ENSG00000154127	1.58124	0.00286886	0.0263238	1099.87	462.026	1581.65	433.324
													SIRT1	ENSG00000096717	1.58091	0.00174957	0.0176191	2504.57	650.378	3048.16	1210.68
													HAUS2	ENSG00000137814	1.58074	0.00269807	0.0249697	1175.81	383.143	1310.16	449.081
													ATP6V1B2	ENSG00000147416	1.57585	0.000252627	0.00359901	6176.46	1830.93	5142.48	1967.03
													KIAA0232	ENSG00000170871	1.57359	0.00461208	0.0376338	3446.71	1421.49	9003.88	2765.39
													WASL	ENSG00000106299	1.57296	0.00126058	0.0134427	2263.99	1023.33	3937.76	1060.99
													CCDC90B	ENSG00000137500	1.57245	0.00164345	0.0166791	7077.7	2048.8	11527.2	4212.43
													DOK6	ENSG00000206052	1.5722	0.00013877	0.00214589	9672.03	3480.49	10604.9	3337.9
													PTPRG	ENSG00000144724	1.57211	0.0049495	0.0398357	1135.98	660.574	2026.45	399.183
													SOX4	ENSG00000124766	1.57029	0.00145142	0.0150819	51736.7	17130.9	26563.2	9231.11
													MSI2	ENSG00000153944	1.57006	0.00095674	0.0107152	2596.98	1063.04	2760.91	737.963
													BEX1	ENSG00000133169	1.56912	0.000154733	0.00236274	9228.58	2991.63	9634.11	3366.79
													GNPTAB	ENSG00000111670	1.56908	0.000724194	0.00862631	7844.58	2253.78	10523.7	3941.93
													TAOK1	ENSG00000160551	1.56793	0.000794854	0.00925339	4377.69	1583.02	6925.31	2232.27
													VAPB	ENSG00000124164	1.56668	0.00423018	0.035354	3355.36	1278.22	2111.29	562.008
													QDPR	ENSG00000151552	1.56659	0.00283244	0.026042	5074.47	1012.06	2307.63	1483.81
													LRRC7	ENSG00000033122	1.56608	0.000749324	0.00884462	7635.87	2401.35	11249.7	3981.32
													CUL3	ENSG00000036257	1.5648	0.000273724	0.00386043	5569.44	1796.59	6118.13	2156.11
													CSGALNACT2	ENSG00000169826	1.56443	0.00341873	0.029927	2840.22	1013.67	5885.43	1940.76
													NCOA6	ENSG00000198646	1.56272	0.000545999	0.00685895	9185.56	4649.77	15691.6	3768.6
													LIN52	ENSG00000205659	1.56162	0.000842021	0.00967954	3509.91	1635.07	4523.15	1082
													MYO9A	ENSG00000066933	1.55792	0.00290357	0.0265646	1499.77	489.93	2191.28	766.851
													AC004158.1	ENSG00000260664	1.55787	0.00437234	0.0361927	1244.32	412.657	1979.18	685.439
													ZNF22	ENSG00000165512	1.55448	0.00351367	0.030509	3764.29	984.153	6028.44	2355.7
													HINT3	ENSG00000111911	1.55367	0.000230695	0.00333068	11092.1	3783.14	13807	4700.9
													YTHDC2	ENSG00000047188	1.55361	0.00111411	0.0120996	2056.34	665.403	2060.38	737.963
													HDAC9	ENSG00000048052	1.55215	0.000775541	0.00906351	3718.62	1554.04	5981.17	1754.3
													DCUN1D4	ENSG00000109184	1.55143	0.000612061	0.00752336	3187.54	1303.44	3780.2	1071.49
													SUGT1	ENSG00000165416	1.54845	0.000706891	0.0084725	2899.7	1101.13	3852.92	1208.05
													AKIRIN1	ENSG00000174574	1.54828	0.00467367	0.0380437	5679.37	1593.21	10998.8	4115.26
													PTPRZ1	ENSG00000106278	1.54819	0.00125504	0.0133994	10559.5	6108.29	23169.6	5423.11
													MEF2D	ENSG00000116604	1.54788	0.00252708	0.0236266	1584.21	818.339	2719.71	651.299
													USP31	ENSG00000103404	1.54766	0.00485092	0.0392497	922.486	372.411	1347.73	404.435
													C12orf76	ENSG00000174456	1.54704	0.000737257	0.0087447	3510.97	1351.2	5160.66	1617.74
													RPRD1A	ENSG00000141425	1.54577	0.000197604	0.00291981	8676.25	2811.86	8401.52	3038.52
													THUMPD1	ENSG00000066654	1.5451	0.00458154	0.0375185	1659.62	602.083	3221.47	1074.12
													IL6ST	ENSG00000134352	1.54372	0.000769829	0.00901405	2675.58	1061.96	3105.12	919.171
													PHF2	ENSG00000197724	1.54129	0.00043741	0.00570017	4796.18	2021.97	5949.66	1667.64
													FOXO3	ENSG00000118689	1.54037	0.000974016	0.0109021	5027.2	1371.59	3107.54	1426.03
													KDM2B	ENSG00000089094	1.53947	0.000601859	0.00742293	6956.09	2049.87	4583.75	1919.75
													MGEA5	ENSG00000198408	1.53906	0.00058498	0.00724409	7299.69	2428.72	10058.3	3548
													HNRNPH3	ENSG00000096746	1.53902	0.000286755	0.00401019	14018.4	5500.85	19974.8	6197.84
													LNPK	ENSG00000144320	1.53863	0.00132936	0.0140695	3623.56	965.371	4072.29	1688.65
													PLEKHA1	ENSG00000107679	1.53641	0.00235006	0.022314	4730.33	973.957	2697.89	1591.48
													RAB6B	ENSG00000154917	1.53608	0.000263533	0.0037311	9993.86	3415.56	8393.04	2922.96
													CHIC2	ENSG00000109220	1.53281	0.00238588	0.0226057	1516.76	613.888	2308.84	709.075
													USP22	ENSG00000124422	1.53197	0.000191205	0.00285293	20856	7059.18	24362.2	8579.81
													SERPINI1	ENSG00000163536	1.53161	0.00152088	0.015626	2554.49	813.509	3363.27	1236.94
													IGFBPL1	ENSG00000137142	1.52977	0.00168591	0.0170815	4889.65	1343.69	2637.29	1263.2
													FMR1	ENSG00000102081	1.52832	0.00621647	0.0474424	2363.84	427.683	1874.95	1047.86
													NAV3	ENSG00000067798	1.52803	0.000873254	0.00995717	4244.39	1729.51	6760.48	2087.83
													TUB	ENSG00000166402	1.5269	0.000654709	0.00793553	5894.46	1624.33	5939.97	2487.01
													ZRANB2	ENSG00000132485	1.5267	0.000751004	0.00884462	5309.74	1386.61	4643.14	2072.07
													DOCK9	ENSG00000088387	1.52598	0.000700511	0.00840706	3479.64	1088.26	3617.79	1378.76
													NSD3	ENSG00000147548	1.52583	0.000164911	0.00249938	15453.9	5332.88	15102.6	5278.67
													JKAMP	ENSG00000050130	1.52551	0.00374539	0.0321098	1875.77	441.098	1619.22	777.356
													EPHA7	ENSG00000135333	1.52529	0.00313201	0.0280073	3015.47	1202.02	6149.64	1985.41
													TSHZ3	ENSG00000121297	1.52473	0.00259724	0.0241712	3230.56	1351.73	6544.75	2048.44
													AFF4	ENSG00000072364	1.52369	0.000368766	0.00493434	5505.71	2006.94	6499.91	2169.24
													AKAP11	ENSG00000023516	1.52294	0.000711216	0.00851874	5573.15	1950.06	7795.52	2704.99
													SPRED1	ENSG00000166068	1.52104	0.0065083	0.0491768	1623.51	735.7	3954.73	1210.68
													SMNDC1	ENSG00000119953	1.52089	0.00590747	0.0455078	1633.07	462.026	2505.18	984.826
													MDM4	ENSG00000198625	1.52062	0.00197501	0.0194082	1607.58	617.644	1868.89	593.522
													EFNA5	ENSG00000184349	1.5195	0.00637209	0.0483274	1820.01	1037.28	2413.07	433.324
													GNAQ	ENSG00000156052	1.51918	0.000386853	0.00514621	16191.6	5132.19	19704.5	7395.39
													SEL1L	ENSG00000071537	1.51494	0.000494793	0.00631993	4210.4	1601.8	4797.06	1549.46
													PRRC1	ENSG00000164244	1.51435	0.00173044	0.0174535	2123.26	872.537	3269.95	1016.34
													APPBP2	ENSG00000062725	1.51286	0.00400384	0.0336624	2363.84	659.5	3408.12	1368.25
													LSM5	ENSG00000106355	1.5127	0.00623317	0.047499	1733.45	673.452	3707.48	1236.94
													RRM2B	ENSG00000048392	1.51197	0.00602415	0.0462256	1610.77	509.248	2742.73	1021.59
													NDRG4	ENSG00000103034	1.51103	0.000525582	0.00663899	15830.4	4001	12094.5	5801.28
													PRKCB	ENSG00000166501	1.51089	0.00147352	0.0152367	3279.42	1684.97	4730.4	1121.39
													ATP2B2	ENSG00000157087	1.51076	0.00290383	0.0265646	1852.94	679.892	2942.71	1005.84
													SPIN3	ENSG00000204271	1.51	0.00291454	0.0266093	1487.02	530.713	2001	695.944
													RB1CC1	ENSG00000023287	1.50652	0.0056126	0.0436727	3117.44	1205.77	7079.24	2387.22
													TMEM181	ENSG00000146433	1.50579	0.00200902	0.0196895	2769.58	852.145	3643.24	1410.27
													PAPOLA	ENSG00000090060	1.50273	0.00021981	0.00319117	17453.4	5739.1	15345	5835.42
													DLX2	ENSG00000115844	1.50271	0.00301487	0.0272454	1929.41	510.858	1659.22	758.973
													BTF3L4	ENSG00000134717	1.50236	0.00250479	0.0234782	10345.4	3023.29	16461.3	6444.7
													RBM18	ENSG00000119446	1.50232	0.000652675	0.00791612	5208.3	1775.12	6441.73	2339.95
													PKP4	ENSG00000144283	1.50175	0.00169987	0.0172039	6427.13	2435.16	4483.15	1412.9
													STARD7	ENSG00000084090	1.50143	0.000878607	0.0100057	8773.97	2703.47	5478.2	2329.44
													ZMYM2	ENSG00000121741	1.50002	0.000431179	0.00564144	5359.13	1922.16	5788.47	2019.55
													TMEM178A	ENSG00000152154	1.4998	0.00095381	0.010689	9127.14	2622.44	5433.35	2526.41
													CRMP1	ENSG00000072832	1.49911	0.000345579	0.00465819	108650	28840.4	85785.9	39949.8
													HNRNPK	ENSG00000165119	1.49868	0.000203237	0.00298375	32300.8	10151.2	29440.5	11699.7
													PRKCA	ENSG00000154229	1.49397	0.00349526	0.0304221	1803.55	525.347	2135.53	877.152
													RALA	ENSG00000006451	1.49387	0.00330344	0.0291098	9974.74	2131.97	11379.4	5457.25
													SEC62	ENSG00000008952	1.49038	0.0024711	0.023222	11152.7	2900.94	15175.3	6476.22
													FAM169A	ENSG00000198780	1.48858	0.00536003	0.0423931	1591.12	396.022	1293.19	635.541
													PNN	ENSG00000100941	1.48749	0.000750017	0.00884462	10958.8	2875.72	9888.63	4564.34
													NR2F2	ENSG00000185551	1.48522	0.00640252	0.0484777	4832.3	2058.46	3182.69	798.366
													SEC23A	ENSG00000100934	1.48512	0.00146971	0.0152201	5669.28	1373.2	4497.7	2263.79
													CEP57	ENSG00000166037	1.48169	0.00185435	0.0183309	3378.73	1246.02	5197.02	1827.84
													SP3	ENSG00000172845	1.47986	0.00298109	0.0270548	4200.84	2696.49	7868.24	1625.62
													SUZ12	ENSG00000178691	1.47966	0.00147913	0.0152696	3479.1	969.664	3205.72	1431.28
													TRA2B	ENSG00000136527	1.47817	0.0012795	0.0136127	9617.33	2910.07	12603.5	5071.2
													RAB4A	ENSG00000168118	1.47577	0.00106626	0.0117334	5791.43	1562.09	5136.42	2371.46
													GUCY1A2	ENSG00000152402	1.47408	0.00123885	0.0132575	6433.5	1667.26	5815.13	2747.01
													FEZ2	ENSG00000171055	1.46779	0.00176729	0.0177523	2392.52	1094.7	3140.27	903.414
													GFM1	ENSG00000168827	1.46738	0.00467481	0.0380437	1454.1	444.854	1611.95	667.056
													DGKI	ENSG00000157680	1.46685	0.00302952	0.0273045	1536.95	629.45	1824.05	585.643
													RND3	ENSG00000115963	1.46619	0.000798979	0.00928991	9017.21	2581.66	8906.92	3910.42
													EI24	ENSG00000149547	1.46596	0.00178795	0.0178971	8335.83	3300.72	14542.7	4984.53
													UBLCP1	ENSG00000164332	1.46516	0.0042822	0.0356908	2389.33	870.927	4123.19	1491.68
													CMTM4	ENSG00000183723	1.46436	0.00372909	0.0319851	1916.67	560.763	2148.86	916.545
													ABI2	ENSG00000138443	1.46386	0.00092666	0.0104424	20545.4	6783.36	27775.2	10738.5
													PMEPA1	ENSG00000124225	1.46354	0.00570364	0.0442117	1187.49	622.474	2039.78	546.25
													HNRNPDL	ENSG00000152795	1.46326	0.00301551	0.0272454	31532.3	10156	54588.1	21083.2
													FBXW2	ENSG00000119402	1.46242	0.00109498	0.0119765	4624.64	2056.85	5020.07	1439.16
													KLHL7	ENSG00000122550	1.46089	0.000718652	0.00858531	4958.16	1686.58	5152.17	1988.04
													HNRNPA3	ENSG00000170144	1.46072	0.000460534	0.00594466	29147.3	9216.91	20892.3	8963.23
													DZIP1	ENSG00000134874	1.46013	0.00148034	0.0152696	4023.46	2067.04	6015.11	1578.35
													LAMP2	ENSG00000005893	1.46001	0.0035583	0.0307511	1525.26	587.594	1524.68	519.988
													AGPAT5	ENSG00000155189	1.45958	0.00335716	0.0294869	3744.64	1144.6	5441.84	2200.76
													BRAF	ENSG00000157764	1.45872	0.00259719	0.0241712	3213.56	1221.34	5209.14	1846.22
													AGPS	ENSG00000018510	1.45786	0.0018104	0.0180417	3062.74	903.124	2993.62	1305.22
													SLC6A1	ENSG00000157103	1.45773	0.00142763	0.0148855	3177.45	1493.94	4380.13	1255.33
													ELAVL1	ENSG00000066044	1.45578	0.00108287	0.0118732	4940.64	2346.62	6224.78	1720.16
													CANX	ENSG00000127022	1.45313	0.000454823	0.00589301	20432.8	6641.69	15548.6	6499.85
													LSM14A	ENSG00000257103	1.453	0.00456659	0.0374297	8760.7	3257.79	17767.8	6436.83
													SLC23A2	ENSG00000089057	1.45259	0.00592256	0.0455966	3708.53	1720.93	3009.37	727.458
													ST6GAL2	ENSG00000144057	1.45176	0.00258938	0.0241386	3131.25	1143.53	4778.88	1751.68
													MARCHF6	ENSG00000145495	1.44976	0.000618518	0.00758743	13903.1	5411.23	11884.8	4025.97
													CAP2	ENSG00000112186	1.44824	0.00352946	0.0305597	6846.15	1488.57	6341.14	3351.04
													RAP2A	ENSG00000125249	1.44799	0.00452607	0.0371976	27711.2	6578.91	37557.2	17351.3
													PCNX4	ENSG00000126773	1.44625	0.000904372	0.0102417	6049	2823.13	7628.27	2192.88
													STARD3NL	ENSG00000010270	1.44541	0.00104952	0.011591	9082.53	2821.52	10518.9	4380.51
													ZMIZ1	ENSG00000108175	1.44424	0.000447083	0.00580795	13070.9	4487.72	11218.2	4438.28
													CLVS2	ENSG00000146352	1.4418	0.0013394	0.0141594	3363.33	1501.99	4140.16	1257.95
													ZNF33A	ENSG00000189180	1.44153	0.00108515	0.0118911	4390.44	1650.63	5530.31	2003.79
													MAP1B	ENSG00000131711	1.44086	0.00109167	0.0119483	30232.3	14732.8	52970.1	15914.8
													FBXO28	ENSG00000143756	1.44021	0.00206203	0.0200798	3239.06	951.419	2465.19	1152.9
													TTC19	ENSG00000011295	1.43833	0.00141293	0.0147744	3493.98	1314.71	3105.12	1118.76
													SFT2D1	ENSG00000198818	1.43708	0.0053194	0.04209	1633.07	596.18	2468.82	921.798
													SMC1A	ENSG00000072501	1.43572	0.00181195	0.0180417	3013.35	955.712	2981.5	1263.2
													SOD2	ENSG00000112096	1.4309	0.00303926	0.0273653	6389.42	1463.35	5320.64	2886.2
													ZNF706	ENSG00000120963	1.42726	0.0018377	0.0182156	5701.14	1815.37	7107.11	2951.85
													PPP1R2	ENSG00000184203	1.42517	0.00224024	0.021472	2209.82	898.294	2517.3	861.395
													NUDT4	ENSG00000173598	1.42388	0.00125622	0.0134041	8180.76	2442.67	8542.11	3794.86
													ERH	ENSG00000100632	1.42153	0.00107005	0.0117609	15428.9	5451.48	20471.7	7954.77
													PIK3R3	ENSG00000117461	1.41832	0.0041104	0.0344475	1541.73	593.497	1797.38	656.551
													ZNF623	ENSG00000183309	1.41784	0.00201044	0.0196928	2758.43	1108.11	2697.89	932.302
													TNRC6C	ENSG00000078687	1.41656	0.00458933	0.0375655	1451.44	655.207	1940.4	614.532
													MBTD1	ENSG00000011258	1.41626	0.0043187	0.0359295	1940.57	1053.38	2856.66	740.589
													SCHIP1	ENSG00000151967	1.41472	0.00294638	0.0268331	2199.73	906.88	2156.13	724.832
													RAN	ENSG00000132341	1.41409	0.000448281	0.00581937	20952.7	7734.78	22122.5	8430.11
													WDFY3	ENSG00000163625	1.41128	0.00236032	0.0223881	3620.37	1946.3	5469.71	1468.05
													ANAPC13	ENSG00000129055	1.41066	0.00377506	0.0322885	3025.03	1069.47	4457.7	1749.05
													FOXN2	ENSG00000170802	1.40958	0.00538633	0.0424857	1897.02	557.543	2008.27	916.545
													FAM81A	ENSG00000157470	1.40861	0.00563735	0.0438093	6448.9	1764.39	9150.53	4117.89
													FZD3	ENSG00000104290	1.40829	0.0018784	0.0185285	6508.39	3042.07	6493.85	1851.47
													PPP2CB	ENSG00000104695	1.40428	0.00103778	0.0115145	13728.9	4136.77	9720.17	4724.54
													PDE7A	ENSG00000205268	1.40305	0.00375905	0.0321666	1838.07	738.919	2432.47	877.152
													NAA50	ENSG00000121579	1.40168	0.00314824	0.0280838	2997.42	934.784	3360.85	1475.93
													NEDD4L	ENSG00000049759	1.40161	0.000657455	0.00795382	12517.6	5155.8	12641.1	4364.75
													MTDH	ENSG00000147649	1.39929	0.00103953	0.0115225	5241.76	2124.46	5987.23	2132.48
													FAM110B	ENSG00000169122	1.39425	0.00327842	0.0289622	4452.57	1167.68	3072.4	1699.15
													USP46	ENSG00000109189	1.39394	0.00531212	0.0420688	9823.39	2175.44	9788.04	5294.43
													ZNF154	ENSG00000179909	1.39245	0.00428622	0.0357081	2222.57	1234.75	3754.75	1039.98
													VPS36	ENSG00000136100	1.39216	0.00663321	0.0499349	3258.18	788.825	3311.16	1720.16
													NRSN1	ENSG00000152954	1.39067	0.00575275	0.044454	3713.31	961.615	4163.19	2048.44
													SCG5	ENSG00000166922	1.38985	0.00261037	0.0242688	6544.5	2780.2	10905.5	3881.53
													HMGB1	ENSG00000189403	1.38964	0.00108037	0.011853	32111.2	9592	31527.5	14701.5
													PLEKHA5	ENSG00000052126	1.38956	0.00351877	0.030509	2582.64	1204.17	4203.18	1386.64
													ROBO2	ENSG00000185008	1.38498	0.00147966	0.0152696	8491.97	3798.7	8168.82	2576.31
													MTX2	ENSG00000128654	1.38416	0.00487118	0.0393614	2318.7	901.514	3529.32	1341.99
													SCARB2	ENSG00000138760	1.38273	0.000868289	0.00992532	18859.7	6163.03	14444.5	6610.15
													SOX5	ENSG00000134532	1.38051	0.00115471	0.0124444	5825.95	2404.57	6888.95	2479.14
													RRN3	ENSG00000085721	1.37336	0.00393268	0.0332631	2306.48	926.735	3198.44	1200.18
													RSRC2	ENSG00000111011	1.37263	0.00183564	0.0182098	4341.58	2053.63	5314.58	1672.89
													NRXN1	ENSG00000179915	1.37178	0.00126654	0.0134906	10683.7	3720.35	7943.39	3477.09
													ELF2	ENSG00000109381	1.36928	0.00525908	0.0417574	2154.06	950.883	3513.56	1244.82
													GABRB3	ENSG00000166206	1.36524	0.00343588	0.030034	12599.9	4226.92	6831.99	3314.27
													CELF1	ENSG00000149187	1.36349	0.0034663	0.0302132	7147.81	3329.16	6176.3	1843.6
													AGTPBP1	ENSG00000135049	1.3614	0.00517484	0.0411958	3850.86	1404.32	5947.24	2413.48
													CFL2	ENSG00000165410	1.3591	0.00430033	0.0358093	4275.72	1624.87	6565.35	2605.19
													STK24	ENSG00000102572	1.35438	0.00405674	0.0340602	3960.26	1306.66	2536.7	1234.32
													AP5M1	ENSG00000053770	1.35168	0.00517954	0.0412153	2215.13	951.956	2010.69	701.196
													SLC16A14	ENSG00000163053	1.34894	0.00289529	0.0265131	2980.42	1215.43	2848.18	1071.49
													ZNF24	ENSG00000172466	1.34487	0.00266168	0.024658	3609.75	1728.98	4271.06	1370.88
													TMEM248	ENSG00000106609	1.34327	0.0028085	0.0258478	3809.97	1650.09	5310.94	1946.02
													FAM171A1	ENSG00000148468	1.34182	0.00330467	0.0291098	3511.5	1422.57	4794.64	1856.73
													TMSB15A	ENSG00000158164	1.34083	0.00180551	0.0180137	9677.34	3376.92	10973.4	4779.69
													TRA2A	ENSG00000164548	1.34064	0.0014578	0.0151224	8824.42	2994.31	8083.98	3684.56
													ATP9A	ENSG00000054793	1.33984	0.00161347	0.0164204	17336	5683.83	12025.4	5916.84
													CEBPZOS	ENSG00000218739	1.33939	0.00460794	0.0376338	3706.41	1434.37	5469.71	2195.51
													NDUFA5	ENSG00000128609	1.33845	0.00409913	0.0343687	9243.45	3270.13	13471.3	5717.25
													TSPAN3	ENSG00000140391	1.33816	0.001181	0.0127053	12179.3	5554.51	14477.2	4987.16
													GRIA4	ENSG00000152578	1.33714	0.00640204	0.0484777	1732.91	653.598	1576.8	656.551
													C8orf33	ENSG00000182307	1.33677	0.00244403	0.0229912	3433.43	1398.96	3682.03	1418.15
													CAB39	ENSG00000135932	1.33577	0.00225135	0.0215446	9292.31	2957.82	6336.29	3235.48
													DERL1	ENSG00000136986	1.33497	0.00601223	0.0461536	2594.86	1372.13	4754.64	1541.58
													H2AFY	ENSG00000113648	1.33315	0.00203918	0.019921	13567	5790.62	11129.7	4007.59
													SSBP3	ENSG00000157216	1.33212	0.00387162	0.0328226	10898.3	5144	19641.5	6988.33
													SRSF11	ENSG00000116754	1.32996	0.00182423	0.0181411	10159.6	4312.24	8809.96	3230.23
													SMIM15	ENSG00000188725	1.32282	0.00383337	0.0326094	3270.39	1485.89	4766.76	1728.04
													DOC2B	ENSG00000272636	1.32095	0.00528435	0.0419216	3665.51	1402.18	5300.04	2190.25
													SMARCE1	ENSG00000073584	1.31684	0.00378302	0.0323348	6561.49	2346.62	8602.71	3744.97
													RBM12	ENSG00000244462	1.31252	0.00312432	0.0279658	4545.51	1503.06	4020.17	1948.64
													PPP6R3	ENSG00000110075	1.30931	0.00489035	0.039483	2254.97	885.416	2345.2	971.695
													VDAC3	ENSG00000078668	1.30508	0.00288821	0.0264615	9235.48	3207.35	10716.4	4871.61
													PTGES3	ENSG00000110958	1.30366	0.00424908	0.0354795	14681.7	5472.4	21375.9	9139.19
													BRD3	ENSG00000169925	1.30104	0.00173866	0.0175188	7753.24	3292.67	8056.1	3122.56
													PPM1L	ENSG00000163590	1.30099	0.00351507	0.030509	5168.47	1741.32	5401.84	2552.67
													YTHDC1	ENSG00000083896	1.29716	0.00283154	0.026042	4783.97	1734.88	4232.27	1935.51
													PPP1CC	ENSG00000186298	1.29684	0.00169691	0.0171835	9835.07	3692.99	9287.48	4091.63
													MAPRE2	ENSG00000166974	1.29559	0.00157344	0.0160846	12868.1	5885.6	14477.2	5252.41
													FAM168B	ENSG00000152102	1.29232	0.0047603	0.0385506	6793.58	2789.33	10288.6	4188.8
													RFX3	ENSG00000080298	1.29043	0.00555388	0.043308	2740.37	1334.03	4131.68	1475.93
													API5	ENSG00000166181	1.28975	0.00436425	0.0361604	3480.7	1202.02	3290.55	1570.47
													TMEM245	ENSG00000106771	1.28332	0.00397558	0.0335427	3587.98	1688.19	4816.45	1764.81
													RNPS1	ENSG00000205937	1.27961	0.00603043	0.0462544	11700.8	4878.37	19330	7907.5
													CITED2	ENSG00000164442	1.27921	0.00369153	0.0317673	7966.73	2715.81	8748.15	4175.66
													TIMP2	ENSG00000035862	1.27908	0.00283572	0.0260589	17621.8	6809.11	22475.2	9716.95
													SERP1	ENSG00000120742	1.27787	0.00234425	0.0222819	8639.08	3204.13	7196.8	3327.4
													CRK	ENSG00000167193	1.2775	0.00371532	0.0319119	8074.01	3409.65	6234.48	2489.64
													USP47	ENSG00000170242	1.2764	0.00460961	0.0376338	3616.65	1613.6	3339.03	1255.33
													GOLPH3	ENSG00000113384	1.2756	0.00485939	0.0392835	5329.92	1827.71	3569.31	1848.85
													CAPRIN1	ENSG00000135387	1.27457	0.00311948	0.0279499	17392.9	8761.86	17400.5	5614.82
													SLC38A1	ENSG00000111371	1.27092	0.00577322	0.0445808	11412.4	5023.79	19042.8	7600.23
													LRPPRC	ENSG00000138095	1.27064	0.00438582	0.0362405	5599.71	1781.56	4797.06	2531.66
													SMG1	ENSG00000157106	1.2677	0.00503431	0.0403663	4796.71	2020.36	6744.73	2775.9
													TFDP1	ENSG00000198176	1.24825	0.00355018	0.03071	5382.5	2379.35	6493.85	2620.95
													SMAD4	ENSG00000141646	1.23736	0.00539915	0.0424857	3150.37	1375.35	3232.38	1331.49
													CLIC4	ENSG00000169504	1.23513	0.00366785	0.0316082	11500	3966.66	8657.25	4598.48
													CREBZF	ENSG00000137504	1.23479	0.004727	0.0383489	3838.11	1805.17	4257.72	1633.5
													RAP2C	ENSG00000123728	1.2301	0.00618248	0.0472027	3443.52	1819.66	4238.33	1452.29
													CCSER2	ENSG00000107771	1.22888	0.00393901	0.0332858	5872.15	2788.25	7360.42	2857.31
													RDX	ENSG00000137710	1.22194	0.00554188	0.0432328	3626.21	1563.7	4159.55	1775.31
													PCGF3	ENSG00000185619	1.21942	0.00361395	0.0312025	9319.92	3563.66	7677.96	3737.09
													FBXW7	ENSG00000109670	1.21896	0.00592471	0.0455966	3752.61	1901.77	4268.63	1541.58
													BZW1	ENSG00000082153	1.20137	0.00423253	0.0353575	6918.91	2778.59	6479.3	3049.02
													CCDC88A	ENSG00000115355	1.20052	0.00502016	0.040298	6463.77	2990.02	8299.71	3435.07
													VAMP2	ENSG00000220205	1.19881	0.0062259	0.0474945	32296	12815.5	43403.8	20166.6
													KIF1B	ENSG00000054523	1.17844	0.00634228	0.0482013	9609.89	5665.05	13857.9	4700.9
													WSB2	ENSG00000176871	1.16793	0.00419167	0.0350803	29649.7	15517.3	37797.1	14499.3
													ZNF532	ENSG00000074657	1.12866	0.00537644	0.0424495	18909.6	8025.08	19064.6	9344.03
													GNB1	ENSG00000078369	1.12096	0.00600192	0.0460938	85740.7	32245.8	68770.8	38799.5

## Sheet: EARLY CELF4-RIP_genelist
Supplementary data 8. "EARLY CELF4-RIP"_genelist_map_to_syngo_genes
your genelist input	gene hgnc_id	gene symbol	gene name	gene synonyms
ENSG00000164742	HGNC:232	ADCY1	adenylate cyclase 1	AC1,DFNB44
ENSG00000075340	HGNC:244	ADD2	adducin 2	ADDB
ENSG00000150594	HGNC:281	ADRA2A	adrenoceptor alpha 2A	ADRAR,ADRA2,ADRA2R
ENSG00000107282	HGNC:578	APBA1	amyloid beta precursor protein binding family A member 1	D9S411E,X11,MINT1
ENSG00000102606	HGNC:15607	ARHGEF7	Rho guanine nucleotide exchange factor 7	KIAA0142,PIXB,DKFZP761K1021,NBLA10314,DKFZP686C12170,BETA-PIX,COOL1,P85SPR,P85,P85COOL1,P50BP,PAK3,P50
ENSG00000182220	HGNC:18305	ATP6AP2	ATPase H+ transporting accessory protein 2	M8-9,APT6M8-9,ATP6M8-9,PRR,RENR,ATP6IP2
ENSG00000185883	HGNC:855	ATP6V0C	ATPase H+ transporting V0 subunit c	VATL,VMA3,ATPL,ATP6C,ATP6L
ENSG00000136888	HGNC:864	ATP6V1G1	ATPase H+ transporting V1 subunit G1	ATP6GL,VMA10,ATP6G,DKFZP547P234,ATP6J,ATP6G1
ENSG00000124406	HGNC:13531	ATP8A1	ATPase phospholipid transporting 8A1	ATPIA
ENSG00000164061	HGNC:1117	BSN	bassoon presynaptic cytomatrix protein	ZNF231
ENSG00000070831	HGNC:1736	CDC42	cell division cycle 42	G25K,CDC42HS
ENSG00000176749	HGNC:1775	CDK5R1	cyclin dependent kinase 5 regulatory subunit 1	P35NCK5A,NCK5A,P35
ENSG00000018236	HGNC:2171	CNTN1	contactin 1	F3,GP135
ENSG00000165617	HGNC:17748	DACT1	dishevelled binding antagonist of beta catenin 1	DAPPER1,THYEX3,HDPR1,DAPPER,FRODO
ENSG00000197959	HGNC:29125	DNM3	dynamin 3	KIAA0820
ENSG00000113657	HGNC:3015	DPYSL3	dihydropyrimidinase like 3	DRP-3,ULIP,CRMP4
ENSG00000151247	HGNC:3287	EIF4E	eukaryotic translation initiation factor 4E	EIF4E1,EIF4EL1,EIF4F
ENSG00000187672	HGNC:31922	ERC2	ELKS/RAB6-interacting/CAST family member 2	CAST,CAST1,KIAA0378,SPBC110,SPC110,ELKSL
ENSG00000011677	HGNC:4077	GABRA3	gamma-aminobutyric acid type A receptor subunit alpha3
ENSG00000128683	HGNC:4092	GAD1	glutamate decarboxylase 1	GAD
ENSG00000150625	HGNC:4460	GPM6A	glycoprotein M6A	GPM6
ENSG00000163873	HGNC:4581	GRIK3	glutamate ionotropic receptor kainate type subunit 3	GLUK3,GLUR7
ENSG00000148943	HGNC:17789	LIN7C	lin-7 homolog C, crumbs cell polarity complex component	MALS-3,LIN-7C,LIN-7-C,VELI3,FLJ11215
ENSG00000100030	HGNC:6871	MAPK1	mitogen-activated protein kinase 1	ERK,ERK2,P41MAPK,MAPK2,PRKM2,PRKM1
ENSG00000125814	HGNC:15751	NAPB	NSF attachment protein beta	SNAP-BETA,SNAPB
ENSG00000089818	HGNC:24539	NECAP1	NECAP endocytosis associated 1	DKFZP566B183
ENSG00000156642	HGNC:17867	NPTN	neuroplastin	SDR1,GP55,GP65,NP65,NP55,SDFR1
ENSG00000107758	HGNC:9315	PPP3CB	protein phosphatase 3 catalytic subunit beta	CALNA2,CNA2,PP2BBETA,CALNB
ENSG00000171132	HGNC:9401	PRKCE	protein kinase C epsilon
ENSG00000103769	HGNC:9760	RAB11A	RAB11A, member RAS oncogene family	YL8
ENSG00000099246	HGNC:14244	RAB18	RAB18, member RAS oncogene family
ENSG00000152932	HGNC:30269	RAB3C	RAB3C, member RAS oncogene family
ENSG00000136238	HGNC:9801	RAC1	Rac family small GTPase 1	TC-25,P21-RAC1,RAC-1
ENSG00000198794	HGNC:30386	SCAMP5	secretory carrier membrane protein 5	MGC24969
ENSG00000188803	HGNC:34491	SHISA6	shisa family member 6	FLJ45455
ENSG00000197106	HGNC:31399	SLC6A17	solute carrier family 6 member 17
ENSG00000198689	HGNC:11079	SLC9A6	solute carrier family 9 member A6	NHE6,KIAA0267
ENSG00000065609	HGNC:14986	SNAP91	synaptosome associated protein 91	KIAA0656,AP180,CALM
ENSG00000159164	HGNC:20566	SV2A	synaptic vesicle glycoprotein 2A	SV2,KIAA0736
ENSG00000157152	HGNC:11495	SYN2	synapsin II	SYNII,SYNIIA,SYNIIB
ENSG00000163630	HGNC:16507	SYNPR	synaptoporin	MGC26651,SPO
ENSG00000156298	HGNC:11854	TSPAN7	tetraspanin 7	DXS1692E,TALLA-1,A15,CD231,MXS1,TM4SF2,MRX58
ENSG00000134086	HGNC:12687	VHL	von Hippel-Lindau tumor suppressor	VHL1
ENSG00000154764	HGNC:12786	WNT7A	Wnt family member 7A	WNT-7A
ENSG00000170027	HGNC:12852	YWHAG	tyrosine 3-monooxygenase/tryptophan 5-monooxygenase activation protein gamma	PPP1R170,14-3-3GAMMA,14-3-3Y
ENSG00000003137
ENSG00000010404
ENSG00000010818
ENSG00000047056
ENSG00000048740
ENSG00000050426
ENSG00000053438
ENSG00000072803
ENSG00000072832
ENSG00000083750
ENSG00000084444
ENSG00000084710
ENSG00000091972
ENSG00000096092
ENSG00000100138
ENSG00000100320
ENSG00000100632
ENSG00000101367
ENSG00000101577
ENSG00000102931
ENSG00000103034
ENSG00000103160
ENSG00000104723
ENSG00000105784
ENSG00000105866
ENSG00000106537
ENSG00000106829
ENSG00000107854
ENSG00000108960
ENSG00000112182
ENSG00000112200
ENSG00000114450
ENSG00000115159
ENSG00000115756
ENSG00000118579
ENSG00000119669
ENSG00000121481
ENSG00000121966
ENSG00000123091
ENSG00000124422
ENSG00000125945
ENSG00000125952
ENSG00000126214
ENSG00000126950
ENSG00000128989
ENSG00000129355
ENSG00000129682
ENSG00000131116
ENSG00000131507
ENSG00000131966
ENSG00000132406
ENSG00000132475
ENSG00000133134
ENSG00000133627
ENSG00000133872
ENSG00000134313
ENSG00000134986
ENSG00000136535
ENSG00000137075
ENSG00000137142
ENSG00000138078
ENSG00000138764
ENSG00000139372
ENSG00000139970
ENSG00000140391
ENSG00000140992
ENSG00000141542
ENSG00000141622
ENSG00000143067
ENSG00000143363
ENSG00000144355
ENSG00000144560
ENSG00000144597
ENSG00000145016
ENSG00000145284
ENSG00000145545
ENSG00000147642
ENSG00000149313
ENSG00000149547
ENSG00000149657
ENSG00000152193
ENSG00000153130
ENSG00000154639
ENSG00000154978
ENSG00000155096
ENSG00000155858
ENSG00000155893
ENSG00000156976
ENSG00000157216
ENSG00000157404
ENSG00000157851
ENSG00000158470
ENSG00000159200
ENSG00000162415
ENSG00000162604
ENSG00000164091
ENSG00000164187
ENSG00000165417
ENSG00000165434
ENSG00000166402
ENSG00000166619
ENSG00000167005
ENSG00000168092
ENSG00000168214
ENSG00000168795
ENSG00000169018
ENSG00000169925
ENSG00000170035
ENSG00000170091
ENSG00000170500
ENSG00000170540
ENSG00000170837
ENSG00000171617
ENSG00000172260
ENSG00000173575
ENSG00000173726
ENSG00000174106
ENSG00000174136
ENSG00000175264
ENSG00000175906
ENSG00000176490
ENSG00000176595
ENSG00000176641
ENSG00000176887
ENSG00000177383
ENSG00000177519
ENSG00000177875
ENSG00000177879
ENSG00000177889
ENSG00000179979
ENSG00000182013
ENSG00000182175
ENSG00000182636
ENSG00000183309
ENSG00000184277
ENSG00000184900
ENSG00000184992
ENSG00000185658
ENSG00000186106
ENSG00000186130
ENSG00000186462
ENSG00000186487
ENSG00000186767
ENSG00000186868
ENSG00000187122
ENSG00000187189
ENSG00000187957
ENSG00000188070
ENSG00000189060
ENSG00000189159
ENSG00000196233
ENSG00000196705
ENSG00000196867
ENSG00000196935
ENSG00000197183
ENSG00000197928
ENSG00000198133
ENSG00000198646
ENSG00000198668
ENSG00000198815
ENSG00000203685
ENSG00000204103
ENSG00000204576
ENSG00000211460
ENSG00000213626
ENSG00000223768
ENSG00000224531
ENSG00000228223
ENSG00000231205
ENSG00000235314
ENSG00000240694
ENSG00000243317
ENSG00000249915
ENSG00000253719
ENSG00000255690
ENSG00000260032
ENSG00000261186
ENSG00000261824
ENSG00000272325
ENSG00000274211
ENSG00000274253
ENSG00000279561

## Sheet: EARLY CELF4-RIP_syngo_ontologie
Supplementary data 8. Syngo_ontologies_with_annotations_matching_"EARLY CELF4-RIP"_input
GO term ID	user interface reference code	GO domain	GO term name	GO term name - hierarchical structure	GO parent term ID	GSEA p-value	GSEA 'gene cluster' FDR corrected p-value	GSEA count foreground/input	GSEA count background	genes - hgnc_id	genes - hgnc_symbol	genes - your genelist input
GO:0045202		CC	synapse	synapse		4.56743e-09	2.74046e-08	39	1082	HGNC:14244;HGNC:9315;HGNC:3015;HGNC:4077;HGNC:12852;HGNC:17789;HGNC:13531;HGNC:17867;HGNC:15751;HGNC:1775;HGNC:29125;HGNC:244;HGNC:4092;HGNC:4460;HGNC:24539;HGNC:9401;HGNC:1117;HGNC:31922;HGNC:578;HGNC:281;HGNC:14986;HGNC:30269;HGNC:11495;HGNC:864;HGNC:30386;HGNC:31399;HGNC:16507;HGNC:20566;HGNC:18305;HGNC:855;HGNC:2171;HGNC:3287;HGNC:9801;HGNC:17748;HGNC:6871;HGNC:12687;HGNC:232;HGNC:34491;HGNC:…	RAB18;PPP3CB;DPYSL3;GABRA3;YWHAG;LIN7C;ATP8A1;NPTN;NAPB;CDK5R1;DNM3;ADD2;GAD1;GPM6A;NECAP1;PRKCE;BSN;ERC2;APBA1;ADRA2A;SNAP91;RAB3C;SYN2;ATP6V1G1;SCAMP5;SLC6A17;SYNPR;SV2A;ATP6AP2;ATP6V0C;CNTN1;EIF4E;RAC1;DACT1;MAPK1;VHL;ADCY1;SHISA6;RAB11A	ENSG00000099246;ENSG00000107758;ENSG00000113657;ENSG00000011677;ENSG00000170027;ENSG00000148943;ENSG00000124406;ENSG00000156642;ENSG00000125814;ENSG00000176749;ENSG00000197959;ENSG00000075340;ENSG00000128683;ENSG00000150625;ENSG00000089818;ENSG00000171132;ENSG00000164061;ENSG00000187672;ENSG00000107282;ENSG00000150594;ENSG00000065609;ENSG00000152932;ENSG00000157152;ENSG00000136888;ENSG00000198794…
GO:0097060	A1	CC	synaptic membrane	├─ synaptic membrane	GO:0045202			1	17	HGNC:17867	NPTN	ENSG00000156642
GO:0099243	A2	CC	extrinsic component of synaptic membrane	│ ├─ extrinsic component of synaptic membrane	GO:0097060			0	2
GO:0099699	A3	CC	integral component of synaptic membrane	│ └─ integral component of synaptic membrane	GO:0097060			0	10
GO:0098793	B1	CC	presynapse	├─ presynapse	GO:0045202	1.69053e-09	2.02863e-08	27	531	HGNC:15751;HGNC:1775;HGNC:29125;HGNC:12852;HGNC:244;HGNC:4092;HGNC:4460;HGNC:24539;HGNC:9401;HGNC:1117;HGNC:31922;HGNC:578;HGNC:17867;HGNC:281;HGNC:4077;HGNC:14986;HGNC:30269;HGNC:11495;HGNC:864;HGNC:30386;HGNC:31399;HGNC:13531;HGNC:16507;HGNC:20566;HGNC:18305;HGNC:855;HGNC:2171	NAPB;CDK5R1;DNM3;YWHAG;ADD2;GAD1;GPM6A;NECAP1;PRKCE;BSN;ERC2;APBA1;NPTN;ADRA2A;GABRA3;SNAP91;RAB3C;SYN2;ATP6V1G1;SCAMP5;SLC6A17;ATP8A1;SYNPR;SV2A;ATP6AP2;ATP6V0C;CNTN1	ENSG00000125814;ENSG00000176749;ENSG00000197959;ENSG00000170027;ENSG00000075340;ENSG00000128683;ENSG00000150625;ENSG00000089818;ENSG00000171132;ENSG00000164061;ENSG00000187672;ENSG00000107282;ENSG00000156642;ENSG00000150594;ENSG00000011677;ENSG00000065609;ENSG00000152932;ENSG00000157152;ENSG00000136888;ENSG00000198794;ENSG00000197106;ENSG00000124406;ENSG00000163630;ENSG00000159164;ENSG00000182220…
GO:0099523	B2	CC	presynaptic cytosol	│ ├─ presynaptic cytosol	GO:0098793			1	33	HGNC:9401	PRKCE	ENSG00000171132
GO:0099569	B3	CC	presynaptic cytoskeleton	│ ├─ presynaptic cytoskeleton	GO:0098793			0	3
GO:0099182	B12	CC	presynaptic intermediate filament cytoskeleton	│ │ ├─ presynaptic intermediate filament cytoskeleton	GO:0099569			0	1
GO:0099143	B13	CC	presynaptic actin cytoskeleton	│ │ └─ presynaptic actin cytoskeleton	GO:0099569			0	1
GO:0048786	B4	CC	presynaptic active zone	│ ├─ presynaptic active zone	GO:0098793	2.81543e-05	6.75704e-05	8	89	HGNC:1117;HGNC:31922;HGNC:578;HGNC:15751;HGNC:17867;HGNC:4460;HGNC:281;HGNC:4077	BSN;ERC2;APBA1;NAPB;NPTN;GPM6A;ADRA2A;GABRA3	ENSG00000164061;ENSG00000187672;ENSG00000107282;ENSG00000125814;ENSG00000156642;ENSG00000150625;ENSG00000150594;ENSG00000011677
GO:0098831	B14	CC	presynaptic active zone cytoplasmic component	│ │ ├─ presynaptic active zone cytoplasmic component	GO:0048786			2	21	HGNC:1117;HGNC:31922	BSN;ERC2	ENSG00000164061;ENSG00000187672
GO:0048787	B15	CC	presynaptic active zone membrane	│ │ └─ presynaptic active zone membrane	GO:0048786	0.000129883	0.000259766	6	57	HGNC:578;HGNC:15751;HGNC:17867;HGNC:4460;HGNC:281;HGNC:4077	APBA1;NAPB;NPTN;GPM6A;ADRA2A;GABRA3	ENSG00000107282;ENSG00000125814;ENSG00000156642;ENSG00000150625;ENSG00000150594;ENSG00000011677
GO:0099029	B27	CC	anchored component of presynaptic active zone membrane	│ │ ├─ anchored component of presynaptic active zone membrane	GO:0048787			0	5
GO:0098891	B28	CC	extrinsic component of presynaptic active zone membrane	│ │ ├─ extrinsic component of presynaptic active zone membrane	GO:0048787			0	3
GO:0099059	B29	CC	integral component of presynaptic active zone membrane	│ │ └─ integral component of presynaptic active zone membrane	GO:0048787	0.00317913	0.00544994	4	45	HGNC:17867;HGNC:4460;HGNC:281;HGNC:4077	NPTN;GPM6A;ADRA2A;GABRA3	ENSG00000156642;ENSG00000150625;ENSG00000150594;ENSG00000011677
GO:0098833	B5	CC	presynaptic endocytic zone	│ ├─ presynaptic endocytic zone	GO:0098793			1	21	HGNC:14986	SNAP91	ENSG00000065609
GO:0098835	B16	CC	presynaptic endocytic zone membrane	│ │ └─ presynaptic endocytic zone membrane	GO:0098833			1	17	HGNC:14986	SNAP91	ENSG00000065609
GO:0098894	B30	CC	extrinsic component of presynaptic endocytic zone membrane	│ │ └─ extrinsic component of presynaptic endocytic zone membrane	GO:0098835			1	11	HGNC:14986	SNAP91	ENSG00000065609
GO:0098830	B6	CC	presynaptic endosome	│ ├─ presynaptic endosome	GO:0098793			0	6
GO:0098954	B17	CC	presynaptic endosome membrane	│ │ └─ presynaptic endosome membrane	GO:0098830			0	1
GO:0099067	B31	CC	integral component of presynaptic endosome membrane	│ │ └─ integral component of presynaptic endosome membrane	GO:0098954			0	1
GO:0008021	B7	CC	synaptic vesicle	│ ├─ synaptic vesicle	GO:0098793	4.8894e-06		10	119	HGNC:30269;HGNC:11495;HGNC:864;HGNC:30386;HGNC:31399;HGNC:13531;HGNC:16507;HGNC:20566;HGNC:18305;HGNC:855	RAB3C;SYN2;ATP6V1G1;SCAMP5;SLC6A17;ATP8A1;SYNPR;SV2A;ATP6AP2;ATP6V0C	ENSG00000152932;ENSG00000157152;ENSG00000136888;ENSG00000198794;ENSG00000197106;ENSG00000124406;ENSG00000163630;ENSG00000159164;ENSG00000182220;ENSG00000185883
GO:0034592	B18	CC	synaptic vesicle lumen	│ │ ├─ synaptic vesicle lumen	GO:0008021			0	1
GO:0030672	B19	CC	synaptic vesicle membrane	│ │ └─ synaptic vesicle membrane	GO:0008021	1.35219e-06	5.40877e-06	10	102	HGNC:30269;HGNC:11495;HGNC:864;HGNC:30386;HGNC:31399;HGNC:13531;HGNC:16507;HGNC:20566;HGNC:18305;HGNC:855	RAB3C;SYN2;ATP6V1G1;SCAMP5;SLC6A17;ATP8A1;SYNPR;SV2A;ATP6AP2;ATP6V0C	ENSG00000152932;ENSG00000157152;ENSG00000136888;ENSG00000198794;ENSG00000197106;ENSG00000124406;ENSG00000163630;ENSG00000159164;ENSG00000182220;ENSG00000185883
GO:0098993	B32	CC	anchored component of synaptic vesicle membrane	│ │ ├─ anchored component of synaptic vesicle membrane	GO:0030672			1	18	HGNC:30269	RAB3C	ENSG00000152932
GO:0098850	B33	CC	extrinsic component of synaptic vesicle membrane	│ │ ├─ extrinsic component of synaptic vesicle membrane	GO:0030672			2	23	HGNC:11495;HGNC:864	SYN2;ATP6V1G1	ENSG00000157152;ENSG00000136888
GO:0030285	B34	CC	integral component of synaptic vesicle membrane	│ │ └─ integral component of synaptic vesicle membrane	GO:0030672	8.23361e-06	2.47008e-05	7	52	HGNC:30386;HGNC:31399;HGNC:13531;HGNC:16507;HGNC:20566;HGNC:18305;HGNC:855	SCAMP5;SLC6A17;ATP8A1;SYNPR;SV2A;ATP6AP2;ATP6V0C	ENSG00000198794;ENSG00000197106;ENSG00000124406;ENSG00000163630;ENSG00000159164;ENSG00000182220;ENSG00000185883
GO:0098992	B8	CC	neuronal dense core vesicle	│ ├─ neuronal dense core vesicle	GO:0098793			0	32
GO:0099013	B20	CC	neuronal dense core vesicle lumen	│ │ ├─ neuronal dense core vesicle lumen	GO:0098992			0	3
GO:0099012	B21	CC	neuronal dense core vesicle membrane	│ │ └─ neuronal dense core vesicle membrane	GO:0098992			0	5
GO:0098674	B35	CC	extrinsic component of neuronal dense core vesicle membrane	│ │ ├─ extrinsic component of neuronal dense core vesicle membrane	GO:0099012			0	2
GO:0099066	B36	CC	integral component of neuronal dense core vesicle membrane	│ │ └─ integral component of neuronal dense core vesicle membrane	GO:0099012			0	3
GO:0042734	B9	CC	presynaptic membrane	│ ├─ presynaptic membrane	GO:0098793			1	136	HGNC:2171	CNTN1	ENSG00000018236
GO:0099026	B22	CC	anchored component of presynaptic membrane	│ │ ├─ anchored component of presynaptic membrane	GO:0042734			1	7	HGNC:2171	CNTN1	ENSG00000018236
GO:0098888	B23	CC	extrinsic component of presynaptic membrane	│ │ ├─ extrinsic component of presynaptic membrane	GO:0042734			0	5
GO:0099056	B24	CC	integral component of presynaptic membrane	│ │ └─ integral component of presynaptic membrane	GO:0042734			0	117
SYNGO:presyn_ribosome	B10	CC	presynaptic ribosome	│ ├─ presynaptic ribosome	GO:0098793			0	52
SYNGO:presyn_er	B11	CC	presynaptic ER	│ └─ presynaptic ER	GO:0098793			0	2
SYNGO:presyn_er_membrane	B25	CC	presynaptic ER membrane	│ ├─ presynaptic ER membrane	SYNGO:presyn_er			0	1
SYNGO:presyn_er_membrane_integral	B37	CC	integral component of presynaptic ER membrane	│ │ └─ integral component of presynaptic ER membrane	SYNGO:presyn_er_membrane			0	1
SYNGO:presyn_ser	B26	CC	presynaptic SER	│ └─ presynaptic SER	SYNGO:presyn_er			0	1
SYNGO:presyn_ser_membrane	B38	CC	presynaptic SER membrane	│ └─ presynaptic SER membrane	SYNGO:presyn_ser			0	1
SYNGO:presyn_ser_membrane_integral	B39	CC	integral component of presynaptic SER membrane	│ └─ integral component of presynaptic SER membrane	SYNGO:presyn_ser_membrane			0	1
GO:0043083	C1	CC	synaptic cleft	├─ synaptic cleft	GO:0045202			0	17
GO:0098965	C2	CC	extracellular matrix of synaptic cleft	│ └─ extracellular matrix of synaptic cleft	GO:0043083			0	4
GO:0098794	D1	CC	postsynapse	├─ postsynapse	GO:0045202	0.00617925	0.00926888	16	621	HGNC:3287;HGNC:15751;HGNC:9801;HGNC:244;HGNC:17748;HGNC:4077;HGNC:6871;HGNC:12687;HGNC:17867;HGNC:232;HGNC:281;HGNC:34491;HGNC:29125;HGNC:9760;HGNC:14986;HGNC:2171	EIF4E;NAPB;RAC1;ADD2;DACT1;GABRA3;MAPK1;VHL;NPTN;ADCY1;ADRA2A;SHISA6;DNM3;RAB11A;SNAP91;CNTN1	ENSG00000151247;ENSG00000125814;ENSG00000136238;ENSG00000075340;ENSG00000165617;ENSG00000011677;ENSG00000100030;ENSG00000134086;ENSG00000156642;ENSG00000164742;ENSG00000150594;ENSG00000188803;ENSG00000197959;ENSG00000103769;ENSG00000065609;ENSG00000018236
GO:0099524	D2	CC	postsynaptic cytosol	│ ├─ postsynaptic cytosol	GO:0098794			1	26	HGNC:3287	EIF4E	ENSG00000151247
GO:0099571	D3	CC	postsynaptic cytoskeleton	│ ├─ postsynaptic cytoskeleton	GO:0098794			0	22
GO:0099160	D12	CC	postsynaptic intermediate filament cytoskeleton	│ │ ├─ postsynaptic intermediate filament cytoskeleton	GO:0099571			0	3
GO:0098871	D13	CC	postsynaptic actin cytoskeleton	│ │ ├─ postsynaptic actin cytoskeleton	GO:0099571			0	17
GO:0150050	D14	CC	postsynaptic septin cytoskeleton	│ │ ├─ postsynaptic septin cytoskeleton	GO:0099571			0	1
GO:0099189	D15	CC	postsynaptic spectrin-associated cytoskeleton	│ │ └─ postsynaptic spectrin-associated cytoskeleton	GO:0099571			0	1
GO:0097444	D4	CC	spine apparatus	│ ├─ spine apparatus	GO:0098794			0	7
GO:0098897	D16	CC	spine apparatus membrane	│ │ └─ spine apparatus membrane	GO:0097444			0	2
GO:0099065	D30	CC	integral component of spine apparatus membrane	│ │ └─ integral component of spine apparatus membrane	GO:0098897			0	2
GO:0150051	D5	CC	postsynaptic Golgi apparatus	│ ├─ postsynaptic Golgi apparatus	GO:0098794			0	1
GO:0099572	D6	CC	postsynaptic specialization	│ ├─ postsynaptic specialization	GO:0098794	0.102671	0.112005	7	311	HGNC:4077;HGNC:6871;HGNC:12687;HGNC:17867;HGNC:232;HGNC:281;HGNC:34491	GABRA3;MAPK1;VHL;NPTN;ADCY1;ADRA2A;SHISA6	ENSG00000011677;ENSG00000100030;ENSG00000134086;ENSG00000156642;ENSG00000164742;ENSG00000150594;ENSG00000188803
GO:0099091	D17	CC	postsynaptic specialization, intracellular component	│ │ ├─ postsynaptic specialization, intracellular component	GO:0099572			0	9
GO:0099634	D18	CC	postsynaptic specialization membrane	│ │ ├─ postsynaptic specialization membrane	GO:0099572			1	45	HGNC:4077	GABRA3	ENSG00000011677
GO:0098892	D31	CC	extrinsic component of postsynaptic specialization membrane	│ │ │ ├─ extrinsic component of postsynaptic specialization membrane	GO:0099634			0	2
GO:0099060	D32	CC	integral component of postsynaptic specialization membrane	│ │ │ └─ integral component of postsynaptic specialization membrane	GO:0099634			1	41	HGNC:4077	GABRA3	ENSG00000011677
GO:0014069	D19	CC	postsynaptic density	│ │ ├─ postsynaptic density	GO:0099572	0.102041	0.112005	6	251	HGNC:6871;HGNC:12687;HGNC:17867;HGNC:232;HGNC:281;HGNC:34491	MAPK1;VHL;NPTN;ADCY1;ADRA2A;SHISA6	ENSG00000100030;ENSG00000134086;ENSG00000156642;ENSG00000164742;ENSG00000150594;ENSG00000188803
GO:0099092	D33	CC	postsynaptic density, intracellular component	│ │ │ ├─ postsynaptic density, intracellular component	GO:0014069			0	42
GO:0098839	D34	CC	postsynaptic density membrane	│ │ │ └─ postsynaptic density membrane	GO:0014069	0.042061		4	101	HGNC:17867;HGNC:232;HGNC:281;HGNC:34491	NPTN;ADCY1;ADRA2A;SHISA6	ENSG00000156642;ENSG00000164742;ENSG00000150594;ENSG00000188803
GO:0099031	D40	CC	anchored component of postsynaptic density membrane	│ │ │ ├─ anchored component of postsynaptic density membrane	GO:0098839			0	7
GO:0099147	D41	CC	extrinsic component of postsynaptic density membrane	│ │ │ ├─ extrinsic component of postsynaptic density membrane	GO:0098839			0	7
GO:0099061	D42	CC	integral component of postsynaptic density membrane	│ │ │ └─ integral component of postsynaptic density membrane	GO:0098839	0.0223602	0.0298136	4	82	HGNC:17867;HGNC:232;HGNC:281;HGNC:34491	NPTN;ADCY1;ADRA2A;SHISA6	ENSG00000156642;ENSG00000164742;ENSG00000150594;ENSG00000188803
GO:0099629	D20	CC	postsynaptic specialization of symmetric synapse	│ │ └─ postsynaptic specialization of symmetric synapse	GO:0099572			0	3
GO:0098843	D7	CC	postsynaptic endocytic zone	│ ├─ postsynaptic endocytic zone	GO:0098794			1	8	HGNC:29125	DNM3	ENSG00000197959
GO:0098844	D21	CC	postsynaptic endocytic zone membrane	│ │ └─ postsynaptic endocytic zone membrane	GO:0098843			1	2	HGNC:29125	DNM3	ENSG00000197959
GO:0098845	D8	CC	postsynaptic endosome	│ ├─ postsynaptic endosome	GO:0098794			1	12	HGNC:9760	RAB11A	ENSG00000103769
GO:0098895	D22	CC	postsynaptic endosome membrane	│ │ ├─ postsynaptic endosome membrane	GO:0098845			0	2
GO:0098999	D35	CC	extrinsic component of postsynaptic endosome membrane	│ │ │ └─ extrinsic component of postsynaptic endosome membrane	GO:0098895			0	1
GO:0098842	D23	CC	postsynaptic early endosome	│ │ ├─ postsynaptic early endosome	GO:0098845			0	1
GO:0098896	D36	CC	postsynaptic early endosome membrane	│ │ │ └─ postsynaptic early endosome membrane	GO:0098842			0	1
GO:0098998	D43	CC	extrinsic component of postsynaptic early endosome membrane	│ │ │ └─ extrinsic component of postsynaptic early endosome membrane	GO:0098896			0	1
GO:0098837	D24	CC	postsynaptic recycling endosome	│ │ └─ postsynaptic recycling endosome	GO:0098845			1	5	HGNC:9760	RAB11A	ENSG00000103769
GO:0098944	D37	CC	postsynaptic recycling endosome membrane	│ │ └─ postsynaptic recycling endosome membrane	GO:0098837			0	4
GO:0099033	D44	CC	anchored component of postsynaptic recycling endosome membrane	│ │ └─ anchored component of postsynaptic recycling endosome membrane	GO:0098944			0	2
GO:0045211	D9	CC	postsynaptic membrane	│ ├─ postsynaptic membrane	GO:0098794	0.178484	0.178484	3	114	HGNC:14986;HGNC:2171;HGNC:281	SNAP91;CNTN1;ADRA2A	ENSG00000065609;ENSG00000018236;ENSG00000150594
GO:0099025	D25	CC	anchored component of postsynaptic membrane	│ │ ├─ anchored component of postsynaptic membrane	GO:0045211			1	3	HGNC:2171	CNTN1	ENSG00000018236
GO:0098890	D26	CC	extrinsic component of postsynaptic membrane	│ │ ├─ extrinsic component of postsynaptic membrane	GO:0045211			0	7
GO:0099055	D27	CC	integral component of postsynaptic membrane	│ │ └─ integral component of postsynaptic membrane	GO:0045211			1	97	HGNC:281	ADRA2A	ENSG00000150594
SYNGO:postsyn_ribosome	D10	CC	postsynaptic ribosome	│ ├─ postsynaptic ribosome	GO:0098794			0	70
SYNGO:postsyn_er	D11	CC	postsynaptic ER	│ └─ postsynaptic ER	GO:0098794			0	6
SYNGO:postsyn_er_membrane	D28	CC	postsynaptic ER membrane	│ ├─ postsynaptic ER membrane	SYNGO:postsyn_er			0	1
SYNGO:postsyn_er_membrane_integral	D38	CC	integral component of postsynaptic ER membrane	│ │ └─ integral component of postsynaptic ER membrane	SYNGO:postsyn_er_membrane			0	1
SYNGO:postsyn_ser	D29	CC	postsynaptic SER	│ └─ postsynaptic SER	SYNGO:postsyn_er			0	4
SYNGO:postsyn_ser_membrane	D39	CC	postsynaptic SER membrane	│ └─ postsynaptic SER membrane	SYNGO:postsyn_ser			0	1
SYNGO:postsyn_ser_membrane_integral	D45	CC	integral component of postsynaptic SER membrane	│ └─ integral component of postsynaptic SER membrane	SYNGO:postsyn_ser_membrane			0	1
GO:0099544	E1	CC	extrasynaptic space	└─ extrasynaptic space	GO:0045202			0	6
GO:0098966	E2	CC	perisynaptic extracellular matrix	└─ perisynaptic extracellular matrix	GO:0099544			0	5
SYNGO:synprocess		BP	process in the synapse	process in the synapse		6.69028e-10	1.00354e-08	36	874	HGNC:31922;HGNC:4581;HGNC:4077;HGNC:24539;HGNC:11495;HGNC:1117;HGNC:1775;HGNC:12786;HGNC:20566;HGNC:15751;HGNC:18305;HGNC:864;HGNC:29125;HGNC:14986;HGNC:30386;HGNC:9315;HGNC:9401;HGNC:34491;HGNC:11079;HGNC:11854;HGNC:3287;HGNC:17867;HGNC:232;HGNC:16507;HGNC:578;HGNC:281;HGNC:12687;HGNC:17748;HGNC:1736;HGNC:4460;HGNC:244;HGNC:15607;HGNC:9801;HGNC:31399;HGNC:4092;HGNC:9760	ERC2;GRIK3;GABRA3;NECAP1;SYN2;BSN;CDK5R1;WNT7A;SV2A;NAPB;ATP6AP2;ATP6V1G1;DNM3;SNAP91;SCAMP5;PPP3CB;PRKCE;SHISA6;SLC9A6;TSPAN7;EIF4E;NPTN;ADCY1;SYNPR;APBA1;ADRA2A;VHL;DACT1;CDC42;GPM6A;ADD2;ARHGEF7;RAC1;SLC6A17;GAD1;RAB11A	ENSG00000187672;ENSG00000163873;ENSG00000011677;ENSG00000089818;ENSG00000157152;ENSG00000164061;ENSG00000176749;ENSG00000154764;ENSG00000159164;ENSG00000125814;ENSG00000182220;ENSG00000136888;ENSG00000197959;ENSG00000065609;ENSG00000198794;ENSG00000107758;ENSG00000171132;ENSG00000188803;ENSG00000198689;ENSG00000156298;ENSG00000151247;ENSG00000156642;ENSG00000164742;ENSG00000163630;ENSG00000107282…
SYNGO:presynprocess	F1	BP	process in the presynapse	├─ process in the presynapse	SYNGO:synprocess	1.14781e-07	8.60856e-07	17	269	HGNC:31922;HGNC:4581;HGNC:4077;HGNC:24539;HGNC:11495;HGNC:1117;HGNC:1775;HGNC:12786;HGNC:20566;HGNC:15751;HGNC:18305;HGNC:864;HGNC:29125;HGNC:14986;HGNC:30386;HGNC:9315;HGNC:9401	ERC2;GRIK3;GABRA3;NECAP1;SYN2;BSN;CDK5R1;WNT7A;SV2A;NAPB;ATP6AP2;ATP6V1G1;DNM3;SNAP91;SCAMP5;PPP3CB;PRKCE	ENSG00000187672;ENSG00000163873;ENSG00000011677;ENSG00000089818;ENSG00000157152;ENSG00000164061;ENSG00000176749;ENSG00000154764;ENSG00000159164;ENSG00000125814;ENSG00000182220;ENSG00000136888;ENSG00000197959;ENSG00000065609;ENSG00000198794;ENSG00000107758;ENSG00000171132
GO:0099509	F2	BP	regulation of presynaptic cytosolic calcium levels	│ ├─ regulation of presynaptic cytosolic calcium levels	SYNGO:presynprocess			1	28	HGNC:31922	ERC2	ENSG00000187672
GO:1905056	F11	BP	ATPase-coupled calcium ion transmembrane transporter activity involved in regulation of presynaptic cytosolic calcium levels	│ │ ├─ ATPase-coupled calcium ion transmembrane transporter activity involved in regulation of presynaptic cytosolic calcium levels	GO:0099509			0	1
GO:0099534	F12	BP	calcium ion binding involved in regulation of presynaptic cytosolic calcium levels	│ │ ├─ calcium ion binding involved in regulation of presynaptic cytosolic calcium levels	GO:0099509			0	2
GO:0099626	F13	BP	voltage-gated calcium channel activity involved in regulation of presynaptic cytosolic calcium levels	│ │ └─ voltage-gated calcium channel activity involved in regulation of presynaptic cytosolic calcium levels	GO:0099509			0	9
GO:0099505	F3	BP	regulation of presynaptic membrane potential	│ ├─ regulation of presynaptic membrane potential	SYNGO:presynprocess			2	44	HGNC:4581;HGNC:4077	GRIK3;GABRA3	ENSG00000163873;ENSG00000011677
GO:0099507	F14	BP	ligand-gated ion channel activity involved in regulation of presynaptic membrane potential	│ │ ├─ ligand-gated ion channel activity involved in regulation of presynaptic membrane potential	GO:0099505			2	24	HGNC:4581;HGNC:4077	GRIK3;GABRA3	ENSG00000163873;ENSG00000011677
GO:0099508	F15	BP	voltage-gated ion channel activity involved in regulation of presynaptic membrane potential	│ │ ├─ voltage-gated ion channel activity involved in regulation of presynaptic membrane potential	GO:0099505			0	17
GO:0150047	F16	BP	G protein-coupled neurotransmitter receptor activity involved in regulation of presynaptic membrane potential	│ │ ├─ G protein-coupled neurotransmitter receptor activity involved in regulation of presynaptic membrane potential	GO:0099505			0	2
GO:0140232	F17	BP	intracellular cAMP-activated cation channel activity involved in regulation of presynaptic membrane potential	│ │ └─ intracellular cAMP-activated cation channel activity involved in regulation of presynaptic membrane potential	GO:0099505			0	1
GO:0140238	F4	BP	presynaptic endocytosis	│ ├─ presynaptic endocytosis	SYNGO:presynprocess			1	3	HGNC:24539	NECAP1	ENSG00000089818
GO:0099504	F5	BP	synaptic vesicle cycle	│ ├─ synaptic vesicle cycle	SYNGO:presynprocess	1.52855e-06	7.64273e-06	13	189	HGNC:11495;HGNC:1117;HGNC:1775;HGNC:31922;HGNC:12786;HGNC:20566;HGNC:15751;HGNC:18305;HGNC:864;HGNC:29125;HGNC:14986;HGNC:30386;HGNC:9315	SYN2;BSN;CDK5R1;ERC2;WNT7A;SV2A;NAPB;ATP6AP2;ATP6V1G1;DNM3;SNAP91;SCAMP5;PPP3CB	ENSG00000157152;ENSG00000164061;ENSG00000176749;ENSG00000187672;ENSG00000154764;ENSG00000159164;ENSG00000125814;ENSG00000182220;ENSG00000136888;ENSG00000197959;ENSG00000065609;ENSG00000198794;ENSG00000107758
GO:0098693	F18	BP	regulation of synaptic vesicle cycle	│ │ ├─ regulation of synaptic vesicle cycle	GO:0099504			2	24	HGNC:1117;HGNC:1775	BSN;CDK5R1	ENSG00000164061;ENSG00000176749
GO:0097091	F19	BP	synaptic vesicle clustering	│ │ ├─ synaptic vesicle clustering	GO:0099504			2	10	HGNC:11495;HGNC:1117	SYN2;BSN	ENSG00000157152;ENSG00000164061
GO:0099532	F20	BP	synaptic vesicle endosomal processing	│ │ ├─ synaptic vesicle endosomal processing	GO:0099504			0	10
GO:0016182	F29	BP	synaptic vesicle budding from endosome	│ │ │ ├─ synaptic vesicle budding from endosome	GO:0099532			0	4
GO:0016189	F30	BP	synaptic vesicle to endosome fusion	│ │ │ └─ synaptic vesicle to endosome fusion	GO:0099532			0	4
GO:0016079	F21	BP	synaptic vesicle exocytosis	│ │ ├─ synaptic vesicle exocytosis	GO:0099504	0.0155231	0.0211679	4	73	HGNC:31922;HGNC:12786;HGNC:20566;HGNC:15751	ERC2;WNT7A;SV2A;NAPB	ENSG00000187672;ENSG00000154764;ENSG00000159164;ENSG00000125814
GO:0099502	F31	BP	calcium-dependent activation of synaptic vesicle fusion	│ │ │ ├─ calcium-dependent activation of synaptic vesicle fusion	GO:0016079			1	13	HGNC:31922	ERC2	ENSG00000187672
GO:0150037	F41	BP	regulation of calcium-dependent activation of synaptic vesicle fusion	│ │ │ │ └─ regulation of calcium-dependent activation of synaptic vesicle fusion	GO:0099502			1	7	HGNC:31922	ERC2	ENSG00000187672
GO:2000300	F32	BP	regulation of synaptic vesicle exocytosis	│ │ │ ├─ regulation of synaptic vesicle exocytosis	GO:0016079			1	35	HGNC:12786	WNT7A	ENSG00000154764
GO:0016081	F33	BP	synaptic vesicle docking	│ │ │ ├─ synaptic vesicle docking	GO:0016079			0	8
GO:0099148	F42	BP	regulation of synaptic vesicle docking	│ │ │ │ └─ regulation of synaptic vesicle docking	GO:0016081			0	3
GO:0031629	F34	BP	synaptic vesicle fusion to presynaptic active zone membrane	│ │ │ ├─ synaptic vesicle fusion to presynaptic active zone membrane	GO:0016079			1	8	HGNC:31922	ERC2	ENSG00000187672
GO:0031630	F43	BP	regulation of synaptic vesicle fusion to presynaptic active zone membrane	│ │ │ │ └─ regulation of synaptic vesicle fusion to presynaptic active zone membrane	GO:0031629			1	7	HGNC:31922	ERC2	ENSG00000187672
GO:0016082	F35	BP	synaptic vesicle priming	│ │ │ └─ synaptic vesicle priming	GO:0016079	0.00094173	0.00353149	3	13	HGNC:20566;HGNC:31922;HGNC:15751	SV2A;ERC2;NAPB	ENSG00000159164;ENSG00000187672;ENSG00000125814
GO:0010807	F44	BP	regulation of synaptic vesicle priming	│ │ │ └─ regulation of synaptic vesicle priming	GO:0016082			1	3	HGNC:15751	NAPB	ENSG00000125814
GO:0098700	F22	BP	synaptic vesicle neurotransmitter loading	│ │ ├─ synaptic vesicle neurotransmitter loading	GO:0099504			0	8
GO:0099162	F36	BP	regulation of synaptic vesicle neurotransmitter loading	│ │ │ └─ regulation of synaptic vesicle neurotransmitter loading	GO:0098700			0	2
GO:0099180	F23	BP	zinc ion import into synaptic vesicle	│ │ ├─ zinc ion import into synaptic vesicle	GO:0099504			0	2
GO:0097401	F24	BP	synaptic vesicle proton loading	│ │ ├─ synaptic vesicle proton loading	GO:0099504			2	18	HGNC:18305;HGNC:864	ATP6AP2;ATP6V1G1	ENSG00000182220;ENSG00000136888
GO:1901546	F37	BP	regulation of proton loading	│ │ │ └─ regulation of proton loading	GO:0097401			0	1
GO:0048488	F25	BP	synaptic vesicle endocytosis	│ │ └─ synaptic vesicle endocytosis	GO:0099504	0.00515164	0.0109453	4	52	HGNC:29125;HGNC:14986;HGNC:30386;HGNC:9315	DNM3;SNAP91;SCAMP5;PPP3CB	ENSG00000197959;ENSG00000065609;ENSG00000198794;ENSG00000107758
GO:1900242	F38	BP	regulation of synaptic vesicle endocytosis	│ │ ├─ regulation of synaptic vesicle endocytosis	GO:0048488			2	17	HGNC:30386;HGNC:9315	SCAMP5;PPP3CB	ENSG00000198794;ENSG00000107758
GO:0016185	F39	BP	synaptic vesicle budding from presynaptic endocytic zone membrane	│ │ ├─ synaptic vesicle budding from presynaptic endocytic zone membrane	GO:0048488			0	1
GO:0098694	F45	BP	regulation of synaptic vesicle budding from presynaptic endocytic zone membrane	│ │ │ └─ regulation of synaptic vesicle budding from presynaptic endocytic zone membrane	GO:0016185			0	1
GO:0016191	F40	BP	synaptic vesicle uncoating	│ │ └─ synaptic vesicle uncoating	GO:0048488			0	3
GO:0099525	F6	BP	presynaptic dense core vesicle exocytosis	│ ├─ presynaptic dense core vesicle exocytosis	SYNGO:presynprocess			2	19	HGNC:29125;HGNC:9401	DNM3;PRKCE	ENSG00000197959;ENSG00000171132
GO:0099161	F26	BP	regulation of presynaptic dense core vesicle exocytosis	│ │ └─ regulation of presynaptic dense core vesicle exocytosis	GO:0099525			1	9	HGNC:9401	PRKCE	ENSG00000171132
GO:0001504	F7	BP	neurotransmitter uptake	│ ├─ neurotransmitter uptake	SYNGO:presynprocess			0	6
GO:0098810	F8	BP	neurotransmitter reuptake	│ ├─ neurotransmitter reuptake	SYNGO:presynprocess			0	10
GO:0051580	F27	BP	regulation of neurotransmitter uptake	│ │ └─ regulation of neurotransmitter uptake	GO:0098810			0	5
SYNGO:presyn_chaperoneProteinFolding	F9	BP	presynaptic chaperone-mediated protein folding	│ ├─ presynaptic chaperone-mediated protein folding	SYNGO:presynprocess			0	3
GO:0098928	F10	BP	presynaptic signaling pathway	│ └─ presynaptic signaling pathway	SYNGO:presynprocess			0	1
GO:0099526	F28	BP	presynapse to nucleus signaling pathway	│ └─ presynapse to nucleus signaling pathway	GO:0098928			0	1
SYNGO:postsynprocess	G1	BP	process in the postsynapse	├─ process in the postsynapse	SYNGO:synprocess	0.298379	0.298379	4	218	HGNC:4077;HGNC:34491;HGNC:11079;HGNC:11854	GABRA3;SHISA6;SLC9A6;TSPAN7	ENSG00000011677;ENSG00000188803;ENSG00000198689;ENSG00000156298
GO:0099566	G2	BP	regulation of postsynaptic cytosolic calcium levels	│ ├─ regulation of postsynaptic cytosolic calcium levels	SYNGO:postsynprocess			0	12
GO:1905059	G8	BP	ATPase-coupled calcium ion transmembrane transporter activity involved in regulation of postsynaptic cytosolic calcium levels	│ │ ├─ ATPase-coupled calcium ion transmembrane transporter activity involved in regulation of postsynaptic cytosolic calcium levels	GO:0099566			0	1
GO:0099567	G9	BP	calcium ion binding involved in regulation of postsynaptic cytosolic calcium levels	│ │ ├─ calcium ion binding involved in regulation of postsynaptic cytosolic calcium levels	GO:0099566			0	1
GO:1905060	G10	BP	calcium:cation antiporter activity involved in regulation of postsynaptic cytosolic calcium ion levels	│ │ ├─ calcium:cation antiporter activity involved in regulation of postsynaptic cytosolic calcium ion levels	GO:0099566			0	3
GO:0098695	G11	BP	inositol 1,4,5-trisphosphate receptor activity involved in regulation of postsynaptic cytosolic calcium levels	│ │ ├─ inositol 1,4,5-trisphosphate receptor activity involved in regulation of postsynaptic cytosolic calcium levels	GO:0099566			0	1
GO:0099583	G12	BP	neurotransmitter receptor activity involved in regulation of postsynaptic cytosolic calcium levels	│ │ └─ neurotransmitter receptor activity involved in regulation of postsynaptic cytosolic calcium levels	GO:0099566			0	1
GO:0098872	G22	BP	G-protein coupled neurotransmitter receptor activity involved in regulation of postsynaptic cytosolic calcium levels	│ │ └─ G-protein coupled neurotransmitter receptor activity involved in regulation of postsynaptic cytosolic calcium levels	GO:0099583			0	1
GO:0060078	G3	BP	regulation of postsynaptic membrane potential	│ ├─ regulation of postsynaptic membrane potential	SYNGO:postsynprocess			1	55	HGNC:4077	GABRA3	ENSG00000011677
GO:0140233	G13	BP	intracellular cAMP-activated cation channel activity involved in regulation of postsynaptic membrane potential	│ │ ├─ intracellular cAMP-activated cation channel activity involved in regulation of postsynaptic membrane potential	GO:0060078			0	2
GO:0099579	G23	BP	G protein-coupled neurotransmitter receptor activity involved in regulation of postsynaptic membrane potential	│ │ │ └─ G protein-coupled neurotransmitter receptor activity involved in regulation of postsynaptic membrane potential	GO:0140233			0	2
GO:1904315	G14	BP	transmitter-gated ion channel activity involved in regulation of postsynaptic membrane potential	│ │ ├─ transmitter-gated ion channel activity involved in regulation of postsynaptic membrane potential	GO:0060078			1	42	HGNC:4077	GABRA3	ENSG00000011677
GO:1905030	G15	BP	voltage-gated ion channel activity involved in regulation of postsynaptic membrane potential	│ │ └─ voltage-gated ion channel activity involved in regulation of postsynaptic membrane potential	GO:0060078			0	4
GO:0098962	G4	BP	regulation of postsynaptic neurotransmitter receptor activity	│ ├─ regulation of postsynaptic neurotransmitter receptor activity	SYNGO:postsynprocess			1	18	HGNC:34491	SHISA6	ENSG00000188803
GO:0099072	G5	BP	regulation of postsynaptic membrane neurotransmitter receptor levels	│ ├─ regulation of postsynaptic membrane neurotransmitter receptor levels	SYNGO:postsynprocess	0.200453	0.214771	3	121	HGNC:11079;HGNC:34491;HGNC:11854	SLC9A6;SHISA6;TSPAN7	ENSG00000198689;ENSG00000188803;ENSG00000156298
GO:0099645	G16	BP	neurotransmitter receptor localization to postsynaptic specialization membrane	│ │ ├─ neurotransmitter receptor localization to postsynaptic specialization membrane	GO:0099072			0	44
GO:0098696	G24	BP	regulation of neurotransmitter receptor localization to postsynaptic specialization membrane	│ │ │ └─ regulation of neurotransmitter receptor localization to postsynaptic specialization membrane	GO:0099645			0	22
GO:0098967	G17	BP	exocytic insertion of neurotransmitter receptor to postsynaptic membrane	│ │ ├─ exocytic insertion of neurotransmitter receptor to postsynaptic membrane	GO:0099072			0	6
GO:0099145	G25	BP	regulation of exocytic insertion of neurotransmitter receptor to postsynaptic membrane	│ │ │ └─ regulation of exocytic insertion of neurotransmitter receptor to postsynaptic membrane	GO:0098967			0	1
GO:0098970	G18	BP	postsynaptic neurotransmitter receptor diffusion trapping	│ │ ├─ postsynaptic neurotransmitter receptor diffusion trapping	GO:0099072			1	5	HGNC:34491	SHISA6	ENSG00000188803
GO:0150054	G26	BP	regulation of postsynaptic neurotransmitter receptor diffusion trapping	│ │ │ └─ regulation of postsynaptic neurotransmitter receptor diffusion trapping	GO:0098970			0	3
GO:0098884	G19	BP	postsynaptic neurotransmitter receptor endocytosis	│ │ └─ postsynaptic neurotransmitter receptor endocytosis	GO:0099072			1	38	HGNC:11854	TSPAN7	ENSG00000156298
GO:0099149	G27	BP	regulation of postsynaptic neurotransmitter receptor endocytosis	│ │ └─ regulation of postsynaptic neurotransmitter receptor endocytosis	GO:0098884			1	30	HGNC:11854	TSPAN7	ENSG00000156298
GO:0150038	G6	BP	postsynaptic dense core vesicle exocytosis	│ ├─ postsynaptic dense core vesicle exocytosis	SYNGO:postsynprocess			0	2
GO:0150044	G20	BP	regulation of postsynaptic dense core vesicle exocytosis	│ │ └─ regulation of postsynaptic dense core vesicle exocytosis	GO:0150038			0	1
GO:0098926	G7	BP	postsynaptic signaling pathway	│ └─ postsynaptic signaling pathway	SYNGO:postsynprocess			0	18
GO:0099527	G21	BP	postsynapse to nucleus signaling pathway	│ └─ postsynapse to nucleus signaling pathway	GO:0098926			0	16
GO:1905539	G28	BP	regulation of postsynapse to nucleus signaling pathway	│ └─ regulation of postsynapse to nucleus signaling pathway	GO:0099527			0	2
GO:0099536	H1	BP	synaptic signaling	├─ synaptic signaling	SYNGO:synprocess	0.0120707		7	191	HGNC:3287;HGNC:17867;HGNC:232;HGNC:16507;HGNC:9401;HGNC:578;HGNC:281	EIF4E;NPTN;ADCY1;SYNPR;PRKCE;APBA1;ADRA2A	ENSG00000151247;ENSG00000156642;ENSG00000164742;ENSG00000163630;ENSG00000171132;ENSG00000107282;ENSG00000150594
GO:0099537	H2	BP	trans-synaptic signaling	│ ├─ trans-synaptic signaling	GO:0099536	0.00977488	0.0161846	7	183	HGNC:3287;HGNC:17867;HGNC:232;HGNC:16507;HGNC:9401;HGNC:578;HGNC:281	EIF4E;NPTN;ADCY1;SYNPR;PRKCE;APBA1;ADRA2A	ENSG00000151247;ENSG00000156642;ENSG00000164742;ENSG00000163630;ENSG00000171132;ENSG00000107282;ENSG00000150594
GO:0099541	H5	BP	trans-synaptic signaling by lipid	│ │ ├─ trans-synaptic signaling by lipid	GO:0099537			0	6
GO:0099542	H13	BP	trans-synaptic signaling by endocannabinoid	│ │ │ └─ trans-synaptic signaling by endocannabinoid	GO:0099541			0	6
GO:0098921	H21	BP	retrograde trans-synaptic signaling by endocannabinoid	│ │ │ ├─ retrograde trans-synaptic signaling by endocannabinoid	GO:0099542			0	4
GO:0099178	H26	BP	regulation of retrograde trans-synaptic signaling by endocanabinoid	│ │ │ │ └─ regulation of retrograde trans-synaptic signaling by endocanabinoid	GO:0098921			0	2
GO:0099553	H22	BP	trans-synaptic signaling by endocannabinoid, modulating synaptic transmission	│ │ │ └─ trans-synaptic signaling by endocannabinoid, modulating synaptic transmission	GO:0099542			0	2
GO:0150036	H27	BP	regulation of trans-synaptic signaling by endocannabinoid, modulating synaptic transmission	│ │ │ └─ regulation of trans-synaptic signaling by endocannabinoid, modulating synaptic transmission	GO:0099553			0	2
GO:0099540	H6	BP	trans-synaptic signaling by neuropeptide	│ │ ├─ trans-synaptic signaling by neuropeptide	GO:0099537			0	1
GO:0099543	H7	BP	trans-synaptic signaling by soluble gas	│ │ ├─ trans-synaptic signaling by soluble gas	GO:0099537			0	1
GO:0099548	H14	BP	trans-synaptic signaling by nitric oxide	│ │ │ └─ trans-synaptic signaling by nitric oxide	GO:0099543			0	1
GO:0099555	H23	BP	trans-synaptic signaling by nitric oxide, modulating synaptic transmission	│ │ │ └─ trans-synaptic signaling by nitric oxide, modulating synaptic transmission	GO:0099548			0	1
GO:0098925	H28	BP	retrograde trans-synaptic signaling by nitric oxide, modulating synaptic transmission	│ │ │ └─ retrograde trans-synaptic signaling by nitric oxide, modulating synaptic transmission	GO:0099555			0	1
GO:0099545	H8	BP	trans-synaptic signaling by trans-synaptic complex	│ │ ├─ trans-synaptic signaling by trans-synaptic complex	GO:0099537			1	12	HGNC:17867	NPTN	ENSG00000156642
GO:0098942	H15	BP	retrograde trans-synaptic signaling by trans-synaptic protein complex	│ │ │ ├─ retrograde trans-synaptic signaling by trans-synaptic protein complex	GO:0099545			0	7
GO:0099557	H16	BP	trans-synaptic signaling by trans-synaptic complex, modulating synaptic transmission	│ │ │ └─ trans-synaptic signaling by trans-synaptic complex, modulating synaptic transmission	GO:0099545			1	2	HGNC:17867	NPTN	ENSG00000156642
GO:0099157	H9	BP	trans-synaptic signalling via exosome	│ │ ├─ trans-synaptic signalling via exosome	GO:0099537			0	1
GO:0099183	H10	BP	trans-synaptic signaling by BDNF, modulating synaptic transmission	│ │ ├─ trans-synaptic signaling by BDNF, modulating synaptic transmission	GO:0099537			0	5
GO:0150035	H17	BP	regulation of trans-synaptic signaling by BDNF, modulating synaptic transmission	│ │ │ └─ regulation of trans-synaptic signaling by BDNF, modulating synaptic transmission	GO:0099183			0	1
GO:0007268	H11	BP	chemical synaptic transmission	│ │ └─ chemical synaptic transmission	GO:0099537	0.0530829	0.0612495	5	158	HGNC:232;HGNC:16507;HGNC:9401;HGNC:578;HGNC:281	ADCY1;SYNPR;PRKCE;APBA1;ADRA2A	ENSG00000164742;ENSG00000163630;ENSG00000171132;ENSG00000107282;ENSG00000150594
GO:0050804	H18	BP	modulation of chemical synaptic transmission	│ │ ├─ modulation of chemical synaptic transmission	GO:0007268			2	90	HGNC:232;HGNC:16507	ADCY1;SYNPR	ENSG00000164742;ENSG00000163630
GO:0099531	H19	BP	presynaptic process involved in chemical synaptic transmission	│ │ ├─ presynaptic process involved in chemical synaptic transmission	GO:0007268	0.00317913		4	45	HGNC:9401;HGNC:232;HGNC:578;HGNC:281	PRKCE;ADCY1;APBA1;ADRA2A	ENSG00000171132;ENSG00000164742;ENSG00000107282;ENSG00000150594
GO:0099171	H24	BP	presynaptic modulation of chemical synaptic transmission	│ │ │ └─ presynaptic modulation of chemical synaptic transmission	GO:0099531	0.00317913	0.00794784	4	45	HGNC:9401;HGNC:232;HGNC:578;HGNC:281	PRKCE;ADCY1;APBA1;ADRA2A	ENSG00000171132;ENSG00000164742;ENSG00000107282;ENSG00000150594
GO:0099565	H20	BP	postsynaptic process involved in chemical synaptic transmission	│ │ └─ postsynaptic process involved in chemical synaptic transmission	GO:0007268			0	29
GO:0099170	H25	BP	postsynaptic modulation of chemical synaptic transmission	│ │ └─ postsynaptic modulation of chemical synaptic transmission	GO:0099565			0	27
GO:0099538	H3	BP	synaptic signaling via neuropeptide	│ ├─ synaptic signaling via neuropeptide	GO:0099536			0	8
GO:0099163	H4	BP	synaptic signaling by nitric oxide	│ └─ synaptic signaling by nitric oxide	GO:0099536			0	3
GO:0150045	H12	BP	regulation of synaptic signaling by nitric oxide	│ └─ regulation of synaptic signaling by nitric oxide	GO:0099163			0	2
GO:0050808	I1	BP	synapse organization	├─ synapse organization	SYNGO:synprocess	0.00192538	0.00577615	11	302	HGNC:12687;HGNC:12786;HGNC:17748;HGNC:1736;HGNC:4460;HGNC:1117;HGNC:31922;HGNC:29125;HGNC:244;HGNC:15607;HGNC:9801	VHL;WNT7A;DACT1;CDC42;GPM6A;BSN;ERC2;DNM3;ADD2;ARHGEF7;RAC1	ENSG00000134086;ENSG00000154764;ENSG00000165617;ENSG00000070831;ENSG00000150625;ENSG00000164061;ENSG00000187672;ENSG00000197959;ENSG00000075340;ENSG00000102606;ENSG00000136238
GO:0099172	I2	BP	presynapse organization	│ ├─ presynapse organization	GO:0050808			0	2
GO:0099174	I16	BP	regulation of presynapse organization	│ │ └─ regulation of presynapse organization	GO:0099172			0	2
GO:0099173	I3	BP	postsynapse organization	│ ├─ postsynapse organization	GO:0050808	0.0142106		4	71	HGNC:12687;HGNC:12786;HGNC:17748;HGNC:1736	VHL;WNT7A;DACT1;CDC42	ENSG00000134086;ENSG00000154764;ENSG00000165617;ENSG00000070831
GO:0099175	I17	BP	regulation of postsynapse organization	│ │ ├─ regulation of postsynapse organization	GO:0099173	0.00583748	0.0109453	4	54	HGNC:12687;HGNC:12786;HGNC:17748;HGNC:1736	VHL;WNT7A;DACT1;CDC42	ENSG00000134086;ENSG00000154764;ENSG00000165617;ENSG00000070831
GO:0099084	I18	BP	postsynaptic specialization organization	│ │ └─ postsynaptic specialization organization	GO:0099173			0	1
GO:0099563	I4	BP	modification of synaptic structure	│ ├─ modification of synaptic structure	GO:0050808			1	32	HGNC:1736	CDC42	ENSG00000070831
GO:0099010	I19	BP	modification of postsynaptic structure	│ │ └─ modification of postsynaptic structure	GO:0099563			1	31	HGNC:1736	CDC42	ENSG00000070831
GO:0099159	I34	BP	regulation of modification of postsynaptic structure	│ │ ├─ regulation of modification of postsynaptic structure	GO:0099010			1	9	HGNC:1736	CDC42	ENSG00000070831
GO:0098885	I35	BP	modification of postsynaptic actin cytoskeleton	│ │ └─ modification of postsynaptic actin cytoskeleton	GO:0099010			0	18
GO:1905274	I47	BP	regulation of modification of postsynaptic actin cytoskeleton	│ │ └─ regulation of modification of postsynaptic actin cytoskeleton	GO:0098885			0	8
GO:0050807	I5	BP	regulation of synapse organization	│ ├─ regulation of synapse organization	GO:0050808			1	29	HGNC:4460	GPM6A	ENSG00000150625
GO:0098918	I6	BP	structural constituent of synapse	│ ├─ structural constituent of synapse	GO:0050808	0.0107897	0.0161846	3	34	HGNC:1117;HGNC:31922;HGNC:29125	BSN;ERC2;DNM3	ENSG00000164061;ENSG00000187672;ENSG00000197959
GO:0099181	I20	BP	structural constituent of presynapse	│ │ ├─ structural constituent of presynapse	GO:0098918			2	10	HGNC:1117;HGNC:31922	BSN;ERC2	ENSG00000164061;ENSG00000187672
GO:0098882	I36	BP	structural constituent of active zone	│ │ │ ├─ structural constituent of active zone	GO:0099181			2	8	HGNC:1117;HGNC:31922	BSN;ERC2	ENSG00000164061;ENSG00000187672
GO:0098699	I37	BP	structural constituent of presynaptic actin cytoskeleton	│ │ │ └─ structural constituent of presynaptic actin cytoskeleton	GO:0099181			0	1
GO:0099186	I21	BP	structural constituent of postsynapse	│ │ └─ structural constituent of postsynapse	GO:0098918			1	24	HGNC:29125	DNM3	ENSG00000197959
GO:0098973	I38	BP	structural constituent of postsynaptic actin cytoskeleton	│ │ ├─ structural constituent of postsynaptic actin cytoskeleton	GO:0099186			0	4
GO:0099184	I39	BP	structural constituent of postsynaptic intermediate filament cytoskeleton	│ │ ├─ structural constituent of postsynaptic intermediate filament cytoskeleton	GO:0099186			0	2
GO:0098879	I40	BP	structural constituent of postsynaptic specialization	│ │ ├─ structural constituent of postsynaptic specialization	GO:0099186			0	3
GO:0098919	I41	BP	structural constituent of postsynaptic density	│ │ └─ structural constituent of postsynaptic density	GO:0099186			0	11
GO:0150043	I7	BP	structural constituent of synapse-associated extracellular matrix	│ ├─ structural constituent of synapse-associated extracellular matrix	GO:0050808			0	1
GO:0099560	I8	BP	synapse adhesion between pre- and post-synapse	│ ├─ synapse adhesion between pre- and post-synapse	GO:0050808			0	37
GO:0099179	I22	BP	regulation of synaptic membrane adhesion	│ │ └─ regulation of synaptic membrane adhesion	GO:0099560			0	7
GO:0008039	I9	BP	synaptic target recognition	│ ├─ synaptic target recognition	GO:0050808			0	3
GO:0007416	I10	BP	synapse assembly	│ ├─ synapse assembly	GO:0050808			2	92	HGNC:244;HGNC:12786	ADD2;WNT7A	ENSG00000075340;ENSG00000154764
GO:0099054	I23	BP	presynapse assembly	│ │ ├─ presynapse assembly	GO:0007416			0	17
GO:0051963	I24	BP	regulation of synapse assembly	│ │ ├─ regulation of synapse assembly	GO:0007416			1	49	HGNC:12786	WNT7A	ENSG00000154764
GO:1905606	I42	BP	regulation of presynapse assembly	│ │ │ ├─ regulation of presynapse assembly	GO:0051963			1	31	HGNC:12786	WNT7A	ENSG00000154764
GO:0150052	I43	BP	regulation of postsynapse assembly	│ │ │ └─ regulation of postsynapse assembly	GO:0051963			0	7
GO:0098698	I25	BP	postsynaptic specialization assembly	│ │ ├─ postsynaptic specialization assembly	GO:0007416			0	32
GO:0099150	I44	BP	regulation of postsynaptic specialization assembly	│ │ │ ├─ regulation of postsynaptic specialization assembly	GO:0098698			0	7
GO:0097107	I45	BP	postsynaptic density assembly	│ │ │ └─ postsynaptic density assembly	GO:0098698			0	19
GO:0099151	I48	BP	regulation of postsynaptic density assembly	│ │ │ └─ regulation of postsynaptic density assembly	GO:0097107			0	14
GO:0097104	I26	BP	postsynaptic membrane assembly	│ │ └─ postsynaptic membrane assembly	GO:0007416			0	1
GO:0098883	I11	BP	synapse disassembly	│ ├─ synapse disassembly	GO:0050808			0	8
GO:1905806	I27	BP	regulation of synapse disassembly	│ │ └─ regulation of synapse disassembly	GO:0098883			0	8
GO:0060074	I12	BP	synapse maturation	│ ├─ synapse maturation	GO:0050808			0	17
GO:0090128	I28	BP	regulation of synapse maturation	│ │ └─ regulation of synapse maturation	GO:0060074			0	14
GO:0099558	I13	BP	maintenance of synapse structure	│ ├─ maintenance of synapse structure	GO:0050808			0	18
GO:0099559	I29	BP	maintenance of alignment of postsynaptic density and presynaptic active zone	│ │ ├─ maintenance of alignment of postsynaptic density and presynaptic active zone	GO:0099558			0	4
GO:0098880	I30	BP	maintenance of postsynaptic specialization structure	│ │ └─ maintenance of postsynaptic specialization structure	GO:0099558			0	9
GO:0099562	I46	BP	maintenance of postsynaptic density structure	│ │ └─ maintenance of postsynaptic density structure	GO:0098880			0	2
GO:0099187	I14	BP	presynaptic cytoskeleton organization	│ ├─ presynaptic cytoskeleton organization	GO:0050808			1	5	HGNC:15607	ARHGEF7	ENSG00000102606
GO:0099140	I31	BP	presynaptic actin cytoskeleton organization	│ │ └─ presynaptic actin cytoskeleton organization	GO:0099187			1	5	HGNC:15607	ARHGEF7	ENSG00000102606
GO:0099188	I15	BP	postsynaptic cytoskeleton organization	│ └─ postsynaptic cytoskeleton organization	GO:0050808			2	25	HGNC:15607;HGNC:9801	ARHGEF7;RAC1	ENSG00000102606;ENSG00000136238
GO:0098974	I32	BP	postsynaptic actin cytoskeleton organization	│ ├─ postsynaptic actin cytoskeleton organization	GO:0099188			2	21	HGNC:15607;HGNC:9801	ARHGEF7;RAC1	ENSG00000102606;ENSG00000136238
GO:0099190	I33	BP	postsynaptic spectrin-associated cytoskeleton organization	│ └─ postsynaptic spectrin-associated cytoskeleton organization	GO:0099188			0	4
SYNGO:metabolism	J1	BP	metabolism	├─ metabolism	SYNGO:synprocess	0.0328747	0.0410934	4	93	HGNC:31399;HGNC:3287;HGNC:12687;HGNC:4092	SLC6A17;EIF4E;VHL;GAD1	ENSG00000197106;ENSG00000151247;ENSG00000134086;ENSG00000128683
SYNGO:presyn_ATPmetabolic	J2	BP	ATP metabolic process in the presynapse	│ ├─ ATP metabolic process in the presynapse	SYNGO:metabolism			0	1
SYNGO:presyn_regulationATPmetabolic	J12	BP	regulation of ATP metabolic process in the presynapse	│ │ └─ regulation of ATP metabolic process in the presynapse	SYNGO:presyn_ATPmetabolic			0	1
SYNGO:postsyn_ATPmetabolic	J3	BP	ATP metabolic process in the postsynapse	│ ├─ ATP metabolic process in the postsynapse	SYNGO:metabolism			0	1
GO:0099546	J4	BP	protein catabolic process, modulating synaptic transmission	│ ├─ protein catabolic process, modulating synaptic transmission	SYNGO:metabolism			0	1
GO:0099574	J5	BP	regulation of protein catabolic process at synapse, modulating synaptic transmission	│ ├─ regulation of protein catabolic process at synapse, modulating synaptic transmission	SYNGO:metabolism			0	6
GO:0099576	J13	BP	regulation of protein catabolic process at postsynapse, modulating synaptic transmission	│ │ ├─ regulation of protein catabolic process at postsynapse, modulating synaptic transmission	GO:0099574			0	5
GO:0099575	J14	BP	regulation of protein catabolic process at presynapse, modulating synaptic transmission	│ │ └─ regulation of protein catabolic process at presynapse, modulating synaptic transmission	GO:0099574			0	1
GO:0099547	J6	BP	regulation of translation at synapse, modulating synaptic transmission	│ ├─ regulation of translation at synapse, modulating synaptic transmission	SYNGO:metabolism			1	7	HGNC:3287	EIF4E	ENSG00000151247
GO:0099578	J15	BP	regulation of translation at postsynapse, modulating synaptic transmission	│ │ ├─ regulation of translation at postsynapse, modulating synaptic transmission	GO:0099547			1	3	HGNC:3287	EIF4E	ENSG00000151247
GO:0099577	J16	BP	regulation of translation at presynapse, modulating synaptic transmission	│ │ └─ regulation of translation at presynapse, modulating synaptic transmission	GO:0099547			0	2
GO:0042135	J7	BP	neurotransmitter catabolic process	│ ├─ neurotransmitter catabolic process	SYNGO:metabolism			0	2
GO:0140246	J8	BP	protein catabolic process at synapse	│ ├─ protein catabolic process at synapse	SYNGO:metabolism			1	13	HGNC:12687	VHL	ENSG00000134086
GO:0140247	J17	BP	protein catabolic process at presynapse	│ │ ├─ protein catabolic process at presynapse	GO:0140246			0	3
GO:0140251	J21	BP	regulation protein catabolic process at presynapse	│ │ │ └─ regulation protein catabolic process at presynapse	GO:0140247			0	3
GO:0140249	J18	BP	protein catabolic process at postsynapse	│ │ └─ protein catabolic process at postsynapse	GO:0140246			1	10	HGNC:12687	VHL	ENSG00000134086
GO:0140252	J22	BP	regulation protein catabolic process at postsynapse	│ │ └─ regulation protein catabolic process at postsynapse	GO:0140249			1	7	HGNC:12687	VHL	ENSG00000134086
GO:0042136	J9	BP	neurotransmitter biosynthetic process	│ ├─ neurotransmitter biosynthetic process	SYNGO:metabolism			1	2	HGNC:4092	GAD1	ENSG00000128683
GO:0140241	J10	BP	translation at synapse	│ ├─ translation at synapse	SYNGO:metabolism			0	56
GO:0140236	J19	BP	translation at presynapse	│ │ ├─ translation at presynapse	GO:0140241			0	51
GO:0140242	J20	BP	translation at postsynapse	│ │ └─ translation at postsynapse	GO:0140241			0	56
GO:0140245	J23	BP	regulation of translation at postsynapse	│ │ └─ regulation of translation at postsynapse	GO:0140242			0	4
GO:0140235	J11	BP	RNA polyadenylation at postsynapse	│ └─ RNA polyadenylation at postsynapse	SYNGO:metabolism			0	1
SYNGO:transport	K1	BP	transport	└─ transport	SYNGO:synprocess			1	36	HGNC:9760	RAB11A	ENSG00000103769
GO:0008088	K2	BP	axo-dendritic transport	├─ axo-dendritic transport	SYNGO:transport			0	15
GO:0098930	K7	BP	axonal transport	│ ├─ axonal transport	GO:0008088			0	5
GO:0008089	K13	BP	anterograde axonal transport	│ │ ├─ anterograde axonal transport	GO:0098930			0	4
GO:0099641	K21	BP	anterograde axonal protein transport	│ │ │ ├─ anterograde axonal protein transport	GO:0008089			0	2
GO:0140231	K22	BP	anterograde axonal transport of neurotransmitter receptor complex	│ │ │ └─ anterograde axonal transport of neurotransmitter receptor complex	GO:0008089			0	1
GO:0099088	K14	BP	axonal transport of messenger ribonucleoprotein complex	│ │ └─ axonal transport of messenger ribonucleoprotein complex	GO:0098930			0	1
GO:0098935	K8	BP	dendritic transport	│ └─ dendritic transport	GO:0008088			0	10
GO:0098937	K15	BP	anterograde dendritic transport	│ ├─ anterograde dendritic transport	GO:0098935			0	3
GO:0098971	K23	BP	anterograde dendritic transport of neurotransmitter receptor complex	│ │ └─ anterograde dendritic transport of neurotransmitter receptor complex	GO:0098937			0	2
GO:0098939	K16	BP	dendritic transport of mitochondrion	│ ├─ dendritic transport of mitochondrion	GO:0098935			0	1
GO:0098961	K17	BP	dendritic transport of ribonucleoprotein complex	│ └─ dendritic transport of ribonucleoprotein complex	GO:0098935			0	5
GO:0098963	K24	BP	dendritic transport of messenger ribonucleoprotein complex	│ └─ dendritic transport of messenger ribonucleoprotein complex	GO:0098961			0	5
GO:0098964	K27	BP	anterograde dendritic transport of messenger ribonucleoprotein complex	│ └─ anterograde dendritic transport of messenger ribonucleoprotein complex	GO:0098963			0	1
GO:0099514	K3	BP	synaptic vesicle cytoskeletal transport	├─ synaptic vesicle cytoskeletal transport	SYNGO:transport			0	2
GO:0099517	K9	BP	synaptic vesicle transport along microtubule	│ └─ synaptic vesicle transport along microtubule	GO:0099514			0	2
GO:0048490	K18	BP	anterograde synaptic vesicle transport	│ └─ anterograde synaptic vesicle transport	GO:0099517			0	2
GO:1903742	K25	BP	regulation of anterograde synaptic vesicle transport	│ └─ regulation of anterograde synaptic vesicle transport	GO:0048490			0	1
GO:0099090	K4	BP	synaptic vesicle recycling via endosome	├─ synaptic vesicle recycling via endosome	SYNGO:transport			0	2
GO:0099158	K10	BP	regulation of recycling endosome localization within postsynapse	│ └─ regulation of recycling endosome localization within postsynapse	GO:0099090			0	1
GO:0099089	K5	BP	establishment of endoplasmic reticulum localization to postsynapse	├─ establishment of endoplasmic reticulum localization to postsynapse	SYNGO:transport			0	1
GO:0099637	K6	BP	neurotransmitter receptor transport	└─ neurotransmitter receptor transport	SYNGO:transport			1	15	HGNC:9760	RAB11A	ENSG00000103769
GO:0098877	K11	BP	neurotransmitter receptor transport to plasma membrane	├─ neurotransmitter receptor transport to plasma membrane	GO:0099637			1	14	HGNC:9760	RAB11A	ENSG00000103769
GO:0098969	K19	BP	neurotransmitter receptor transport to postsynaptic membrane	│ ├─ neurotransmitter receptor transport to postsynaptic membrane	GO:0098877			0	4
GO:0099639	K20	BP	neurotransmitter receptor transport, endosome to plasma membrane	│ └─ neurotransmitter receptor transport, endosome to plasma membrane	GO:0098877			1	11	HGNC:9760	RAB11A	ENSG00000103769
GO:0098887	K26	BP	neurotransmitter receptor transport, endosome to postsynaptic membrane	│ └─ neurotransmitter receptor transport, endosome to postsynaptic membrane	GO:0099639			1	10	HGNC:9760	RAB11A	ENSG00000103769
GO:0099152	K28	BP	regulation of neurotransmitter receptor transport, endosome to postsynaptic membrane	│ └─ regulation of neurotransmitter receptor transport, endosome to postsynaptic membrane	GO:0098887			0	3
GO:0098943	K12	BP	neurotransmitter receptor transport, postsynaptic endosome to lysosome	└─ neurotransmitter receptor transport, postsynaptic endosome to lysosome	GO:0099637			0	1

## Sheet: EARLY CELF4-RIP_syngo_annotat.
Supplementary data 8. Syngo_annotations_matching_"EARLY CELF4-RIP"_input
your genelist input	gene hgnc_id	gene symbol	gene name	gene synonyms	GO term ID	GO term name	GO domain	SynGO annotation ID
ENSG00000156642	HGNC:17867	NPTN	neuroplastin	SDR1,GP55,GP65,NP65,NP55,SDFR1	GO:0099061	integral component of postsynaptic density membrane (GO:0099061)	CC	23
ENSG00000156642	HGNC:17867	NPTN	neuroplastin	SDR1,GP55,GP65,NP65,NP55,SDFR1	GO:0099557	trans-synaptic signaling by trans-synaptic complex, modulating synaptic transmission (GO:0099557)	BP	24
ENSG00000156642	HGNC:17867	NPTN	neuroplastin	SDR1,GP55,GP65,NP65,NP55,SDFR1	GO:0099059	integral component of presynaptic active zone membrane (GO:0099059)	CC	25
ENSG00000156642	HGNC:17867	NPTN	neuroplastin	SDR1,GP55,GP65,NP65,NP55,SDFR1	GO:0097060	synaptic membrane (GO:0097060)	CC	31
ENSG00000152932	HGNC:30269	RAB3C	RAB3C, member RAS oncogene family		GO:0098993	anchored component of synaptic vesicle membrane (GO:0098993)	CC	59
ENSG00000164061	HGNC:1117	BSN	bassoon presynaptic cytomatrix protein	ZNF231	GO:0098831	presynaptic active zone cytoplasmic component (GO:0098831)	CC	92
ENSG00000164061	HGNC:1117	BSN	bassoon presynaptic cytomatrix protein	ZNF231	GO:0098831	presynaptic active zone cytoplasmic component (GO:0098831)	CC	94
ENSG00000171132	HGNC:9401	PRKCE	protein kinase C epsilon		GO:0099523	presynaptic cytosol (GO:0099523)	CC	95
ENSG00000171132	HGNC:9401	PRKCE	protein kinase C epsilon		GO:0099171	presynaptic modulation of chemical synaptic transmission (GO:0099171)	BP	100
ENSG00000164061	HGNC:1117	BSN	bassoon presynaptic cytomatrix protein	ZNF231	GO:0098831	presynaptic active zone cytoplasmic component (GO:0098831)	CC	121
ENSG00000164061	HGNC:1117	BSN	bassoon presynaptic cytomatrix protein	ZNF231	GO:0098882	structural constituent of active zone (GO:0098882)	BP	122
ENSG00000164061	HGNC:1117	BSN	bassoon presynaptic cytomatrix protein	ZNF231	GO:0098693	regulation of synaptic vesicle cycle (GO:0098693)	BP	124
ENSG00000159164	HGNC:20566	SV2A	synaptic vesicle glycoprotein 2A	SV2,KIAA0736	GO:0016082	synaptic vesicle priming (GO:0016082)	BP	162
ENSG00000099246	HGNC:14244	RAB18	RAB18, member RAS oncogene family		GO:0045202	synapse (GO:0045202)	CC	246
ENSG00000198794	HGNC:30386	SCAMP5	secretory carrier membrane protein 5	MGC24969	GO:1900242	regulation of synaptic vesicle endocytosis (GO:1900242)	BP	316
ENSG00000164742	HGNC:232	ADCY1	adenylate cyclase 1	AC1,DFNB44	GO:0099061	integral component of postsynaptic density membrane (GO:0099061)	CC	321
ENSG00000164742	HGNC:232	ADCY1	adenylate cyclase 1	AC1,DFNB44	GO:0099171	presynaptic modulation of chemical synaptic transmission (GO:0099171)	BP	324
ENSG00000187672	HGNC:31922	ERC2	ELKS/RAB6-interacting/CAST family member 2	CAST,CAST1,KIAA0378,SPBC110,SPC110,ELKSL	GO:0098831	presynaptic active zone cytoplasmic component (GO:0098831)	CC	330
ENSG00000187672	HGNC:31922	ERC2	ELKS/RAB6-interacting/CAST family member 2	CAST,CAST1,KIAA0378,SPBC110,SPC110,ELKSL	GO:0016082	synaptic vesicle priming (GO:0016082)	BP	332
ENSG00000187672	HGNC:31922	ERC2	ELKS/RAB6-interacting/CAST family member 2	CAST,CAST1,KIAA0378,SPBC110,SPC110,ELKSL	GO:0098882	structural constituent of active zone (GO:0098882)	BP	403
ENSG00000164061	HGNC:1117	BSN	bassoon presynaptic cytomatrix protein	ZNF231	GO:0098882	structural constituent of active zone (GO:0098882)	BP	410
ENSG00000150625	HGNC:4460	GPM6A	glycoprotein M6A	GPM6	GO:0099059	integral component of presynaptic active zone membrane (GO:0099059)	CC	413
ENSG00000176749	HGNC:1775	CDK5R1	cyclin dependent kinase 5 regulatory subunit 1	P35NCK5A,NCK5A,P35	GO:0098693	regulation of synaptic vesicle cycle (GO:0098693)	BP	418
ENSG00000164742	HGNC:232	ADCY1	adenylate cyclase 1	AC1,DFNB44	GO:0050804	modulation of chemical synaptic transmission (GO:0050804)	BP	471
ENSG00000198794	HGNC:30386	SCAMP5	secretory carrier membrane protein 5	MGC24969	GO:0030285	integral component of synaptic vesicle membrane (GO:0030285)	CC	574
ENSG00000198794	HGNC:30386	SCAMP5	secretory carrier membrane protein 5	MGC24969	GO:1900242	regulation of synaptic vesicle endocytosis (GO:1900242)	BP	586
ENSG00000151247	HGNC:3287	EIF4E	eukaryotic translation initiation factor 4E	EIF4E1,EIF4EL1,EIF4F	GO:0098794	postsynapse (GO:0098794)	CC	588
ENSG00000151247	HGNC:3287	EIF4E	eukaryotic translation initiation factor 4E	EIF4E1,EIF4EL1,EIF4F	GO:0099578	regulation of translation at postsynapse, modulating synaptic transmission (GO:0099578)	BP	592
ENSG00000197106	HGNC:31399	SLC6A17	solute carrier family 6 member 17		GO:0030285	integral component of synaptic vesicle membrane (GO:0030285)	CC	660
ENSG00000197959	HGNC:29125	DNM3	dynamin 3	KIAA0820	GO:0048488	synaptic vesicle endocytosis (GO:0048488)	BP	676
ENSG00000065609	HGNC:14986	SNAP91	synaptosome associated protein 91	KIAA0656,AP180,CALM	GO:0048488	synaptic vesicle endocytosis (GO:0048488)	BP	702
ENSG00000125814	HGNC:15751	NAPB	NSF attachment protein beta	SNAP-BETA,SNAPB	GO:0010807	regulation of synaptic vesicle priming (GO:0010807)	BP	717
ENSG00000125814	HGNC:15751	NAPB	NSF attachment protein beta	SNAP-BETA,SNAPB	GO:0098793	presynapse (GO:0098793)	CC	719
ENSG00000125814	HGNC:15751	NAPB	NSF attachment protein beta	SNAP-BETA,SNAPB	GO:0098794	postsynapse (GO:0098794)	CC	726
ENSG00000197106	HGNC:31399	SLC6A17	solute carrier family 6 member 17		SYNGO:metabolism	metabolism	BP	750
ENSG00000107282	HGNC:578	APBA1	amyloid beta precursor protein binding family A member 1	D9S411E,X11,MINT1	GO:0048787	presynaptic active zone membrane (GO:0048787)	CC	869
ENSG00000107282	HGNC:578	APBA1	amyloid beta precursor protein binding family A member 1	D9S411E,X11,MINT1	GO:0099171	presynaptic modulation of chemical synaptic transmission (GO:0099171)	BP	870
ENSG00000107282	HGNC:578	APBA1	amyloid beta precursor protein binding family A member 1	D9S411E,X11,MINT1	GO:0099171	presynaptic modulation of chemical synaptic transmission (GO:0099171)	BP	872
ENSG00000018236	HGNC:2171	CNTN1	contactin 1	F3,GP135	GO:0099026	anchored component of presynaptic membrane (GO:0099026)	CC	945
ENSG00000018236	HGNC:2171	CNTN1	contactin 1	F3,GP135	GO:0099025	anchored component of postsynaptic membrane (GO:0099025)	CC	946
ENSG00000176749	HGNC:1775	CDK5R1	cyclin dependent kinase 5 regulatory subunit 1	P35NCK5A,NCK5A,P35	GO:0098793	presynapse (GO:0098793)	CC	955
ENSG00000124406	HGNC:13531	ATP8A1	ATPase phospholipid transporting 8A1	ATPIA	GO:0030285	integral component of synaptic vesicle membrane (GO:0030285)	CC	993
ENSG00000107758	HGNC:9315	PPP3CB	protein phosphatase 3 catalytic subunit beta	CALNA2,CNA2,PP2BBETA,CALNB	GO:0045202	synapse (GO:0045202)	CC	1063
ENSG00000070831	HGNC:1736	CDC42	cell division cycle 42	G25K,CDC42HS	GO:0099159	regulation of modification of postsynaptic structure (GO:0099159)	BP	1064
ENSG00000150594	HGNC:281	ADRA2A	adrenoceptor alpha 2A	ADRAR,ADRA2,ADRA2R	GO:0099061	integral component of postsynaptic density membrane (GO:0099061)	CC	1081
ENSG00000150594	HGNC:281	ADRA2A	adrenoceptor alpha 2A	ADRAR,ADRA2,ADRA2R	GO:0099055	integral component of postsynaptic membrane (GO:0099055)	CC	1082
ENSG00000150594	HGNC:281	ADRA2A	adrenoceptor alpha 2A	ADRAR,ADRA2,ADRA2R	GO:0099059	integral component of presynaptic active zone membrane (GO:0099059)	CC	1083
ENSG00000150594	HGNC:281	ADRA2A	adrenoceptor alpha 2A	ADRAR,ADRA2,ADRA2R	GO:0099171	presynaptic modulation of chemical synaptic transmission (GO:0099171)	BP	1100
ENSG00000163873	HGNC:4581	GRIK3	glutamate ionotropic receptor kainate type subunit 3	GLUK3,GLUR7	GO:0099507	ligand-gated ion channel activity involved in regulation of presynaptic membrane potential (GO:0099507)	BP	1118
ENSG00000100030	HGNC:6871	MAPK1	mitogen-activated protein kinase 1	ERK,ERK2,P41MAPK,MAPK2,PRKM2,PRKM1	GO:0014069	postsynaptic density (GO:0014069)	CC	1137
ENSG00000157152	HGNC:11495	SYN2	synapsin II	SYNII,SYNIIA,SYNIIB	GO:0097091	synaptic vesicle clustering (GO:0097091)	BP	1158
ENSG00000157152	HGNC:11495	SYN2	synapsin II	SYNII,SYNIIA,SYNIIB	GO:0098850	extrinsic component of synaptic vesicle membrane (GO:0098850)	CC	1159
ENSG00000198794	HGNC:30386	SCAMP5	secretory carrier membrane protein 5	MGC24969	GO:0030285	integral component of synaptic vesicle membrane (GO:0030285)	CC	1161
ENSG00000163630	HGNC:16507	SYNPR	synaptoporin	MGC26651,SPO	GO:0030285	integral component of synaptic vesicle membrane (GO:0030285)	CC	1175
ENSG00000157152	HGNC:11495	SYN2	synapsin II	SYNII,SYNIIA,SYNIIB	GO:0098850	extrinsic component of synaptic vesicle membrane (GO:0098850)	CC	1232
ENSG00000159164	HGNC:20566	SV2A	synaptic vesicle glycoprotein 2A	SV2,KIAA0736	GO:0030285	integral component of synaptic vesicle membrane (GO:0030285)	CC	1235
ENSG00000011677	HGNC:4077	GABRA3	gamma-aminobutyric acid type A receptor subunit alpha3		GO:0099060	integral component of postsynaptic specialization membrane (GO:0099060)	CC	1249
ENSG00000011677	HGNC:4077	GABRA3	gamma-aminobutyric acid type A receptor subunit alpha3		GO:0099059	integral component of presynaptic active zone membrane (GO:0099059)	CC	1252
ENSG00000011677	HGNC:4077	GABRA3	gamma-aminobutyric acid type A receptor subunit alpha3		GO:0099507	ligand-gated ion channel activity involved in regulation of presynaptic membrane potential (GO:0099507)	BP	1325
ENSG00000151247	HGNC:3287	EIF4E	eukaryotic translation initiation factor 4E	EIF4E1,EIF4EL1,EIF4F	GO:0098794	postsynapse (GO:0098794)	CC	1355
ENSG00000151247	HGNC:3287	EIF4E	eukaryotic translation initiation factor 4E	EIF4E1,EIF4EL1,EIF4F	GO:0098794	postsynapse (GO:0098794)	CC	1357
ENSG00000151247	HGNC:3287	EIF4E	eukaryotic translation initiation factor 4E	EIF4E1,EIF4EL1,EIF4F	GO:0099578	regulation of translation at postsynapse, modulating synaptic transmission (GO:0099578)	BP	1364
ENSG00000107758	HGNC:9315	PPP3CB	protein phosphatase 3 catalytic subunit beta	CALNA2,CNA2,PP2BBETA,CALNB	GO:1900242	regulation of synaptic vesicle endocytosis (GO:1900242)	BP	1414
ENSG00000157152	HGNC:11495	SYN2	synapsin II	SYNII,SYNIIA,SYNIIB	GO:0099504	synaptic vesicle cycle (GO:0099504)	BP	1467
ENSG00000113657	HGNC:3015	DPYSL3	dihydropyrimidinase like 3	DRP-3,ULIP,CRMP4	GO:0045202	synapse (GO:0045202)	CC	1658
ENSG00000197959	HGNC:29125	DNM3	dynamin 3	KIAA0820	GO:0098793	presynapse (GO:0098793)	CC	1699
ENSG00000065609	HGNC:14986	SNAP91	synaptosome associated protein 91	KIAA0656,AP180,CALM	GO:0098894	extrinsic component of presynaptic endocytic zone membrane (GO:0098894)	CC	1706
ENSG00000151247	HGNC:3287	EIF4E	eukaryotic translation initiation factor 4E	EIF4E1,EIF4EL1,EIF4F	GO:0099524	postsynaptic cytosol (GO:0099524)	CC	1916
ENSG00000065609	HGNC:14986	SNAP91	synaptosome associated protein 91	KIAA0656,AP180,CALM	GO:0045211	postsynaptic membrane (GO:0045211)	CC	2004
ENSG00000011677	HGNC:4077	GABRA3	gamma-aminobutyric acid type A receptor subunit alpha3		GO:0099060	integral component of postsynaptic specialization membrane (GO:0099060)	CC	2059
ENSG00000011677	HGNC:4077	GABRA3	gamma-aminobutyric acid type A receptor subunit alpha3		GO:1904315	transmitter-gated ion channel activity involved in regulation of postsynaptic membrane potential (GO:1904315)	BP	2072
ENSG00000011677	HGNC:4077	GABRA3	gamma-aminobutyric acid type A receptor subunit alpha3		GO:0045202	synapse (GO:0045202)	CC	2073
ENSG00000011677	HGNC:4077	GABRA3	gamma-aminobutyric acid type A receptor subunit alpha3		GO:1904315	transmitter-gated ion channel activity involved in regulation of postsynaptic membrane potential (GO:1904315)	BP	2082
ENSG00000103769	HGNC:9760	RAB11A	RAB11A, member RAS oncogene family	YL8	GO:0098887	neurotransmitter receptor transport, endosome to postsynaptic membrane (GO:0098887)	BP	2099
ENSG00000103769	HGNC:9760	RAB11A	RAB11A, member RAS oncogene family	YL8	GO:0098837	postsynaptic recycling endosome (GO:0098837)	CC	2102
ENSG00000136238	HGNC:9801	RAC1	Rac family small GTPase 1	TC-25,P21-RAC1,RAC-1	GO:0098794	postsynapse (GO:0098794)	CC	2150
ENSG00000136238	HGNC:9801	RAC1	Rac family small GTPase 1	TC-25,P21-RAC1,RAC-1	GO:0098794	postsynapse (GO:0098794)	CC	2152
ENSG00000188803	HGNC:34491	SHISA6	shisa family member 6	FLJ45455	GO:0099061	integral component of postsynaptic density membrane (GO:0099061)	CC	2342
ENSG00000188803	HGNC:34491	SHISA6	shisa family member 6	FLJ45455	GO:0098970	postsynaptic neurotransmitter receptor diffusion trapping (GO:0098970)	BP	2343
ENSG00000188803	HGNC:34491	SHISA6	shisa family member 6	FLJ45455	GO:0098962	regulation of postsynaptic neurotransmitter receptor activity (GO:0098962)	BP	2350
ENSG00000150625	HGNC:4460	GPM6A	glycoprotein M6A	GPM6	GO:0050807	regulation of synapse organization (GO:0050807)	BP	2381
ENSG00000170027	HGNC:12852	YWHAG	tyrosine 3-monooxygenase/tryptophan 5-monooxygenase activation protein gamma	PPP1R170,14-3-3GAMMA,14-3-3Y	GO:0098793	presynapse (GO:0098793)	CC	2533
ENSG00000170027	HGNC:12852	YWHAG	tyrosine 3-monooxygenase/tryptophan 5-monooxygenase activation protein gamma	PPP1R170,14-3-3GAMMA,14-3-3Y	GO:0045202	synapse (GO:0045202)	CC	2535
ENSG00000134086	HGNC:12687	VHL	von Hippel-Lindau tumor suppressor	VHL1	GO:0099175	regulation of postsynapse organization (GO:0099175)	BP	2669
ENSG00000134086	HGNC:12687	VHL	von Hippel-Lindau tumor suppressor	VHL1	GO:0140252	regulation protein catabolic process at postsynapse (GO:0140252)	BP	2670
ENSG00000134086	HGNC:12687	VHL	von Hippel-Lindau tumor suppressor	VHL1	GO:0014069	postsynaptic density (GO:0014069)	CC	2671
ENSG00000075340	HGNC:244	ADD2	adducin 2	ADDB	GO:0007416	synapse assembly (GO:0007416)	BP	2687
ENSG00000075340	HGNC:244	ADD2	adducin 2	ADDB	GO:0098794	postsynapse (GO:0098794)	CC	2688
ENSG00000075340	HGNC:244	ADD2	adducin 2	ADDB	GO:0098793	presynapse (GO:0098793)	CC	2689
ENSG00000075340	HGNC:244	ADD2	adducin 2	ADDB	GO:0098794	postsynapse (GO:0098794)	CC	2690
ENSG00000187672	HGNC:31922	ERC2	ELKS/RAB6-interacting/CAST family member 2	CAST,CAST1,KIAA0378,SPBC110,SPC110,ELKSL	GO:0098831	presynaptic active zone cytoplasmic component (GO:0098831)	CC	2736
ENSG00000102606	HGNC:15607	ARHGEF7	Rho guanine nucleotide exchange factor 7	KIAA0142,PIXB,DKFZP761K1021,NBLA10314,DKFZP686C12170,BETA-PIX,COOL1,P85SPR,P85,P85COOL1,P50BP,PAK3,P50	GO:0099140	presynaptic actin cytoskeleton organization (GO:0099140)	BP	2789
ENSG00000102606	HGNC:15607	ARHGEF7	Rho guanine nucleotide exchange factor 7	KIAA0142,PIXB,DKFZP761K1021,NBLA10314,DKFZP686C12170,BETA-PIX,COOL1,P85SPR,P85,P85COOL1,P50BP,PAK3,P50	GO:0098974	postsynaptic actin cytoskeleton organization (GO:0098974)	BP	2790
ENSG00000136238	HGNC:9801	RAC1	Rac family small GTPase 1	TC-25,P21-RAC1,RAC-1	GO:0098974	postsynaptic actin cytoskeleton organization (GO:0098974)	BP	2791
ENSG00000154764	HGNC:12786	WNT7A	Wnt family member 7A	WNT-7A	GO:2000300	regulation of synaptic vesicle exocytosis (GO:2000300)	BP	2807
ENSG00000154764	HGNC:12786	WNT7A	Wnt family member 7A	WNT-7A	GO:1905606	regulation of presynapse assembly (GO:1905606)	BP	2811
ENSG00000154764	HGNC:12786	WNT7A	Wnt family member 7A	WNT-7A	GO:0099175	regulation of postsynapse organization (GO:0099175)	BP	2812
ENSG00000197959	HGNC:29125	DNM3	dynamin 3	KIAA0820	GO:0098844	postsynaptic endocytic zone membrane (GO:0098844)	CC	2877
ENSG00000197959	HGNC:29125	DNM3	dynamin 3	KIAA0820	GO:0099186	structural constituent of postsynapse (GO:0099186)	BP	2881
ENSG00000148943	HGNC:17789	LIN7C	lin-7 homolog C, crumbs cell polarity complex component	MALS-3,LIN-7C,LIN-7-C,VELI3,FLJ11215	GO:0045202	synapse (GO:0045202)	CC	2913
ENSG00000165617	HGNC:17748	DACT1	dishevelled binding antagonist of beta catenin 1	DAPPER1,THYEX3,HDPR1,DAPPER,FRODO	GO:0099175	regulation of postsynapse organization (GO:0099175)	BP	2943
ENSG00000165617	HGNC:17748	DACT1	dishevelled binding antagonist of beta catenin 1	DAPPER1,THYEX3,HDPR1,DAPPER,FRODO	GO:0098794	postsynapse (GO:0098794)	CC	2987
ENSG00000165617	HGNC:17748	DACT1	dishevelled binding antagonist of beta catenin 1	DAPPER1,THYEX3,HDPR1,DAPPER,FRODO	GO:0099175	regulation of postsynapse organization (GO:0099175)	BP	2988
ENSG00000070831	HGNC:1736	CDC42	cell division cycle 42	G25K,CDC42HS	GO:0099175	regulation of postsynapse organization (GO:0099175)	BP	3001
ENSG00000151247	HGNC:3287	EIF4E	eukaryotic translation initiation factor 4E	EIF4E1,EIF4EL1,EIF4F	GO:0098794	postsynapse (GO:0098794)	CC	3020
ENSG00000128683	HGNC:4092	GAD1	glutamate decarboxylase 1	GAD	GO:0098793	presynapse (GO:0098793)	CC	3121
ENSG00000128683	HGNC:4092	GAD1	glutamate decarboxylase 1	GAD	GO:0042136	neurotransmitter biosynthetic process (GO:0042136)	BP	3122
ENSG00000151247	HGNC:3287	EIF4E	eukaryotic translation initiation factor 4E	EIF4E1,EIF4EL1,EIF4F	GO:0099537	trans-synaptic signaling (GO:0099537)	BP	3680
ENSG00000187672	HGNC:31922	ERC2	ELKS/RAB6-interacting/CAST family member 2	CAST,CAST1,KIAA0378,SPBC110,SPC110,ELKSL	GO:0099509	regulation of presynaptic cytosolic calcium levels (GO:0099509)	BP	3721
ENSG00000187672	HGNC:31922	ERC2	ELKS/RAB6-interacting/CAST family member 2	CAST,CAST1,KIAA0378,SPBC110,SPC110,ELKSL	GO:0150037	regulation of calcium-dependent activation of synaptic vesicle fusion (GO:0150037)	BP	3722
ENSG00000187672	HGNC:31922	ERC2	ELKS/RAB6-interacting/CAST family member 2	CAST,CAST1,KIAA0378,SPBC110,SPC110,ELKSL	GO:0016082	synaptic vesicle priming (GO:0016082)	BP	3740
ENSG00000164061	HGNC:1117	BSN	bassoon presynaptic cytomatrix protein	ZNF231	GO:0097091	synaptic vesicle clustering (GO:0097091)	BP	3741
ENSG00000125814	HGNC:15751	NAPB	NSF attachment protein beta	SNAP-BETA,SNAPB	GO:0048787	presynaptic active zone membrane (GO:0048787)	CC	3797
ENSG00000163630	HGNC:16507	SYNPR	synaptoporin	MGC26651,SPO	GO:0050804	modulation of chemical synaptic transmission (GO:0050804)	BP	3952
ENSG00000150625	HGNC:4460	GPM6A	glycoprotein M6A	GPM6	GO:0098793	presynapse (GO:0098793)	CC	3983
ENSG00000089818	HGNC:24539	NECAP1	NECAP endocytosis associated 1	DKFZP566B183	GO:0140238	presynaptic endocytosis (GO:0140238)	BP	3999
ENSG00000089818	HGNC:24539	NECAP1	NECAP endocytosis associated 1	DKFZP566B183	GO:0098793	presynapse (GO:0098793)	CC	4000
ENSG00000156298	HGNC:11854	TSPAN7	tetraspanin 7	DXS1692E,TALLA-1,A15,CD231,MXS1,TM4SF2,MRX58	GO:0099149	regulation of postsynaptic neurotransmitter receptor endocytosis (GO:0099149)	BP	4002
ENSG00000124406	HGNC:13531	ATP8A1	ATPase phospholipid transporting 8A1	ATPIA	GO:0045202	synapse (GO:0045202)	CC	4019
ENSG00000197959	HGNC:29125	DNM3	dynamin 3	KIAA0820	GO:0099525	presynaptic dense core vesicle exocytosis (GO:0099525)	BP	4064
ENSG00000171132	HGNC:9401	PRKCE	protein kinase C epsilon		GO:0099161	regulation of presynaptic dense core vesicle exocytosis (GO:0099161)	BP	4066
ENSG00000198689	HGNC:11079	SLC9A6	solute carrier family 9 member A6	NHE6,KIAA0267	GO:0099072	regulation of postsynaptic membrane neurotransmitter receptor levels (GO:0099072)	BP	4101
ENSG00000187672	HGNC:31922	ERC2	ELKS/RAB6-interacting/CAST family member 2	CAST,CAST1,KIAA0378,SPBC110,SPC110,ELKSL	GO:0031630	regulation of synaptic vesicle fusion to presynaptic active zone membrane (GO:0031630)	BP	4121
ENSG00000148943	HGNC:17789	LIN7C	lin-7 homolog C, crumbs cell polarity complex component	MALS-3,LIN-7C,LIN-7-C,VELI3,FLJ11215	GO:0045202	synapse (GO:0045202)	CC	4200
ENSG00000182220	HGNC:18305	ATP6AP2	ATPase H+ transporting accessory protein 2	M8-9,APT6M8-9,ATP6M8-9,PRR,RENR,ATP6IP2	GO:0097401	synaptic vesicle proton loading (GO:0097401)	BP	4448
ENSG00000136888	HGNC:864	ATP6V1G1	ATPase H+ transporting V1 subunit G1	ATP6GL,VMA10,ATP6G,DKFZP547P234,ATP6J,ATP6G1	GO:0097401	synaptic vesicle proton loading (GO:0097401)	BP	4450
ENSG00000136888	HGNC:864	ATP6V1G1	ATPase H+ transporting V1 subunit G1	ATP6GL,VMA10,ATP6G,DKFZP547P234,ATP6J,ATP6G1	GO:0097401	synaptic vesicle proton loading (GO:0097401)	BP	4451
ENSG00000182220	HGNC:18305	ATP6AP2	ATPase H+ transporting accessory protein 2	M8-9,APT6M8-9,ATP6M8-9,PRR,RENR,ATP6IP2	GO:0030285	integral component of synaptic vesicle membrane (GO:0030285)	CC	4499
ENSG00000136888	HGNC:864	ATP6V1G1	ATPase H+ transporting V1 subunit G1	ATP6GL,VMA10,ATP6G,DKFZP547P234,ATP6J,ATP6G1	GO:0098850	extrinsic component of synaptic vesicle membrane (GO:0098850)	CC	4501
ENSG00000185883	HGNC:855	ATP6V0C	ATPase H+ transporting V0 subunit c	VATL,VMA3,ATPL,ATP6C,ATP6L	GO:0030285	integral component of synaptic vesicle membrane (GO:0030285)	CC	4502

## Sheet: MID CELF4-RIP_genelist
Supplementary data 8. "MID CELF4-RIP"_genelist_map_to_syngo_genes
your genelist input	gene hgnc_id	gene symbol	gene name	gene synonyms
ENSG00000136754	HGNC:11320	ABI1	abl interactor 1	E3B1,ABI-1,SSH3BP1
ENSG00000137845	HGNC:188	ADAM10	ADAM metallopeptidase domain 10	KUZ,MADM,HST18717,CD156C
ENSG00000043591	HGNC:285	ADRB1	adrenoceptor beta 1	ADRB1R
ENSG00000179841	HGNC:375	AKAP5	A-kinase anchoring protein 5	AKAP75,AKAP79
ENSG00000118507	HGNC:377	AKAP7	A-kinase anchoring protein 7	AKAP18,AKAP15
ENSG00000185046	HGNC:24600	ANKS1B	ankyrin repeat and sterile alpha motif domain containing 1B	EB-1,AIDA-1,CAJALIN-2,ANKS2
ENSG00000107282	HGNC:578	APBA1	amyloid beta precursor protein binding family A member 1	D9S411E,X11,MINT1
ENSG00000142192	HGNC:620	APP	amyloid beta precursor protein	ALPHA-SAPP,AD1
ENSG00000102606	HGNC:15607	ARHGEF7	Rho guanine nucleotide exchange factor 7	KIAA0142,PIXB,DKFZP761K1021,NBLA10314,DKFZP686C12170,BETA-PIX,COOL1,P85SPR,P85,P85COOL1,P50BP,PAK3,P50
ENSG00000134108	HGNC:25564	ARL8B	ADP ribosylation factor like GTPase 8B	FLJ10702,GIE1,ARL10C
ENSG00000138138	HGNC:25903	ATAD1	ATPase family AAA domain containing 1	FLJ14600,MSP1
ENSG00000070961	HGNC:814	ATP2B1	ATPase plasma membrane Ca2+ transporting 1	PMCA1
ENSG00000182220	HGNC:18305	ATP6AP2	ATPase H+ transporting accessory protein 2	M8-9,APT6M8-9,ATP6M8-9,PRR,RENR,ATP6IP2
ENSG00000185883	HGNC:855	ATP6V0C	ATPase H+ transporting V0 subunit c	VATL,VMA3,ATPL,ATP6C,ATP6L
ENSG00000114573	HGNC:851	ATP6V1A	ATPase H+ transporting V1 subunit A	VMA1,VA68,VPP2,ATP6A1,ATP6V1A1
ENSG00000155097	HGNC:856	ATP6V1C1	ATPase H+ transporting V1 subunit C1	VATC,VMA5,ATP6D,ATP6C
ENSG00000136888	HGNC:864	ATP6V1G1	ATPase H+ transporting V1 subunit G1	ATP6GL,VMA10,ATP6G,DKFZP547P234,ATP6J,ATP6G1
ENSG00000124406	HGNC:13531	ATP8A1	ATPase phospholipid transporting 8A1	ATPIA
ENSG00000104164	HGNC:8549	BLOC1S6	biogenesis of lysosomal organelles complex 1 subunit 6	HPS9,PA,PLDN
ENSG00000153956	HGNC:1399	CACNA2D1	calcium voltage-gated channel auxiliary subunit alpha2delta 1	LNCRNA-N3,CACNL2A,CACNA2,MHS3,LINC01112
ENSG00000165995	HGNC:1402	CACNB2	calcium voltage-gated channel auxiliary subunit beta 2	MYSB,CACNLB2
ENSG00000182389	HGNC:1404	CACNB4	calcium voltage-gated channel auxiliary subunit beta 4	EJM4
ENSG00000182985	HGNC:5951	CADM1	cell adhesion molecule 1	NECL2,ST17,BL2,SYNCAM,IGSF4A,NECL-2,SYNCAM1,RA175,TSLC1,IGSF4
ENSG00000104327	HGNC:1434	CALB1	calbindin 1	CALB
ENSG00000187094	HGNC:1569	CCK	cholecystokinin
ENSG00000070831	HGNC:1736	CDC42	cell division cycle 42	G25K,CDC42HS
ENSG00000140945	HGNC:1753	CDH13	cadherin 13	CDHH
ENSG00000176749	HGNC:1775	CDK5R1	cyclin dependent kinase 5 regulatory subunit 1	P35NCK5A,NCK5A,P35
ENSG00000008086	HGNC:11411	CDKL5	cyclin dependent kinase like 5	EIEE2,CFAP247,STK9
ENSG00000083937	HGNC:24537	CHMP2B	charged multivesicular body protein 2B	DKFZP564O123,CHMP2.5,VPS2B
ENSG00000133019	HGNC:1952	CHRM3	cholinergic receptor muscarinic 3
ENSG00000149970	HGNC:19701	CNKSR2	connector enhancer of kinase suppressor of Ras 2	KIAA0902,CNK2,KSR2
ENSG00000118432	HGNC:2159	CNR1	cannabinoid receptor 1	CB1K5,CB-R,CB1,CANN6,CB1A,CNR
ENSG00000018236	HGNC:2171	CNTN1	contactin 1	F3,GP135
ENSG00000137449	HGNC:21745	CPEB2	cytoplasmic polyadenylation element binding protein 2
ENSG00000107864	HGNC:21746	CPEB3	cytoplasmic polyadenylation element binding protein 3	KIAA0940
ENSG00000113742	HGNC:21747	CPEB4	cytoplasmic polyadenylation element binding protein 4	KIAA1673
ENSG00000169862	HGNC:2516	CTNND2	catenin delta 2	NPRAP,GT24
ENSG00000165617	HGNC:17748	DACT1	dishevelled binding antagonist of beta catenin 1	DAPPER1,THYEX3,HDPR1,DAPPER,FRODO
ENSG00000153933	HGNC:2852	DGKE	diacylglycerol kinase epsilon	DAGK6,DGK
ENSG00000100697	HGNC:17098	DICER1	dicer 1, ribonuclease III	DICER,KIAA0928,K12H4.8-LIKE,HERNA,MNG1
ENSG00000104093	HGNC:2938	DMXL2	Dmx like 2	RC3,KIAA0856,DFNA71
ENSG00000116675	HGNC:15469	DNAJC6	DnaJ heat shock protein family (Hsp40) member C6	KIAA0473,PARK19
ENSG00000197959	HGNC:29125	DNM3	dynamin 3	KIAA0820
ENSG00000113657	HGNC:3015	DPYSL3	dihydropyrimidinase like 3	DRP-3,ULIP,CRMP4
ENSG00000102189	HGNC:3185	EEA1	early endosome antigen 1	ZFYVE2
ENSG00000173674	HGNC:3250	EIF1AX	eukaryotic translation initiation factor 1A X-linked	EIF-1A,EIF-4C,EIF4C,EIF1A
ENSG00000151247	HGNC:3287	EIF4E	eukaryotic translation initiation factor 4E	EIF4E1,EIF4EL1,EIF4F
ENSG00000148730	HGNC:3289	EIF4EBP2	eukaryotic translation initiation factor 4E binding protein 2
ENSG00000110321	HGNC:3297	EIF4G2	eukaryotic translation initiation factor 4 gamma 2	DAP5,NAT1,P97
ENSG00000107105	HGNC:3313	ELAVL2	ELAV like RNA binding protein 2	HUB,HEL-N1
ENSG00000162374	HGNC:3315	ELAVL4	ELAV like RNA binding protein 4	PNEM,HUD
ENSG00000085832	HGNC:3419	EPS15	epidermal growth factor receptor pathway substrate 15	AF-1P,MLLT5
ENSG00000178568	HGNC:3432	ERBB4	erb-b2 receptor tyrosine kinase 4	ALS19,HER4
ENSG00000187672	HGNC:31922	ERC2	ELKS/RAB6-interacting/CAST family member 2	CAST,CAST1,KIAA0378,SPBC110,SPC110,ELKSL
ENSG00000174013	HGNC:29148	FBXO45	F-box protein 45	FBX45
ENSG00000260230	HGNC:1362	FRRS1L	ferric chelate reductase 1 like	CG-6,C9ORF4
ENSG00000162613	HGNC:4004	FUBP1	far upstream element binding protein 1	FBP,FUBP
ENSG00000022355	HGNC:4075	GABRA1	gamma-aminobutyric acid type A receptor subunit alpha1	EJM5
ENSG00000011677	HGNC:4077	GABRA3	gamma-aminobutyric acid type A receptor subunit alpha3
ENSG00000113327	HGNC:4087	GABRG2	gamma-aminobutyric acid type A receptor subunit gamma2
ENSG00000128683	HGNC:4092	GAD1	glutamate decarboxylase 1	GAD
ENSG00000136750	HGNC:4093	GAD2	glutamate decarboxylase 2	GAD65
ENSG00000150625	HGNC:4460	GPM6A	glycoprotein M6A	GPM6
ENSG00000120251	HGNC:4572	GRIA2	glutamate ionotropic receptor AMPA type subunit 2	GLUA2,GLURB,GLUR2
ENSG00000198785	HGNC:16767	GRIN3A	glutamate ionotropic receptor NMDA type subunit 3A	GLUN3A
ENSG00000100077	HGNC:290	GRK3	G protein-coupled receptor kinase 3	BARK2,ADRBK2
ENSG00000152822	HGNC:4593	GRM1	glutamate metabotropic receptor 1	GPRC1A,MGLU1,MGLUR1,PPP1R85
ENSG00000198822	HGNC:4595	GRM3	glutamate metabotropic receptor 3	GPRC1C,MGLU3,MGLUR3
ENSG00000082701	HGNC:4617	GSK3B	glycogen synthase kinase 3 beta
ENSG00000164116	HGNC:4685	GUCY1A1	guanylate cyclase 1 soluble subunit alpha 1	GC-SA3,GUC1A3,GUCY1A3
ENSG00000061918	HGNC:4687	GUCY1B1	guanylate cyclase 1 soluble subunit beta 1	GC-SB3,GC-S-BETA-1,GUC1B3,GUCY1B3
ENSG00000169045	HGNC:5041	HNRNPH1	heterogeneous nuclear ribonucleoprotein H1	HNRNPH,HNRPH1
ENSG00000126945	HGNC:5042	HNRNPH2	heterogeneous nuclear ribonucleoprotein H2	HNRNPH',FTP3,HNRPH',HNRPH2
ENSG00000143889	HGNC:25127	HNRNPLL	heterogeneous nuclear ribonucleoprotein L like	HNRPLL
ENSG00000080824	HGNC:5253	HSP90AA1	heat shock protein 90 alpha family class A member 1	HSP89,HSP90,FLJ31884,HSP90N,HSPC1,HSPCA
ENSG00000189108	HGNC:5997	IL1RAPL2	interleukin 1 receptor accessory protein like 2	IL-1R9,TIGIRR-1,IL1RAPL-2,IL1R9
ENSG00000205726	HGNC:6183	ITSN1	intersectin 1	SH3P17,MGC134948,MGC134949,SH3D1A,ITSN
ENSG00000166006	HGNC:6234	KCNC2	potassium voltage-gated channel subfamily C member 2	KV3.2
ENSG00000184408	HGNC:6238	KCND2	potassium voltage-gated channel subfamily D member 2	KV4.2,RK5,KIAA1044
ENSG00000162989	HGNC:6264	KCNJ3	potassium inwardly rectifying channel subfamily J member 3	KIR3.1,GIRK1,KGA
ENSG00000138688	HGNC:26953	KIAA1109	KIAA1109	FLJ21404,FSA,KIAA1371,TWEEK
ENSG00000148943	HGNC:17789	LIN7C	lin-7 homolog C, crumbs cell polarity complex component	MALS-3,LIN-7C,LIN-7-C,VELI3,FLJ11215
ENSG00000151276	HGNC:946	MAGI1	membrane associated guanylate kinase, WW and PDZ domain containing 1	BAP1,MAGI-1,TNRC19,AIP3,WWP3,BAIAP1
ENSG00000147676	HGNC:13634	MAL2	mal, T cell differentiation protein 2
ENSG00000078018	HGNC:6839	MAP2	microtubule associated protein 2	MAP2A,MAP2B,MAP2C
ENSG00000169032	HGNC:6840	MAP2K1	mitogen-activated protein kinase kinase 1	MEK1,MAPKK1,PRKMK1
ENSG00000100030	HGNC:6871	MAPK1	mitogen-activated protein kinase 1	ERK,ERK2,P41MAPK,MAPK2,PRKM2,PRKM1
ENSG00000107643	HGNC:6881	MAPK8	mitogen-activated protein kinase 8	JNK,JNK1,SAPK1,PRKM8
ENSG00000050748	HGNC:6886	MAPK9	mitogen-activated protein kinase 9	JNK2,P54A,SAPK,PRKM9
ENSG00000197535	HGNC:7602	MYO5A	myosin VA	MYO5,GS1,MYR12,MYH12
ENSG00000125814	HGNC:15751	NAPB	NSF attachment protein beta	SNAP-BETA,SNAPB
ENSG00000172915	HGNC:7648	NBEA	neurobeachin	KIAA1544,BCL8B,FLJ10197,LYST2
ENSG00000061676	HGNC:7666	NCKAP1	NCK associated protein 1	NAP1,HEM2,NAP125
ENSG00000089818	HGNC:24539	NECAP1	NECAP endocytosis associated 1	DKFZP566B183
ENSG00000196712	HGNC:7765	NF1	neurofibromin 1
ENSG00000156642	HGNC:17867	NPTN	neuroplastin	SDR1,GP55,GP65,NP65,NP55,SDFR1
ENSG00000164128	HGNC:7956	NPY1R	neuropeptide Y receptor Y1	NPYR
ENSG00000151623	HGNC:7979	NR3C2	nuclear receptor subfamily 3 group C member 2	MR,MLR
ENSG00000091129	HGNC:7994	NRCAM	neuronal cell adhesion molecule	KIAA0343,BRAVO
ENSG00000021645	HGNC:8010	NRXN3	neurexin 3	KIAA0743,C14ORF60
ENSG00000073969	HGNC:8016	NSF	N-ethylmaleimide sensitive factor, vesicle fusing ATPase	SKD2,SEC18
ENSG00000083635	HGNC:8057	NUFIP1	nuclear FMR1 interacting protein 1	NUFIP,RSA1
ENSG00000130558	HGNC:17187	OLFM1	olfactomedin 1	NOE1,OLFA,AMY,NOELIN
ENSG00000079482	HGNC:8148	OPHN1	oligophrenin 1	OPN1,ARHGAP41,MRX60
ENSG00000007168	HGNC:8574	PAFAH1B1	platelet activating factor acetylhydrolase 1b regulatory subunit 1	LIS1,PAFAH,NUDF,MDCR,MDS
ENSG00000101349	HGNC:15916	PAK5	p21 (RAC1) activated kinase 5	KIAA1264,PAK7
ENSG00000186472	HGNC:13406	PCLO	piccolo presynaptic cytomatrix protein	KIAA0559,DKFZP779G1236,ACZ
ENSG00000070087	HGNC:8882	PFN2	profilin 2
ENSG00000182621	HGNC:15917	PLCB1	phospholipase C beta 1	KIAA0581,PLC-I,PLC154
ENSG00000182836	HGNC:31822	PLCXD3	phosphatidylinositol specific phospholipase C X domain containing 3
ENSG00000117600	HGNC:23496	PLPPR4	phospholipid phosphatase related 4	PRG-1,LPPR4,KIAA0455,PHP1
ENSG00000102024	HGNC:9091	PLS3	plastin 3	T-PLASTIN
ENSG00000111110	HGNC:18583	PPM1H	protein phosphatase, Mg2+/Mn2+ dependent 1H	KIAA1157,FLJ13253,NERPP-2C,ARHCL1
ENSG00000158528	HGNC:14946	PPP1R9A	protein phosphatase 1 regulatory subunit 9A	NEURABIN-I,KIAA1222,FLJ20068
ENSG00000113575	HGNC:9299	PPP2CA	protein phosphatase 2 catalytic subunit alpha	PP2CALPHA,PP2AC
ENSG00000138814	HGNC:9314	PPP3CA	protein phosphatase 3 catalytic subunit alpha	CNA1,PPP2B,CALN,CALNA
ENSG00000107758	HGNC:9315	PPP3CB	protein phosphatase 3 catalytic subunit beta	CALNA2,CNA2,PP2BBETA,CALNB
ENSG00000221823	HGNC:9317	PPP3R1	protein phosphatase 3 regulatory subunit B, alpha	CALNB1,CNB,CNB1
ENSG00000108946	HGNC:9388	PRKAR1A	protein kinase cAMP-dependent type I regulatory subunit alpha	CNC1,PRKAR1,TSE1
ENSG00000005249	HGNC:9392	PRKAR2B	protein kinase cAMP-dependent type II regulatory subunit beta	PRKAR2
ENSG00000171132	HGNC:9401	PRKCE	protein kinase C epsilon
ENSG00000171862	HGNC:9588	PTEN	phosphatase and tensin homolog	MMAC1,TEP1,PTEN1,BZS,MHAM
ENSG00000134644	HGNC:14957	PUM1	pumilio RNA binding family member 1	PUMH1,KIAA0099
ENSG00000055917	HGNC:14958	PUM2	pumilio RNA binding family member 2	PUMH2,KIAA0235
ENSG00000185129	HGNC:9701	PURA	purine rich element binding protein A	PURALPHA,PUR1,PUR-ALPHA
ENSG00000172733	HGNC:17930	PURG	purine rich element binding protein G	PURG-A,PURG-B
ENSG00000084733	HGNC:9759	RAB10	RAB10, member RAS oncogene family
ENSG00000103769	HGNC:9760	RAB11A	RAB11A, member RAS oncogene family	YL8
ENSG00000099246	HGNC:14244	RAB18	RAB18, member RAS oncogene family
ENSG00000138069	HGNC:9758	RAB1A	RAB1A, member RAS oncogene family	YPT1,RAB1
ENSG00000080371	HGNC:18263	RAB21	RAB21, member RAS oncogene family	KIAA0118
ENSG00000104388	HGNC:9763	RAB2A	RAB2A, member RAS oncogene family	RAB2
ENSG00000152932	HGNC:30269	RAB3C	RAB3C, member RAS oncogene family
ENSG00000166128	HGNC:30273	RAB8B	RAB8B, member RAS oncogene family
ENSG00000136238	HGNC:9801	RAC1	Rac family small GTPase 1	TC-25,P21-RAC1,RAC-1
ENSG00000137040	HGNC:9851	RANBP6	RAN binding protein 6
ENSG00000127314	HGNC:9857	RAP1B	RAP1B, member of RAS oncogene family	K-REV,RAL1B,DKFZP586H0723
ENSG00000079841	HGNC:17282	RIMS1	regulating synaptic membrane exocytosis 1	RIM,KIAA0340,RIM1,RAB3IP2,CORD7
ENSG00000174748	HGNC:10306	RPL15	ribosomal protein L15	RPL10,RPLY10,RPYL10,EC45,L15
ENSG00000100784	HGNC:10434	RPS6KA5	ribosomal protein S6 kinase A5	MSK1,RLPK
ENSG00000072133	HGNC:10435	RPS6KA6	ribosomal protein S6 kinase A6	RSK4
ENSG00000115310	HGNC:14085	RTN4	reticulon 4	NSP-CL,KIAA0886,NOGO,ASY
ENSG00000085365	HGNC:10563	SCAMP1	secretory carrier membrane protein 1	SCAMP37
ENSG00000136531	HGNC:10588	SCN2A	sodium voltage-gated channel alpha subunit 2	NAV1.2,HBSCII,HBSCI,SCN2A1,SCN2A2
ENSG00000137575	HGNC:10662	SDCBP	syndecan binding protein	SYCL,MDA-9
ENSG00000107295	HGNC:10831	SH3GL2	SH3 domain containing GRB2 like 2, endophilin A1	SH3P4,SH3D2A,CNSA2,EEN-B1
ENSG00000188803	HGNC:34491	SHISA6	shisa family member 6	FLJ45455
ENSG00000237515	HGNC:37231	SHISA9	shisa family member 9
ENSG00000113558	HGNC:10899	SKP1	S-phase kinase associated protein 1	EMC19,OCP2,TCEB1L,MGC34403,OCP-II,P19A,SKP1A
ENSG00000110436	HGNC:10940	SLC1A2	solute carrier family 1 member 2	GLT-1,EAAT2
ENSG00000197106	HGNC:31399	SLC6A17	solute carrier family 6 member 17
ENSG00000198689	HGNC:11079	SLC9A6	solute carrier family 9 member A6	NHE6,KIAA0267
ENSG00000179542	HGNC:23502	SLITRK4	SLIT and NTRK like family member 4	DKFZP547M2010
ENSG00000132639	HGNC:11132	SNAP25	synaptosome associated protein 25	SNAP-25,RIC-4,RIC4,SEC9,BA416N4.2,DJ1068F16.2,SNAP
ENSG00000065609	HGNC:14986	SNAP91	synaptosome associated protein 91	KIAA0656,AP180,CALM
ENSG00000145335	HGNC:11138	SNCA	synuclein alpha	NACP,PD1,PARK1,PARK4
ENSG00000114520	HGNC:11175	SNX4	sorting nexin 4	ATG24B
ENSG00000040341	HGNC:11371	STAU2	staufen double-stranded RNA binding protein 2	39K2
ENSG00000117758	HGNC:11430	STX12	syntaxin 12	STX13,STX14
ENSG00000111450	HGNC:3403	STX2	syntaxin 2	EPM,STX2B,STX2C,STX2A,EPIM
ENSG00000166900	HGNC:11438	STX3	syntaxin 3	STX3A
ENSG00000079950	HGNC:11442	STX7	syntaxin 7
ENSG00000136854	HGNC:11444	STXBP1	syntaxin binding protein 1	HUNC18,MUNC18-1,UNC18,RBSEC1,NSEC1
ENSG00000157152	HGNC:11495	SYN2	synapsin II	SYNII,SYNIIA,SYNIIB
ENSG00000159082	HGNC:11503	SYNJ1	synaptojanin 1	INPP5G,PARK20
ENSG00000163630	HGNC:16507	SYNPR	synaptoporin	MGC26651,SPO
ENSG00000008282	HGNC:11507	SYPL1	synaptophysin like 1	SYPL
ENSG00000067715	HGNC:11509	SYT1	synaptotagmin 1	P65,SYT,SVP65
ENSG00000132872	HGNC:11512	SYT4	synaptotagmin 4	KIAA1342,HST1192
ENSG00000134207	HGNC:18638	SYT6	synaptotagmin 6
ENSG00000132604	HGNC:11729	TERF2	telomeric repeat binding factor 2	TRF2,TRBF2
ENSG00000076554	HGNC:12005	TPD52	tumor protein D52	D52,HD52,N8L
ENSG00000156298	HGNC:11854	TSPAN7	tetraspanin 7	DXS1692E,TALLA-1,A15,CD231,MXS1,TM4SF2,MRX58
ENSG00000137766	HGNC:23149	UNC13C	unc-13 homolog C	MUNC13-3,DKFZP547H074
ENSG00000117533	HGNC:12645	VAMP4	vesicle associated membrane protein 4
ENSG00000101558	HGNC:12648	VAPA	VAMP associated protein A	HVAP-33,VAP-A
ENSG00000038427	HGNC:2464	VCAN	versican	PG-M,CSPG2
ENSG00000134086	HGNC:12687	VHL	von Hippel-Lindau tumor suppressor	VHL1
ENSG00000112290	HGNC:12732	WASF1	WASP family member 1	WAVE1,SCAR1,KIAA0269,WAVE
ENSG00000091157	HGNC:13490	WDR7	WD repeat domain 7	KIAA0541,TRAG
ENSG00000170027	HGNC:12852	YWHAG	tyrosine 3-monooxygenase/tryptophan 5-monooxygenase activation protein gamma	PPP1R170,14-3-3GAMMA,14-3-3Y
ENSG00000134308	HGNC:12854	YWHAQ	tyrosine 3-monooxygenase/tryptophan 5-monooxygenase activation protein theta	HS1,14-3-3
ENSG00000000003
ENSG00000001561
ENSG00000003096
ENSG00000003137
ENSG00000004766
ENSG00000005108
ENSG00000005175
ENSG00000005700
ENSG00000006128
ENSG00000009413
ENSG00000009844
ENSG00000010404
ENSG00000010818
ENSG00000011201
ENSG00000011454
ENSG00000012174
ENSG00000012660
ENSG00000013293
ENSG00000013619
ENSG00000015153
ENSG00000015171
ENSG00000015479
ENSG00000021574
ENSG00000025039
ENSG00000029363
ENSG00000031003
ENSG00000033800
ENSG00000033867
ENSG00000035687
ENSG00000036549
ENSG00000037749
ENSG00000038274
ENSG00000039600
ENSG00000046653
ENSG00000047056
ENSG00000047597
ENSG00000047634
ENSG00000047932
ENSG00000048540
ENSG00000048740
ENSG00000049246
ENSG00000050030
ENSG00000050426
ENSG00000051382
ENSG00000052795
ENSG00000054267
ENSG00000054983
ENSG00000055609
ENSG00000056097
ENSG00000056586
ENSG00000057757
ENSG00000058272
ENSG00000058335
ENSG00000058804
ENSG00000059758
ENSG00000059769
ENSG00000060982
ENSG00000063587
ENSG00000065135
ENSG00000065413
ENSG00000065559
ENSG00000065923
ENSG00000066382
ENSG00000066557
ENSG00000066583
ENSG00000066697
ENSG00000067955
ENSG00000068305
ENSG00000068366
ENSG00000068615
ENSG00000068796
ENSG00000069275
ENSG00000069535
ENSG00000069956
ENSG00000070882
ENSG00000071073
ENSG00000071575
ENSG00000072401
ENSG00000072657
ENSG00000072803
ENSG00000073803
ENSG00000073910
ENSG00000074527
ENSG00000074706
ENSG00000075223
ENSG00000075303
ENSG00000077147
ENSG00000077254
ENSG00000077279
ENSG00000077458
ENSG00000078140
ENSG00000078177
ENSG00000078328
ENSG00000079689
ENSG00000080503
ENSG00000081019
ENSG00000082213
ENSG00000082258
ENSG00000082269
ENSG00000082497
ENSG00000083168
ENSG00000083290
ENSG00000083312
ENSG00000083642
ENSG00000083750
ENSG00000083799
ENSG00000083844
ENSG00000084093
ENSG00000084444
ENSG00000085224
ENSG00000085415
ENSG00000085433
ENSG00000085449
ENSG00000085788
ENSG00000086061
ENSG00000086065
ENSG00000086189
ENSG00000086300
ENSG00000086475
ENSG00000086619
ENSG00000086666
ENSG00000087095
ENSG00000087299
ENSG00000088179
ENSG00000089775
ENSG00000089902
ENSG00000089916
ENSG00000091009
ENSG00000091039
ENSG00000091622
ENSG00000091844
ENSG00000091972
ENSG00000092140
ENSG00000092978
ENSG00000095596
ENSG00000096092
ENSG00000100320
ENSG00000100433
ENSG00000100522
ENSG00000100592
ENSG00000100614
ENSG00000100744
ENSG00000100811
ENSG00000100916
ENSG00000101367
ENSG00000101577
ENSG00000101596
ENSG00000101654
ENSG00000101745
ENSG00000101746
ENSG00000101752
ENSG00000101843
ENSG00000101856
ENSG00000101966
ENSG00000101977
ENSG00000102038
ENSG00000102053
ENSG00000102098
ENSG00000102290
ENSG00000102409
ENSG00000102466
ENSG00000102471
ENSG00000102531
ENSG00000102781
ENSG00000102931
ENSG00000103150
ENSG00000103160
ENSG00000103540
ENSG00000104154
ENSG00000104313
ENSG00000104320
ENSG00000104331
ENSG00000104343
ENSG00000104381
ENSG00000104427
ENSG00000104442
ENSG00000104490
ENSG00000104613
ENSG00000104660
ENSG00000104723
ENSG00000104765
ENSG00000105750
ENSG00000105778
ENSG00000105784
ENSG00000105829
ENSG00000105866
ENSG00000105879
ENSG00000105887
ENSG00000105968
ENSG00000105993
ENSG00000106052
ENSG00000106069
ENSG00000106086
ENSG00000106415
ENSG00000106459
ENSG00000106460
ENSG00000106477
ENSG00000106536
ENSG00000106537
ENSG00000106617
ENSG00000106701
ENSG00000106723
ENSG00000106772
ENSG00000106799
ENSG00000106829
ENSG00000107164
ENSG00000107242
ENSG00000107372
ENSG00000107518
ENSG00000107560
ENSG00000107611
ENSG00000107669
ENSG00000107854
ENSG00000107890
ENSG00000108001
ENSG00000108018
ENSG00000108061
ENSG00000108064
ENSG00000108091
ENSG00000108395
ENSG00000108854
ENSG00000108960
ENSG00000109133
ENSG00000109163
ENSG00000109270
ENSG00000109445
ENSG00000109466
ENSG00000109472
ENSG00000109654
ENSG00000109689
ENSG00000109787
ENSG00000109790
ENSG00000110172
ENSG00000110315
ENSG00000110330
ENSG00000110422
ENSG00000110429
ENSG00000110675
ENSG00000111269
ENSG00000111276
ENSG00000111554
ENSG00000111605
ENSG00000111666
ENSG00000111711
ENSG00000111726
ENSG00000111727
ENSG00000111816
ENSG00000111850
ENSG00000111880
ENSG00000111897
ENSG00000111912
ENSG00000111913
ENSG00000112149
ENSG00000112182
ENSG00000112200
ENSG00000112218
ENSG00000112232
ENSG00000112245
ENSG00000112294
ENSG00000112320
ENSG00000112406
ENSG00000112697
ENSG00000112739
ENSG00000112893
ENSG00000112972
ENSG00000113161
ENSG00000113231
ENSG00000113300
ENSG00000113387
ENSG00000113389
ENSG00000113441
ENSG00000113532
ENSG00000113595
ENSG00000113638
ENSG00000113805
ENSG00000113966
ENSG00000114098
ENSG00000114120
ENSG00000114127
ENSG00000114331
ENSG00000114450
ENSG00000115145
ENSG00000115159
ENSG00000115252
ENSG00000115271
ENSG00000115295
ENSG00000115419
ENSG00000115421
ENSG00000115520
ENSG00000115540
ENSG00000115756
ENSG00000115762
ENSG00000115839
ENSG00000115966
ENSG00000116095
ENSG00000116141
ENSG00000116191
ENSG00000116406
ENSG00000116497
ENSG00000116539
ENSG00000116750
ENSG00000116918
ENSG00000117069
ENSG00000117505
ENSG00000117569
ENSG00000117602
ENSG00000117625
ENSG00000117707
ENSG00000117906
ENSG00000118200
ENSG00000118260
ENSG00000118276
ENSG00000118418
ENSG00000118496
ENSG00000118518
ENSG00000118579
ENSG00000118922
ENSG00000119048
ENSG00000119125
ENSG00000119314
ENSG00000119414
ENSG00000119508
ENSG00000119669
ENSG00000119787
ENSG00000119801
ENSG00000119965
ENSG00000120137
ENSG00000120327
ENSG00000120616
ENSG00000120694
ENSG00000120696
ENSG00000120729
ENSG00000120805
ENSG00000120837
ENSG00000120948
ENSG00000121058
ENSG00000121274
ENSG00000121390
ENSG00000121440
ENSG00000121481
ENSG00000121749
ENSG00000121864
ENSG00000121931
ENSG00000121966
ENSG00000121989
ENSG00000122042
ENSG00000122068
ENSG00000122335
ENSG00000122417
ENSG00000122420
ENSG00000122565
ENSG00000122591
ENSG00000122824
ENSG00000123091
ENSG00000123178
ENSG00000123505
ENSG00000123545
ENSG00000123562
ENSG00000123575
ENSG00000123612
ENSG00000123636
ENSG00000123643
ENSG00000123836
ENSG00000123901
ENSG00000123983
ENSG00000124209
ENSG00000124772
ENSG00000124789
ENSG00000124795
ENSG00000124802
ENSG00000125351
ENSG00000125629
ENSG00000125772
ENSG00000125827
ENSG00000125944
ENSG00000125945
ENSG00000125952
ENSG00000126214
ENSG00000126261
ENSG00000126705
ENSG00000126821
ENSG00000126858
ENSG00000126950
ENSG00000127152
ENSG00000127328
ENSG00000127483
ENSG00000127526
ENSG00000127947
ENSG00000127955
ENSG00000127995
ENSG00000128000
ENSG00000128059
ENSG00000128512
ENSG00000128573
ENSG00000128590
ENSG00000128607
ENSG00000128872
ENSG00000128989
ENSG00000129128
ENSG00000129292
ENSG00000129315
ENSG00000129422
ENSG00000129595
ENSG00000129625
ENSG00000129636
ENSG00000129682
ENSG00000130150
ENSG00000130224
ENSG00000130338
ENSG00000130396
ENSG00000130962
ENSG00000131013
ENSG00000131023
ENSG00000131437
ENSG00000131507
ENSG00000131931
ENSG00000131966
ENSG00000132294
ENSG00000132406
ENSG00000132475
ENSG00000132964
ENSG00000132975
ENSG00000133083
ENSG00000133134
ENSG00000133401
ENSG00000133433
ENSG00000133606
ENSG00000133627
ENSG00000133657
ENSG00000133703
ENSG00000133731
ENSG00000133818
ENSG00000133872
ENSG00000134121
ENSG00000134313
ENSG00000134375
ENSG00000134698
ENSG00000134709
ENSG00000134758
ENSG00000134909
ENSG00000134982
ENSG00000134986
ENSG00000134987
ENSG00000135002
ENSG00000135018
ENSG00000135070
ENSG00000135241
ENSG00000135250
ENSG00000135341
ENSG00000135549
ENSG00000135750
ENSG00000135870
ENSG00000135945
ENSG00000135974
ENSG00000135999
ENSG00000136141
ENSG00000136143
ENSG00000136144
ENSG00000136146
ENSG00000136152
ENSG00000136153
ENSG00000136156
ENSG00000136159
ENSG00000136535
ENSG00000136560
ENSG00000136603
ENSG00000136738
ENSG00000136828
ENSG00000136940
ENSG00000137075
ENSG00000137269
ENSG00000137414
ENSG00000137494
ENSG00000137502
ENSG00000137714
ENSG00000137770
ENSG00000137776
ENSG00000137871
ENSG00000137942
ENSG00000137955
ENSG00000138018
ENSG00000138032
ENSG00000138078
ENSG00000138311
ENSG00000138380
ENSG00000138386
ENSG00000138398
ENSG00000138439
ENSG00000138593
ENSG00000138660
ENSG00000138757
ENSG00000138764
ENSG00000138769
ENSG00000139116
ENSG00000139117
ENSG00000139132
ENSG00000139160
ENSG00000139163
ENSG00000139211
ENSG00000139372
ENSG00000139496
ENSG00000139505
ENSG00000139517
ENSG00000139697
ENSG00000139726
ENSG00000139826
ENSG00000139842
ENSG00000139910
ENSG00000139970
ENSG00000139973
ENSG00000140299
ENSG00000140396
ENSG00000140836
ENSG00000140941
ENSG00000140992
ENSG00000141404
ENSG00000141424
ENSG00000141431
ENSG00000141542
ENSG00000141622
ENSG00000142188
ENSG00000142875
ENSG00000142892
ENSG00000143033
ENSG00000143067
ENSG00000143153
ENSG00000143155
ENSG00000143324
ENSG00000143363
ENSG00000143458
ENSG00000143469
ENSG00000143494
ENSG00000143498
ENSG00000143674
ENSG00000143742
ENSG00000143751
ENSG00000143815
ENSG00000143816
ENSG00000143933
ENSG00000144227
ENSG00000144228
ENSG00000144233
ENSG00000144290
ENSG00000144331
ENSG00000144355
ENSG00000144357
ENSG00000144369
ENSG00000144406
ENSG00000144445
ENSG00000144476
ENSG00000144597
ENSG00000144619
ENSG00000144815
ENSG00000144959
ENSG00000145016
ENSG00000145242
ENSG00000145284
ENSG00000145349
ENSG00000145354
ENSG00000145365
ENSG00000145439
ENSG00000145545
ENSG00000145675
ENSG00000145708
ENSG00000145715
ENSG00000145725
ENSG00000145743
ENSG00000146083
ENSG00000146281
ENSG00000146409
ENSG00000146457
ENSG00000146469
ENSG00000146476
ENSG00000146729
ENSG00000146757
ENSG00000146950
ENSG00000147003
ENSG00000147117
ENSG00000147231
ENSG00000147364
ENSG00000147488
ENSG00000147642
ENSG00000147650
ENSG00000147862
ENSG00000147894
ENSG00000147996
ENSG00000148123
ENSG00000148154
ENSG00000148158
ENSG00000148429
ENSG00000148541
ENSG00000148737
ENSG00000149177
ENSG00000149212
ENSG00000149289
ENSG00000149313
ENSG00000149346
ENSG00000149488
ENSG00000149657
ENSG00000150051
ENSG00000150054
ENSG00000150627
ENSG00000151090
ENSG00000151135
ENSG00000151151
ENSG00000151229
ENSG00000151322
ENSG00000151553
ENSG00000151611
ENSG00000151612
ENSG00000151665
ENSG00000151692
ENSG00000151743
ENSG00000151746
ENSG00000151789
ENSG00000152061
ENSG00000152078
ENSG00000152193
ENSG00000152217
ENSG00000152332
ENSG00000152377
ENSG00000152382
ENSG00000152503
ENSG00000152527
ENSG00000152558
ENSG00000152620
ENSG00000152683
ENSG00000152749
ENSG00000153006
ENSG00000153130
ENSG00000153140
ENSG00000153233
ENSG00000153234
ENSG00000153310
ENSG00000153561
ENSG00000153814
ENSG00000153815
ENSG00000153914
ENSG00000153936
ENSG00000154027
ENSG00000154059
ENSG00000154153
ENSG00000154217
ENSG00000154263
ENSG00000154359
ENSG00000154429
ENSG00000154473
ENSG00000154548
ENSG00000154639
ENSG00000154642
ENSG00000154645
ENSG00000154654
ENSG00000154978
ENSG00000155087
ENSG00000155090
ENSG00000155096
ENSG00000155100
ENSG00000155111
ENSG00000155304
ENSG00000155329
ENSG00000155545
ENSG00000155592
ENSG00000155744
ENSG00000155816
ENSG00000155858
ENSG00000155893
ENSG00000155961
ENSG00000155970
ENSG00000156011
ENSG00000156017
ENSG00000156049
ENSG00000156136
ENSG00000156140
ENSG00000156486
ENSG00000156504
ENSG00000156531
ENSG00000156650
ENSG00000156671
ENSG00000156735
ENSG00000156976
ENSG00000157404
ENSG00000157625
ENSG00000157693
ENSG00000157869
ENSG00000158321
ENSG00000158985
ENSG00000159200
ENSG00000159256
ENSG00000159459
ENSG00000160131
ENSG00000160199
ENSG00000160352
ENSG00000161813
ENSG00000162409
ENSG00000162415
ENSG00000162437
ENSG00000162595
ENSG00000162599
ENSG00000162601
ENSG00000162604
ENSG00000162616
ENSG00000162636
ENSG00000162642
ENSG00000162694
ENSG00000162819
ENSG00000162852
ENSG00000162980
ENSG00000162992
ENSG00000162999
ENSG00000163032
ENSG00000163104
ENSG00000163138
ENSG00000163162
ENSG00000163235
ENSG00000163285
ENSG00000163291
ENSG00000163320
ENSG00000163347
ENSG00000163349
ENSG00000163412
ENSG00000163421
ENSG00000163539
ENSG00000163577
ENSG00000163602
ENSG00000163633
ENSG00000163637
ENSG00000163644
ENSG00000163683
ENSG00000163714
ENSG00000163738
ENSG00000163743
ENSG00000163788
ENSG00000163939
ENSG00000164024
ENSG00000164031
ENSG00000164038
ENSG00000164091
ENSG00000164112
ENSG00000164144
ENSG00000164164
ENSG00000164187
ENSG00000164209
ENSG00000164211
ENSG00000164221
ENSG00000164291
ENSG00000164305
ENSG00000164323
ENSG00000164326
ENSG00000164331
ENSG00000164466
ENSG00000164603
ENSG00000164619
ENSG00000164651
ENSG00000164683
ENSG00000164715
ENSG00000164754
ENSG00000164929
ENSG00000164951
ENSG00000164983
ENSG00000164985
ENSG00000165023
ENSG00000165030
ENSG00000165084
ENSG00000165194
ENSG00000165195
ENSG00000165312
ENSG00000165322
ENSG00000165338
ENSG00000165389
ENSG00000165417
ENSG00000165434
ENSG00000165443
ENSG00000165572
ENSG00000165672
ENSG00000165678
ENSG00000165704
ENSG00000165832
ENSG00000165966
ENSG00000165997
ENSG00000166148
ENSG00000166170
ENSG00000166225
ENSG00000166275
ENSG00000166446
ENSG00000166454
ENSG00000166471
ENSG00000166479
ENSG00000166483
ENSG00000166503
ENSG00000166532
ENSG00000166619
ENSG00000166913
ENSG00000167005
ENSG00000167904
ENSG00000168092
ENSG00000168214
ENSG00000168264
ENSG00000168283
ENSG00000168300
ENSG00000168564
ENSG00000168702
ENSG00000168743
ENSG00000168772
ENSG00000168843
ENSG00000168952
ENSG00000169018
ENSG00000169116
ENSG00000169139
ENSG00000169193
ENSG00000169224
ENSG00000169255
ENSG00000169282
ENSG00000169359
ENSG00000169446
ENSG00000169519
ENSG00000169570
ENSG00000169744
ENSG00000169836
ENSG00000169851
ENSG00000169946
ENSG00000170035
ENSG00000170089
ENSG00000170091
ENSG00000170340
ENSG00000170348
ENSG00000170381
ENSG00000170417
ENSG00000170419
ENSG00000170500
ENSG00000170540
ENSG00000170681
ENSG00000170775
ENSG00000170837
ENSG00000170846
ENSG00000170873
ENSG00000170903
ENSG00000171004
ENSG00000171016
ENSG00000171033
ENSG00000171150
ENSG00000171262
ENSG00000171368
ENSG00000171448
ENSG00000171617
ENSG00000171724
ENSG00000171843
ENSG00000171867
ENSG00000171928
ENSG00000172059
ENSG00000172159
ENSG00000172201
ENSG00000172260
ENSG00000172348
ENSG00000172461
ENSG00000172765
ENSG00000172795
ENSG00000172869
ENSG00000173041
ENSG00000173273
ENSG00000173451
ENSG00000173542
ENSG00000173575
ENSG00000173611
ENSG00000173698
ENSG00000173726
ENSG00000173875
ENSG00000173889
ENSG00000173988
ENSG00000174032
ENSG00000174106
ENSG00000174136
ENSG00000174437
ENSG00000174453
ENSG00000174514
ENSG00000174606
ENSG00000174695
ENSG00000174738
ENSG00000174749
ENSG00000174799
ENSG00000175087
ENSG00000175155
ENSG00000175161
ENSG00000175175
ENSG00000175264
ENSG00000175322
ENSG00000175395
ENSG00000175497
ENSG00000175548
ENSG00000175606
ENSG00000175664
ENSG00000175874
ENSG00000175893
ENSG00000176055
ENSG00000176390
ENSG00000176490
ENSG00000176641
ENSG00000176887
ENSG00000177125
ENSG00000177150
ENSG00000177311
ENSG00000177383
ENSG00000177425
ENSG00000177432
ENSG00000177519
ENSG00000177551
ENSG00000177565
ENSG00000177683
ENSG00000177757
ENSG00000177879
ENSG00000177888
ENSG00000177889
ENSG00000177990
ENSG00000178074
ENSG00000178177
ENSG00000178502
ENSG00000178567
ENSG00000178662
ENSG00000178695
ENSG00000178852
ENSG00000178965
[truncated: 433 more rows]

## Sheet: MID CELF4-RIP_syngo_ontologies
Supplementary data 8. Syngo_ontologies_with_annotations_matching_"MID CELF4-RIP"_input
[truncated: 294 more rows]

[truncated: 7 more sheets: MID CELF4-RIP_syngo_annotat., LATE CELF4-RIP_genelist, LATE CELF4-RIP_syngo_ontologies, LATE CELF4-RIP_syngo_annotat., Shared CELF4-RIP_genelist, Shared CELF4-RIP_syngo_ontologi, Shared CELF4-RIP_syngo_annotat.]
