# Supplementary material for: Celf4 controls mRNA translation underlying synaptic development in the prenatal mammalian neocortex
Source: Nat Commun. 2023 Sep 27;14:6025. doi: 10.1038/s41467-023-41730-8 (PMC10533865; doi:10.1038/s41467-023-41730-8)
Supplement: Supplementary file 4 — Supplementary data 1-12 [file 41467_2023_41730_MOESM4_ESM.zip › 5. Supplementary data_Celf4 manuscript/Supplementary data 4_Human Poly GO-BP tables.xlsx]

## Sheet: Poly_mid_to_early_Up-122
Supplementary data 4. GO terms enriched in biological processes for derepressed mRNAs in actively translating polysomes during the early-to-mid transition [P-values were derived using a hypergeometric distribution and a Benjamini-Hochberg FDR-adjusted P-value with a significance of < 0.05]
ID	Description	GeneRatio	BgRatio	pvalue	p.adjust	qvalue	geneID	Count
GO:0006397	mRNA processing	48/613	500/18800	2.27814e-11	9.67981e-08	9.00704e-08	PRKRIP1/RBMX2/SNRPA1/TRA2A/SRSF5/RBBP6/WBP4/THOC1/NSRP1/PABPN1/PRPF38A/PAXBP1/SYF2/CTR9/PCF11/SON/AQR/PNN/DNAJC17/THOC2/LARP7/RNPC3/AURKAIP1/RNF20/ZCRB1/IWS1/NCBP2/FRG1/FXR1/SF3B1/PRPF38B/ZRSR2/LUC7L2/RBM39/BCAS2/HNRNPA1L2/LUC7L/NUDT21/SRSF11/TRUB2/RBM25/CRNKL1/RBM4B/ZC3H14/CWC27/RBM41/IK/PRPF18	48
GO:0006996	organelle organization	190/613	3829/18800	1.77983e-10	3.78125e-07	3.51845e-07	COTL1/PARVB/VAMP2/HMGB1/TRMT10B/NASP/CHD1/SMC2/CALD1/PHIP/CLN3/BAZ1A/HMGN5/SMC4/SPART/ROCK1/CENPJ/NUP54/KDM5A/SDCCAG8/MNS1/DBNL/MAP1LC3A/DSTN/NDUFC2/RALBP1/USP8/CEP78/MLLT11/NUP35/CHMP6/IFT74/JMJD1C/FAM47E/ATF5/ND4/TRIP11/CTR9/CEP295/EMC2/NDUFB7/SON/TFPT/SMC3/USP16/VPS4B/MRPL20/DCLRE1C/SDCBP/ND1/CNOT2/SDHAF2/FBXW7/BRIX1/SRGAP2C/CYTH2/DYNC2I1/CSRP2/KPNB1/INO80B/BAZ2B/DNM1L/VAMP7/STX12/JHY/DNAJC28/…	190
GO:0016071	mRNA metabolic process	58/613	728/18800	3.17266e-10	4.49354e-07	4.18123e-07	PRKRIP1/RBMX2/SNRPA1/TRA2A/SRSF5/RBBP6/WBP4/THOC1/PUS7/NSRP1/ROCK1/PABPN1/UPF3A/PRPF38A/PAXBP1/SYF2/CTR9/PCF11/SON/CNOT2/AQR/PNN/DNAJC17/THOC2/LARP7/RNPC3/AURKAIP1/RNF20/ZCRB1/IWS1/NCBP2/FRG1/FXR1/SF3B1/PRPF38B/ZRSR2/LUC7L2/RBM39/BCAS2/SERBP1/HNRNPA1L2/LUC7L/CBLL1/NUDT21/SRSF11/DCP2/METTL8/TRUB2/RBM25/CRNKL1/RBM4B/ZC3H14/CWC27/RBM41/TRMT10C/TAF11/IK/PRPF18	58
GO:0008380	RNA splicing	42/613	438/18800	4.39137e-10	4.66474e-07	4.34053e-07	PRKRIP1/RBMX2/SNRPA1/TRA2A/SRSF5/WBP4/THOC1/NSRP1/RP9/PRPF38A/PAXBP1/SYF2/SON/IVNS1ABP/AQR/PNN/DNAJC17/THOC2/LARP7/RNPC3/ZCRB1/IWS1/NCBP2/MPHOSPH10/FRG1/FXR1/SF3B1/PRPF38B/ZRSR2/LUC7L2/RBM39/BCAS2/HNRNPA1L2/LUC7L/SRSF11/RBM25/CRNKL1/RBM4B/CWC27/RBM41/IK/PRPF18	42
GO:0044085	cellular component biogenesis	162/613	3170/18800	8.81451e-10	7.49057e-07	6.96996e-07	PRMT8/COTL1/PARVB/VAMP2/POP4/HMGB1/SRSF5/NASP/NIFK/BMS1/CALD1/LYAR/CLN3/BAZ1A/LOX/NUFIP1/ROCK1/CENPJ/SDCCAG8/GPATCH4/MNS1/DBNL/MAP1LC3A/NDUFC2/MATN1/RHOV/CHMP6/IFT74/POP5/ND4/CTR9/CEP295/NDUFB7/LTV1/DIMT1/SMC3/USP16/VPS4B/MRPL20/SDCBP/ND1/CNOT2/OTUD6B/SDHAF2/BRIX1/SRGAP2C/IMP3/DYNC2I1/CSRP2/KPNB1/DNM1L/STX12/JHY/DNAJC28/MAK16/NEK1/KIF2A/RESF1/CD2AP/AHCTF1/PFDN6/SMARCA5/NDUFB8/JAK2/ARPC5L/LRRK2/OD…	162
GO:0000375	RNA splicing, via transesterification reactions	33/613	325/18800	8.3237e-09	5.89456e-06	5.48488e-06	RBMX2/SNRPA1/TRA2A/SRSF5/WBP4/NSRP1/PRPF38A/PAXBP1/SYF2/SON/AQR/PNN/DNAJC17/LARP7/RNPC3/ZCRB1/NCBP2/MPHOSPH10/FRG1/FXR1/SF3B1/ZRSR2/LUC7L2/RBM39/BCAS2/LUC7L/RBM25/CRNKL1/RBM4B/CWC27/RBM41/IK/PRPF18	33
GO:0000377	RNA splicing, via transesterification reactions with bulged adenosine as nucleophile	32/613	321/18800	2.18014e-08	1.15792e-05	1.07745e-05	RBMX2/SNRPA1/TRA2A/SRSF5/WBP4/NSRP1/PRPF38A/PAXBP1/SYF2/SON/AQR/PNN/DNAJC17/LARP7/RNPC3/ZCRB1/NCBP2/FRG1/FXR1/SF3B1/ZRSR2/LUC7L2/RBM39/BCAS2/LUC7L/RBM25/CRNKL1/RBM4B/CWC27/RBM41/IK/PRPF18	32
GO:0000398	mRNA splicing, via spliceosome	32/613	321/18800	2.18014e-08	1.15792e-05	1.07745e-05	RBMX2/SNRPA1/TRA2A/SRSF5/WBP4/NSRP1/PRPF38A/PAXBP1/SYF2/SON/AQR/PNN/DNAJC17/LARP7/RNPC3/ZCRB1/NCBP2/FRG1/FXR1/SF3B1/ZRSR2/LUC7L2/RBM39/BCAS2/LUC7L/RBM25/CRNKL1/RBM4B/CWC27/RBM41/IK/PRPF18	32
GO:0006119	oxidative phosphorylation	20/613	139/18800	2.56846e-08	1.17001e-05	1.08869e-05	NDUFC2/NDUFS6/ND4/NDUFB7/ND1/SDHAF2/ATP8/ATP6/CYCS/NDUFB8/ND4L/DNAJC30/NDUFV2/NDUFB6/ND2/AFG1L/NDUFS5/MSH2/NDUFA5/ANTKMT	20
GO:0022613	ribonucleoprotein complex biogenesis	39/613	448/18800	2.75362e-08	1.17001e-05	1.08869e-05	POP4/SRSF5/NIFK/BMS1/LYAR/NUFIP1/GPATCH4/POP5/LTV1/DIMT1/MRPL20/BRIX1/IMP3/MAK16/MPHOSPH10/FRG1/GTPBP4/EIF5/DDX10/SF3B1/ZRSR2/LUC7L2/WDR75/EBNA1BP2/LUC7L/EIF3A/RIOK2/SDAD1/NUDT21/NSUN3/GNL2/CRNKL1/TSR2/RSL1D1/PAK1IP1/RIOK1/NOP16/GTF2H5/PRPF18	39
GO:0019219	regulation of nucleobase-containing compound metabolic process	186/613	3995/18800	5.0839e-08	1.96377e-05	1.82729e-05	BRD7/TRA2A/HMGB1/SRSF5/ZNF75A/RBBP6/CHD1/DEK/THOC1/ZNF83/LYAR/PHIP/NSRP1/BAZ1A/HMGN5/ZNF397/ZNF33B/NUFIP1/ROCK1/CENPJ/ZSCAN16/ZNF544/KDM5A/ZNF814/ZNF514/ZNF57/ZNF35/MLLT11/NUP35/IFT74/JMJD1C/ATF5/ZNF883/PAXBP1/TRIP11/ZNF334/ZFP69/NAA16/CTR9/SGK3/SON/DIMT1/TFPT/ZNF502/SMC3/USP16/MRPL12/SDCBP/CNOT2/SAP30BP/CCAR1/ZNF235/ZNF350/RNF14/ZNF846/ZNF146/ZNF829/INO80B/BAZ2B/ZNF630/DNAJC17/ZNF415/LARP7/RBAK/…	186
GO:0006120	mitochondrial electron transport, NADH to ubiquinone	12/613	51/18800	6.43496e-08	2.27851e-05	2.12015e-05	NDUFC2/NDUFS6/ND4/NDUFB7/ND1/NDUFB8/ND4L/NDUFV2/NDUFB6/ND2/NDUFS5/NDUFA5	12
GO:0051252	regulation of RNA metabolic process	174/613	3692/18800	7.39191e-08	2.36757e-05	2.20302e-05	BRD7/TRA2A/HMGB1/SRSF5/ZNF75A/CHD1/DEK/THOC1/ZNF83/LYAR/PHIP/NSRP1/BAZ1A/HMGN5/ZNF397/ZNF33B/NUFIP1/ROCK1/CENPJ/ZSCAN16/ZNF544/KDM5A/ZNF814/ZNF514/ZNF57/ZNF35/MLLT11/NUP35/IFT74/JMJD1C/ATF5/ZNF883/PAXBP1/TRIP11/ZNF334/ZFP69/NAA16/CTR9/SGK3/SON/DIMT1/TFPT/ZNF502/USP16/MRPL12/SDCBP/CNOT2/SAP30BP/CCAR1/ZNF235/ZNF350/RNF14/ZNF846/ZNF146/ZNF829/INO80B/BAZ2B/ZNF630/DNAJC17/ZNF415/LARP7/RBAK/ZNF221/TRIP…	174
GO:0019646	aerobic electron transport chain	15/613	84/18800	7.8009e-08	2.36757e-05	2.20302e-05	NDUFC2/NDUFS6/ND4/NDUFB7/ND1/SDHAF2/CYCS/NDUFB8/ND4L/NDUFV2/NDUFB6/ND2/AFG1L/NDUFS5/NDUFA5	15
GO:0006396	RNA processing	83/613	1434/18800	1.99686e-07	5.65643e-05	5.2633e-05	PRKRIP1/RBMX2/SNRPA1/TRA2A/POP4/SRSF5/TRMT10B/NIFK/BMS1/RBBP6/WBP4/THOC1/PUS7/LYAR/NSRP1/NUFIP1/PABPN1/RP9/PRPF38A/POP5/PAXBP1/TYW3/SYF2/CTR9/PCF11/SON/DIMT1/IVNS1ABP/AQR/BRIX1/IMP3/PNN/DNAJC17/THOC2/LARP7/MAK16/RNPC3/AURKAIP1/RNF20/ZCRB1/IWS1/NCBP2/MPHOSPH10/FRG1/GTPBP4/DDX10/FXR1/SF3B1/PRPF38B/ZRSR2/LUC7L2/RBM39/WDR75/BCAS2/EBNA1BP2/HNRNPA1L2/LUC7L/RIOK2/PRKRA/NCOR1/NUDT21/SRSF11/METTL8/NSUN3/T…	83
GO:0042773	ATP synthesis coupled electron transport	15/613	92/18800	2.71221e-07	6.77893e-05	6.30778e-05	NDUFC2/NDUFS6/ND4/NDUFB7/ND1/SDHAF2/CYCS/NDUFB8/ND4L/NDUFV2/NDUFB6/ND2/AFG1L/NDUFS5/NDUFA5	15
GO:0042775	mitochondrial ATP synthesis coupled electron transport	15/613	92/18800	2.71221e-07	6.77893e-05	6.30778e-05	NDUFC2/NDUFS6/ND4/NDUFB7/ND1/SDHAF2/CYCS/NDUFB8/ND4L/NDUFV2/NDUFB6/ND2/AFG1L/NDUFS5/NDUFA5	15
GO:0006351	transcription, DNA-templated	164/613	3518/18800	4.32645e-07	0.000100389	9.34116e-05	BRD7/HMGB1/NIFK/ZNF75A/CHD1/DEK/THOC1/ZNF83/LYAR/PHIP/BAZ1A/HMGN5/ZNF397/ZNF33B/NUFIP1/CENPJ/ZSCAN16/ZNF544/KDM5A/ZNF814/ZNF514/ZNF57/ZNF35/MLLT11/NUP35/IFT74/JMJD1C/ATF5/ZNF883/PAXBP1/TRIP11/ZNF334/ZFP69/NAA16/CTR9/PCF11/SGK3/TFPT/ZNF502/USP16/MRPL12/SDCBP/IVNS1ABP/CNOT2/SAP30BP/CCAR1/ZNF235/ZNF350/RNF14/ZNF846/ZNF146/ZNF829/INO80B/BAZ2B/ZNF630/DNAJC17/ZNF415/LARP7/RBAK/ZNF221/TRIP4/ZNF540/ZNF78…	164
GO:0097659	nucleic acid-templated transcription	164/613	3520/18800	4.48903e-07	0.000100389	9.34116e-05	BRD7/HMGB1/NIFK/ZNF75A/CHD1/DEK/THOC1/ZNF83/LYAR/PHIP/BAZ1A/HMGN5/ZNF397/ZNF33B/NUFIP1/CENPJ/ZSCAN16/ZNF544/KDM5A/ZNF814/ZNF514/ZNF57/ZNF35/MLLT11/NUP35/IFT74/JMJD1C/ATF5/ZNF883/PAXBP1/TRIP11/ZNF334/ZFP69/NAA16/CTR9/PCF11/SGK3/TFPT/ZNF502/USP16/MRPL12/SDCBP/IVNS1ABP/CNOT2/SAP30BP/CCAR1/ZNF235/ZNF350/RNF14/ZNF846/ZNF146/ZNF829/INO80B/BAZ2B/ZNF630/DNAJC17/ZNF415/LARP7/RBAK/ZNF221/TRIP4/ZNF540/ZNF78…	164
GO:0043933	protein-containing complex organization	94/613	1736/18800	5.88104e-07	0.000124943	0.000116259	PRMT8/COTL1/VAMP2/HMGB1/SRSF5/NASP/NIFK/CHD1/CLN3/BAZ1A/NUFIP1/CENPJ/NUP54/DBNL/MAP1LC3A/DSTN/NDUFC2/MATN1/MTRF1L/NUP35/CHMP6/ND4/NDUFB7/USP16/VPS4B/MRPL20/ND1/OTUD6B/SDHAF2/BRIX1/DNM1L/DNAJC17/DNAJC28/KIF2A/CD2AP/AHCTF1/PFDN6/SMARCA5/NDUFB8/JAK2/ARPC5L/LRRK2/SRP19/ARHGAP18/NDUFB6/EIF5/ARL6/ARPC4/SF3B1/EPRS1/ZRSR2/SMARCE1/CALM1/LUC7L2/MAP2/VAMP4/KCTD4/ND2/LUC7L/RYR3/NEMF/EIF3A/KPNA3/NLRP1/NDUFS5/…	94
GO:0032774	RNA biosynthetic process	164/613	3538/18800	6.2393e-07	0.000126242	0.000117468	BRD7/HMGB1/NIFK/ZNF75A/CHD1/DEK/THOC1/ZNF83/LYAR/PHIP/BAZ1A/HMGN5/ZNF397/ZNF33B/NUFIP1/CENPJ/ZSCAN16/ZNF544/KDM5A/ZNF814/ZNF514/ZNF57/ZNF35/MLLT11/NUP35/IFT74/JMJD1C/ATF5/ZNF883/PAXBP1/TRIP11/ZNF334/ZFP69/NAA16/CTR9/PCF11/SGK3/TFPT/ZNF502/USP16/MRPL12/SDCBP/IVNS1ABP/CNOT2/SAP30BP/CCAR1/ZNF235/ZNF350/RNF14/ZNF846/ZNF146/ZNF829/INO80B/BAZ2B/ZNF630/DNAJC17/ZNF415/LARP7/RBAK/ZNF221/TRIP4/ZNF540/ZNF78…	164
GO:0022904	respiratory electron transport chain	16/613	113/18800	7.9361e-07	0.000148513	0.000138191	NDUFC2/NDUFS6/ND4/NDUFB7/ND1/SDHAF2/CYCS/NDUFB8/ND4L/NDUFV2/NDUFB6/ETFB/ND2/AFG1L/NDUFS5/NDUFA5	16
GO:0010556	regulation of macromolecule biosynthetic process	178/613	3932/18800	8.17311e-07	0.000148513	0.000138191	BRD7/HMGB1/ZNF75A/CHD1/DEK/THOC1/ZNF83/PUS7/LYAR/PHIP/BAZ1A/HMGN5/ZNF397/ZNF33B/NUFIP1/ROCK1/CENPJ/ZSCAN16/ZNF544/UPF3A/KDM5A/ZNF814/ZNF514/ZNF57/ZNF35/MLLT11/NUP35/IFT74/JMJD1C/ATF5/ZNF883/PAXBP1/TRIP11/ZNF334/ZFP69/NAA16/CTR9/SGK3/TFPT/ZNF502/USP16/MRPL12/SDCBP/CNOT2/SAP30BP/CCAR1/ZNF235/ZNF350/RNF14/ZNF846/ZNF146/ZNF829/INO80B/BAZ2B/ZNF630/DNAJC17/ZNF415/LARP7/RBAK/ZNF221/TRIP4/ZNF540/ZNF789/B…	178
GO:0042254	ribosome biogenesis	28/613	304/18800	8.38862e-07	0.000148513	0.000138191	POP4/NIFK/BMS1/LYAR/GPATCH4/POP5/LTV1/DIMT1/MRPL20/BRIX1/IMP3/MAK16/MPHOSPH10/FRG1/GTPBP4/DDX10/WDR75/EBNA1BP2/RIOK2/SDAD1/NSUN3/GNL2/TSR2/RSL1D1/PAK1IP1/RIOK1/NOP16/GTF2H5	28
GO:0031326	regulation of cellular biosynthetic process	183/613	4102/18800	1.42854e-06	0.000223675	0.000208129	BRD7/HMGB1/ZNF75A/CHD1/DEK/THOC1/ZNF83/PUS7/LYAR/PHIP/CLN3/BAZ1A/HMGN5/ZNF397/ZNF33B/NUFIP1/ROCK1/CENPJ/ZSCAN16/ZNF544/UPF3A/KDM5A/ZNF814/ZNF514/ZNF57/ZNF35/MLLT11/NUP35/IFT74/JMJD1C/ATF5/ZNF883/PAXBP1/TRIP11/ZNF334/ZFP69/NAA16/CTR9/SGK3/TFPT/ZNF502/USP16/MRPL12/SDCBP/CNOT2/FBXW7/SAP30BP/CCAR1/ZNF235/ZNF350/RNF14/ZNF846/ZNF146/ZNF829/INO80B/BAZ2B/ZNF630/DNAJC17/ZNF415/LARP7/RBAK/ZNF221/TRIP4/ZNF5…	183
GO:0034470	ncRNA processing	34/613	424/18800	1.43481e-06	0.000223675	0.000208129	POP4/TRMT10B/NIFK/BMS1/PUS7/LYAR/POP5/TYW3/DIMT1/BRIX1/IMP3/LARP7/MAK16/MPHOSPH10/FRG1/GTPBP4/DDX10/WDR75/EBNA1BP2/RIOK2/PRKRA/NCOR1/METTL8/NSUN3/LAGE3/ELP1/TSR2/RSL1D1/THUMPD3/TRMT10C/RIOK1/ADAT2/GTF2H5/PPP3CA	34
GO:0006355	regulation of transcription, DNA-templated	157/613	3397/18800	1.44791e-06	0.000223675	0.000208129	BRD7/HMGB1/ZNF75A/CHD1/DEK/THOC1/ZNF83/LYAR/PHIP/BAZ1A/HMGN5/ZNF397/ZNF33B/NUFIP1/CENPJ/ZSCAN16/ZNF544/KDM5A/ZNF814/ZNF514/ZNF57/ZNF35/MLLT11/NUP35/IFT74/JMJD1C/ATF5/ZNF883/PAXBP1/TRIP11/ZNF334/ZFP69/NAA16/CTR9/SGK3/TFPT/ZNF502/USP16/MRPL12/SDCBP/CNOT2/SAP30BP/CCAR1/ZNF235/ZNF350/RNF14/ZNF846/ZNF146/ZNF829/INO80B/BAZ2B/ZNF630/DNAJC17/ZNF415/LARP7/RBAK/ZNF221/TRIP4/ZNF540/ZNF789/BPTF/SMARCA5/NUCKS…	157
GO:1903506	regulation of nucleic acid-templated transcription	157/613	3398/18800	1.47397e-06	0.000223675	0.000208129	BRD7/HMGB1/ZNF75A/CHD1/DEK/THOC1/ZNF83/LYAR/PHIP/BAZ1A/HMGN5/ZNF397/ZNF33B/NUFIP1/CENPJ/ZSCAN16/ZNF544/KDM5A/ZNF814/ZNF514/ZNF57/ZNF35/MLLT11/NUP35/IFT74/JMJD1C/ATF5/ZNF883/PAXBP1/TRIP11/ZNF334/ZFP69/NAA16/CTR9/SGK3/TFPT/ZNF502/USP16/MRPL12/SDCBP/CNOT2/SAP30BP/CCAR1/ZNF235/ZNF350/RNF14/ZNF846/ZNF146/ZNF829/INO80B/BAZ2B/ZNF630/DNAJC17/ZNF415/LARP7/RBAK/ZNF221/TRIP4/ZNF540/ZNF789/BPTF/SMARCA5/NUCKS…	157
GO:0009889	regulation of biosynthetic process	185/613	4165/18800	1.62853e-06	0.000238607	0.000222024	BRD7/HMGB1/ZNF75A/CHD1/DEK/THOC1/ZNF83/PUS7/LYAR/PHIP/CLN3/BAZ1A/HMGN5/ZNF397/ZNF33B/NUFIP1/ROCK1/CENPJ/ZSCAN16/ZNF544/UPF3A/KDM5A/ZNF814/ZNF514/ZNF57/ZNF35/MLLT11/NUP35/IFT74/JMJD1C/ATF5/ZNF883/PAXBP1/TRIP11/ZNF334/ZFP69/NAA16/CTR9/SGK3/TFPT/ZNF502/USP16/MRPL12/SDCBP/CNOT2/FBXW7/SAP30BP/CCAR1/ZNF235/ZNF350/RNF14/ZNF846/ZNF146/ZNF829/INO80B/BAZ2B/ZNF630/DNAJC17/ZNF415/LARP7/RBAK/ZNF221/TRIP4/ZNF5…	185
GO:2001141	regulation of RNA biosynthetic process	157/613	3407/18800	1.72945e-06	0.000244947	0.000227923	BRD7/HMGB1/ZNF75A/CHD1/DEK/THOC1/ZNF83/LYAR/PHIP/BAZ1A/HMGN5/ZNF397/ZNF33B/NUFIP1/CENPJ/ZSCAN16/ZNF544/KDM5A/ZNF814/ZNF514/ZNF57/ZNF35/MLLT11/NUP35/IFT74/JMJD1C/ATF5/ZNF883/PAXBP1/TRIP11/ZNF334/ZFP69/NAA16/CTR9/SGK3/TFPT/ZNF502/USP16/MRPL12/SDCBP/CNOT2/SAP30BP/CCAR1/ZNF235/ZNF350/RNF14/ZNF846/ZNF146/ZNF829/INO80B/BAZ2B/ZNF630/DNAJC17/ZNF415/LARP7/RBAK/ZNF221/TRIP4/ZNF540/ZNF789/BPTF/SMARCA5/NUCKS…	157
GO:0033108	mitochondrial respiratory chain complex assembly	14/613	94/18800	2.08559e-06	0.00028586	0.000265992	NDUFC2/ND4/NDUFB7/ND1/SDHAF2/NDUFB8/NDUFB6/ND2/NDUFS5/COA3/NDUFA5/NDUFAF4/NDUFAF2/LYRM7	14
GO:0010257	NADH dehydrogenase complex assembly	11/613	58/18800	2.28976e-06	0.000294824	0.000274333	NDUFC2/ND4/NDUFB7/ND1/NDUFB8/NDUFB6/ND2/NDUFS5/NDUFA5/NDUFAF4/NDUFAF2	11
GO:0032981	mitochondrial respiratory chain complex I assembly	11/613	58/18800	2.28976e-06	0.000294824	0.000274333	NDUFC2/ND4/NDUFB7/ND1/NDUFB8/NDUFB6/ND2/NDUFS5/NDUFA5/NDUFAF4/NDUFAF2	11
GO:0070925	organelle assembly	56/613	898/18800	2.56107e-06	0.000320058	0.000297814	CLN3/CENPJ/SDCCAG8/MNS1/DBNL/MAP1LC3A/CHMP6/IFT74/CEP295/SMC3/VPS4B/MRPL20/SDCBP/CNOT2/BRIX1/DYNC2I1/CSRP2/KPNB1/STX12/JHY/NEK1/KIF2A/LRRK2/ODF2L/IFT57/CEP63/ARL6/CEP350/RB1CC1/CEP19/NCOR1/GORAB/IFT80/ATP6V1D/GABARAPL2/CHMP2A/TOGARAM1/CFAP53/PCM1/CHMP5/CLUAP1/PIK3C3/IFT81/CEP120/SEPTIN7/SENP6/IFT88/CEP162/TPR/PTPRD/TMF1/NSFL1C/CCDC28B/GOLGA8B/ATG5/GFY	56
GO:0022607	cellular component assembly	138/613	2928/18800	2.81132e-06	0.000341294	0.000317573	PRMT8/COTL1/PARVB/VAMP2/HMGB1/SRSF5/NASP/NIFK/CALD1/CLN3/BAZ1A/LOX/NUFIP1/ROCK1/CENPJ/SDCCAG8/MNS1/DBNL/MAP1LC3A/NDUFC2/MATN1/RHOV/CHMP6/IFT74/ND4/CTR9/CEP295/NDUFB7/SMC3/USP16/VPS4B/MRPL20/SDCBP/ND1/CNOT2/OTUD6B/SDHAF2/BRIX1/SRGAP2C/DYNC2I1/CSRP2/KPNB1/DNM1L/STX12/JHY/DNAJC28/NEK1/KIF2A/RESF1/CD2AP/AHCTF1/PFDN6/SMARCA5/NDUFB8/JAK2/ARPC5L/LRRK2/ODF2L/SRP19/ARHGAP18/IFT57/CEP63/NDUFB6/EIF5/LAMB1/A…	138
GO:0009060	aerobic respiration	20/613	187/18800	3.30478e-06	0.000390056	0.000362946	NDUFC2/NDUFS6/ND4/NDUFB7/ND1/SDHAF2/ATP8/ATP6/CYCS/NDUFB8/ND4L/DNAJC30/NDUFV2/NDUFB6/ND2/AFG1L/NDUFS5/MSH2/NDUFA5/ANTKMT	20
GO:0006366	transcription by RNA polymerase II	126/613	2628/18800	3.72529e-06	0.000427805	0.000398071	BRD7/HMGB1/ZNF75A/CHD1/DEK/ZNF83/LYAR/PHIP/BAZ1A/ZNF397/ZNF33B/NUFIP1/ZSCAN16/ZNF544/KDM5A/ZNF814/ZNF514/ZNF57/ZNF35/IFT74/JMJD1C/ATF5/ZNF883/PAXBP1/TRIP11/ZNF334/ZFP69/CTR9/PCF11/ZNF502/USP16/SDCBP/CNOT2/ZNF235/ZNF350/RNF14/ZNF846/ZNF146/ZNF829/BAZ2B/ZNF630/DNAJC17/ZNF415/LARP7/RBAK/ZNF221/ZNF540/ZNF789/BPTF/SMARCA5/NUCKS1/ZNF14/JAK2/ZNF37A/MAEL/CREB1/NCBP2/MT3/COPS2/ZNF182/ZNF836/ZFP62/ZNF44/BR…	126
GO:0034654	nucleobase-containing compound biosynthetic process	174/613	3923/18800	4.31723e-06	0.000482735	0.000449184	DMAC2L/BRD7/HMGB1/NIFK/ZNF75A/CHD1/DEK/THOC1/ZNF83/LYAR/PHIP/BAZ1A/LOX/HMGN5/ZNF397/ZNF33B/NUFIP1/CENPJ/ZSCAN16/ZNF544/KDM5A/ZNF814/ZNF514/ZNF57/ZNF35/MLLT11/NUP35/IFT74/JMJD1C/ATF5/ZNF883/PAXBP1/TRIP11/ZNF334/ZFP69/NAA16/CTR9/PCF11/SGK3/TFPT/ZNF502/USP16/MRPL12/SDCBP/IVNS1ABP/CNOT2/SAP30BP/CCAR1/ZNF235/ZNF350/RNF14/ZNF846/ZNF146/ZNF829/ATP8/INO80B/BAZ2B/ATP6/ZNF630/DNAJC17/ZNF415/LARP7/RBAK/ZNF2…	174
GO:0044271	cellular nitrogen compound biosynthetic process	202/613	4714/18800	5.28222e-06	0.000567502	0.000528059	SRM/DMAC2L/BRD7/HMGB1/NIFK/ZNF75A/CHD1/DEK/THOC1/ZNF83/PUS7/LYAR/PHIP/BAZ1A/LOX/HMGN5/ZNF397/ZNF33B/NUFIP1/ROCK1/CENPJ/ZSCAN16/ZNF544/UPF3A/KDM5A/ZNF814/ZNF514/ZNF57/ZNF35/MTRF1L/MLLT11/NUP35/IFT74/JMJD1C/ATF5/ZNF883/PAXBP1/TRIP11/ZNF334/ZFP69/NAA16/CTR9/PCF11/SGK3/TFPT/ZNF502/USP16/MRPL12/SDCBP/IVNS1ABP/CNOT2/SAP30BP/CCAR1/ZNF235/ZNF350/RNF14/ZNF846/ZNF146/ZNF829/MRPL28/ATP8/INO80B/BAZ2B/ATP6/ZN…	202
GO:1905515	non-motile cilium assembly	11/613	63/18800	5.34245e-06	0.000567502	0.000528059	CENPJ/IFT74/IFT57/CEP350/GORAB/IFT80/TOGARAM1/PCM1/SEPTIN7/IFT88/GFY	11
GO:0009059	macromolecule biosynthetic process	201/613	4704/18800	6.88616e-06	0.000713641	0.000664041	BRD7/HMGB1/NIFK/ZNF75A/CHD1/DEK/THOC1/ZNF83/PUS7/LYAR/PHIP/BAZ1A/LOX/HMGN5/ZNF397/ZNF33B/NUFIP1/ROCK1/CENPJ/SERP2/ZSCAN16/ZNF544/UPF3A/KDM5A/ZNF814/ZNF514/ZNF57/ZNF35/MTRF1L/MLLT11/NUP35/IFT74/JMJD1C/ATF5/ZNF883/PAXBP1/TRIP11/ZNF334/ZFP69/NAA16/CTR9/PCF11/SGK3/TFPT/ZNF502/USP16/MRPL12/SDCBP/IVNS1ABP/CNOT2/SAP30BP/CCAR1/ZNF235/ZNF350/RNF14/ZNF846/ZNF146/ZNF829/MRPL28/INO80B/BAZ2B/ZNF630/DNAJC17/ZN…	201
GO:0045333	cellular respiration	22/613	231/18800	7.31442e-06	0.000739975	0.000688545	NDUFC2/NDUFS6/ND4/NDUFB7/ND1/SDHAF2/ATP8/ATP6/CYCS/NDUFB8/ND4L/DNAJC30/NDUFV2/NDUFB6/ETFB/ND2/AFG1L/NDUFS5/MSH2/NDUFA5/LYRM7/ANTKMT	22
GO:0019438	aromatic compound biosynthetic process	175/613	4009/18800	1.07333e-05	0.0010606	0.000986884	DMAC2L/BRD7/HMGB1/NIFK/ZNF75A/CHD1/DEK/THOC1/ZNF83/LYAR/PHIP/BAZ1A/LOX/HMGN5/ZNF397/ZNF33B/NUFIP1/CENPJ/ZSCAN16/ZNF544/KDM5A/ZNF814/ZNF514/ZNF57/ZNF35/MLLT11/NUP35/IFT74/JMJD1C/ATF5/ZNF883/PAXBP1/TRIP11/ZNF334/ZFP69/NAA16/CTR9/PCF11/SGK3/TFPT/ZNF502/USP16/MRPL12/SDCBP/IVNS1ABP/CNOT2/SAP30BP/CCAR1/ZNF235/ZNF350/RNF14/ZNF846/ZNF146/ZNF829/ATP8/INO80B/BAZ2B/ATP6/ZNF630/DNAJC17/ZNF415/LARP7/RBAK/ZNF2…	175
GO:0046034	ATP metabolic process	24/613	273/18800	1.11789e-05	0.00107953	0.0010045	DMAC2L/NDUFC2/NDUFS6/ND4/NDUFB7/ND1/SDHAF2/ATP8/ATP6/DNM1L/CYCS/NDUFB8/ND4L/DNAJC30/NDUFV2/NDUFB6/AK1/ND2/AFG1L/NDUFS5/NCOR1/MSH2/NDUFA5/ANTKMT	24
GO:0018130	heterocycle biosynthetic process	174/613	3996/18800	1.33894e-05	0.00126425	0.00117638	DMAC2L/BRD7/HMGB1/NIFK/ZNF75A/CHD1/DEK/THOC1/ZNF83/LYAR/PHIP/BAZ1A/LOX/HMGN5/ZNF397/ZNF33B/NUFIP1/CENPJ/ZSCAN16/ZNF544/KDM5A/ZNF814/ZNF514/ZNF57/ZNF35/MLLT11/NUP35/IFT74/JMJD1C/ATF5/ZNF883/PAXBP1/TRIP11/ZNF334/ZFP69/NAA16/CTR9/PCF11/SGK3/TFPT/ZNF502/USP16/MRPL12/SDCBP/IVNS1ABP/CNOT2/SAP30BP/CCAR1/ZNF235/ZNF350/RNF14/ZNF846/ZNF146/ZNF829/ATP8/INO80B/BAZ2B/ATP6/ZNF630/DNAJC17/ZNF415/LARP7/RBAK/ZNF2…	174
GO:0006364	rRNA processing	21/613	226/18800	1.70961e-05	0.00155223	0.00144434	POP4/NIFK/BMS1/LYAR/POP5/DIMT1/BRIX1/IMP3/MAK16/MPHOSPH10/FRG1/GTPBP4/DDX10/WDR75/EBNA1BP2/RIOK2/NSUN3/TSR2/RSL1D1/RIOK1/GTF2H5	21
GO:0034660	ncRNA metabolic process	38/613	559/18800	1.71699e-05	0.00155223	0.00144434	POP4/TRMT10B/NIFK/BMS1/PUS7/LYAR/POP5/TYW3/DIMT1/BRIX1/IMP3/LARP7/MAK16/MAEL/MOV10L1/MPHOSPH10/FRG1/GTPBP4/DDX10/EPRS1/WDR75/EBNA1BP2/SNAPC5/RIOK2/PRKRA/NCOR1/METTL8/NSUN3/LAGE3/ELP1/TSR2/RSL1D1/THUMPD3/TRMT10C/RIOK1/ADAT2/GTF2H5/PPP3CA	38
GO:0016236	macroautophagy	25/613	306/18800	2.57852e-05	0.00228253	0.00212389	CLN3/MAP1LC3A/CHMP6/UCHL1/VPS4B/STX12/LRRK2/CALM1/BNIP3L/UFM1/RB1CC1/ATP6V1D/GABARAPL2/CHMP2A/UBXN6/CHMP5/PIK3C3/WAC/UBA5/IFT88/ATP6V1E1/SIRT1/VPS35/NSFL1C/ATG5	25
GO:0006357	regulation of transcription by RNA polymerase II	119/613	2551/18800	2.65655e-05	0.00230361	0.0021435	BRD7/HMGB1/ZNF75A/CHD1/DEK/ZNF83/LYAR/PHIP/BAZ1A/ZNF397/ZNF33B/NUFIP1/ZSCAN16/ZNF544/KDM5A/ZNF814/ZNF514/ZNF57/ZNF35/IFT74/JMJD1C/ATF5/ZNF883/PAXBP1/ZNF334/ZFP69/CTR9/ZNF502/USP16/SDCBP/CNOT2/ZNF235/ZNF350/RNF14/ZNF846/ZNF146/ZNF829/BAZ2B/ZNF630/DNAJC17/ZNF415/LARP7/RBAK/ZNF221/ZNF540/ZNF789/BPTF/SMARCA5/NUCKS1/ZNF14/JAK2/ZNF37A/MAEL/CREB1/MT3/COPS2/ZNF182/ZNF836/ZFP62/ZNF44/BRMS1L/SMARCE1/ZNF565…	119
GO:0046907	intracellular transport	79/613	1529/18800	2.82488e-05	0.00240058	0.00223374	PLEKHA8P1/VAMP2/TRMT10B/THOC1/CLN3/NUP54/PABPN1/UPF3A/NUP35/CHMP6/IFT74/UCHL1/TRIP11/LTV1/VPS4B/SDCBP/GRIP1/KPNA4/FBXW7/TRAPPC6B/DYNC2I1/KPNB1/RPAIN/VAMP7/THOC2/STX12/ARL4A/JAK2/IWS1/LRRK2/SRP19/IFT57/NCBP2/CACNG8/AFTPH/GCC2/CCDC91/ARL6/SOD1/MON1B/UBR5/ZFAND2A/MAP2/VAMP4/VPS29/BNIP3L/KIAA1109/NEMF/KPNA3/RIOK2/SLC25A46/SDAD1/TBC1D23/UFM1/ARF6/CHMP2A/UBXN6/BLOC1S2/PCM1/GRPEL2/ARMCX3/CHMP5/KIFBP/PIK…	79
GO:1901362	organic cyclic compound biosynthetic process	178/613	4160/18800	2.89941e-05	0.00241561	0.00224771	DMAC2L/BRD7/HMGB1/NIFK/ZNF75A/CHD1/DEK/THOC1/ZNF83/LYAR/PHIP/BAZ1A/LOX/HMGN5/ZNF397/ZNF33B/NUFIP1/CENPJ/ZSCAN16/ZNF544/KDM5A/SLC27A5/ZNF814/ZNF514/ZNF57/ZNF35/MLLT11/NUP35/IFT74/JMJD1C/ATF5/ZNF883/PAXBP1/TRIP11/ZNF334/ZFP69/NAA16/CTR9/PCF11/SGK3/TFPT/ZNF502/USP16/MRPL12/SDCBP/IVNS1ABP/CNOT2/SAP30BP/CCAR1/ZNF235/ZNF350/RNF14/ZNF846/ZNF146/ZNF829/ATP8/INO80B/BAZ2B/ATP6/ZNF630/DNAJC17/ZNF415/LARP7/R…	178
GO:0007049	cell cycle	88/613	1760/18800	3.20995e-05	0.0026229	0.0024406	BRD7/SRSF5/NASP/THOC1/SMC2/PHIP/SMC4/LRRCC1/ROCK1/CENPJ/SDCCAG8/MNS1/USP8/CHMP6/PDIK1L/ATF5/SYF2/CEP295/SON/TFPT/FBXL15/SMC3/USP16/UBE2E2/VPS4B/SDCBP/FBXW7/CCAR1/KPNB1/INO80B/NEK1/KIF2A/CD2AP/AURKAIP1/AHCTF1/SMARCA5/XIAP/MAEL/PTP4A1/CEP63/MOV10L1/UCHL5/PDS5B/GTPBP4/CHORDC1/CASP8AP2/CALM1/ZBED9/BIRC6/MOK/RIOK2/RAD50/BEX2/RB1CC1/NCOR1/CSPP1/ARF6/CHMP2A/TOGARAM1/YTHDC2/PCM1/CHMP5/SOX15/GTF2H1/EIF4G2…	88
GO:1902115	regulation of organelle assembly	19/613	202/18800	3.60265e-05	0.00288824	0.0026875	CENPJ/SDCCAG8/MNS1/CHMP6/CEP295/VPS4B/SDCBP/CNOT2/LRRK2/ODF2L/CHMP2A/CHMP5/CEP120/SEPTIN7/SENP6/IFT88/TPR/PTPRD/ATG5	19
GO:0046605	regulation of centrosome cycle	9/613	52/18800	4.1272e-05	0.00324749	0.00302178	CENPJ/ATF5/CEP295/VPS4B/CHORDC1/CHMP2A/CHMP5/CEP120/SIRT1	9
GO:0060271	cilium assembly	27/613	355/18800	4.37014e-05	0.00337613	0.00314148	CENPJ/SDCCAG8/MNS1/IFT74/DYNC2I1/JHY/NEK1/ODF2L/IFT57/ARL6/CEP350/CEP19/GORAB/IFT80/ATP6V1D/TOGARAM1/CFAP53/PCM1/CLUAP1/IFT81/CEP120/SEPTIN7/IFT88/CEP162/CCDC28B/ATG5/GFY	27
GO:0030031	cell projection assembly	37/613	563/18800	4.5521e-05	0.0034539	0.00321385	PARVB/CLN3/ROCK1/CENPJ/SDCCAG8/MNS1/DBNL/RHOV/IFT74/SDCBP/SRGAP2C/DYNC2I1/JHY/NEK1/CD2AP/ODF2L/IFT57/ARL6/FXR1/CEP350/CEP19/GORAB/ARF6/IFT80/ATP6V1D/TOGARAM1/CFAP53/PCM1/CLUAP1/IFT81/CEP120/SEPTIN7/IFT88/CEP162/CCDC28B/ATG5/GFY	37
GO:0007005	mitochondrion organization	35/613	524/18800	5.26186e-05	0.00392239	0.00364978	TRMT10B/MAP1LC3A/NDUFC2/RALBP1/MLLT11/ND4/NDUFB7/ND1/SDHAF2/FBXW7/DNM1L/NDUFB8/LRRK2/NDUFB6/BNIP3L/ND2/MICOS13/SLC25A46/AFG1L/RB1CC1/NDUFS5/ARMC1/GABARAPL2/COA3/BLOC1S2/GRPEL2/ARMCX3/TRIAP1/NDUFA5/NDUFAF4/NDUFAF2/LYRM7/VPS35/ATG5/PDCD5	35
GO:0015980	energy derivation by oxidation of organic compounds	25/613	321/18800	5.67194e-05	0.00415519	0.00386639	NDUFC2/NDUFS6/ND4/NDUFB7/ND1/SDHAF2/ATP8/ATP6/CYCS/NDUFB8/ND4L/DNAJC30/MT3/NDUFV2/NDUFB6/ETFB/ND2/AFG1L/RB1CC1/NDUFS5/MSH2/NDUFA5/PPP1R2/LYRM7/ANTKMT	25
GO:0051276	chromosome organization	57/613	1025/18800	5.82421e-05	0.00419442	0.00390289	HMGB1/NASP/CHD1/SMC2/BAZ1A/HMGN5/SMC4/KDM5A/CHMP6/JMJD1C/FAM47E/CTR9/TFPT/SMC3/USP16/VPS4B/DCLRE1C/FBXW7/KPNB1/INO80B/BAZ2B/RESF1/BPTF/XPA/SMC6/SMARCA5/NUCKS1/RNF20/JAK2/MAEL/DNAJC2/UCHL5/PDS5B/RECQL/SMARCE1/ITPA/RIOK2/RAD50/LRIF1/NCOR1/DCP2/CHMP2A/KMT2A/CHMP5/SOX15/RSF1/MSH2/WAC/SENP6/KMT2E/BRCC3/SIRT1/ZWILCH/MSH3/TPR/UBE2A/IK	57
GO:0120031	plasma membrane bounded cell projection assembly	36/613	549/18800	6.02424e-05	0.00426617	0.00396966	PARVB/CLN3/ROCK1/CENPJ/SDCCAG8/MNS1/DBNL/IFT74/SDCBP/SRGAP2C/DYNC2I1/JHY/NEK1/CD2AP/ODF2L/IFT57/ARL6/FXR1/CEP350/CEP19/GORAB/ARF6/IFT80/ATP6V1D/TOGARAM1/CFAP53/PCM1/CLUAP1/IFT81/CEP120/SEPTIN7/IFT88/CEP162/CCDC28B/ATG5/GFY	36
GO:0065003	protein-containing complex assembly	78/613	1541/18800	6.35953e-05	0.00442978	0.0041219	PRMT8/COTL1/VAMP2/HMGB1/SRSF5/NASP/NIFK/BAZ1A/NUFIP1/CENPJ/DBNL/NDUFC2/MATN1/CHMP6/ND4/NDUFB7/USP16/MRPL20/ND1/OTUD6B/SDHAF2/BRIX1/DNM1L/DNAJC28/CD2AP/AHCTF1/PFDN6/SMARCA5/NDUFB8/JAK2/ARPC5L/LRRK2/SRP19/ARHGAP18/NDUFB6/EIF5/ARL6/ARPC4/SF3B1/EPRS1/ZRSR2/LUC7L2/MAP2/VAMP4/KCTD4/ND2/LUC7L/RYR3/NEMF/EIF3A/KPNA3/NLRP1/NDUFS5/NUDT21/ARF6/CHMP2A/COA3/TOGARAM1/KMT2A/CEP57/ECPAS/RSF1/PSMC6/NDUFA5/RS1/TMSB…	78
GO:0044782	cilium organization	28/613	384/18800	6.65415e-05	0.00456024	0.00424329	CENPJ/SDCCAG8/MNS1/CEP78/IFT74/DYNC2I1/JHY/NEK1/ODF2L/IFT57/ARL6/CEP350/CEP19/GORAB/IFT80/ATP6V1D/TOGARAM1/CFAP53/PCM1/CLUAP1/IFT81/CEP120/SEPTIN7/IFT88/CEP162/CCDC28B/ATG5/GFY	28
GO:0007017	microtubule-based process	51/613	892/18800	7.2417e-05	0.00488413	0.00454467	CLN3/ROCK1/CENPJ/SDCCAG8/MNS1/CHMP6/IFT74/UCHL1/ATF5/CEP295/SON/SMC3/VPS4B/SRGAP2C/DYNC2I1/KPNB1/JHY/KIF2A/TXNDC9/IFT57/CEP63/GCC2/CHORDC1/SOD1/KTN1/CEP350/DYNLT2/MAP2/VAMP4/CEP19/NCOR1/CHMP2A/TOGARAM1/CFAP53/CEP57/BLOC1S2/PCM1/ARMCX3/CHMP5/KIF21A/IFT81/CEP120/SENP6/IFT88/CEP68/SIRT1/TPR/TMF1/AKAP9/NSFL1C/GOLGA8B	51
GO:0006913	nucleocytoplasmic transport	24/613	308/18800	7.87563e-05	0.00514824	0.00479042	THOC1/NUP54/PABPN1/UPF3A/NUP35/LTV1/KPNA4/KPNB1/RPAIN/THOC2/JAK2/IWS1/LRRK2/NCBP2/UBR5/NEMF/KPNA3/RIOK2/SDAD1/UFM1/FYTTD1/NUP50/TPR/PPP3CA	24
GO:0051169	nuclear transport	24/613	308/18800	7.87563e-05	0.00514824	0.00479042	THOC1/NUP54/PABPN1/UPF3A/NUP35/LTV1/KPNA4/KPNB1/RPAIN/THOC2/JAK2/IWS1/LRRK2/NCBP2/UBR5/NEMF/KPNA3/RIOK2/SDAD1/UFM1/FYTTD1/NUP50/TPR/PPP3CA	24
GO:0031023	microtubule organizing center organization	15/613	145/18800	8.03642e-05	0.00517375	0.00481416	CENPJ/SDCCAG8/ATF5/CEP295/VPS4B/CEP63/GCC2/CHORDC1/CHMP2A/PCM1/CHMP5/CEP120/CEP68/SIRT1/NSFL1C	15
GO:0007098	centrosome cycle	14/613	131/18800	9.7021e-05	0.00615287	0.00572523	CENPJ/SDCCAG8/ATF5/CEP295/VPS4B/CEP63/CHORDC1/CHMP2A/PCM1/CHMP5/CEP120/CEP68/SIRT1/NSFL1C	14
GO:0042273	ribosomal large subunit biogenesis	10/613	72/18800	0.000109568	0.00684642	0.00637057	NIFK/MRPL20/BRIX1/MAK16/GTPBP4/EBNA1BP2/SDAD1/RSL1D1/PAK1IP1/NOP16	10
GO:0022900	electron transport chain	16/613	167/18800	0.000117678	0.00724657	0.00674292	NDUFC2/NDUFS6/ND4/NDUFB7/ND1/SDHAF2/CYCS/NDUFB8/ND4L/NDUFV2/NDUFB6/ETFB/ND2/AFG1L/NDUFS5/NDUFA5	16
GO:0010824	regulation of centrosome duplication	8/613	47/18800	0.000124794	0.00757502	0.00704854	CENPJ/CEP295/VPS4B/CHORDC1/CHMP2A/CHMP5/CEP120/SIRT1	8
GO:0033043	regulation of organelle organization	60/613	1130/18800	0.000133982	0.00801815	0.00746087	COTL1/SMC2/PHIP/CLN3/SMC4/ROCK1/CENPJ/SDCCAG8/MNS1/DBNL/DSTN/RALBP1/MLLT11/CHMP6/CEP295/TFPT/VPS4B/SDCBP/CNOT2/FBXW7/INO80B/DNM1L/RESF1/CD2AP/AURKAIP1/SMARCA5/ARPC5L/LRRK2/ODF2L/ARHGAP18/UCHL5/ARPC4/MAP2/BNIP3L/RIOK2/RAD50/DCP2/ARF6/CHMP2A/PHPT1/TOGARAM1/LIMCH1/CHMP5/TRIAP1/CEP120/SEPTIN7/TMSB15B/SENP6/PFN3/PFDN2/IFT88/PLCB1/ZWILCH/TPR/PTPRD/AKAP9/VPS35/ATG5/IK/PDCD5	60
GO:0044257	cellular protein catabolic process	47/613	824/18800	0.000147118	0.00868202	0.0080786	RBBP6/CLN3/USP8/CHMP6/UCHL1/PSMB8/FBXL15/USP16/VPS4B/SDCBP/UBXN4/FBXW7/PSMA4/RNF14/TRIP4/CD2AP/RNF20/LRRK2/RNF187/UCHL5/TOPORS/ZFAND2A/USP48/FBXO11/BNIP3L/NEMF/UBR3/USP14/AFG1L/GABARAPL2/CHMP2A/MARCHF7/UBXN6/ECPAS/BLOC1S2/LTN1/CHMP5/PSMC6/WAC/PSMD1/SIRT1/PSMD7/SKP1/UBE2A/TMF1/VPS35/NSFL1C	47
GO:0051225	spindle assembly	13/613	121/18800	0.000161779	0.00935783	0.00870744	CHMP6/SMC3/VPS4B/KPNB1/KIF2A/CEP63/NCOR1/CHMP2A/TOGARAM1/CHMP5/SENP6/TPR/GOLGA8B	13
GO:0016072	rRNA metabolic process	21/613	264/18800	0.000162975	0.00935783	0.00870744	POP4/NIFK/BMS1/LYAR/POP5/DIMT1/BRIX1/IMP3/MAK16/MPHOSPH10/FRG1/GTPBP4/DDX10/WDR75/EBNA1BP2/RIOK2/NSUN3/TSR2/RSL1D1/RIOK1/GTF2H5	21
GO:2000234	positive regulation of rRNA processing	4/613	10/18800	0.000200938	0.0113838	0.0105926	DIMT1/WDR75/RIOK2/RIOK1	4
GO:0010498	proteasomal protein catabolic process	32/613	496/18800	0.0002054	0.0114835	0.0106853	UCHL1/PSMB8/FBXL15/SDCBP/UBXN4/FBXW7/PSMA4/RNF14/TRIP4/CD2AP/LRRK2/RNF187/UCHL5/TOPORS/ZFAND2A/NEMF/UBR3/USP14/GABARAPL2/MARCHF7/UBXN6/ECPAS/LTN1/PSMC6/WAC/PSMD1/SIRT1/PSMD7/SKP1/UBE2A/TMF1/NSFL1C	32
GO:0016197	endosomal transport	19/613	231/18800	0.000215098	0.0118695	0.0110445	CHMP6/VPS4B/GRIP1/LRRK2/GCC2/VAMP4/VPS29/KIAA1109/TBC1D23/ARF6/CHMP2A/UBXN6/BLOC1S2/CHMP5/SNX2/VPS50/VPS35/EEA1/ITSN2	19
GO:0051028	mRNA transport	13/613	126/18800	0.000242741	0.0131222	0.0122102	THOC1/NUP54/PABPN1/UPF3A/NUP35/THOC2/AHCTF1/IWS1/NCBP2/HNRNPA1L2/FYTTD1/NUP50/TPR	13
GO:0022402	cell cycle process	62/613	1205/18800	0.000243977	0.0131222	0.0122102	BRD7/NASP/THOC1/SMC2/PHIP/SMC4/ROCK1/CENPJ/SDCCAG8/USP8/CHMP6/ATF5/SYF2/CEP295/SON/FBXL15/SMC3/USP16/UBE2E2/VPS4B/FBXW7/KPNB1/KIF2A/AURKAIP1/AHCTF1/SMARCA5/MAEL/CEP63/MOV10L1/PDS5B/CHORDC1/CALM1/BIRC6/RIOK2/RAD50/NCOR1/CSPP1/CHMP2A/TOGARAM1/YTHDC2/PCM1/CHMP5/SOX15/PIK3C3/TRIAP1/MSH2/WAC/CEP120/SEPTIN7/SENP6/KMT2E/BRCC3/CEP68/SIRT1/PLCB1/ZWILCH/TPR/TAOK3/NSFL1C/GOLGA8B/IK/PPP3CA	62
GO:1902774	late endosome to lysosome transport	5/613	19/18800	0.00028829	0.0151678	0.0141136	CHMP6/LRRK2/CHMP2A/CHMP5/VPS35	5
GO:0033365	protein localization to organelle	48/613	873/18800	0.000292301	0.0151678	0.0141136	TRMT10B/NUP54/NUP35/FAM47E/TRIP11/EMC2/KPNA4/FBXW7/KPNB1/DNM1L/RPAIN/LARP7/CD2AP/XPA/JAK2/LRRK2/SRP19/CACNG8/GCC2/TOPORS/ARL6/MON1B/CEP350/UBR5/ZFAND2A/BNIP3L/KPNA3/UFM1/ARF6/IFT80/ATP6V1D/GABARAPL2/PCM1/GRPEL2/MSH2/CEP68/SKP1/NUP50/ZWILCH/TPR/LAMTOR4/VPS35/NSFL1C/SRP72/IK/PPP3CA/PDCD5/GFY	48
GO:0090169	regulation of spindle assembly	6/613	29/18800	0.000293477	0.0151678	0.0141136	CHMP6/VPS4B/CHMP2A/CHMP5/SENP6/TPR	6
GO:0006383	transcription by RNA polymerase III	8/613	53/18800	0.000296288	0.0151678	0.0141136	DEK/IVNS1ABP/SMARCA5/SF3B1/SNAPC5/POLR2K/PRDX5/POLR3F	8
GO:0051726	regulation of cell cycle	56/613	1067/18800	0.000301369	0.0152443	0.0141848	BRD7/SRSF5/THOC1/PHIP/CENPJ/CHMP6/ATF5/SYF2/CEP295/SON/TFPT/USP16/UBE2E2/VPS4B/SDCBP/FBXW7/INO80B/AURKAIP1/AHCTF1/SMARCA5/XIAP/CEP63/UCHL5/GTPBP4/CHORDC1/CALM1/ZBED9/BIRC6/MOK/RIOK2/BEX2/CSPP1/CHMP2A/YTHDC2/CHMP5/SOX15/GTF2H1/EIF4G2/PIK3C3/TRIAP1/MSH2/WAC/CEP120/SENP6/KMT2E/BRCC3/SIRT1/PLCB1/ZWILCH/TPR/CDKL3/TAOK3/NSFL1C/BIRC3/THAP5/IK	56
GO:0006974	cellular response to DNA damage stimulus	45/613	807/18800	0.000333398	0.016666	0.0155077	HMGB1/RBBP6/DEK/THOC1/SYF2/TFPT/SMC3/USP16/UBE2E2/DCLRE1C/FBXW7/INO80B/RPAIN/MBD4/XPA/SMC6/NUCKS1/XIAP/MAEL/CEP63/UCHL5/PDS5B/TOPORS/SHLD3/FXR1/RECQL/UBR5/RAD50/UBE2V2/ERCC5/MARCHF7/NEIL2/GTF2H1/TRIAP1/MSH2/WAC/HPF1/BRCC3/SIRT1/MSH3/UBE2A/TAOK3/NTHL1/PMS1/GTF2H5	45
GO:0006607	NLS-bearing protein import into nucleus	5/613	20/18800	0.000374137	0.018485	0.0172002	NUP54/NUP35/KPNA4/KPNB1/KPNA3	5
GO:0097352	autophagosome maturation	8/613	55/18800	0.000384431	0.0187753	0.0174703	CLN3/MAP1LC3A/CHMP6/CALM1/CHMP2A/CHMP5/PIK3C3/ATG5	8
GO:0090307	mitotic spindle assembly	9/613	69/18800	0.000388885	0.018777	0.0174719	CHMP6/SMC3/VPS4B/KPNB1/KIF2A/CHMP2A/TOGARAM1/CHMP5/TPR	9
GO:0006091	generation of precursor metabolites and energy	31/613	494/18800	0.000413218	0.0197277	0.0183566	SLC27A5/NDUFC2/NDUFS6/ND4/NDUFB7/ND1/SDHAF2/ATP8/ATP6/CYCS/ETFBKMT/NDUFB8/ND4L/COX6C/DNAJC30/MT3/NDUFV2/NDUFB6/ETFB/ND2/VGF/AFG1L/RB1CC1/NDUFS5/NCOR1/RBKS/MSH2/NDUFA5/PPP1R2/LYRM7/ANTKMT	31
GO:0006285	base-excision repair, AP site formation	4/613	12/18800	0.000449572	0.0212248	0.0197496	MBD4/ERCC5/NEIL2/NTHL1	4
GO:0006281	DNA repair	32/613	526/18800	0.000571614	0.026451	0.0246126	HMGB1/DEK/TFPT/SMC3/DCLRE1C/FBXW7/INO80B/RPAIN/MBD4/XPA/SMC6/NUCKS1/UCHL5/PDS5B/SHLD3/RECQL/UBR5/RAD50/UBE2V2/ERCC5/NEIL2/GTF2H1/MSH2/HPF1/BRCC3/SIRT1/MSH3/UBE2A/TAOK3/NTHL1/PMS1/GTF2H5	32
GO:0043414	macromolecule methylation	23/613	331/18800	0.000572722	0.026451	0.0246126	PRMT8/TRMT10B/FAM47E/PAXBP1/TYW3/CTR9/DIMT1/LARP7/ETFBKMT/RNF20/IWS1/MAEL/MOV10L1/FBXO11/CBLL1/METTL8/NSUN3/KMT2A/KMT2E/SIRT1/THUMPD3/TRMT10C/ANTKMT	23
GO:0007041	lysosomal transport	12/613	121/18800	0.000597173	0.0269291	0.0250574	CLN3/CHMP6/VPS4B/VAMP7/LRRK2/CACNG8/GCC2/CCDC91/CHMP2A/UBXN6/CHMP5/VPS35	12
GO:1903008	organelle disassembly	12/613	121/18800	0.000597173	0.0269291	0.0250574	MAP1LC3A/FBXW7/DNM1L/BNIP3L/SLC25A46/UFM1/RB1CC1/MTIF2/GABARAPL2/UBA5/MTIF3/ATG5	12
GO:1901673	regulation of mitotic spindle assembly	5/613	22/18800	0.000602085	0.0269291	0.0250574	CHMP6/VPS4B/CHMP2A/CHMP5/TPR	5
GO:0050684	regulation of mRNA processing	13/613	139/18800	0.000630194	0.0277147	0.0257885	TRA2A/NSRP1/CTR9/SON/LARP7/RNF20/IWS1/NCBP2/FXR1/RBM39/NUDT21/RBM25/ZC3H14	13
GO:0046761	viral budding from plasma membrane	4/613	13/18800	0.000632697	0.0277147	0.0257885	CHMP6/VPS4B/CHMP2A/CHMP5	4
GO:0051298	centrosome duplication	9/613	74/18800	0.000656703	0.0283859	0.026413	CENPJ/CEP295/VPS4B/CEP63/CHORDC1/CHMP2A/CHMP5/CEP120/SIRT1	9
GO:0000226	microtubule cytoskeleton organization	36/613	622/18800	0.00066624	0.0283859	0.026413	ROCK1/CENPJ/SDCCAG8/MNS1/CHMP6/ATF5/CEP295/SON/SMC3/VPS4B/SRGAP2C/KPNB1/JHY/KIF2A/TXNDC9/CEP63/GCC2/CHORDC1/CEP350/MAP2/VAMP4/CEP19/NCOR1/CHMP2A/TOGARAM1/CEP57/PCM1/CHMP5/CEP120/SENP6/CEP68/SIRT1/TPR/AKAP9/NSFL1C/GOLGA8B	36
GO:0031056	regulation of histone modification	15/613	176/18800	0.00066806	0.0283859	0.026413	BRD7/KDM5A/FAM47E/PAXBP1/CTR9/SAP30BP/RNF20/IWS1/LRRK2/UBR5/KMT2A/KMT2E/HPF1/SIRT1/ATG5	15
GO:0050657	nucleic acid transport	14/613	159/18800	0.000724623	0.0301855	0.0280875	THOC1/NUP54/PABPN1/UPF3A/NUP35/KPNB1/THOC2/AHCTF1/IWS1/NCBP2/HNRNPA1L2/FYTTD1/NUP50/TPR	14
GO:0050658	RNA transport	14/613	159/18800	0.000724623	0.0301855	0.0280875	THOC1/NUP54/PABPN1/UPF3A/NUP35/KPNB1/THOC2/AHCTF1/IWS1/NCBP2/HNRNPA1L2/FYTTD1/NUP50/TPR	14
GO:0051603	proteolysis involved in cellular protein catabolic process	42/613	766/18800	0.000732446	0.0302152	0.0281151	RBBP6/USP8/CHMP6/UCHL1/PSMB8/FBXL15/USP16/VPS4B/SDCBP/UBXN4/FBXW7/PSMA4/RNF14/TRIP4/CD2AP/RNF20/LRRK2/RNF187/UCHL5/TOPORS/ZFAND2A/USP48/FBXO11/NEMF/UBR3/USP14/GABARAPL2/CHMP2A/MARCHF7/UBXN6/ECPAS/LTN1/CHMP5/PSMC6/WAC/PSMD1/SIRT1/PSMD7/SKP1/UBE2A/TMF1/NSFL1C	42
GO:0051254	positive regulation of RNA metabolic process	81/613	1747/18800	0.000746599	0.0305029	0.0283828	BRD7/TRA2A/HMGB1/SRSF5/DEK/THOC1/LYAR/PHIP/HMGN5/ZNF33B/NUFIP1/ROCK1/CENPJ/ZNF544/KDM5A/ZNF814/MLLT11/IFT74/ATF5/PAXBP1/TRIP11/NAA16/DIMT1/TFPT/USP16/MRPL12/CNOT2/CCAR1/RNF14/INO80B/LARP7/TRIP4/BPTF/SMARCA5/NUCKS1/RNF20/JAK2/RNF187/CREB1/NCBP2/DNAJC2/MT3/UCHL5/TRIM52/TOPORS/ZNF836/ZFP62/SF3B1/SMARCE1/WDR75/ZNF782/RIOK2/ZNF292/BEX1/MED19/NUDT21/DCP2/IL11/KMT2A/ZNF493/ARMCX3/SOX15/RSF1/PSMC6/GTF2H1…	81
GO:0008033	tRNA processing	12/613	125/18800	0.000799212	0.0318014	0.0295911	POP4/TRMT10B/PUS7/POP5/TYW3/METTL8/NSUN3/LAGE3/ELP1/THUMPD3/TRMT10C/ADAT2	12
GO:0044267	cellular protein metabolic process	192/613	4825/18800	0.000806136	0.0318014	0.0295911	PRMT8/DUSP23/PRKRIP1/BRD7/HMGB1/RBBP6/NKTR/PUS7/PHIP/CLN3/LOX/ROCK1/SERP2/UPF3A/KDM5A/RALBP1/USP8/MTRF1L/CHMP6/PDIK1L/JMJD1C/UCHL1/PPM1N/PSMB8/FAM47E/IFIH1/PAXBP1/TRIP11/NAA16/CTR9/CEP295/SGK3/FBXL15/USP16/UBE2E2/VPS4B/SDCBP/IVNS1ABP/CNOT2/OTUD6B/SDHAF2/UBXN4/FBXW7/SAP30BP/PSMA4/RNF14/MRPL28/CYCS/TRIP4/CAB39/NEK1/ZNF540/CD2AP/AURKAIP1/ETFBKMT/SMARCA5/FKBP3/RNF20/JAK2/IWS1/XIAP/METAP2/LRRK2/PTP4A1…	192
GO:0006914	autophagy	32/613	537/18800	0.000808802	0.0318014	0.0295911	HMGB1/CLN3/ROCK1/MAP1LC3A/CHMP6/UCHL1/VPS4B/FBXW7/DNM1L/STX12/LRRK2/MT3/CALM1/BNIP3L/SLC25A46/UFM1/RB1CC1/ATP6V1D/GABARAPL2/CHMP2A/UBXN6/CHMP5/EIF4G2/PIK3C3/WAC/UBA5/IFT88/ATP6V1E1/SIRT1/VPS35/NSFL1C/ATG5	32
GO:0061919	process utilizing autophagic mechanism	32/613	537/18800	0.000808802	0.0318014	0.0295911	HMGB1/CLN3/ROCK1/MAP1LC3A/CHMP6/UCHL1/VPS4B/FBXW7/DNM1L/STX12/LRRK2/MT3/CALM1/BNIP3L/SLC25A46/UFM1/RB1CC1/ATP6V1D/GABARAPL2/CHMP2A/UBXN6/CHMP5/EIF4G2/PIK3C3/WAC/UBA5/IFT88/ATP6V1E1/SIRT1/VPS35/NSFL1C/ATG5	32
GO:0044265	cellular macromolecule catabolic process	57/613	1137/18800	0.000815804	0.0318014	0.0295911	RBBP6/CLN3/ROCK1/UPF3A/USP8/CHMP6/UCHL1/PSMB8/FBXL15/USP16/VPS4B/SDCBP/CNOT2/UBXN4/FBXW7/PSMA4/RNF14/TRIP4/CD2AP/RNF20/LRRK2/RNF187/NCBP2/UCHL5/TOPORS/FXR1/ZFAND2A/USP48/FBXO11/BNIP3L/SERBP1/NEMF/UBR3/USP14/AFG1L/DCP2/GABARAPL2/CHMP2A/MARCHF7/UBXN6/ECPAS/BLOC1S2/LTN1/CHMP5/PSMC6/WAC/OGA/ZC3H14/PSMD1/SIRT1/PSMD7/SKP1/UBE2A/TMF1/VPS35/NSFL1C/PRPF18	57
GO:0006999	nuclear pore organization	4/613	14/18800	0.000863041	0.0330366	0.0307405	NUP54/NUP35/AHCTF1/TPR	4
GO:0046753	non-lytic viral release	4/613	14/18800	0.000863041	0.0330366	0.0307405	CHMP6/VPS4B/CHMP2A/CHMP5	4
GO:0051236	establishment of RNA localization	14/613	162/18800	0.000871063	0.0330459	0.0307492	THOC1/NUP54/PABPN1/UPF3A/NUP35/KPNB1/THOC2/AHCTF1/IWS1/NCBP2/HNRNPA1L2/FYTTD1/NUP50/TPR	14
GO:0009451	RNA modification	14/613	166/18800	0.00110447	0.0415301	0.0386437	TRMT10B/PUS7/TYW3/DIMT1/LARP7/CBLL1/PUS7L/METTL8/NSUN3/TRUB2/ELP1/THUMPD3/TRMT10C/ADAT2	14
GO:0031062	positive regulation of histone methylation	7/613	50/18800	0.00111889	0.0417031	0.0388047	FAM47E/PAXBP1/CTR9/RNF20/KMT2A/KMT2E/SIRT1	7
GO:0010564	regulation of cell cycle process	38/613	688/18800	0.00113419	0.041906	0.0389934	BRD7/THOC1/PHIP/CENPJ/CHMP6/ATF5/SYF2/CEP295/UBE2E2/VPS4B/FBXW7/AURKAIP1/AHCTF1/SMARCA5/CEP63/CHORDC1/CALM1/BIRC6/RIOK2/CSPP1/CHMP2A/CHMP5/SOX15/PIK3C3/TRIAP1/MSH2/WAC/CEP120/SENP6/KMT2E/BRCC3/SIRT1/PLCB1/ZWILCH/TPR/TAOK3/NSFL1C/IK	38
GO:0043161	proteasome-mediated ubiquitin-dependent protein catabolic process	26/613	414/18800	0.00116302	0.0426007	0.0396398	UCHL1/FBXL15/SDCBP/UBXN4/FBXW7/RNF14/TRIP4/CD2AP/LRRK2/RNF187/UCHL5/TOPORS/ZFAND2A/NEMF/UBR3/USP14/ECPAS/LTN1/PSMC6/WAC/PSMD1/SIRT1/PSMD7/SKP1/UBE2A/NSFL1C	26
GO:1902017	regulation of cilium assembly	8/613	65/18800	0.00119878	0.043535	0.0405092	CENPJ/SDCCAG8/MNS1/ODF2L/CEP120/SEPTIN7/IFT88/ATG5	8
GO:0030163	protein catabolic process	50/613	982/18800	0.00122281	0.0440316	0.0409713	RBBP6/CLN3/ROCK1/USP8/CHMP6/UCHL1/PSMB8/FBXL15/USP16/VPS4B/SDCBP/UBXN4/FBXW7/PSMA4/RNF14/TRIP4/CD2AP/RNF20/LRRK2/RNF187/UCHL5/TOPORS/ZFAND2A/USP48/FBXO11/BNIP3L/NEMF/UBR3/USP14/AFG1L/GABARAPL2/CHMP2A/MARCHF7/UBXN6/ECPAS/BLOC1S2/LTN1/CHMP5/PSMC6/WAC/OGA/PSMD1/SIRT1/PSMD7/SKP1/UBE2A/TMF1/VPS35/NSFL1C/ATG5	50
GO:0019083	viral transcription	7/613	51/18800	0.00126104	0.0450265	0.041897	CHD1/LARP7/NUCKS1/MON1B/RSF1/GTF2B/TAF11	7
GO:0007051	spindle organization	15/613	188/18800	0.00130958	0.0463702	0.0431474	CENPJ/CHMP6/SMC3/VPS4B/KPNB1/KIF2A/CEP63/NCOR1/CHMP2A/TOGARAM1/CHMP5/CEP120/SENP6/TPR/GOLGA8B	15
GO:0006511	ubiquitin-dependent protein catabolic process	36/613	647/18800	0.00133626	0.0467692	0.0435186	RBBP6/USP8/CHMP6/UCHL1/FBXL15/USP16/VPS4B/SDCBP/UBXN4/FBXW7/RNF14/TRIP4/CD2AP/RNF20/LRRK2/RNF187/UCHL5/TOPORS/ZFAND2A/USP48/FBXO11/NEMF/UBR3/USP14/CHMP2A/ECPAS/LTN1/CHMP5/PSMC6/WAC/PSMD1/SIRT1/PSMD7/SKP1/UBE2A/NSFL1C	36
GO:0030518	intracellular steroid hormone receptor signaling pathway	11/613	115/18800	0.00134287	0.0467692	0.0435186	CNOT2/RNF14/TRIP4/JAK2/UBR5/UFM1/PIAS2/NCOR1/UBA5/SIRT1/TMF1	11

## Sheet: Poly_mid_to_early_Down-106
Supplementary data 4. GO terms enriched in biological processes for repressed mRNAs in actively translating polysomes during the early-to-mid transition [P-values were derived using a hypergeometric distribution and a Benjamini-Hochberg FDR-adjusted P-value with a significance of < 0.05]
ID	Description	GeneRatio	BgRatio	pvalue	p.adjust	qvalue	geneID	Count
GO:0006810	transport	253/738	4486/18800	4.70322e-11	2.34926e-07	2.15457e-07	DAPK1/OSBP2/FCHO1/NECTIN1/SLC25A23/SV2A/ATP2B3/SLC16A2/TMEM63B/KCNAB2/SLC25A22/APLP1/AMIGO1/ARSB/FBXW11/RAB28/SHANK3/BCAS3/SLC22A5/CNNM2/CSNK1D/SLC31A1/SCARF2/SIRPA/AP2A2/SMG7/MESD/LRP3/BAIAP3/PDE4B/GPR27/PTPRJ/ARHGAP44/MIEF2/AP1M1/MAGT1/TPCN1/SHISA7/CBARP/CCND1/MGRN1/NLGN2/CYTH3/TBC1D14/UVRAG/SEC14L1/STAT5B/LILRB4/PIP5K1C/MPPE1/CSNK1G2/SYT11/ATP1A2/MAP1S/COG5/ABCA2/ARRDC1/CORO1A/ICMT/M6PR/ZDHHC2…	253
GO:0051641	cellular localization	174/738	2801/18800	1.45153e-10	3.6252e-07	3.32477e-07	SLC25A23/SV2A/KCNAB2/ARSB/FBXW11/RAB28/SHANK3/BCAS3/LRRC4/FRMPD1/TSPAN5/CSNK1D/AP2A2/SMG7/MESD/EFR3B/BAIAP3/GPR27/ATCAY/ARHGAP44/MIEF2/AP1M1/TPCN1/SHISA7/MGRN1/PTPN9/NLGN2/BRAT1/TBC1D14/ABHD17C/UVRAG/LILRB4/PIP5K1C/MPPE1/SYT11/AFDN/ATP1A2/MAP1S/ABCA2/CORO1A/ICMT/M6PR/KLHL21/ZDHHC24/ADCY5/TRAPPC10/SEC22C/ATP2B4/PEX10/TMEM201/PRKCG/PEX26/EHD3/RAB8A/SPG7/FAF2/PRICKLE1/VPS26B/AP2A1/ZDHHC3/GGA2/ARL1/R…	174
GO:0051234	establishment of localization	256/738	4640/18800	3.46415e-10	5.76781e-07	5.28982e-07	DAPK1/OSBP2/FCHO1/NECTIN1/SLC25A23/SV2A/ATP2B3/SLC16A2/TMEM63B/KCNAB2/SLC25A22/APLP1/AMIGO1/ARSB/FBXW11/RAB28/SHANK3/BCAS3/SLC22A5/CNNM2/FRMPD1/CSNK1D/SLC31A1/SCARF2/SIRPA/AP2A2/SMG7/MESD/LRP3/BAIAP3/PDE4B/GPR27/PTPRJ/ARHGAP44/MIEF2/AP1M1/MAGT1/TPCN1/SHISA7/CBARP/CCND1/MGRN1/NLGN2/CYTH3/TBC1D14/UVRAG/SEC14L1/STAT5B/LILRB4/PIP5K1C/MPPE1/CSNK1G2/SYT11/AFDN/ATP1A2/MAP1S/COG5/ABCA2/ARRDC1/CORO1A/ICMT…	256
GO:0006464	cellular protein modification process	210/738	3645/18800	8.46057e-10	8.45211e-07	7.75166e-07	CD86/DAPK1/RUSC1/MTMR4/DUSP8/PPP2R2D/ACVR1B/FUT11/TRIM32/FBXW11/DNMT3A/C6orf89/EPHA7/MAN2A2/FKRP/CSNK1D/PRKCA/CDH5/SIK3/SIRPA/JOSD1/MSL1/SH2B3/PTPRJ/MAST3/PTK7/TRIM62/PTPRG/MAGT1/CCND1/MGRN1/PTPN9/SPRY3/AKT3/BRAT1/TTLL11/CAND2/ABHD17C/UVRAG/MAP3K14/MLEC/USP22/EZH1/PDGFC/ARMT1/LILRB4/MPPE1/CSNK1G2/PPME1/ABCA2/ARRDC1/DCAF12/ICMT/KLHL21/ZDHHC24/ATP2B4/IRF2BPL/PRKCG/PPP2R2B/FAAP100/CPNE3/GID4/MED24/Z…	210
GO:0036211	protein modification process	210/738	3645/18800	8.46057e-10	8.45211e-07	7.75166e-07	CD86/DAPK1/RUSC1/MTMR4/DUSP8/PPP2R2D/ACVR1B/FUT11/TRIM32/FBXW11/DNMT3A/C6orf89/EPHA7/MAN2A2/FKRP/CSNK1D/PRKCA/CDH5/SIK3/SIRPA/JOSD1/MSL1/SH2B3/PTPRJ/MAST3/PTK7/TRIM62/PTPRG/MAGT1/CCND1/MGRN1/PTPN9/SPRY3/AKT3/BRAT1/TTLL11/CAND2/ABHD17C/UVRAG/MAP3K14/MLEC/USP22/EZH1/PDGFC/ARMT1/LILRB4/MPPE1/CSNK1G2/PPME1/ABCA2/ARRDC1/DCAF12/ICMT/KLHL21/ZDHHC24/ATP2B4/IRF2BPL/PRKCG/PPP2R2B/FAAP100/CPNE3/GID4/MED24/Z…	210
GO:0043412	macromolecule modification	217/738	3860/18800	3.44383e-09	2.86698e-06	2.62939e-06	CD86/DAPK1/RUSC1/MTMR4/DUSP8/PPP2R2D/ACVR1B/FUT11/TRIM32/FBXW11/DNMT3A/C6orf89/EPHA7/MAN2A2/FKRP/CSNK1D/PRKCA/CDH5/SIK3/SIRPA/JOSD1/MSL1/SH2B3/PTPRJ/MAST3/PTK7/TRIM62/PTPRG/MAGT1/CCND1/MGRN1/PTPN9/SPRY3/AKT3/BRAT1/TTLL11/CAND2/ABHD17C/UVRAG/MAP3K14/MLEC/USP22/EZH1/PDGFC/ARMT1/LILRB4/MPPE1/CSNK1G2/PPME1/ABCA2/ARRDC1/DCAF12/ICMT/ELP4/KLHL21/ZDHHC24/ATP2B4/IRF2BPL/PRKCG/PPP2R2B/FAAP100/CPNE3/GID4/ME…	217
GO:0033036	macromolecule localization	170/738	2876/18800	1.08887e-08	7.76986e-06	7.12595e-06	OSBP2/NECTIN1/FITM2/KCNAB2/RAB28/SHANK3/IGSF11/BCAS3/LRRC4/FRMPD1/TSPAN5/CSNK1D/CDH5/AP2A2/SMG7/MESD/EFR3B/BAIAP3/GPR27/ATCAY/ARHGAP44/MIEF2/AP1M1/CDAN1/SHISA7/CHST11/PTPN9/ARHGEF18/NLGN2/ABHD17C/STAT5B/LILRB4/SYT11/AFDN/COG5/ABCA2/ARRDC1/ICMT/M6PR/KLHL21/ZDHHC24/DLG5/ADCY5/OSBPL10/SEC22C/DGKD/ATP2B4/PEX10/ATP11A/PEX26/EHD3/RAB8A/EXOC3/FAF2/PRICKLE1/TEX2/ATP8B2/VPS26B/AP2A1/ZDHHC3/GGA2/ARL1/DERL2…	170
GO:0034613	cellular protein localization	110/738	1675/18800	4.48327e-08	2.64294e-05	2.42391e-05	KCNAB2/RAB28/SHANK3/BCAS3/LRRC4/FRMPD1/TSPAN5/CSNK1D/AP2A2/MESD/EFR3B/ARHGAP44/MIEF2/AP1M1/SHISA7/PTPN9/NLGN2/ABHD17C/LILRB4/SYT11/AFDN/ABCA2/ICMT/M6PR/KLHL21/ZDHHC24/ATP2B4/PEX10/PEX26/EHD3/RAB8A/FAF2/PRICKLE1/VPS26B/AP2A1/ZDHHC3/GGA2/ARL1/DERL2/MAU2/DVL1/GORASP1/TTC7B/SUN2/CACNG4/SEPTIN8/MFN2/PTPN1/MGAT3/AP3D1/BAP1/USP4/TCF7L2/RASSF5/TMED10/EPHB2/TRAK1/CDK20/SH3BP4/XPO6/SYNDIG1/ZDHHC8/SUN1/CCT3…	110
GO:0008104	protein localization	146/738	2421/18800	4.76205e-08	2.64294e-05	2.42391e-05	NECTIN1/KCNAB2/RAB28/SHANK3/IGSF11/BCAS3/LRRC4/FRMPD1/TSPAN5/CSNK1D/CDH5/AP2A2/MESD/EFR3B/BAIAP3/GPR27/ATCAY/ARHGAP44/MIEF2/AP1M1/CDAN1/SHISA7/PTPN9/ARHGEF18/NLGN2/ABHD17C/LILRB4/SYT11/AFDN/COG5/ABCA2/ARRDC1/ICMT/M6PR/KLHL21/ZDHHC24/DLG5/ADCY5/SEC22C/DGKD/ATP2B4/PEX10/PEX26/EHD3/RAB8A/EXOC3/FAF2/PRICKLE1/VPS26B/AP2A1/ZDHHC3/GGA2/ARL1/DERL2/MAU2/DVL1/GORASP1/TTC7B/SUN2/CACNG4/ARHGAP1/SEPTIN8/MFN2/…	146
GO:0070727	cellular macromolecule localization	110/738	1684/18800	5.93255e-08	2.96331e-05	2.71773e-05	KCNAB2/RAB28/SHANK3/BCAS3/LRRC4/FRMPD1/TSPAN5/CSNK1D/AP2A2/MESD/EFR3B/ARHGAP44/MIEF2/AP1M1/SHISA7/PTPN9/NLGN2/ABHD17C/LILRB4/SYT11/AFDN/ABCA2/ICMT/M6PR/KLHL21/ZDHHC24/ATP2B4/PEX10/PEX26/EHD3/RAB8A/FAF2/PRICKLE1/VPS26B/AP2A1/ZDHHC3/GGA2/ARL1/DERL2/MAU2/DVL1/GORASP1/TTC7B/SUN2/CACNG4/SEPTIN8/MFN2/PTPN1/MGAT3/AP3D1/BAP1/USP4/TCF7L2/RASSF5/TMED10/EPHB2/TRAK1/CDK20/SH3BP4/XPO6/SYNDIG1/ZDHHC8/SUN1/CCT3…	110
GO:0044267	cellular protein metabolic process	253/738	4825/18800	6.80177e-08	3.08862e-05	2.83266e-05	CD86/DAPK1/RUSC1/MTMR4/DUSP8/PPP2R2D/ACVR1B/FUT11/TRIM32/FBXW11/DNMT3A/C6orf89/ERLIN1/EPHA7/ZER1/CYFIP2/MAN2A2/FKRP/CSNK1D/ZFP36L2/PRKCA/CDH5/SIK3/SIRPA/C5/JOSD1/MSL1/SH2B3/PTPRJ/MAST3/PTK7/TRIM62/PTPRG/MAGT1/CCND1/MGRN1/PTPN9/SPRY3/AKT3/BRAT1/TTLL11/CAND2/ABHD17C/UVRAG/MAP3K14/MLEC/USP22/EZH1/PDGFC/ARMT1/LILRB4/MPPE1/CSNK1G2/PPME1/TOB1/ABCA2/ARRDC1/DCAF12/ICMT/LARS2/KLHL21/ZDHHC24/AGO2/ATP2B4/IR…	253
GO:0010232	vascular transport	16/738	87/18800	2.37236e-07	8.32473e-05	7.63484e-05	SLC16A2/SLC22A5/LRP3/ATP1A2/ABCA2/ATP2B4/SLC6A17/ABCC1/SLC19A1/SLC8A2/SLC27A4/ATP1B2/SLC4A8/SLC7A1/SLCO2B1/SLC29A2	16
GO:0150104	transport across blood-brain barrier	16/738	87/18800	2.37236e-07	8.32473e-05	7.63484e-05	SLC16A2/SLC22A5/LRP3/ATP1A2/ABCA2/ATP2B4/SLC6A17/ABCC1/SLC19A1/SLC8A2/SLC27A4/ATP1B2/SLC4A8/SLC7A1/SLCO2B1/SLC29A2	16
GO:0046907	intracellular transport	100/738	1529/18800	2.45904e-07	8.32473e-05	7.63484e-05	ARSB/FBXW11/RAB28/BCAS3/CSNK1D/AP2A2/SMG7/BAIAP3/ARHGAP44/MIEF2/AP1M1/MGRN1/TBC1D14/MPPE1/MAP1S/ABCA2/CORO1A/ICMT/M6PR/ZDHHC24/TRAPPC10/SEC22C/PEX10/TMEM201/PEX26/EHD3/RAB8A/SPG7/FAF2/PRICKLE1/VPS26B/AP2A1/ZDHHC3/GGA2/ARL1/RNF139/DERL2/SUN2/CACNG4/ARHGAP1/TBC1D5/MFN2/MAPK1/PTPN1/KLHL12/AP3D1/BAP1/GAS1/SMG5/TCF7L2/TMED10/TRAK1/XPO6/SYNDIG1/VPS35L/DENND1A/SUN1/KDELR2/TM9SF4/TEX261/RAB8B/LEPROTL1/BC…	100
GO:0051649	establishment of localization in cell	127/738	2084/18800	2.49992e-07	8.32473e-05	7.63484e-05	SV2A/ARSB/FBXW11/RAB28/BCAS3/CSNK1D/AP2A2/SMG7/BAIAP3/GPR27/ARHGAP44/MIEF2/AP1M1/TPCN1/MGRN1/NLGN2/TBC1D14/PIP5K1C/MPPE1/SYT11/ATP1A2/MAP1S/ABCA2/CORO1A/ICMT/M6PR/ZDHHC24/ADCY5/TRAPPC10/SEC22C/ATP2B4/PEX10/TMEM201/PRKCG/PEX26/EHD3/RAB8A/SPG7/FAF2/PRICKLE1/VPS26B/AP2A1/ZDHHC3/GGA2/ARL1/RNF139/DERL2/RASA3/EFNB2/DVL1/SUN2/CACNG4/ARHGAP1/TBC1D5/MFN2/RIMS3/MAPK1/STK25/PTPN1/KLHL12/SLC8A2/AP3D1/BAP1/GA…	127
GO:0016192	vesicle-mediated transport	100/738	1576/18800	9.95156e-07	0.000310675	0.000284929	FCHO1/SV2A/APLP1/CSNK1D/SCARF2/SIRPA/AP2A2/MESD/LRP3/BAIAP3/PTPRJ/ARHGAP44/AP1M1/TPCN1/CBARP/MGRN1/NLGN2/CYTH3/TBC1D14/UVRAG/LILRB4/PIP5K1C/MPPE1/CSNK1G2/SYT11/COG5/ABCA2/CORO1A/M6PR/TRAPPC10/SEC22C/DGKD/PI4KB/SYT15/PRKCG/EHD3/RAB8A/EXOC3/VPS26B/AP2A1/GGA2/ARL1/RNF139/EFNB2/DVL1/CACNG4/ARHGAP1/TBC1D5/SEPTIN8/RIMS3/MAPK1/PTPN1/LRP10/KLHL12/USP6NL/ANO6/AP3D1/GAS1/SLC4A8/TMED10/ADGRB1/EPHB2/TRAK1/SH…	100
GO:0044248	cellular catabolic process	128/738	2182/18800	1.71824e-06	0.000502401	0.000460766	DAPK1/FITM2/PGAM1/MTMR4/PLA2G15/GBA2/ARSB/TRIM32/FBXW11/ERLIN1/GLYATL2/BCAS3/ZER1/CSNK1D/ZFP36L2/PRKCA/SMG7/PDE4B/TPCN1/LPIN2/TBC1D14/UVRAG/USP22/GALC/SGPL1/SYT11/MAP1S/TOB1/ABCA2/ARRDC1/DCAF12/AGO2/ATP2B4/PRKCG/TRIM65/BCKDHB/RAB8A/GID4/ZNF598/FAF2/RNF40/PRICKLE1/VPS26B/SMPD4/RNF139/DERL2/DVL1/PCCB/TBC1D5/MFN2/USP35/RNF130/ZNRF3/TRIB1/PTPN1/ABCC1/MGAT3/AREL1/KLHL22/SLC27A4/SMCR8/BAP1/PXDN/SMG5/US…	128
GO:0071705	nitrogen compound transport	119/738	1993/18800	1.81045e-06	0.000502401	0.000460766	SLC25A23/SV2A/SLC16A2/SLC25A22/RAB28/BCAS3/SLC22A5/AP2A2/SMG7/BAIAP3/GPR27/ARHGAP44/MIEF2/AP1M1/NLGN2/SEC14L1/SYT11/ATP1A2/COG5/ABCA2/ARRDC1/ICMT/M6PR/ZDHHC24/ADCY5/SLC35F5/SEC22C/DGKD/PEX10/SYT15/ATP11A/PEX26/EHD3/RAB8A/EXOC3/FAF2/PRICKLE1/VPS26B/SLC6A17/AP2A1/ZDHHC3/GGA2/ARL1/DERL2/GORASP1/CACNG4/SLC6A8/ARHGAP1/MFN2/PTPN1/ABCC1/SLC19A1/AP3D1/BAP1/SMG5/MFSD12/TCF7L2/TMED10/SLC35A2/TRAK1/XPO6/SYN…	119
GO:0006796	phosphate-containing compound metabolic process	153/738	2736/18800	2.24482e-06	0.000590152	0.000541245	CD86/DAPK1/FITM2/IMPDH1/PGAM1/MTMR4/DUSP8/PLA2G15/PPP2R2D/ACVR1B/FBXW11/EPHA7/CSNK1D/PRKCA/CDH5/SIK3/SIRPA/MBOAT7/SMG7/EFR3B/SH2B3/PDE4B/PTPRJ/MAST3/PTK7/PTPRG/CCND1/LPIN2/PI4KA/PTPN9/SPRY3/AKT3/BRAT1/UVRAG/MAP3K14/PDGFC/ARMT1/LILRB4/PIP5K1C/MPPE1/CSNK1G2/ATP1A2/ABCA2/ADCY5/OSBPL10/DGKD/ATP2B4/PI4KB/PRKCG/PPP2R2B/CPNE3/ADCY6/SMPD4/SBF1/PGS1/ANKLE2/MAP3K12/DVL1/FAM20C/TTC7B/DAXX/SPRED2/MAPK1/TRIB1…	153
GO:0032879	regulation of localization	156/738	2808/18800	2.54102e-06	0.000609908	0.000559364	DAPK1/FITM2/SLC25A23/SV2A/KCNAB2/AMIGO1/ACVR1B/ARSB/TRIM32/SHANK3/BCAS3/PLXNB1/PRKCA/CDH5/SIRPA/MESD/C5/BAIAP3/PDE4B/GPR27/PTPRJ/ATCAY/ARHGAP44/MIEF2/PTPRG/TPCN1/SHISA7/CBARP/PTPN9/NLGN2/AKT3/ABHD17C/PDGFC/LILRB4/SYT11/AFDN/ATP1A2/ABCA2/CORO1A/NISCH/DLG5/ADCY5/SLC35F5/AGO2/DGKD/ATP2B4/KCNA3/SYT15/PRKCG/EHD3/RAB8A/CPNE3/ZDHHC3/RNF139/DERL2/RASA3/EFNB2/DVL1/SUN2/CACNG4/ARHGAP1/KCNH8/TBC1D5/RIMS3/SP…	156
GO:0045017	glycerolipid biosynthetic process	27/738	253/18800	2.56418e-06	0.000609908	0.000559364	FITM2/MTMR4/PLA2G15/MBOAT7/EFR3B/LPIN2/PI4KA/UVRAG/PIP5K1C/MPPE1/DGKD/PI4KB/PGS1/TTC7B/VAC14/MTMR1/CEPT1/PIGO/CDS2/PNPLA2/INPP5D/PIGV/PLA2G6/GPAT4/PIK3C2B/PIGN/PI4KAP2	27
GO:0071702	organic substance transport	137/738	2405/18800	3.35611e-06	0.000741023	0.000679612	OSBP2/SLC25A23/SV2A/SLC16A2/SLC25A22/RAB28/BCAS3/SLC22A5/AP2A2/SMG7/BAIAP3/GPR27/ARHGAP44/MIEF2/AP1M1/NLGN2/SEC14L1/SYT11/ATP1A2/COG5/ABCA2/ARRDC1/ICMT/M6PR/ZDHHC24/ADCY5/OSBPL10/SLC16A6/SLC35F5/SEC22C/DGKD/PEX10/SYT15/ATP11A/PEX26/EHD3/RAB8A/EXOC3/FAF2/PRICKLE1/TEX2/ATP8B2/VPS26B/SLC6A17/AP2A1/ZDHHC3/GGA2/ARL1/DERL2/GORASP1/CACNG4/SLC6A8/ARHGAP1/MFN2/PTPN1/LRP10/ABCC1/PLIN2/SLC19A1/ANO6/AP3D1/SL…	137
GO:0006793	phosphorus metabolic process	153/738	2756/18800	3.41212e-06	0.000741023	0.000679612	CD86/DAPK1/FITM2/IMPDH1/PGAM1/MTMR4/DUSP8/PLA2G15/PPP2R2D/ACVR1B/FBXW11/EPHA7/CSNK1D/PRKCA/CDH5/SIK3/SIRPA/MBOAT7/SMG7/EFR3B/SH2B3/PDE4B/PTPRJ/MAST3/PTK7/PTPRG/CCND1/LPIN2/PI4KA/PTPN9/SPRY3/AKT3/BRAT1/UVRAG/MAP3K14/PDGFC/ARMT1/LILRB4/PIP5K1C/MPPE1/CSNK1G2/ATP1A2/ABCA2/ADCY5/OSBPL10/DGKD/ATP2B4/PI4KB/PRKCG/PPP2R2B/CPNE3/ADCY6/SMPD4/SBF1/PGS1/ANKLE2/MAP3K12/DVL1/FAM20C/TTC7B/DAXX/SPRED2/MAPK1/TRIB1…	153
GO:0008654	phospholipid biosynthetic process	27/738	258/18800	3.71967e-06	0.000774157	0.000710001	FITM2/MTMR4/MBOAT7/EFR3B/PI4KA/UVRAG/PIP5K1C/MPPE1/ABCA2/DGKD/PI4KB/PGS1/TTC7B/FDPS/VAC14/MTMR1/CEPT1/PIGO/CDS2/INPP5D/PIGV/PLA2G6/GPAT4/PIK3C2B/PIGN/DOLK/PI4KAP2	27
GO:0023051	regulation of signaling	180/738	3387/18800	5.77981e-06	0.00115481	0.0010591	CD86/DAPK1/ATP2B3/MTMR4/DUSP8/APLP1/ACVR1B/ARHGEF11/TRIM32/EPHA7/SHANK3/IGSF11/CYFIP2/LRRC4/FRMPD1/TSPAN5/CSNK1D/PLXNB1/PRKCA/CDH5/SIK3/SIRPA/BAIAP3/SH2B3/PDE4B/GPR27/PTPRJ/ARHGAP44/ITFG2/PTK7/NRARP/TRIM62/SHISA7/CHST11/MGRN1/ARHGEF18/NLGN2/CYTH3/SPRY3/AKT3/MAP3K14/SEC14L1/STARD8/PDGFC/LILRB4/PIP5K1C/CSNK1G2/SYT11/DKK3/CANT1/ATP1A2/TOB1/ARRDC1/ABR/DLG5/ADCY5/DGKD/ATP2B4/GRIK3/PRKCG/EHD3/RAB8A/PRI…	180
GO:0001941	postsynaptic membrane organization	9/738	36/18800	7.64804e-06	0.00146931	0.00134754	SHANK3/LRRC4/MESD/SHISA7/NLGN2/DVL1/EPHB2/DNAJA3/SHISA6	9
GO:0009056	catabolic process	140/738	2519/18800	9.42627e-06	0.00174386	0.00159934	DAPK1/FITM2/PGAM1/MTMR4/PLA2G15/GBA2/ARSB/LIPA/TRIM32/FBXW11/ERLIN1/GLYATL2/BCAS3/ZER1/CSNK1D/ZFP36L2/PRKCA/SMG7/PDE4B/TPCN1/LPIN2/TBC1D14/ABHD17C/UVRAG/USP22/GALC/SGPL1/SYT11/MAP1S/TOB1/ABCA2/ARRDC1/DCAF12/AGO2/ATP2B4/PRKCG/TRIM65/BCKDHB/RAB8A/GID4/ZNF598/FAF2/RNF40/PRICKLE1/VPS26B/SMPD4/RNF139/DERL2/DVL1/PCCB/TBC1D5/MFN2/USP35/RNF130/ZNRF3/TRIB1/PTPN1/ABCC1/ADPGK/MGAT3/AREL1/KLHL22/SLC27A4/SMCR…	140
GO:0010646	regulation of cell communication	178/738	3371/18800	9.86492e-06	0.00175983	0.00161399	CD86/DAPK1/MTMR4/DUSP8/APLP1/ACVR1B/ARHGEF11/TRIM32/EPHA7/SHANK3/IGSF11/CYFIP2/LRRC4/FRMPD1/TSPAN5/CSNK1D/PLXNB1/PRKCA/CDH5/SIK3/SIRPA/BAIAP3/SH2B3/PDE4B/GPR27/PTPRJ/ARHGAP44/ITFG2/PTK7/NRARP/TRIM62/SHISA7/CHST11/MGRN1/ARHGEF18/NLGN2/CYTH3/SPRY3/AKT3/MAP3K14/SEC14L1/STARD8/PDGFC/LILRB4/PIP5K1C/CSNK1G2/SYT11/DKK3/CANT1/ATP1A2/TOB1/ARRDC1/ABR/DLG5/ADCY5/DGKD/ATP2B4/GRIK3/PRKCG/RAB8A/PRICKLE1/ZDHHC3…	178
GO:0046474	glycerophospholipid biosynthetic process	23/738	214/18800	1.24468e-05	0.00214386	0.00196619	MTMR4/MBOAT7/EFR3B/PI4KA/UVRAG/PIP5K1C/MPPE1/DGKD/PI4KB/PGS1/TTC7B/VAC14/MTMR1/CEPT1/PIGO/CDS2/INPP5D/PIGV/PLA2G6/GPAT4/PIK3C2B/PIGN/PI4KAP2	23
GO:0055085	transmembrane transport	92/738	1506/18800	1.31443e-05	0.00218852	0.00200715	DAPK1/SLC25A23/SV2A/ATP2B3/SLC16A2/TMEM63B/KCNAB2/SLC25A22/AMIGO1/SHANK3/SLC22A5/CNNM2/SLC31A1/PDE4B/MAGT1/TPCN1/SHISA7/CBARP/NLGN2/ATP1A2/ABCA2/CORO1A/SLC16A6/ATP2B4/PEX10/KCNA3/GRIK3/MFSD9/PEX26/EHD3/ATP8B2/SLC6A17/ANO10/RASA3/CACNG4/SLC6A8/KCNH8/SLC35E1/ABCC1/SLC19A1/SLC8A2/ANO6/SLC27A4/ATP1B2/CLCN2/SPNS1/SLC4A8/MFSD12/ABCB8/TMED10/SLC35A2/ATP7B/EPHB2/KCNQ3/SLC9A9/CLCN7/ERO1A/MFSD1/CNNM3/KCNC1…	92
GO:0007399	nervous system development	134/738	2408/18800	1.44318e-05	0.00232538	0.00213267	NECTIN1/GBA2/APLP1/AMIGO1/ACVR1B/NYAP1/ARSB/DPYSL5/TRIM32/FBXW11/DNMT3A/EPHA7/SHANK3/CYFIP2/CCDC85C/LRRC4/CSNK1D/PLXNB1/RAPGEF1/MBOAT7/AKNA/ATCAY/ARHGAP44/PTK7/MEF2D/PTPRG/ASTN1/PTPN9/NLGN2/SPRY3/AKT3/EZH1/GALC/PDGFC/GDPD5/ATP1A2/MAP1S/ABCA2/DLG5/HS6ST1/ATP2B4/IRF2BPL/PRKCG/RAB8A/SPG7/PRICKLE1/ADCY6/MED12/SLC6A17/POFUT1/TMEFF1/ANKLE2/EFNB2/DVL1/GORASP1/LRFN3/ACAP3/MAPK1/STK25/SEMA6A/DLC1/HDAC11/S…	134
GO:0006661	phosphatidylinositol biosynthetic process	17/738	134/18800	2.00258e-05	0.00312589	0.00286684	MTMR4/MBOAT7/EFR3B/PI4KA/UVRAG/PIP5K1C/MPPE1/PI4KB/TTC7B/VAC14/MTMR1/PIGO/INPP5D/PIGV/PIK3C2B/PIGN/PI4KAP2	17
GO:0061024	membrane organization	56/738	822/18800	4.33418e-05	0.00656037	0.0060167	GBA2/SHANK3/LRRC4/CSNK1D/PRKCA/MESD/MIEF2/SHISA7/NLGN2/UVRAG/PIP5K1C/SYT11/ABCA2/CORO1A/ATP11A/RAB8A/SPG7/ATP8B2/ANKLE2/DVL1/SUN2/SEPTIN8/MFN2/ABCC1/KLHL12/ANO6/AP3D1/TMED10/ADGRB1/EPHB2/SUN1/DNAJA3/RAB8B/XKR7/BCL2L2/VPS11/ATG9A/SLC9A1/SHISA6/SLC66A2/LETM1/ATP13A2/DEGS1/PLEKHM2/PRKCD/ADCK1/MTX1/AGRN/HK2/MUL1/SEC24C/GET4/MTSS2/CAMK2A/TMED2/OSBPL2	56
GO:0065008	regulation of biological quality	190/738	3747/18800	5.36166e-05	0.00787692	0.00722414	GPR12/NECTIN1/FITM2/SLC25A23/SV2A/ATP2B3/SLC16A2/KCNAB2/GBA2/AMIGO1/ACVR1B/LIPA/TRIM32/FBXW11/GSR/EPHA7/SHANK3/IGSF11/SLC22A5/CYFIP2/CNNM2/PLXNB1/ZFP36L2/PRKCA/CDH5/SLC31A1/BAIAP3/SH2B3/PDE4B/GPR27/PTPRJ/ARHGAP44/TPCN1/SHISA7/CCND1/SCPEP1/ARHGEF18/NLGN2/AKT3/ABHD17C/STAT5B/PDGFC/PIP5K1C/SGPL1/SYT11/DKK3/ATP1A2/TOB1/ABCA2/CORO1A/LARS2/DLG5/ADCY5/AGO2/DGKD/ATP2B4/GRIK3/ATP11A/PRKCG/EHD3/RAB8A/SPG7/…	190
GO:0032880	regulation of protein localization	56/738	832/18800	6.01772e-05	0.00858815	0.00787643	KCNAB2/BCAS3/MESD/BAIAP3/GPR27/ATCAY/ARHGAP44/MIEF2/SHISA7/PTPN9/NLGN2/ABHD17C/LILRB4/SYT11/AFDN/ABCA2/ADCY5/ATP2B4/RAB8A/DERL2/DVL1/PTPN1/MGAT3/BAP1/TCF7L2/RASSF5/TMED10/EPHB2/ZDHHC8/CCT3/TM9SF4/LLGL2/TRIM8/RNF31/APBB3/AACS/PFKL/VPS11/NR1D1/ATG13/SRC/HDAC6/SHISA6/ZDHHC5/ATP13A2/PLEKHM2/PRKCD/KCNJ11/SUFU/PLA2G6/GLIS2/PFKM/MFHAS1/ZDHHC7/GLUD1/BRSK2	56
GO:0006644	phospholipid metabolic process	32/738	388/18800	6.64473e-05	0.00906029	0.00830944	FITM2/MTMR4/PLA2G15/MBOAT7/EFR3B/PI4KA/UVRAG/PIP5K1C/MPPE1/ABCA2/OSBPL10/DGKD/PI4KB/SMPD4/PGS1/TTC7B/FDPS/VAC14/MTMR1/CEPT1/PIGO/PNPLA6/CDS2/PRKCD/INPP5D/PIGV/PLA2G6/GPAT4/PIK3C2B/PIGN/DOLK/PI4KAP2	32
GO:0140352	export from cell	57/738	855/18800	6.71132e-05	0.00906029	0.00830944	SV2A/ATP2B3/SLC16A2/SLC22A5/BAIAP3/GPR27/ARHGAP44/CBARP/NLGN2/PIP5K1C/SYT11/ATP1A2/CORO1A/M6PR/ADCY5/SYT15/PRKCG/RAB8A/EXOC3/DVL1/RIMS3/ABCC1/SLC8A2/ANO6/ATP1B2/SLC4A8/TCF7L2/TMED10/ATP7B/RAB8B/LLGL2/APBB3/AACS/PFKL/VPS11/HPS6/NR1D1/SLC9A1/PASK/MERTK/GRK2/ATP13A2/CHRNA4/KCNJ11/RAF1/TNFRSF1A/PLA2G6/PTAFR/PFKM/SNX19/SLC16A10/ADORA3/GLUD1/KCNE3/BRSK2/ASIC1/CAMK2A	57
GO:0009966	regulation of signal transduction	156/738	2994/18800	8.34951e-05	0.0109752	0.0100657	CD86/DAPK1/MTMR4/DUSP8/APLP1/ACVR1B/ARHGEF11/TRIM32/EPHA7/SHANK3/IGSF11/CYFIP2/FRMPD1/TSPAN5/CSNK1D/PLXNB1/PRKCA/CDH5/SIK3/SIRPA/SH2B3/PDE4B/GPR27/PTPRJ/ARHGAP44/ITFG2/PTK7/NRARP/TRIM62/SHISA7/CHST11/MGRN1/ARHGEF18/NLGN2/CYTH3/SPRY3/AKT3/MAP3K14/SEC14L1/STARD8/PDGFC/LILRB4/PIP5K1C/CSNK1G2/DKK3/CANT1/TOB1/ARRDC1/ABR/DLG5/DGKD/ATP2B4/PRICKLE1/ZDHHC3/POFUT1/PIDD1/ARHGEF17/RASA3/MAP3K12/DVL1/FAM20C/C…	156
GO:0034220	ion transmembrane transport	69/738	1104/18800	8.65004e-05	0.0110787	0.0101606	DAPK1/SLC25A23/ATP2B3/TMEM63B/KCNAB2/SLC25A22/AMIGO1/SHANK3/SLC22A5/CNNM2/SLC31A1/PDE4B/MAGT1/TPCN1/SHISA7/CBARP/NLGN2/ATP1A2/CORO1A/ATP2B4/KCNA3/GRIK3/EHD3/ATP8B2/SLC6A17/ANO10/RASA3/CACNG4/SLC6A8/KCNH8/ABCC1/SLC19A1/SLC8A2/ANO6/ATP1B2/CLCN2/SLC4A8/MFSD12/ABCB8/SLC35A2/ATP7B/EPHB2/KCNQ3/SLC9A9/CLCN7/ERO1A/KCNC1/SLC7A1/WNK2/SLC9A1/SHISA6/LETM1/RASGRF1/ATP13A2/CHRNA4/ATP5F1B/TTYH3/SLC19A2/KCNJ11/C…	69
GO:0061620	glycolytic process through glucose-6-phosphate	5/738	13/18800	9.09898e-05	0.0113624	0.0104207	ADPGK/PFKL/PFKM/HK2/FOXK2	5
GO:0006650	glycerophospholipid metabolic process	27/738	309/18800	9.33452e-05	0.0113722	0.0104297	MTMR4/PLA2G15/MBOAT7/EFR3B/PI4KA/UVRAG/PIP5K1C/MPPE1/OSBPL10/DGKD/PI4KB/SMPD4/PGS1/TTC7B/VAC14/MTMR1/CEPT1/PIGO/PNPLA6/CDS2/INPP5D/PIGV/PLA2G6/GPAT4/PIK3C2B/PIGN/PI4KAP2	27
GO:0048193	Golgi vesicle transport	26/738	294/18800	0.000102861	0.0122332	0.0112194	CSNK1D/CYTH3/TBC1D14/UVRAG/MPPE1/COG5/TRAPPC10/SEC22C/EHD3/RAB8A/AP2A1/GGA2/ARL1/RNF139/KLHL12/AP3D1/GAS1/TMED10/VPS35L/KDELR2/TEX261/RAB8B/COG4/SEC24C/TMED2/VPS52	26
GO:0099601	regulation of neurotransmitter receptor activity	10/738	61/18800	0.000120245	0.013968	0.0128104	DAPK1/SHANK3/SHISA7/NLGN2/CACNG4/EPHB2/SRC/SHISA6/RASGRF1/MINK1	10
GO:0009101	glycoprotein biosynthetic process	27/738	316/18800	0.000135531	0.0150281	0.0137826	CHPF/FUT11/MAN2A2/FKRP/MAGT1/CHST11/MLEC/CANT1/ABCA2/HS6ST1/AGO2/XYLT1/EXTL1/POFUT1/POMT2/GORASP1/MGAT2/CHPF2/MGAT3/TCF7L2/GALNT11/TRAK1/NDST1/ST3GAL2/C1GALT1/GAL3ST4/DOLK	27
GO:0061615	glycolytic process through fructose-6-phosphate	5/738	14/18800	0.000136974	0.0150281	0.0137826	ADPGK/PFKL/PFKM/HK2/FOXK2	5
GO:0097035	regulation of membrane lipid distribution	10/738	62/18800	0.000138397	0.0150281	0.0137826	GBA2/ABCA2/ATP11A/ATP8B2/ABCC1/ANO6/XKR7/ATG9A/SLC66A2/PRKCD	10
GO:0090407	organophosphate biosynthetic process	40/738	555/18800	0.000170046	0.0180719	0.0165742	FITM2/IMPDH1/MTMR4/MBOAT7/EFR3B/PI4KA/UVRAG/PIP5K1C/MPPE1/ABCA2/ADCY5/DGKD/PI4KB/ADCY6/PGS1/TTC7B/PANK4/FDPS/VAC14/NPR2/MTMR1/CEPT1/PIGO/CDS2/IPPK/PDK3/UCK2/ADCY3/ATP5F1B/INPP5D/PIGV/NADK/PLA2G6/PTAFR/GPAT4/PIK3C2B/PIGN/ADCY9/DOLK/PI4KAP2	40
GO:0098655	cation transmembrane transport	57/738	891/18800	0.000199271	0.0203389	0.0186534	DAPK1/SLC25A23/ATP2B3/TMEM63B/KCNAB2/SLC25A22/AMIGO1/SHANK3/SLC22A5/CNNM2/SLC31A1/PDE4B/MAGT1/TPCN1/SHISA7/CBARP/NLGN2/ATP1A2/CORO1A/ATP2B4/KCNA3/EHD3/SLC6A17/ANO10/RASA3/CACNG4/SLC6A8/KCNH8/SLC8A2/ANO6/ATP1B2/SLC4A8/MFSD12/ABCB8/ATP7B/EPHB2/KCNQ3/SLC9A9/ERO1A/KCNC1/SLC7A1/WNK2/SLC9A1/SHISA6/LETM1/RASGRF1/ATP13A2/ATP5F1B/SLC19A2/KCNJ11/CNNM4/MINK1/PLA2G6/SLC25A25/SLC36A1/KCNE3/ASIC1	57
GO:0006886	intracellular protein transport	55/738	851/18800	0.000199521	0.0203389	0.0186534	RAB28/BCAS3/AP2A2/ARHGAP44/MIEF2/AP1M1/ICMT/M6PR/ZDHHC24/PEX10/PEX26/RAB8A/FAF2/PRICKLE1/VPS26B/AP2A1/ZDHHC3/GGA2/ARL1/DERL2/CACNG4/MFN2/PTPN1/AP3D1/BAP1/TCF7L2/TMED10/TRAK1/XPO6/SYNDIG1/TM9SF4/RAB8B/RNF31/TECPR2/VPS11/AP3M2/XPO5/RHBDD1/ATG13/FAM53C/HDAC6/CLTCL1/ATP13A2/IPO13/SPCS2/PRKCD/SRPRA/SUFU/MAPK8IP3/SEC24C/NACAD/ZDHHC7/GET4/BRSK2/TMED2	55
GO:0046486	glycerolipid metabolic process	31/738	396/18800	0.000219592	0.0215284	0.0197443	FITM2/MTMR4/PLA2G15/MBOAT7/EFR3B/LPIN2/PI4KA/UVRAG/PIP5K1C/MPPE1/OSBPL10/DGKD/PI4KB/SMPD4/PGS1/TTC7B/VAC14/MTMR1/CEPT1/PIGO/PNPLA6/CDS2/DAGLA/PNPLA2/INPP5D/PIGV/PLA2G6/GPAT4/PIK3C2B/PIGN/PI4KAP2	31
GO:0046488	phosphatidylinositol metabolic process	17/738	162/18800	0.00021981	0.0215284	0.0197443	MTMR4/MBOAT7/EFR3B/PI4KA/UVRAG/PIP5K1C/MPPE1/PI4KB/TTC7B/VAC14/MTMR1/PIGO/INPP5D/PIGV/PIK3C2B/PIGN/PI4KAP2	17
GO:0016310	phosphorylation	102/738	1846/18800	0.000232961	0.0223777	0.0205232	CD86/DAPK1/PGAM1/ACVR1B/EPHA7/CSNK1D/PRKCA/CDH5/SIK3/SIRPA/SH2B3/PTPRJ/MAST3/PTK7/CCND1/PI4KA/SPRY3/AKT3/BRAT1/UVRAG/MAP3K14/PDGFC/LILRB4/PIP5K1C/CSNK1G2/DGKD/ATP2B4/PI4KB/PRKCG/CPNE3/ANKLE2/MAP3K12/DVL1/FAM20C/DAXX/SPRED2/MAPK1/TRIB1/STK25/PTPN1/ADPGK/SLC8A2/STK24/SMCR8/CNPPD1/VAC14/NPR2/MEN1/DHX34/MAPKAP1/ACVR1/EPHB2/SBK1/CDK20/WARS1/COQ8A/RPS6KL1/PGM1/PIK3IP1/IPPK/FBH1/PFKL/PDK3/WNK2/ATG13/UCK…	102
GO:0016567	protein ubiquitination	53/738	818/18800	0.000244665	0.0230135	0.0211063	RUSC1/TRIM32/FBXW11/TRIM62/MGRN1/CAND2/USP22/ARRDC1/DCAF12/KLHL21/IRF2BPL/PRKCG/FAAP100/GID4/MED24/ZNF598/RNF40/PRICKLE1/MED12/RNF139/LRRC41/DAXX/WDTC1/RNF130/ZNRF3/KLHL12/AREL1/KLHL22/KLHL17/USP4/BCOR/RNFT2/RASSF5/FBXL14/ADGRB1/BFAR/PHC1/TRIM8/WBP1L/RNF31/FBH1/VPS11/OTUB2/ZSWIM8/HDAC6/AMBRA1/LZTR1/FBXL5/RNF123/MUL1/LIMK1/BLMH/UBE4B	53
GO:0015031	protein transport	88/738	1546/18800	0.000248794	0.0230135	0.0211063	RAB28/BCAS3/AP2A2/BAIAP3/GPR27/ARHGAP44/MIEF2/AP1M1/NLGN2/COG5/ARRDC1/ICMT/M6PR/ZDHHC24/ADCY5/SEC22C/DGKD/PEX10/PEX26/EHD3/RAB8A/EXOC3/FAF2/PRICKLE1/VPS26B/AP2A1/ZDHHC3/GGA2/ARL1/DERL2/GORASP1/CACNG4/ARHGAP1/MFN2/PTPN1/AP3D1/BAP1/TCF7L2/TMED10/TRAK1/XPO6/SYNDIG1/VPS35L/DENND1A/KDELR2/TM9SF4/RAB8B/LLGL2/RNF31/APBB3/AACS/TECPR2/PFKL/VPS11/HPS6/AP3M2/XPO5/RHBDD1/NR1D1/ATG13/FAM53C/SRC/HDAC6/CLTCL1/C…	88
GO:0034329	cell junction assembly	32/738	420/18800	0.000284039	0.0257959	0.0236581	NECTIN1/AMIGO1/EPHA7/SHANK3/BCAS3/LRRC4/PLXNB1/PRKCA/CDH5/RAPGEF1/PTPRJ/NLGN2/PIP5K1C/AFDN/DLG5/FSCN1/EFNB2/DVL1/LRFN3/DLC1/SRF/ADGRB1/EPHB2/SYNDIG1/SRC/SLC9A1/LDB1/SPTBN2/AGRN/HIPK1/TBCD/FBF1	32
GO:0003018	vascular process in circulatory system	23/738	263/18800	0.0002974	0.0262852	0.0241069	SLC16A2/SLC22A5/CDH5/LRP3/PTPRJ/SCPEP1/ATP1A2/ABCA2/ATP2B4/ADCY6/SLC6A17/ABCC1/SLC19A1/SLC8A2/SLC27A4/ATP1B2/SLC4A8/PDE2A/SLC7A1/SRC/SLCO2B1/SLC29A2/PLA2G6	23
GO:0030166	proteoglycan biosynthetic process	9/738	56/18800	0.000305214	0.0262852	0.0241069	CHPF/CHST11/CANT1/HS6ST1/XYLT1/CHPF2/TCF7L2/NDST1/GAL3ST4	9
GO:0034204	lipid translocation	9/738	56/18800	0.000305214	0.0262852	0.0241069	ABCA2/ATP11A/ATP8B2/ABCC1/ANO6/XKR7/ATG9A/SLC66A2/PRKCD	9
GO:2000311	regulation of AMPA receptor activity	6/738	25/18800	0.000334754	0.027765	0.025464	SHANK3/SHISA7/NLGN2/CACNG4/SHISA6/MINK1	6
GO:0031175	neuron projection development	59/738	951/18800	0.000342433	0.027765	0.025464	NECTIN1/APLP1/AMIGO1/NYAP1/ARSB/DPYSL5/TRIM32/EPHA7/SHANK3/CYFIP2/PLXNB1/RAPGEF1/ATCAY/ARHGAP44/PTK7/PTPRG/PTPN9/NLGN2/SPRY3/MAP1S/DLG5/RAB8A/ADCY6/TMEFF1/EFNB2/DVL1/GORASP1/ACAP3/STK25/SEMA6A/STK24/ATP1B2/UNC5B/SRF/RETREG3/ADGRB1/EPHB2/BTBD3/SEMA4B/DPYSL4/DSCAML1/CYFIP1/NR4A2/SAMD14/HDAC6/CERS2/RASGRF1/ALKBH1/FLRT1/LAMC2/MAPK8IP3/MINK1/MUL1/LIMK1/ARHGAP4/PTPRF/CARM1/BRSK2/CAMK2A	59
GO:0006914	autophagy	38/738	537/18800	0.000351864	0.027765	0.025464	DAPK1/MTMR4/ARSB/TRIM32/BCAS3/TPCN1/TBC1D14/UVRAG/SYT11/MAP1S/DCAF12/TRIM65/RAB8A/VPS26B/TBC1D5/MFN2/KLHL22/SMCR8/RETREG3/SH3BP4/TRIM8/RNF31/TECPR2/VPS11/DEPDC5/ATG9A/ATG13/SRC/HDAC6/ATP13A2/AMBRA1/WDR45B/WIPI2/GPSM1/HK2/CLEC16A/MUL1/FOXK2	38
GO:0061919	process utilizing autophagic mechanism	38/738	537/18800	0.000351864	0.027765	0.025464	DAPK1/MTMR4/ARSB/TRIM32/BCAS3/TPCN1/TBC1D14/UVRAG/SYT11/MAP1S/DCAF12/TRIM65/RAB8A/VPS26B/TBC1D5/MFN2/KLHL22/SMCR8/RETREG3/SH3BP4/TRIM8/RNF31/TECPR2/VPS11/DEPDC5/ATG9A/ATG13/SRC/HDAC6/ATP13A2/AMBRA1/WDR45B/WIPI2/GPSM1/HK2/CLEC16A/MUL1/FOXK2	38
GO:0048666	neuron development	66/738	1097/18800	0.000358921	0.027765	0.025464	NECTIN1/GBA2/APLP1/AMIGO1/NYAP1/ARSB/DPYSL5/TRIM32/EPHA7/SHANK3/CYFIP2/PLXNB1/RAPGEF1/ATCAY/ARHGAP44/PTK7/PTPRG/PTPN9/NLGN2/SPRY3/MAP1S/DLG5/HS6ST1/RAB8A/ADCY6/TMEFF1/EFNB2/DVL1/GORASP1/ACAP3/STK25/SEMA6A/STK24/ATP1B2/UNC5B/PBX2/SRF/RETREG3/ADGRB1/EPHB2/BTBD3/SEMA4B/DPYSL4/DSCAML1/CYFIP1/NR4A2/SAMD14/IFT140/HDAC6/CERS2/RASGRF1/ALKBH1/FLRT1/LAMC2/MAPK8IP3/ANKS1A/AGRN/MINK1/MUL1/LIMK1/TBCD/ARHGAP4/…	66
GO:0051668	localization within membrane	44/738	653/18800	0.000359678	0.027765	0.025464	SHANK3/LRRC4/FRMPD1/TSPAN5/MESD/EFR3B/ARHGAP44/MIEF2/SHISA7/PTPN9/NLGN2/AFDN/ICMT/ZDHHC24/ATP2B4/PEX26/EHD3/RAB8A/ZDHHC3/GGA2/DVL1/GORASP1/TTC7B/CACNG4/ARHGAP1/AP3D1/EPHB2/ZDHHC8/VPS35L/DENND1A/TM9SF4/DNAJA3/RAB8B/HPS6/SHISA6/ZDHHC5/SRPRA/AGRN/TNFRSF1A/NACAD/ZDHHC7/GET4/TMED2/VPS52	44
GO:0018210	peptidyl-threonine modification	14/738	124/18800	0.000366081	0.027765	0.025464	ACVR1B/PRKCA/MAP3K12/SPRED2/MAPK1/GALNT11/ACVR1/SBK1/GRK2/PRKCD/HIPK1/CADM4/TTBK1/CAMK2A	14
GO:1901137	carbohydrate derivative biosynthetic process	42/738	615/18800	0.000369515	0.027765	0.025464	IMPDH1/CHPF/FUT11/MAN2A2/FKRP/MAGT1/CHST11/MLEC/MPPE1/CANT1/ABCA2/ADCY5/HS6ST1/AGO2/XYLT1/EXTL1/ADCY6/AP2A1/POFUT1/POMT2/GORASP1/MGAT2/CHPF2/PANK4/MGAT3/TCF7L2/NPR2/GALNT11/TRAK1/PIGO/NDST1/PDK3/UCK2/ST3GAL2/ADCY3/ATP5F1B/PIGV/C1GALT1/GAL3ST4/PIGN/ADCY9/DOLK	42
GO:0006497	protein lipidation	12/738	96/18800	0.000372634	0.027765	0.025464	MPPE1/ZDHHC24/ZDHHC3/ZDHHC8/PIGO/ATG13/ZDHHC5/WDR45B/WIPI2/PIGV/ZDHHC7/PIGN	12
GO:0034497	protein localization to phagophore assembly site	5/738	17/18800	0.000383788	0.027765	0.025464	MFN2/ATG9A/ATG13/WDR45B/WIPI2	5
GO:1903829	positive regulation of protein localization	33/738	446/18800	0.000388658	0.027765	0.025464	BCAS3/MESD/BAIAP3/GPR27/MIEF2/PTPN9/NLGN2/ABHD17C/SYT11/ATP2B4/DVL1/MGAT3/BAP1/TCF7L2/TMED10/EPHB2/ZDHHC8/CCT3/TM9SF4/TRIM8/RNF31/APBB3/AACS/VPS11/ATG13/SRC/ZDHHC5/ATP13A2/PRKCD/PLA2G6/GLIS2/PFKM/GLUD1	33
GO:0045184	establishment of protein localization	92/738	1654/18800	0.000389098	0.027765	0.025464	RAB28/BCAS3/FRMPD1/AP2A2/BAIAP3/GPR27/ARHGAP44/MIEF2/AP1M1/NLGN2/AFDN/COG5/ARRDC1/ICMT/M6PR/ZDHHC24/ADCY5/SEC22C/DGKD/PEX10/PEX26/EHD3/RAB8A/EXOC3/FAF2/PRICKLE1/VPS26B/AP2A1/ZDHHC3/GGA2/ARL1/DERL2/GORASP1/CACNG4/ARHGAP1/MFN2/PTPN1/AP3D1/BAP1/TCF7L2/TMED10/TRAK1/XPO6/SYNDIG1/VPS35L/DENND1A/CCT3/KDELR2/TM9SF4/RAB8B/LLGL2/RNF31/APBB3/AACS/TECPR2/PFKL/VPS11/HPS6/AP3M2/XPO5/RHBDD1/NR1D1/ATG13/FAM53C/S…	92
GO:0006171	cAMP biosynthetic process	4/738	10/18800	0.000409248	0.0287915	0.0264054	ADCY5/ADCY6/ADCY3/ADCY9	4
GO:0046339	diacylglycerol metabolic process	6/738	26/18800	0.00042085	0.0291964	0.0267769	PLA2G15/DGKD/PGS1/DAGLA/PNPLA2/GPAT4	6
GO:0042886	amide transport	24/738	287/18800	0.000428585	0.0293258	0.0268955	SLC16A2/BAIAP3/GPR27/NLGN2/ABCA2/ADCY5/SLC35F5/ABCC1/SLC19A1/TCF7L2/RAB8B/AACS/PFKL/NR1D1/PASK/SLC19A2/KCNJ11/RAF1/PLA2G6/PFKM/SNX19/SLC16A10/GLUD1/BRSK2	24
GO:1901135	carbohydrate derivative metabolic process	62/738	1024/18800	0.000459608	0.0310236	0.0284526	FITM2/IMPDH1/PGAM1/CHPF/GBA2/FUT11/MAN2A2/FKRP/PDE4B/MAGT1/CHST11/MLEC/GALC/MPPE1/CANT1/ABCA2/ICMT/ADCY5/HS6ST1/AGO2/XYLT1/EXTL1/ADCY6/AP2A1/POFUT1/POMT2/RNF139/GORASP1/MGAT2/CHPF2/PANK4/ADPGK/MGAT3/TCF7L2/NPR2/GALNT11/FUCA2/TRAK1/PGM1/SUMF1/PIGO/PDE2A/NDST1/PFKL/PDK3/UCK2/ST3GAL2/ADCY3/ATP5F1B/PRKCD/CBFA2T3/PIGV/PRKAG1/PFKM/C1GALT1/GPAT4/HK2/GAL3ST4/PIGN/ADCY9/FOXK2/DOLK	62
GO:0006643	membrane lipid metabolic process	19/738	207/18800	0.000537329	0.0357861	0.0328205	PLA2G15/GBA2/GALC/MPPE1/SGPL1/CSNK1G2/ABCA2/TEX2/SMPD4/SUMF1/PIGO/ST3GAL2/CERS2/DEGS1/PRKCD/PIGV/PLA2G6/GAL3ST4/PIGN	19
GO:0008610	lipid biosynthetic process	46/738	706/18800	0.00055165	0.0362565	0.0332518	FITM2/MTMR4/PLA2G15/ERLIN1/MBOAT7/EFR3B/LPIN2/PI4KA/UVRAG/PIP5K1C/MPPE1/SGPL1/CSNK1G2/DKK3/ABCA2/DGKD/PI4KB/SMPD4/PGS1/TTC7B/WDTC1/FDPS/CLCN2/VAC14/MTMR1/CEPT1/PIGO/CDS2/NR1D1/ST3GAL2/CERS2/DEGS1/PNPLA2/PRKCD/INPP5D/PIGV/ERLIN2/PRKAG1/PLA2G6/GPAT4/PIK3C2B/GAL3ST4/PIGN/DOLK/PI4KAP2/OSBPL2	46
GO:0018107	peptidyl-threonine phosphorylation	13/738	115/18800	0.00057974	0.0365025	0.0334775	ACVR1B/PRKCA/MAP3K12/SPRED2/MAPK1/ACVR1/SBK1/GRK2/PRKCD/HIPK1/CADM4/TTBK1/CAMK2A	13
GO:0022008	neurogenesis	90/738	1631/18800	0.000583761	0.0365025	0.0334775	NECTIN1/GBA2/APLP1/AMIGO1/NYAP1/ARSB/DPYSL5/TRIM32/DNMT3A/EPHA7/SHANK3/CYFIP2/CSNK1D/PLXNB1/RAPGEF1/MBOAT7/AKNA/ATCAY/ARHGAP44/PTK7/PTPRG/ASTN1/PTPN9/NLGN2/SPRY3/GDPD5/MAP1S/ABCA2/DLG5/HS6ST1/RAB8A/ADCY6/MED12/TMEFF1/EFNB2/DVL1/GORASP1/ACAP3/MAPK1/STK25/SEMA6A/HDAC11/STK24/ATP1B2/UNC5B/ELP3/PBX2/SRF/BRINP1/RETREG3/ADGRB1/TRAPPC9/EPHB2/BTBD3/SEMA4B/TRAK1/SUN1/DPYSL4/DSCAML1/CYFIP1/NR4A2/SAMD14/DAG…	90
GO:0070839	metal ion export	8/738	49/18800	0.000587892	0.0365025	0.0334775	ATP2B3/ATP1A2/SLC8A2/ANO6/ATP1B2/SLC9A1/LETM1/KCNE3	8
GO:0035303	regulation of dephosphorylation	14/738	130/18800	0.000593046	0.0365025	0.0334775	MTMR4/CDH5/SMG7/ANKLE2/DLC1/SMG5/MTMR1/SPPL3/SYMPK/SRC/AMBRA1/PRKCD/MFHAS1/PPP6R1	14
GO:0042158	lipoprotein biosynthetic process	12/738	101/18800	0.000595117	0.0365025	0.0334775	MPPE1/ZDHHC24/ZDHHC3/ZDHHC8/PIGO/ATG13/ZDHHC5/WDR45B/WIPI2/PIGV/ZDHHC7/PIGN	12
GO:0140115	export across plasma membrane	10/738	74/18800	0.000606036	0.0365025	0.0334775	ATP2B3/SLC22A5/ATP1A2/ABCC1/SLC8A2/ANO6/ATP1B2/ATP7B/SLC9A1/KCNE3	10
GO:0006735	NADH regeneration	4/738	11/18800	0.000623172	0.0365025	0.0334775	PFKL/PFKM/HK2/FOXK2	4
GO:0061621	canonical glycolysis	4/738	11/18800	0.000623172	0.0365025	0.0334775	PFKL/PFKM/HK2/FOXK2	4
GO:0061718	glucose catabolic process to pyruvate	4/738	11/18800	0.000623172	0.0365025	0.0334775	PFKL/PFKM/HK2/FOXK2	4
GO:0048731	system development	208/738	4345/18800	0.000628471	0.0365025	0.0334775	CD86/NECTIN1/GBA2/APLP1/AMIGO1/ACVR1B/NYAP1/ARSB/DPYSL5/LIPA/TRIM32/FBXW11/DNMT3A/EPHA7/SHANK3/BCAS3/CYFIP2/CCDC85C/LRRC4/CSNK1D/PLXNB1/ZFP36L2/PRKCA/CDH5/RAPGEF1/MBOAT7/AKNA/C5/SH2B3/PTPRJ/ATCAY/ARHGAP44/ITFG2/PTK7/NRARP/MEF2D/PTPRG/ADAM19/CHST11/CCND1/ASTN1/PTPN9/NLGN2/SPRY3/AKT3/EZH1/STAT5B/GALC/PDGFC/LILRB4/SGPL1/GDPD5/DKK3/ATP1A2/MAP1S/ABCA2/DLG5/HS6ST1/AGO2/ATP2B4/IRF2BPL/PRKCG/RAB8A/SPG7/P…	208
GO:0006811	ion transport	85/738	1527/18800	0.000640841	0.0367109	0.0336686	DAPK1/NECTIN1/SLC25A23/SV2A/ATP2B3/SLC16A2/TMEM63B/KCNAB2/SLC25A22/AMIGO1/SHANK3/SLC22A5/CNNM2/SLC31A1/PDE4B/MAGT1/TPCN1/SHISA7/CBARP/NLGN2/SEC14L1/SYT11/ATP1A2/CORO1A/SLC16A6/ATP2B4/KCNA3/SYT15/GRIK3/EHD3/ATP8B2/SLC6A17/ANO10/RASA3/CACNG4/SLC6A8/ARHGAP1/KCNH8/ABCC1/SLC19A1/SLC8A2/ANO6/SLC27A4/ATP1B2/CLCN2/SLC4A8/MFSD12/ABCB8/SLC35A2/ATP7B/EPHB2/HEPH/KCNQ3/SLC9A9/CLCN7/ERO1A/CNNM3/KCNC1/SLC7A1/WN…	85
GO:0072657	protein localization to membrane	39/738	574/18800	0.000652699	0.0367109	0.0336686	SHANK3/LRRC4/FRMPD1/TSPAN5/MESD/EFR3B/ARHGAP44/MIEF2/SHISA7/PTPN9/NLGN2/AFDN/ICMT/ZDHHC24/ATP2B4/PEX26/EHD3/RAB8A/ZDHHC3/GGA2/DVL1/GORASP1/TTC7B/AP3D1/EPHB2/ZDHHC8/TM9SF4/DNAJA3/RAB8B/HPS6/SHISA6/ZDHHC5/SRPRA/AGRN/TNFRSF1A/NACAD/ZDHHC7/GET4/TMED2	39
GO:0070085	glycosylation	21/738	244/18800	0.000660042	0.0367109	0.0336686	GBA2/FUT11/MAN2A2/FKRP/MAGT1/MLEC/COG5/ABCA2/EXTL1/POFUT1/POMT2/GORASP1/MGAT2/MGAT3/GALNT11/TRAK1/ST3GAL2/COG4/PIGV/C1GALT1/DOLK	21
GO:0098780	response to mitochondrial depolarisation	5/738	19/18800	0.000675611	0.0367109	0.0336686	MFN2/HDAC6/AMBRA1/HK2/MUL1	5
GO:0046580	negative regulation of Ras protein signal transduction	8/738	50/18800	0.000676158	0.0367109	0.0336686	ARHGAP44/SPRY3/RASA3/MFN2/DLC1/MAPKAP1/EPHB2/LZTR1	8
GO:0048168	regulation of neuronal synaptic plasticity	8/738	50/18800	0.000676158	0.0367109	0.0336686	SHANK3/SHISA7/RAB8A/SLC8A2/EPHB2/SHISA6/RASGRF1/CAMK2A	8
GO:0009187	cyclic nucleotide metabolic process	7/738	39/18800	0.00071662	0.0384894	0.0352997	PDE4B/ADCY5/ADCY6/NPR2/PDE2A/ADCY3/ADCY9	7
GO:0051056	regulation of small GTPase mediated signal transduction	24/738	299/18800	0.000767839	0.040738	0.0373619	ARHGEF11/ARHGAP44/ARHGEF18/CYTH3/SPRY3/STARD8/ABR/ARHGEF17/RASA3/ARHGAP1/MFN2/GMIP/DLC1/MAPKAP1/EPHB2/DENND1A/SRC/RASGRF1/GARNL3/LZTR1/RAF1/F2RL2/CADM4/ARHGAP4	24
GO:0045332	phospholipid translocation	8/738	51/18800	0.000774796	0.040738	0.0373619	ATP11A/ATP8B2/ABCC1/ANO6/XKR7/ATG9A/SLC66A2/PRKCD	8
GO:0044255	cellular lipid metabolic process	60/738	1006/18800	0.000821176	0.0427268	0.0391859	FITM2/MTMR4/PLA2G15/GBA2/ERLIN1/GLYATL2/FAM135B/MBOAT7/EFR3B/LPIN2/PI4KA/SCPEP1/UVRAG/GALC/PIP5K1C/MPPE1/SGPL1/CSNK1G2/ABCA2/OSBPL10/DGKD/PI4KB/TEX2/SMPD4/PGS1/TTC7B/PCCB/WDTC1/FDPS/SLC27A4/VAC14/MTMR1/TYSND1/DHRS13/SUMF1/CEPT1/PIGO/ACOX3/PNPLA6/CDS2/AACS/DAGLA/PDK3/ST3GAL2/CERS2/DEGS1/PNPLA2/PRKCD/INPP5D/PIGV/ERLIN2/PRKAG1/TNFRSF1A/PLA2G6/GPAT4/PIK3C2B/GAL3ST4/PIGN/DOLK/PI4KAP2	60
GO:0050804	modulation of chemical synaptic transmission	31/738	429/18800	0.00085188	0.0436991	0.0400776	SHANK3/IGSF11/LRRC4/BAIAP3/SHISA7/NLGN2/SYT11/ATP1A2/ABR/GRIK3/PRKCG/RAB8A/ZDHHC3/MPP2/DVL1/CACNG4/RIMS3/MAPK1/SLC8A2/SLC4A8/SRF/ADGRB1/EPHB2/CYFIP1/TMEM25/SRC/SHISA6/RASGRF1/PLA2G6/ASIC1/CAMK2A	31
GO:0015833	peptide transport	21/738	249/18800	0.000857359	0.0436991	0.0400776	SLC16A2/BAIAP3/GPR27/NLGN2/ADCY5/SLC35F5/ABCC1/TCF7L2/RAB8B/AACS/PFKL/NR1D1/PASK/KCNJ11/RAF1/PLA2G6/PFKM/SNX19/SLC16A10/GLUD1/BRSK2	21
GO:0099177	regulation of trans-synaptic signaling	31/738	430/18800	0.00088476	0.0443589	0.0406828	SHANK3/IGSF11/LRRC4/BAIAP3/SHISA7/NLGN2/SYT11/ATP1A2/ABR/GRIK3/PRKCG/RAB8A/ZDHHC3/MPP2/DVL1/CACNG4/RIMS3/MAPK1/SLC8A2/SLC4A8/SRF/ADGRB1/EPHB2/CYFIP1/TMEM25/SRC/SHISA6/RASGRF1/PLA2G6/ASIC1/CAMK2A	31
GO:0031331	positive regulation of cellular catabolic process	32/738	449/18800	0.000891262	0.0443589	0.0406828	DAPK1/TRIM32/ZER1/CSNK1D/ZFP36L2/TPCN1/UVRAG/TOB1/ABCA2/AGO2/TRIM65/RNF40/PRICKLE1/RNF139/DVL1/TRIB1/PTPN1/SMCR8/RNFT2/LIN28B/SH3BP4/TRIM8/RNF31/VPS11/DEPDC5/ZSWIM8/PNPLA2/AMBRA1/PRKCD/FBXL5/CBFA2T3/GPSM1	32
GO:0044257	cellular protein catabolic process	51/738	824/18800	0.000901134	0.0443589	0.0406828	TRIM32/FBXW11/ERLIN1/ZER1/CSNK1D/USP22/ABCA2/ARRDC1/DCAF12/PRKCG/GID4/ZNF598/FAF2/RNF40/PRICKLE1/RNF139/DERL2/DVL1/USP35/RNF130/ZNRF3/TRIB1/MGAT3/AREL1/KLHL22/BAP1/USP4/RNFT2/FBXL14/BFAR/JKAMP/OTUD7A/FOXRED2/VPS11/RHBDD1/NR1D1/ZSWIM8/HDAC6/ATP13A2/FBXL5/CBFA2T3/SUFU/FBXW4/ERLIN2/PSMD2/RNF123/PCYOX1L/UBE4B/GET4/BRSK2/UBAP1	51
GO:0034333	adherens junction assembly	4/738	12/18800	0.000905828	0.0443589	0.0406828	PIP5K1C/DLG5/HIPK1/TBCD	4
GO:0034330	cell junction organization	44/738	686/18800	0.000992339	0.0477224	0.0437676	NECTIN1/AMIGO1/EPHA7/SHANK3/BCAS3/LRRC4/PPFIA4/PLXNB1/PRKCA/CDH5/RAPGEF1/MESD/PTPRJ/ARHGAP44/SHISA7/NLGN2/ABHD17C/PIP5K1C/AFDN/DLG5/FSCN1/EFNB2/DVL1/LRFN3/SLC8A2/DLC1/SRF/ADGRB1/EPHB2/SYNDIG1/DNAJA3/RAB8B/CYFIP1/SRC/SLC9A1/HDAC6/SHISA6/LDB1/SPTBN2/AGRN/HIPK1/TBCD/FBF1/PTPRF	44
GO:1901566	organonitrogen compound biosynthetic process	92/738	1703/18800	0.00099362	0.0477224	0.0437676	DAPK1/IMPDH1/COX10/CHPF/FUT11/MAN2A2/FKRP/ZFP36L2/MAGT1/CHST11/MLEC/MPPE1/SGPL1/CSNK1G2/CANT1/TOB1/ABCA2/LARS2/ZDHHC24/ADCY5/HS6ST1/AGO2/ATP2B4/NFE2L1/ZNF598/XYLT1/EXTL1/ADCY6/AP2A1/SMPD4/ZDHHC3/POFUT1/POMT2/RNF139/GORASP1/MGAT2/ACO1/CHPF2/PANK4/MGAT3/ARG2/TCF7L2/NPR2/GALNT11/CDKAL1/TRAK1/WARS1/ZDHHC8/TMLHE/NOA1/CEPT1/PIGO/CYFIP1/NDST1/NR4A2/PDK3/ATG13/UCK2/ST3GAL2/PASK/CPOX/ZDHHC5/LDB1/CERS2/YAR…	92
GO:0006812	cation transport	67/738	1162/18800	0.00100451	0.0477861	0.043826	DAPK1/NECTIN1/SLC25A23/ATP2B3/TMEM63B/KCNAB2/SLC25A22/AMIGO1/SHANK3/SLC22A5/CNNM2/SLC31A1/PDE4B/MAGT1/TPCN1/SHISA7/CBARP/NLGN2/SEC14L1/SYT11/ATP1A2/CORO1A/ATP2B4/KCNA3/SYT15/EHD3/SLC6A17/ANO10/RASA3/CACNG4/SLC6A8/ARHGAP1/KCNH8/SLC8A2/ANO6/ATP1B2/SLC4A8/MFSD12/ABCB8/ATP7B/EPHB2/HEPH/KCNQ3/SLC9A9/ERO1A/KCNC1/SLC7A1/WNK2/SLC9A1/SHISA6/LETM1/RASGRF1/ATP13A2/CHRNA4/ATP5F1B/SLC39A9/SLC19A2/KCNJ11/CNNM4…	67
GO:0016482	cytosolic transport	16/738	169/18800	0.00103327	0.0486903	0.0446552	BAIAP3/TBC1D14/CORO1A/TRAPPC10/EHD3/VPS26B/AP2A1/ARL1/TBC1D5/MAPK1/VPS11/SRC/CLTCL1/SLC66A2/MYO1D/VPS52	16

## Sheet: Poly_late_to_mid_Up-1
Supplementary data 4. GO term enriched in biological processes for derepressed mRNAs in actively translating polysomes during the mid-to-late transition [P-values were derived using a hypergeometric distribution and a Benjamini-Hochberg FDR-adjusted P-value with a significance of < 0.05]
ID	Description	GeneRatio	BgRatio	pvalue	p.adjust	qvalue	geneID	Count
GO:0065008	regulation of biological quality	83, 261	3747, 18800	3.4075e-06	0.0118547	0.0110547	GPR12, NECTIN1, FITM2, SLC25A23, SV2A, ATP2B3, SLC16A2, KCNAB2, GBA2, AMIGO1, ACVR1B, LIPA, TRIM32, FBXW11, GSR, COTL1, PARVB, VAMP2, ACP5, PLA2G4A, THBD, ANGPTL4, PRORSD1P, ELN, YBX2, F13A1, JAK3, ABCA4, TBX18, IQANK1, ARHGAP22, PAPSS2, CACNG3, KCNE5, CCR10, ADM5, EDNRA, DOC2A, AKR1C2, ALDH1A1, VSTM4, BCL2L11, TFR2, NTSR1, FGD3, RPS6KA2, SYNGR3, CD9, STAT6, SLC6A11, RORA, TRPM4, CAMK1, CADPS, RA…	83

## Sheet: Poly_late_to_mid_Down-95
Supplementary data 4. GO terms enriched in biological processes for repressed mRNAs in actively translating polysomes during the mid-to-late transition [P-values were derived using a hypergeometric distribution and a Benjamini-Hochberg FDR-adjusted P-value with a significance of < 0.05]
ID	Description	GeneRatio	BgRatio	pvalue	p.adjust	qvalue	geneID	Count
GO:0007049	cell cycle	64/258	1760/18800	2.25727e-13	5.87697e-10	5.49659e-10	DNMT3A/C6orf89/BRD7/SRSF5/NASP/THOC1/SMC2/PHIP/SMC4/CDC26/RAD1/CRLF3/RANBP1/CEP72/CETN3/CHMP1B/TRIOBP/NME6/PAXIP1/MRE11/MITD1/SPDL1/SAC3D1/ING3/RECQL5/ECRG4/CDC7/PARD3/MSH6/PAGR1/RTTN/SPIRE1/CEP192/RRM1/CEP44/MASTL/LIN9/CDC14A/DMC1/WDHD1/SYCE2/RIDA/KIF20B/TLK1/ZFHX3/RBL1/SGO2/BTG3/MTBP/CNTRL/STK33/FANCM/PLK4/CNTLN/DBF4/CENPF/MYBL1/RBBP8/FBXO43/MIS18BP1/ASPM/KIF15/CEP152/CENPE	64
GO:0022402	cell cycle process	51/258	1205/18800	3.98304e-13	5.87697e-10	5.49659e-10	BRD7/NASP/THOC1/SMC2/PHIP/SMC4/CDC26/RAD1/CRLF3/RANBP1/CEP72/CETN3/CHMP1B/NME6/PAXIP1/MRE11/MITD1/SPDL1/SAC3D1/RECQL5/ECRG4/CDC7/MSH6/PAGR1/RTTN/SPIRE1/CEP192/RRM1/CEP44/MASTL/CDC14A/DMC1/SYCE2/RIDA/KIF20B/RBL1/SGO2/MTBP/STK33/FANCM/PLK4/CNTLN/DBF4/CENPF/MYBL1/RBBP8/FBXO43/ASPM/KIF15/CEP152/CENPE	51
GO:0000280	nuclear division	26/258	446/18800	5.90577e-10	5.80931e-07	5.43331e-07	SMC2/PHIP/SMC4/CDC26/RAD1/RANBP1/CHMP1B/NME6/MRE11/SPDL1/SPIRE1/CEP192/MASTL/CDC14A/DMC1/SYCE2/KIF20B/SGO2/MTBP/FANCM/CENPF/MYBL1/FBXO43/ASPM/KIF15/CENPE	26
GO:0048285	organelle fission	26/258	493/18800	4.85476e-09	3.5816e-06	3.34979e-06	SMC2/PHIP/SMC4/CDC26/RAD1/RANBP1/CHMP1B/NME6/MRE11/SPDL1/SPIRE1/CEP192/MASTL/CDC14A/DMC1/SYCE2/KIF20B/SGO2/MTBP/FANCM/CENPF/MYBL1/FBXO43/ASPM/KIF15/CENPE	26
GO:0006259	DNA metabolic process	38/258	991/18800	9.11919e-09	5.38215e-06	5.03379e-06	DNMT3A/HMGB1/NASP/RBBP6/DEK/THOC1/BAZ1A/LOX/RAD1/TPRKB/DFFA/SSBP1/POLM/PAXIP1/POLD3/MRE11/RFC3/ING3/ASF1A/RECQL5/CDC7/POLH/MSH6/FANCL/PAGR1/SPIRE1/RRM1/H1-0/LIN9/DMC1/WDHD1/CGAS/PARP9/FANCM/DBF4/CENPF/RBBP8/APLF	38
GO:0000278	mitotic cell cycle	35/258	898/18800	2.51609e-08	1.2375e-05	1.1574e-05	DNMT3A/BRD7/NASP/SMC2/PHIP/SMC4/CDC26/CRLF3/RANBP1/CHMP1B/NME6/MRE11/MITD1/SPDL1/RECQL5/CDC7/CEP192/RRM1/MASTL/CDC14A/WDHD1/KIF20B/RBL1/SGO2/BTG3/MTBP/STK33/PLK4/DBF4/CENPF/MYBL1/RBBP8/FBXO43/KIF15/CENPE	35
GO:0051276	chromosome organization	37/258	1025/18800	6.94508e-08	2.74849e-05	2.57059e-05	DNMT3A/HMGB1/NASP/CHD1/SMC2/BAZ1A/HMGN5/SMC4/CDC26/ENY2/TPRKB/SSBP1/CHMP1B/HMGN1/MRE11/SPDL1/RFC3/ING3/ASF1A/RECQL5/HMGN3/GATAD1/HAT1/ANP32B/H1-0/DMC1/SYCE2/PCGF5/TLK1/RBL1/SGO2/FANCM/ANP32E/CENPF/H4C3/CENPE/H3C11	37
GO:0006281	DNA repair	25/258	526/18800	7.451e-08	2.74849e-05	2.57059e-05	HMGB1/DEK/RAD1/POLM/PAXIP1/POLD3/MRE11/RFC3/ING3/ASF1A/RECQL5/CDC7/POLH/MSH6/FANCL/PAGR1/SPIRE1/RRM1/DMC1/WDHD1/CGAS/PARP9/FANCM/RBBP8/APLF	25
GO:0051301	cell division	27/258	622/18800	1.37767e-07	4.51724e-05	4.22487e-05	SMC2/SMC4/CDC26/CETN3/CHMP1B/TRIOBP/MITD1/SPDL1/SAC3D1/RECQL5/CDC7/PARD3/SPIRE1/MASTL/CDC14A/FUT10/SYCE2/KIF20B/RBL1/SGO2/CNTRL/PLK4/CENPF/RBBP8/MIS18BP1/ASPM/CENPE	27
GO:1903047	mitotic cell cycle process	29/258	744/18800	4.40597e-07	0.00013002	0.000121605	BRD7/NASP/SMC2/PHIP/SMC4/CDC26/CRLF3/RANBP1/CHMP1B/NME6/MRE11/MITD1/SPDL1/CDC7/CEP192/RRM1/MASTL/CDC14A/KIF20B/RBL1/SGO2/MTBP/STK33/DBF4/CENPF/RBBP8/FBXO43/KIF15/CENPE	29
GO:0019219	regulation of nucleobase-containing compound metabolic process	89/258	3995/18800	5.31856e-07	0.000130993	0.000122515	DNMT3A/BRD7/TRA2A/HMGB1/SRSF5/ZNF75A/RBBP6/CHD1/DEK/THOC1/ZNF83/LYAR/PHIP/NSRP1/BAZ1A/HMGN5/ENY2/ZNF875/POLR2D/ZKSCAN3/DFFA/SSBP1/HNRNPLL/CRLF3/ZNF775/HMGN1/FUBP3/PAXIP1/SRSF1/MRE11/ZNF24/RFC3/ZNF273/SRSF10/ING3/SECISBP2/RECQL5/LIMS1/ZNF528/CDC7/POLH/MSH6/ZNF521/PAGR1/HMGN3/GATAD1/ZNF432/SPIRE1/NEUROD2/ZNF552/ZNF664/PARP14/H1-0/STK3/SMAD5/RAVER2/MDFIC/LIN9/NAB1/ZEB1/TRDMT1/PHF10/ICE2/ZNF559/RIDA/…	89
GO:0051052	regulation of DNA metabolic process	22/258	472/18800	6.50428e-07	0.000130993	0.000122515	HMGB1/RBBP6/DEK/THOC1/BAZ1A/DFFA/SSBP1/PAXIP1/MRE11/RFC3/ING3/RECQL5/CDC7/POLH/MSH6/SPIRE1/H1-0/CGAS/PARP9/DBF4/RBBP8/APLF	22
GO:0006996	organelle organization	86/258	3829/18800	6.52611e-07	0.000130993	0.000122515	DNMT3A/HMGB1/TRMT10B/NASP/CHD1/SMC2/CALD1/PHIP/CLN3/BAZ1A/HMGN5/SMC4/CDC26/ENY2/MRPL22/CAPZA1/MRTO4/RAD1/ZKSCAN3/TPRKB/GGCT/SSBP1/TTLL3/NDUFB3/RANBP1/CEP72/CETN3/CHMP1B/TRIOBP/HMGN1/NME6/BLOC1S5/MRE11/UQCC2/SPDL1/GOLPH3L/RFC3/SAC3D1/ING3/ASF1A/RECQL5/PARD3/HMGN3/MKLN1/GATAD1/RTTN/SPIRE1/CEP192/RRM1/CEP44/MASTL/HAT1/ANP32B/H1-0/SEC31B/CDC14A/DMC1/TMEM170A/SYNE2/SYCE2/PCGF5/PDLIM5/KIF20B/TLK1/MPDZ/…	86
GO:0044085	cellular component biogenesis	75/258	3170/18800	6.60052e-07	0.000130993	0.000122515	DNMT3A/EPHA7/POP4/HMGB1/SRSF5/NASP/NIFK/BMS1/CALD1/LYAR/CLN3/BAZ1A/LOX/MRPL22/CAPZA1/MRTO4/POLR2D/UGDH/SSBP1/TTLL3/NDUFB3/SLX9/SNRPE/CEP72/CHMP1B/TRIOBP/SRSF1/SCAF11/UQCC2/SAC3D1/SRSF10/ASF1A/LIMS1/ZCCHC4/PARD3/RTTN/SPIRE1/CEP192/RRM1/KCTD6/CEP44/RRP15/HAT1/ANP32B/H1-0/STK3/CDC14A/DOCK11/URB2/DMC1/CRYZ/RYK/TMEM170A/SYNE2/SYCE2/COL16A1/MAGI1/PDLIM5/RNF135/CLGN/KCTD9/MPDZ/ARL13B/ERI2/REST/PLK4/CENP…	75
GO:0140014	mitotic nuclear division	17/258	293/18800	6.65841e-07	0.000130993	0.000122515	SMC2/PHIP/SMC4/CDC26/RANBP1/CHMP1B/NME6/SPDL1/CEP192/CDC14A/KIF20B/SGO2/MTBP/CENPF/FBXO43/KIF15/CENPE	17
GO:0006974	cellular response to DNA damage stimulus	30/258	807/18800	7.42169e-07	0.000134819	0.000126093	HMGB1/RBBP6/DEK/THOC1/RAD1/POLM/PAXIP1/POLD3/MRE11/RFC3/ING3/ASF1A/RECQL5/CDC7/POLH/MSH6/FANCL/PAGR1/SPIRE1/RRM1/MASTL/DMC1/WDHD1/CGAS/TLK1/PARP9/STK33/FANCM/RBBP8/APLF	30
GO:0031023	microtubule organizing center organization	12/258	145/18800	7.76662e-07	0.000134819	0.000126093	RANBP1/CEP72/CETN3/CHMP1B/SAC3D1/RTTN/CEP192/CEP44/MPDZ/PLK4/CNTLN/CEP152	12
GO:1903046	meiotic cell cycle process	14/258	207/18800	1.08986e-06	0.000178677	0.000167113	SMC2/SMC4/RAD1/MRE11/MSH6/SPIRE1/MASTL/DMC1/SYCE2/SGO2/FANCM/MYBL1/FBXO43/ASPM	14
GO:0007098	centrosome cycle	11/258	131/18800	1.95293e-06	0.000291191	0.000272344	RANBP1/CEP72/CETN3/CHMP1B/SAC3D1/RTTN/CEP192/CEP44/PLK4/CNTLN/CEP152	11
GO:0006261	DNA-templated DNA replication	12/258	159/18800	2.06694e-06	0.000291191	0.000272344	THOC1/BAZ1A/SSBP1/POLD3/MRE11/RFC3/RECQL5/CDC7/RRM1/WDHD1/FANCM/DBF4	12
GO:0140013	meiotic nuclear division	13/258	188/18800	2.07218e-06	0.000291191	0.000272344	SMC2/SMC4/RAD1/MRE11/SPIRE1/MASTL/DMC1/SYCE2/SGO2/FANCM/MYBL1/FBXO43/ASPM	13
GO:0006310	DNA recombination	17/258	324/18800	2.63981e-06	0.000354095	0.000331177	HMGB1/THOC1/TPRKB/POLM/PAXIP1/MRE11/ING3/RECQL5/CDC7/MSH6/PAGR1/H1-0/DMC1/CGAS/FANCM/RBBP8/APLF	17
GO:0010564	regulation of cell cycle process	26/258	688/18800	3.17897e-06	0.000407876	0.000381477	BRD7/THOC1/PHIP/CDC26/RAD1/CRLF3/RANBP1/CHMP1B/NME6/PAXIP1/MRE11/SPDL1/CDC7/PAGR1/RRM1/CDC14A/KIF20B/RBL1/MTBP/STK33/PLK4/DBF4/CENPF/FBXO43/KIF15/CENPE	26
GO:0051726	regulation of cell cycle	34/258	1067/18800	4.11452e-06	0.000505915	0.00047317	C6orf89/BRD7/SRSF5/THOC1/PHIP/CDC26/RAD1/CRLF3/RANBP1/CHMP1B/NME6/PAXIP1/MRE11/SPDL1/ING3/CDC7/PAGR1/RRM1/MASTL/LIN9/CDC14A/KIF20B/ZFHX3/RBL1/BTG3/MTBP/STK33/PLK4/DBF4/CENPF/FBXO43/ASPM/KIF15/CENPE	34
GO:0051321	meiotic cell cycle	15/258	266/18800	4.33522e-06	0.00051173	0.000478609	SMC2/SMC4/RAD1/MRE11/MSH6/SPIRE1/MASTL/DMC1/SYCE2/SGO2/FANCM/MYBL1/RBBP8/FBXO43/ASPM	15
GO:0051298	centrosome duplication	8/258	74/18800	7.78285e-06	0.000880305	0.000823328	CEP72/CHMP1B/SAC3D1/RTTN/CEP192/CEP44/PLK4/CEP152	8
GO:0006260	DNA replication	15/258	280/18800	8.0543e-06	0.000880305	0.000823328	NASP/RBBP6/THOC1/BAZ1A/SSBP1/POLD3/MRE11/RFC3/RECQL5/CDC7/POLH/RRM1/WDHD1/FANCM/DBF4	15
GO:0016071	mRNA metabolic process	26/258	728/18800	8.70964e-06	0.000917934	0.000858522	PRKRIP1/RBMX2/SNRPA1/TRA2A/SRSF5/RBBP6/WBP4/THOC1/PUS7/NSRP1/MRTO4/POLR2D/LSM8/HNRNPLL/SNRPE/SRSF1/SCAF11/SRSF10/SECISBP2/PNRC2/RAVER2/RIDA/QKI/MBNL3/REST/TAF4B	26
GO:0000018	regulation of DNA recombination	10/258	131/18800	1.33958e-05	0.00136314	0.00127491	THOC1/PAXIP1/MRE11/ING3/RECQL5/MSH6/H1-0/CGAS/RBBP8/APLF	10
GO:0044770	cell cycle phase transition	21/258	538/18800	1.81711e-05	0.00175785	0.00164408	BRD7/NASP/THOC1/CDC26/RAD1/CRLF3/PAXIP1/MRE11/SPDL1/CDC7/PAGR1/RRM1/MASTL/CDC14A/RBL1/MTBP/STK33/DBF4/CENPF/RBBP8/CENPE	21
GO:1901987	regulation of cell cycle phase transition	18/258	415/18800	1.84661e-05	0.00175785	0.00164408	BRD7/THOC1/CDC26/RAD1/CRLF3/PAXIP1/MRE11/SPDL1/CDC7/PAGR1/RRM1/CDC14A/RBL1/MTBP/STK33/DBF4/CENPF/CENPE	18
GO:0022607	cellular component assembly	66/258	2928/18800	2.03366e-05	0.00182527	0.00170713	DNMT3A/EPHA7/HMGB1/SRSF5/NASP/NIFK/CALD1/CLN3/BAZ1A/LOX/MRPL22/CAPZA1/MRTO4/POLR2D/UGDH/SSBP1/TTLL3/NDUFB3/SNRPE/CEP72/CHMP1B/TRIOBP/SRSF1/SCAF11/UQCC2/SAC3D1/SRSF10/ASF1A/LIMS1/PARD3/RTTN/SPIRE1/CEP192/RRM1/KCTD6/CEP44/HAT1/ANP32B/H1-0/STK3/CDC14A/DOCK11/DMC1/CRYZ/RYK/TMEM170A/SYNE2/SYCE2/COL16A1/MAGI1/PDLIM5/RNF135/CLGN/KCTD9/MPDZ/ARL13B/PLK4/CENPF/H4C3/ASPM/KIF15/STK26/CEP152/FAS/CENPE/H3C11	66
GO:0006397	mRNA processing	20/258	500/18800	2.04114e-05	0.00182527	0.00170713	PRKRIP1/RBMX2/SNRPA1/TRA2A/SRSF5/RBBP6/WBP4/THOC1/NSRP1/POLR2D/LSM8/HNRNPLL/SNRPE/SRSF1/SCAF11/SRSF10/RAVER2/QKI/MBNL3/REST	20
GO:0007099	centriole replication	6/258	42/18800	2.1848e-05	0.00189628	0.00177354	CEP72/RTTN/CEP192/CEP44/PLK4/CEP152	6
GO:0043933	protein-containing complex organization	45/258	1736/18800	2.29054e-05	0.00193125	0.00180625	HMGB1/SRSF5/NASP/NIFK/CHD1/CLN3/BAZ1A/CAPZA1/MRTO4/POLR2D/UGDH/SSBP1/NDUFB3/SNRPE/CHMP1B/TRIOBP/ASPH/SRSF1/SCAF11/UQCC2/SRSF10/ASF1A/PARD3/SPIRE1/CEP192/RRM1/KCTD6/ANP32B/H1-0/STK3/DMC1/CRYZ/TMEM170A/COL16A1/MAGI1/RNF135/CLGN/KCTD9/NCKAP5/ANP32E/CENPF/H4C3/FAS/CENPE/H3C11	45
GO:0071824	protein-DNA complex subunit organization	13/258	237/18800	2.54058e-05	0.00208257	0.00194778	HMGB1/NASP/CHD1/BAZ1A/ASF1A/ANP32B/H1-0/DMC1/ANP32E/CENPF/H4C3/CENPE/H3C11	13
GO:0006302	double-strand break repair	14/258	273/18800	2.62871e-05	0.00209658	0.00196088	HMGB1/DEK/POLM/MRE11/ING3/RECQL5/CDC7/SPIRE1/DMC1/CGAS/PARP9/FANCM/RBBP8/APLF	14
GO:0098534	centriole assembly	6/258	46/18800	3.72622e-05	0.00284232	0.00265836	CEP72/RTTN/CEP192/CEP44/PLK4/CEP152	6
GO:0008380	RNA splicing	18/258	438/18800	3.75637e-05	0.00284232	0.00265836	PRKRIP1/RBMX2/SNRPA1/TRA2A/SRSF5/WBP4/THOC1/NSRP1/LSM8/HNRNPLL/SNRPE/SRSF1/SCAF11/SRSF10/RAVER2/QKI/MBNL3/REST	18
GO:0000377	RNA splicing, via transesterification reactions with bulged adenosine as nucleophile	15/258	321/18800	3.99123e-05	0.00287271	0.00268678	RBMX2/SNRPA1/TRA2A/SRSF5/WBP4/NSRP1/LSM8/SNRPE/SRSF1/SCAF11/SRSF10/RAVER2/QKI/MBNL3/REST	15
GO:0000398	mRNA splicing, via spliceosome	15/258	321/18800	3.99123e-05	0.00287271	0.00268678	RBMX2/SNRPA1/TRA2A/SRSF5/WBP4/NSRP1/LSM8/SNRPE/SRSF1/SCAF11/SRSF10/RAVER2/QKI/MBNL3/REST	15
GO:0000375	RNA splicing, via transesterification reactions	15/258	325/18800	4.59687e-05	0.00322985	0.0030208	RBMX2/SNRPA1/TRA2A/SRSF5/WBP4/NSRP1/LSM8/SNRPE/SRSF1/SCAF11/SRSF10/RAVER2/QKI/MBNL3/REST	15
GO:0000226	microtubule cytoskeleton organization	22/258	622/18800	5.08829e-05	0.00349198	0.00326597	TTLL3/RANBP1/CEP72/CETN3/CHMP1B/SPDL1/SAC3D1/PARD3/RTTN/SPIRE1/CEP192/CEP44/CDC14A/SYNE2/MPDZ/NCKAP5/PLK4/CNTLN/ASPM/KIF15/CEP152/CENPE	22
GO:0043484	regulation of RNA splicing	10/258	154/18800	5.41105e-05	0.00362909	0.0033942	TRA2A/SRSF5/NSRP1/HNRNPLL/SRSF1/SRSF10/RAVER2/QKI/MBNL3/REST	10
GO:0006335	DNA replication-dependent chromatin assembly	5/258	32/18800	6.96354e-05	0.00446727	0.00417813	NASP/ASF1A/HAT1/H4C3/H3C11	5
GO:0034723	DNA replication-dependent chromatin organization	5/258	32/18800	6.96354e-05	0.00446727	0.00417813	NASP/ASF1A/HAT1/H4C3/H3C11	5
GO:0051054	positive regulation of DNA metabolic process	13/258	263/18800	7.42297e-05	0.00466068	0.00435902	HMGB1/BAZ1A/SSBP1/PAXIP1/MRE11/RFC3/ING3/CDC7/SPIRE1/PARP9/DBF4/RBBP8/APLF	13
GO:0045935	positive regulation of nucleobase-containing compound metabolic process	47/258	1952/18800	9.16866e-05	0.00557694	0.00521597	BRD7/TRA2A/HMGB1/SRSF5/DEK/THOC1/LYAR/PHIP/BAZ1A/HMGN5/ENY2/POLR2D/ZKSCAN3/SSBP1/HNRNPLL/CRLF3/HMGN1/FUBP3/PAXIP1/MRE11/ZNF24/RFC3/ING3/CDC7/ZNF521/PAGR1/HMGN3/SPIRE1/NEUROD2/SMAD5/MDFIC/ZEB1/PHF10/ICE2/RIDA/PCGF5/ZFHX3/NFE2L2/PARP9/EAF2/REST/TAF4B/MYCBP/DBF4/MYBL1/RBBP8/APLF	47
GO:0051252	regulation of RNA metabolic process	76/258	3692/18800	9.26024e-05	0.00557694	0.00521597	DNMT3A/BRD7/TRA2A/HMGB1/SRSF5/ZNF75A/CHD1/DEK/THOC1/ZNF83/LYAR/PHIP/NSRP1/BAZ1A/HMGN5/ENY2/ZNF875/POLR2D/ZKSCAN3/HNRNPLL/CRLF3/ZNF775/HMGN1/FUBP3/PAXIP1/SRSF1/ZNF24/ZNF273/SRSF10/ING3/SECISBP2/RECQL5/LIMS1/ZNF528/ZNF521/PAGR1/HMGN3/GATAD1/ZNF432/NEUROD2/ZNF552/ZNF664/PARP14/STK3/SMAD5/RAVER2/MDFIC/LIN9/NAB1/ZEB1/TRDMT1/PHF10/ICE2/ZNF559/RIDA/PCGF5/ZNF100/ZFHX3/QKI/ZNF491/RBL1/TRPS1/NFE2L2/MBNL3/P…	76
GO:0051784	negative regulation of nuclear division	6/258	55/18800	0.000104029	0.00613979	0.0057424	RAD1/NME6/SPDL1/MTBP/CENPF/FBXO43	6
GO:0007346	regulation of mitotic cell cycle	18/258	478/18800	0.000114552	0.00662831	0.0061993	BRD7/PHIP/CDC26/CRLF3/NME6/MRE11/SPDL1/CDC7/RRM1/CDC14A/KIF20B/RBL1/BTG3/MTBP/STK33/CENPF/FBXO43/CENPE	18
GO:0065004	protein-DNA complex assembly	11/258	203/18800	0.000118763	0.00673979	0.00630357	HMGB1/NASP/BAZ1A/ASF1A/ANP32B/H1-0/DMC1/CENPF/H4C3/CENPE/H3C11	11
GO:0033554	cellular response to stress	45/258	1866/18800	0.000128128	0.00713408	0.00667234	DNMT3A/ERLIN1/HMGB1/RBBP6/DEK/THOC1/CLN3/RAD1/POLR2D/ZKSCAN3/POLM/PAXIP1/POLD3/MRE11/RFC3/ING3/ASF1A/RECQL5/ECRG4/CDC7/POLH/MSH6/FANCL/PAGR1/SPIRE1/RRM1/MASTL/STK3/MDFIC/DMC1/WDHD1/CGAS/TLK1/CLGN/RBL1/NFE2L2/PARP9/REST/STK33/FANCM/DHFR/RBBP8/APLF/STK26/FAS	45
GO:0065003	protein-containing complex assembly	39/258	1541/18800	0.000144241	0.0078825	0.00737232	HMGB1/SRSF5/NASP/NIFK/BAZ1A/CAPZA1/MRTO4/POLR2D/UGDH/SSBP1/NDUFB3/SNRPE/TRIOBP/SRSF1/SCAF11/UQCC2/SRSF10/ASF1A/PARD3/SPIRE1/CEP192/RRM1/KCTD6/ANP32B/H1-0/STK3/DMC1/CRYZ/TMEM170A/COL16A1/MAGI1/RNF135/CLGN/KCTD9/CENPF/H4C3/FAS/CENPE/H3C11	39
GO:0022613	ribonucleoprotein complex biogenesis	17/258	448/18800	0.000161925	0.00868801	0.00812569	POP4/SRSF5/NIFK/BMS1/LYAR/MRPL22/MRTO4/POLR2D/SLX9/SNRPE/SRSF1/SCAF11/SRSF10/ZCCHC4/RRP15/URB2/ERI2	17
GO:0006325	chromatin organization	20/258	586/18800	0.000180692	0.00952184	0.00890555	DNMT3A/NASP/CHD1/BAZ1A/HMGN5/ENY2/HMGN1/ING3/ASF1A/HMGN3/GATAD1/HAT1/ANP32B/H1-0/PCGF5/TLK1/RBL1/ANP32E/H4C3/H3C11	20
GO:0034654	nucleobase-containing compound biosynthetic process	78/258	3923/18800	0.000229943	0.0119046	0.0111341	DNMT3A/DMAC2L/BRD7/HMGB1/NIFK/ZNF75A/CHD1/DEK/THOC1/ZNF83/LYAR/PHIP/BAZ1A/LOX/HMGN5/ENY2/ZNF875/POLR2D/UGDH/ZKSCAN3/CRLF3/ZNF775/POLM/HMGN1/FUBP3/NME6/PAXIP1/POLD3/MRE11/ZNF24/RFC3/ZNF273/SRSF10/ING3/RECQL5/TCEANC2/LIMS1/ZNF528/POLH/ZNF521/PAGR1/HMGN3/GATAD1/ZNF432/RRM1/NEUROD2/ZNF552/ZNF664/PARP14/STK3/SMAD5/MDFIC/LIN9/NAB1/ZEB1/PHF10/ICE2/ZNF559/PCGF5/ZNF100/ZFHX3/ZNF491/RBL1/TRPS1/NFE2L2/PARP9…	78
GO:0018130	heterocycle biosynthetic process	79/258	3996/18800	0.000247879	0.0123079	0.0115113	DNMT3A/DMAC2L/BRD7/HMGB1/NIFK/ZNF75A/CHD1/DEK/THOC1/ZNF83/LYAR/PHIP/BAZ1A/LOX/HMGN5/ENY2/ZNF875/POLR2D/UGDH/ZKSCAN3/CRLF3/ZNF775/POLM/HMGN1/FUBP3/NME6/PAXIP1/POLD3/MRE11/ZNF24/RFC3/ZNF273/SRSF10/ING3/RECQL5/TCEANC2/LIMS1/ZNF528/POLH/ZNF521/PAGR1/HMGN3/GATAD1/ZNF432/RRM1/NEUROD2/ZNF552/ZNF664/PARP14/STK3/SMAD5/MDFIC/LIN9/NAB1/ZEB1/PHF10/ICE2/ZNF559/PCGF5/ZNF100/ZFHX3/ZNF491/RBL1/TRPS1/NFE2L2/PARP9…	79
GO:0051383	kinetochore organization	4/258	23/18800	0.000249848	0.0123079	0.0115113	SMC2/SMC4/CENPF/CENPE	4
GO:0007017	microtubule-based process	26/258	892/18800	0.00025128	0.0123079	0.0115113	CLN3/TTLL3/RANBP1/CEP72/CETN3/CHMP1B/BLOC1S5/SPDL1/SAC3D1/PARD3/RTTN/SPIRE1/CEP192/CEP44/CDC14A/ENKUR/SYNE2/KIF20B/MPDZ/NCKAP5/PLK4/CNTLN/ASPM/KIF15/CEP152/CENPE	26
GO:0006282	regulation of DNA repair	9/258	152/18800	0.000255973	0.0123079	0.0115113	HMGB1/DEK/ING3/RECQL5/POLH/SPIRE1/CGAS/PARP9/RBBP8	9
GO:0051173	positive regulation of nitrogen compound metabolic process	64/258	3058/18800	0.000258587	0.0123079	0.0115113	C6orf89/EPHA7/BRD7/TRA2A/HMGB1/SRSF5/DEK/THOC1/LYAR/PHIP/CLN3/BAZ1A/HMGN5/ENY2/POLR2D/ZKSCAN3/SSBP1/HNRNPLL/CRLF3/AZU1/SNX1/HMGN1/ASPH/FUBP3/PAXIP1/MRE11/UQCC2/ZNF24/RFC3/RHBDD3/ING3/ZCCHC4/CDC7/ZNF521/PAGR1/HMGN3/PELI2/SPIRE1/NEUROD2/MASTL/PARP14/ANP32B/STK3/SMAD5/MDFIC/ZEB1/PHF10/ICE2/RIDA/PCGF5/ZFHX3/NFE2L2/PARP9/EAF2/REST/FANCM/TAF4B/MYCBP/DBF4/MYBL1/RBBP8/APLF/FAS/CENPE	64
GO:0019438	aromatic compound biosynthetic process	79/258	4009/18800	0.000275754	0.0129167	0.0120806	DNMT3A/DMAC2L/BRD7/HMGB1/NIFK/ZNF75A/CHD1/DEK/THOC1/ZNF83/LYAR/PHIP/BAZ1A/LOX/HMGN5/ENY2/ZNF875/POLR2D/UGDH/ZKSCAN3/CRLF3/ZNF775/POLM/HMGN1/FUBP3/NME6/PAXIP1/POLD3/MRE11/ZNF24/RFC3/ZNF273/SRSF10/ING3/RECQL5/TCEANC2/LIMS1/ZNF528/POLH/ZNF521/PAGR1/HMGN3/GATAD1/ZNF432/RRM1/NEUROD2/ZNF552/ZNF664/PARP14/STK3/SMAD5/MDFIC/LIN9/NAB1/ZEB1/PHF10/ICE2/ZNF559/PCGF5/ZNF100/ZFHX3/ZNF491/RBL1/TRPS1/NFE2L2/PARP9…	79
GO:0006303	double-strand break repair via nonhomologous end joining	6/258	66/18800	0.000287535	0.013258	0.0123999	HMGB1/DEK/POLM/MRE11/PARP9/APLF	6
GO:0007059	chromosome segregation	14/258	348/18800	0.000341082	0.0154851	0.0144829	SMC2/SMC4/CDC26/CHMP1B/MRE11/SPDL1/RECQL5/DMC1/SYCE2/TLK1/SGO2/FANCM/CENPF/CENPE	14
GO:0032392	DNA geometric change	7/258	96/18800	0.000356475	0.0155011	0.0144978	HMGB1/CHD1/SSBP1/MRE11/RFC3/RECQL5/FANCM	7
GO:0045132	meiotic chromosome segregation	7/258	96/18800	0.000356475	0.0155011	0.0144978	SMC2/SMC4/MRE11/DMC1/SYCE2/SGO2/FANCM	7
GO:0034728	nucleosome organization	9/258	159/18800	0.000357193	0.0155011	0.0144978	NASP/CHD1/BAZ1A/ASF1A/ANP32B/H1-0/ANP32E/H4C3/H3C11	9
GO:0045910	negative regulation of DNA recombination	5/258	45/18800	0.000365372	0.0156263	0.0146149	THOC1/RECQL5/MSH6/H1-0/CGAS	5
GO:0044772	mitotic cell cycle phase transition	16/258	440/18800	0.000403262	0.0170004	0.0159	BRD7/NASP/CDC26/CRLF3/MRE11/SPDL1/CDC7/RRM1/MASTL/CDC14A/RBL1/MTBP/DBF4/CENPF/RBBP8/CENPE	16
GO:0070192	chromosome organization involved in meiotic cell cycle	6/258	72/18800	0.000461739	0.0191914	0.0179493	SMC2/SMC4/MRE11/DMC1/SYCE2/SGO2	6
GO:0010604	positive regulation of macromolecule metabolic process	69/258	3444/18800	0.000495697	0.0203167	0.0190017	C6orf89/EPHA7/BRD7/TRA2A/HMGB1/SRSF5/DEK/THOC1/LYAR/PHIP/CLN3/BAZ1A/HMGN5/ENY2/POLR2D/ZKSCAN3/SSBP1/HNRNPLL/CRLF3/AZU1/SNX1/HMGN1/ASPH/FUBP3/PAXIP1/MRE11/UQCC2/ZNF24/RFC3/RHBDD3/ING3/SECISBP2/LIMS1/ZCCHC4/CDC7/ZNF521/PAGR1/HMGN3/PELI2/SPIRE1/NEUROD2/MASTL/PARP14/ANP32B/STK3/SMAD5/MDFIC/ZEB1/PHF10/ICE2/RIDA/PCGF5/CGAS/RNF135/ZFHX3/QKI/NFE2L2/PARP9/EAF2/REST/FANCM/TAF4B/MYCBP/DBF4/MYBL1/RBBP8/APLF/…	69
GO:1901362	organic cyclic compound biosynthetic process	80/258	4160/18800	0.000545991	0.0215004	0.0201088	DNMT3A/ERLIN1/DMAC2L/BRD7/HMGB1/NIFK/ZNF75A/CHD1/DEK/THOC1/ZNF83/LYAR/PHIP/BAZ1A/LOX/HMGN5/ENY2/ZNF875/POLR2D/UGDH/ZKSCAN3/CRLF3/ZNF775/POLM/HMGN1/FUBP3/NME6/PAXIP1/POLD3/MRE11/ZNF24/RFC3/ZNF273/SRSF10/ING3/RECQL5/TCEANC2/LIMS1/ZNF528/POLH/ZNF521/PAGR1/HMGN3/GATAD1/ZNF432/RRM1/NEUROD2/ZNF552/ZNF664/PARP14/STK3/SMAD5/MDFIC/LIN9/NAB1/ZEB1/PHF10/ICE2/ZNF559/PCGF5/ZNF100/ZFHX3/ZNF491/RBL1/TRPS1/NFE2L…	80
GO:0048024	regulation of mRNA splicing, via spliceosome	7/258	103/18800	0.000546436	0.0215004	0.0201088	TRA2A/NSRP1/SRSF10/RAVER2/QKI/MBNL3/REST	7
GO:0071103	DNA conformation change	7/258	103/18800	0.000546436	0.0215004	0.0201088	HMGB1/CHD1/SSBP1/MRE11/RFC3/RECQL5/FANCM	7
GO:2001020	regulation of response to DNA damage stimulus	11/258	246/18800	0.000616641	0.0239435	0.0223938	HMGB1/DEK/THOC1/PAXIP1/ING3/RECQL5/POLH/SPIRE1/CGAS/PARP9/RBBP8	11
GO:0090068	positive regulation of cell cycle process	11/258	247/18800	0.000637711	0.0242227	0.022655	THOC1/PHIP/RANBP1/CDC7/PAGR1/RRM1/CDC14A/KIF20B/MTBP/PLK4/DBF4	11
GO:0098813	nuclear chromosome segregation	12/258	287/18800	0.000640249	0.0242227	0.022655	SMC2/SMC4/CDC26/CHMP1B/MRE11/SPDL1/DMC1/SYCE2/SGO2/FANCM/CENPF/CENPE	12
GO:0051783	regulation of nuclear division	8/258	139/18800	0.000677042	0.0252905	0.0236536	PHIP/RAD1/NME6/SPDL1/KIF20B/MTBP/CENPF/FBXO43	8
GO:0140694	non-membrane-bounded organelle assembly	14/258	379/18800	0.000791381	0.0291921	0.0273027	MRPL22/MRTO4/CEP72/CHMP1B/SAC3D1/RTTN/CEP192/CEP44/PLK4/CENPF/ASPM/KIF15/CEP152/CENPE	14
GO:2000779	regulation of double-strand break repair	7/258	110/18800	0.000809367	0.0294869	0.0275784	DEK/ING3/RECQL5/SPIRE1/CGAS/PARP9/RBBP8	7
GO:0010457	centriole-centriole cohesion	3/258	14/18800	0.000831369	0.0295587	0.0276455	RTTN/CEP44/CNTLN	3
GO:2000105	positive regulation of DNA-templated DNA replication	3/258	14/18800	0.000831369	0.0295587	0.0276455	SSBP1/CDC7/DBF4	3
GO:0007088	regulation of mitotic nuclear division	7/258	111/18800	0.000853918	0.029999	0.0280573	PHIP/NME6/SPDL1/KIF20B/MTBP/CENPF/FBXO43	7
GO:0010948	negative regulation of cell cycle process	12/258	301/18800	0.000969038	0.0336427	0.0314652	BRD7/THOC1/RAD1/CRLF3/NME6/MRE11/SPDL1/RBL1/MTBP/STK33/CENPF/FBXO43	12
GO:0009059	macromolecule biosynthetic process	87/258	4704/18800	0.0010125	0.0347429	0.0324942	DNMT3A/BRD7/HMGB1/NIFK/ZNF75A/CHD1/DEK/THOC1/ZNF83/PUS7/LYAR/PHIP/BAZ1A/LOX/HMGN5/ENY2/ZNF875/POLR2D/UGDH/ZKSCAN3/CRLF3/AZU1/ZNF775/PTCD3/POLM/HMGN1/FUBP3/PAXIP1/POLD3/MRE11/UQCC2/ZNF24/RFC3/ZNF273/SRSF10/ING3/SECISBP2/RECQL5/TCEANC2/LIMS1/ZCCHC4/ZNF528/POLH/ZNF521/PAGR1/HMGN3/GATAD1/ZNF432/NEUROD2/B3GAT2/ZNF552/POGLUT3/ZNF664/PARP14/STK3/SMAD5/MDFIC/LIN9/NAB1/ZEB1/PHF10/ICE2/ZNF559/FUT10/RIDA/PC…	87
GO:0006336	DNA replication-independent chromatin assembly	4/258	33/18800	0.00103679	0.0351674	0.0328912	NASP/ASF1A/HAT1/H4C3	4
GO:0010556	regulation of macromolecule biosynthetic process	75/258	3932/18800	0.00112188	0.0376212	0.0351862	DNMT3A/BRD7/HMGB1/ZNF75A/CHD1/DEK/THOC1/ZNF83/PUS7/LYAR/PHIP/BAZ1A/HMGN5/ENY2/ZNF875/POLR2D/ZKSCAN3/CRLF3/AZU1/ZNF775/PTCD3/HMGN1/FUBP3/PAXIP1/UQCC2/ZNF24/RFC3/ZNF273/SRSF10/ING3/SECISBP2/RECQL5/LIMS1/ZCCHC4/ZNF528/ZNF521/PAGR1/HMGN3/GATAD1/ZNF432/NEUROD2/ZNF552/ZNF664/PARP14/STK3/SMAD5/MDFIC/LIN9/NAB1/ZEB1/PHF10/ICE2/ZNF559/RIDA/PCGF5/ZNF100/ZFHX3/QKI/ZNF491/RBL1/TRPS1/NFE2L2/PARP9/EAF2/BBX/REST…	75
GO:0034724	DNA replication-independent chromatin organization	4/258	34/18800	0.00116248	0.0385447	0.03605	NASP/ASF1A/HAT1/H4C3	4
GO:0006396	RNA processing	34/258	1434/18800	0.00125099	0.0410185	0.0383637	PRKRIP1/RBMX2/SNRPA1/TRA2A/POP4/SRSF5/TRMT10B/NIFK/BMS1/RBBP6/WBP4/THOC1/PUS7/LYAR/NSRP1/MRTO4/POLR2D/TPRKB/LSM8/HNRNPLL/SLX9/SNRPE/SRSF1/SCAF11/SRSF10/ZCCHC4/TRMT13/RRP15/RAVER2/TRDMT1/QKI/ERI2/MBNL3/REST	34
GO:0031325	positive regulation of cellular metabolic process	64/258	3256/18800	0.00139616	0.0452753	0.042345	C6orf89/EPHA7/BRD7/TRA2A/HMGB1/SRSF5/DEK/THOC1/LYAR/PHIP/CLN3/BAZ1A/HMGN5/ENY2/POLR2D/ZKSCAN3/SSBP1/HNRNPLL/CRLF3/AZU1/HMGN1/ASPH/FUBP3/PAXIP1/MRE11/UQCC2/ZNF24/RFC3/ING3/ZCCHC4/CDC7/ZNF521/PAGR1/HMGN3/PELI2/SPIRE1/NEUROD2/MASTL/PARP14/ANP32B/STK3/SMAD5/MDFIC/ZEB1/PHF10/ICE2/RYK/RIDA/PCGF5/CGAS/ZFHX3/NFE2L2/PARP9/EAF2/REST/FANCM/TAF4B/MYCBP/DBF4/MYBL1/RBBP8/APLF/FAS/CENPE	64
GO:0006351	transcription, DNA-templated	68/258	3518/18800	0.00147567	0.047074	0.0440272	DNMT3A/BRD7/HMGB1/NIFK/ZNF75A/CHD1/DEK/THOC1/ZNF83/LYAR/PHIP/BAZ1A/HMGN5/ENY2/ZNF875/POLR2D/ZKSCAN3/CRLF3/ZNF775/HMGN1/FUBP3/PAXIP1/ZNF24/ZNF273/SRSF10/ING3/RECQL5/TCEANC2/LIMS1/ZNF528/ZNF521/PAGR1/HMGN3/GATAD1/ZNF432/NEUROD2/ZNF552/ZNF664/PARP14/STK3/SMAD5/MDFIC/LIN9/NAB1/ZEB1/PHF10/ICE2/ZNF559/PCGF5/ZNF100/ZFHX3/ZNF491/RBL1/TRPS1/NFE2L2/PARP9/EAF2/BBX/REST/TAF4B/MYCBP/ZNF257/CENPF/MYBL1/RBBP8/H…	68
GO:0097659	nucleic acid-templated transcription	68/258	3520/18800	0.00149805	0.047074	0.0440272	DNMT3A/BRD7/HMGB1/NIFK/ZNF75A/CHD1/DEK/THOC1/ZNF83/LYAR/PHIP/BAZ1A/HMGN5/ENY2/ZNF875/POLR2D/ZKSCAN3/CRLF3/ZNF775/HMGN1/FUBP3/PAXIP1/ZNF24/ZNF273/SRSF10/ING3/RECQL5/TCEANC2/LIMS1/ZNF528/ZNF521/PAGR1/HMGN3/GATAD1/ZNF432/NEUROD2/ZNF552/ZNF664/PARP14/STK3/SMAD5/MDFIC/LIN9/NAB1/ZEB1/PHF10/ICE2/ZNF559/PCGF5/ZNF100/ZFHX3/ZNF491/RBL1/TRPS1/NFE2L2/PARP9/EAF2/BBX/REST/TAF4B/MYCBP/ZNF257/CENPF/MYBL1/RBBP8/H…	68
GO:0032508	DNA duplex unwinding	6/258	90/18800	0.00149948	0.047074	0.0440272	CHD1/SSBP1/MRE11/RFC3/RECQL5/FANCM	6
GO:0045930	negative regulation of mitotic cell cycle	10/258	234/18800	0.00151853	0.0471703	0.0441173	BRD7/CRLF3/NME6/MRE11/SPDL1/RBL1/BTG3/MTBP/STK33/CENPF	10

## Sheet: Poly_mid_Up + late_Down-35
Supplementary data 4. Comparison of GO terms enriched in biological processes for derepressed early-to-mid mRNAs and repressed mid-to-late mRNAs in polysomes
ID	Description	GeneRatio	BgRatio	pvalue	p.adjust	qvalue	geneID	Count	ID-Poly_early_to_mid_Up	Overlapped	ID-Poly_mid_to_late_Down	Description	GeneRatio	BgRatio	pvalue	p.adjust	qvalue	geneID	Count
GO:1901362	organic cyclic compound biosynthetic process	178/613	4160/18800	2.89941e-05	0.00241561	0.00224771	DMAC2L/BRD7/HMGB1/NIFK/ZNF75A/CHD1/DEK/THOC1/ZNF83/LYAR/PHIP/BAZ1A/LOX/HMGN5/ZNF397/ZNF33B/NUFIP1/CENPJ/ZSCAN16/ZNF544/KDM5A/SLC27A5/ZNF814/ZNF514/ZNF57/ZNF35/MLLT11/NUP35/IFT74/JMJD1C/ATF5/ZNF883/PAXBP1/TRIP11/ZNF334/ZFP69/NAA16/CTR9/PCF11/SGK3/TFPT/ZNF502/USP16/MRPL12/SDCBP/IVNS1ABP/CNOT2/SAP30BP/CCAR1/ZNF235/ZNF350/RNF14/ZNF846/ZNF146/ZNF829/ATP8/INO80B/BAZ2B/ATP6/ZNF630/DNAJC17/ZNF415/LARP7/R…	178	GO:1901362	GO:1901362	GO:1901362	organic cyclic compound biosynthetic process	80/258	4160/18800	0.000545991	0.0215004	0.0201088	DNMT3A/ERLIN1/DMAC2L/BRD7/HMGB1/NIFK/ZNF75A/CHD1/DEK/THOC1/ZNF83/LYAR/PHIP/BAZ1A/LOX/HMGN5/ENY2/ZNF875/POLR2D/UGDH/ZKSCAN3/CRLF3/ZNF775/POLM/HMGN1/FUBP3/NME6/PAXIP1/POLD3/MRE11/ZNF24/RFC3/ZNF273/SRSF10/ING3/RECQL5/TCEANC2/LIMS1/ZNF528/POLH/ZNF521/PAGR1/HMGN3/GATAD1/ZNF432/RRM1/NEUROD2/ZNF552/ZNF664/PARP14/STK3/SMAD5/MDFIC/LIN9/NAB1/ZEB1/PHF10/ICE2/ZNF559/PCGF5/ZNF100/ZFHX3/ZNF491/RBL1/TRPS1/NFE2L…	80
GO:0097659	nucleic acid-templated transcription	164/613	3520/18800	4.48903e-07	0.000100389	9.34116e-05	BRD7/HMGB1/NIFK/ZNF75A/CHD1/DEK/THOC1/ZNF83/LYAR/PHIP/BAZ1A/HMGN5/ZNF397/ZNF33B/NUFIP1/CENPJ/ZSCAN16/ZNF544/KDM5A/ZNF814/ZNF514/ZNF57/ZNF35/MLLT11/NUP35/IFT74/JMJD1C/ATF5/ZNF883/PAXBP1/TRIP11/ZNF334/ZFP69/NAA16/CTR9/PCF11/SGK3/TFPT/ZNF502/USP16/MRPL12/SDCBP/IVNS1ABP/CNOT2/SAP30BP/CCAR1/ZNF235/ZNF350/RNF14/ZNF846/ZNF146/ZNF829/INO80B/BAZ2B/ZNF630/DNAJC17/ZNF415/LARP7/RBAK/ZNF221/TRIP4/ZNF540/ZNF78…	164	GO:0097659	GO:0097659	GO:0097659	nucleic acid-templated transcription	68/258	3520/18800	0.00149805	0.047074	0.0440272	DNMT3A/BRD7/HMGB1/NIFK/ZNF75A/CHD1/DEK/THOC1/ZNF83/LYAR/PHIP/BAZ1A/HMGN5/ENY2/ZNF875/POLR2D/ZKSCAN3/CRLF3/ZNF775/HMGN1/FUBP3/PAXIP1/ZNF24/ZNF273/SRSF10/ING3/RECQL5/TCEANC2/LIMS1/ZNF528/ZNF521/PAGR1/HMGN3/GATAD1/ZNF432/NEUROD2/ZNF552/ZNF664/PARP14/STK3/SMAD5/MDFIC/LIN9/NAB1/ZEB1/PHF10/ICE2/ZNF559/PCGF5/ZNF100/ZFHX3/ZNF491/RBL1/TRPS1/NFE2L2/PARP9/EAF2/BBX/REST/TAF4B/MYCBP/ZNF257/CENPF/MYBL1/RBBP8/H…	68
GO:0065003	protein-containing complex assembly	78/613	1541/18800	6.35953e-05	0.00442978	0.0041219	PRMT8/COTL1/VAMP2/HMGB1/SRSF5/NASP/NIFK/BAZ1A/NUFIP1/CENPJ/DBNL/NDUFC2/MATN1/CHMP6/ND4/NDUFB7/USP16/MRPL20/ND1/OTUD6B/SDHAF2/BRIX1/DNM1L/DNAJC28/CD2AP/AHCTF1/PFDN6/SMARCA5/NDUFB8/JAK2/ARPC5L/LRRK2/SRP19/ARHGAP18/NDUFB6/EIF5/ARL6/ARPC4/SF3B1/EPRS1/ZRSR2/LUC7L2/MAP2/VAMP4/KCTD4/ND2/LUC7L/RYR3/NEMF/EIF3A/KPNA3/NLRP1/NDUFS5/NUDT21/ARF6/CHMP2A/COA3/TOGARAM1/KMT2A/CEP57/ECPAS/RSF1/PSMC6/NDUFA5/RS1/TMSB…	78	GO:0065003	GO:0065003	GO:0065003	protein-containing complex assembly	39/258	1541/18800	0.000144241	0.0078825	0.00737232	HMGB1/SRSF5/NASP/NIFK/BAZ1A/CAPZA1/MRTO4/POLR2D/UGDH/SSBP1/NDUFB3/SNRPE/TRIOBP/SRSF1/SCAF11/UQCC2/SRSF10/ASF1A/PARD3/SPIRE1/CEP192/RRM1/KCTD6/ANP32B/H1-0/STK3/DMC1/CRYZ/TMEM170A/COL16A1/MAGI1/RNF135/CLGN/KCTD9/CENPF/H4C3/FAS/CENPE/H3C11	39
GO:0051726	regulation of cell cycle	56/613	1067/18800	0.000301369	0.0152443	0.0141848	BRD7/SRSF5/THOC1/PHIP/CENPJ/CHMP6/ATF5/SYF2/CEP295/SON/TFPT/USP16/UBE2E2/VPS4B/SDCBP/FBXW7/INO80B/AURKAIP1/AHCTF1/SMARCA5/XIAP/CEP63/UCHL5/GTPBP4/CHORDC1/CALM1/ZBED9/BIRC6/MOK/RIOK2/BEX2/CSPP1/CHMP2A/YTHDC2/CHMP5/SOX15/GTF2H1/EIF4G2/PIK3C3/TRIAP1/MSH2/WAC/CEP120/SENP6/KMT2E/BRCC3/SIRT1/PLCB1/ZWILCH/TPR/CDKL3/TAOK3/NSFL1C/BIRC3/THAP5/IK	56	GO:0051726	GO:0051726	GO:0051726	regulation of cell cycle	34/258	1067/18800	4.11452e-06	0.000505915	0.00047317	C6orf89/BRD7/SRSF5/THOC1/PHIP/CDC26/RAD1/CRLF3/RANBP1/CHMP1B/NME6/PAXIP1/MRE11/SPDL1/ING3/CDC7/PAGR1/RRM1/MASTL/LIN9/CDC14A/KIF20B/ZFHX3/RBL1/BTG3/MTBP/STK33/PLK4/DBF4/CENPF/FBXO43/ASPM/KIF15/CENPE	34
GO:0051298	centrosome duplication	9/613	74/18800	0.000656703	0.0283859	0.026413	CENPJ/CEP295/VPS4B/CEP63/CHORDC1/CHMP2A/CHMP5/CEP120/SIRT1	9	GO:0051298	GO:0051298	GO:0051298	centrosome duplication	8/258	74/18800	7.78285e-06	0.000880305	0.000823328	CEP72/CHMP1B/SAC3D1/RTTN/CEP192/CEP44/PLK4/CEP152	8
GO:0051276	chromosome organization	57/613	1025/18800	5.82421e-05	0.00419442	0.00390289	HMGB1/NASP/CHD1/SMC2/BAZ1A/HMGN5/SMC4/KDM5A/CHMP6/JMJD1C/FAM47E/CTR9/TFPT/SMC3/USP16/VPS4B/DCLRE1C/FBXW7/KPNB1/INO80B/BAZ2B/RESF1/BPTF/XPA/SMC6/SMARCA5/NUCKS1/RNF20/JAK2/MAEL/DNAJC2/UCHL5/PDS5B/RECQL/SMARCE1/ITPA/RIOK2/RAD50/LRIF1/NCOR1/DCP2/CHMP2A/KMT2A/CHMP5/SOX15/RSF1/MSH2/WAC/SENP6/KMT2E/BRCC3/SIRT1/ZWILCH/MSH3/TPR/UBE2A/IK	57	GO:0051276	GO:0051276	GO:0051276	chromosome organization	37/258	1025/18800	6.94508e-08	2.74849e-05	2.57059e-05	DNMT3A/HMGB1/NASP/CHD1/SMC2/BAZ1A/HMGN5/SMC4/CDC26/ENY2/TPRKB/SSBP1/CHMP1B/HMGN1/MRE11/SPDL1/RFC3/ING3/ASF1A/RECQL5/HMGN3/GATAD1/HAT1/ANP32B/H1-0/DMC1/SYCE2/PCGF5/TLK1/RBL1/SGO2/FANCM/ANP32E/CENPF/H4C3/CENPE/H3C11	37
GO:0051252	regulation of RNA metabolic process	174/613	3692/18800	7.39191e-08	2.36757e-05	2.20302e-05	BRD7/TRA2A/HMGB1/SRSF5/ZNF75A/CHD1/DEK/THOC1/ZNF83/LYAR/PHIP/NSRP1/BAZ1A/HMGN5/ZNF397/ZNF33B/NUFIP1/ROCK1/CENPJ/ZSCAN16/ZNF544/KDM5A/ZNF814/ZNF514/ZNF57/ZNF35/MLLT11/NUP35/IFT74/JMJD1C/ATF5/ZNF883/PAXBP1/TRIP11/ZNF334/ZFP69/NAA16/CTR9/SGK3/SON/DIMT1/TFPT/ZNF502/USP16/MRPL12/SDCBP/CNOT2/SAP30BP/CCAR1/ZNF235/ZNF350/RNF14/ZNF846/ZNF146/ZNF829/INO80B/BAZ2B/ZNF630/DNAJC17/ZNF415/LARP7/RBAK/ZNF221/TRIP…	174	GO:0051252	GO:0051252	GO:0051252	regulation of RNA metabolic process	76/258	3692/18800	9.26024e-05	0.00557694	0.00521597	DNMT3A/BRD7/TRA2A/HMGB1/SRSF5/ZNF75A/CHD1/DEK/THOC1/ZNF83/LYAR/PHIP/NSRP1/BAZ1A/HMGN5/ENY2/ZNF875/POLR2D/ZKSCAN3/HNRNPLL/CRLF3/ZNF775/HMGN1/FUBP3/PAXIP1/SRSF1/ZNF24/ZNF273/SRSF10/ING3/SECISBP2/RECQL5/LIMS1/ZNF528/ZNF521/PAGR1/HMGN3/GATAD1/ZNF432/NEUROD2/ZNF552/ZNF664/PARP14/STK3/SMAD5/RAVER2/MDFIC/LIN9/NAB1/ZEB1/TRDMT1/PHF10/ICE2/ZNF559/RIDA/PCGF5/ZNF100/ZFHX3/QKI/ZNF491/RBL1/TRPS1/NFE2L2/MBNL3/P…	76
GO:0044085	cellular component biogenesis	162/613	3170/18800	8.81451e-10	7.49057e-07	6.96996e-07	PRMT8/COTL1/PARVB/VAMP2/POP4/HMGB1/SRSF5/NASP/NIFK/BMS1/CALD1/LYAR/CLN3/BAZ1A/LOX/NUFIP1/ROCK1/CENPJ/SDCCAG8/GPATCH4/MNS1/DBNL/MAP1LC3A/NDUFC2/MATN1/RHOV/CHMP6/IFT74/POP5/ND4/CTR9/CEP295/NDUFB7/LTV1/DIMT1/SMC3/USP16/VPS4B/MRPL20/SDCBP/ND1/CNOT2/OTUD6B/SDHAF2/BRIX1/SRGAP2C/IMP3/DYNC2I1/CSRP2/KPNB1/DNM1L/STX12/JHY/DNAJC28/MAK16/NEK1/KIF2A/RESF1/CD2AP/AHCTF1/PFDN6/SMARCA5/NDUFB8/JAK2/ARPC5L/LRRK2/OD…	162	GO:0044085	GO:0044085	GO:0044085	cellular component biogenesis	75/258	3170/18800	6.60052e-07	0.000130993	0.000122515	DNMT3A/EPHA7/POP4/HMGB1/SRSF5/NASP/NIFK/BMS1/CALD1/LYAR/CLN3/BAZ1A/LOX/MRPL22/CAPZA1/MRTO4/POLR2D/UGDH/SSBP1/TTLL3/NDUFB3/SLX9/SNRPE/CEP72/CHMP1B/TRIOBP/SRSF1/SCAF11/UQCC2/SAC3D1/SRSF10/ASF1A/LIMS1/ZCCHC4/PARD3/RTTN/SPIRE1/CEP192/RRM1/KCTD6/CEP44/RRP15/HAT1/ANP32B/H1-0/STK3/CDC14A/DOCK11/URB2/DMC1/CRYZ/RYK/TMEM170A/SYNE2/SYCE2/COL16A1/MAGI1/PDLIM5/RNF135/CLGN/KCTD9/MPDZ/ARL13B/ERI2/REST/PLK4/CENP…	75
GO:0043933	protein-containing complex organization	94/613	1736/18800	5.88104e-07	0.000124943	0.000116259	PRMT8/COTL1/VAMP2/HMGB1/SRSF5/NASP/NIFK/CHD1/CLN3/BAZ1A/NUFIP1/CENPJ/NUP54/DBNL/MAP1LC3A/DSTN/NDUFC2/MATN1/MTRF1L/NUP35/CHMP6/ND4/NDUFB7/USP16/VPS4B/MRPL20/ND1/OTUD6B/SDHAF2/BRIX1/DNM1L/DNAJC17/DNAJC28/KIF2A/CD2AP/AHCTF1/PFDN6/SMARCA5/NDUFB8/JAK2/ARPC5L/LRRK2/SRP19/ARHGAP18/NDUFB6/EIF5/ARL6/ARPC4/SF3B1/EPRS1/ZRSR2/SMARCE1/CALM1/LUC7L2/MAP2/VAMP4/KCTD4/ND2/LUC7L/RYR3/NEMF/EIF3A/KPNA3/NLRP1/NDUFS5/…	94	GO:0043933	GO:0043933	GO:0043933	protein-containing complex organization	45/258	1736/18800	2.29054e-05	0.00193125	0.00180625	HMGB1/SRSF5/NASP/NIFK/CHD1/CLN3/BAZ1A/CAPZA1/MRTO4/POLR2D/UGDH/SSBP1/NDUFB3/SNRPE/CHMP1B/TRIOBP/ASPH/SRSF1/SCAF11/UQCC2/SRSF10/ASF1A/PARD3/SPIRE1/CEP192/RRM1/KCTD6/ANP32B/H1-0/STK3/DMC1/CRYZ/TMEM170A/COL16A1/MAGI1/RNF135/CLGN/KCTD9/NCKAP5/ANP32E/CENPF/H4C3/FAS/CENPE/H3C11	45
GO:0034654	nucleobase-containing compound biosynthetic process	174/613	3923/18800	4.31723e-06	0.000482735	0.000449184	DMAC2L/BRD7/HMGB1/NIFK/ZNF75A/CHD1/DEK/THOC1/ZNF83/LYAR/PHIP/BAZ1A/LOX/HMGN5/ZNF397/ZNF33B/NUFIP1/CENPJ/ZSCAN16/ZNF544/KDM5A/ZNF814/ZNF514/ZNF57/ZNF35/MLLT11/NUP35/IFT74/JMJD1C/ATF5/ZNF883/PAXBP1/TRIP11/ZNF334/ZFP69/NAA16/CTR9/PCF11/SGK3/TFPT/ZNF502/USP16/MRPL12/SDCBP/IVNS1ABP/CNOT2/SAP30BP/CCAR1/ZNF235/ZNF350/RNF14/ZNF846/ZNF146/ZNF829/ATP8/INO80B/BAZ2B/ATP6/ZNF630/DNAJC17/ZNF415/LARP7/RBAK/ZNF2…	174	GO:0034654	GO:0034654	GO:0034654	nucleobase-containing compound biosynthetic process	78/258	3923/18800	0.000229943	0.0119046	0.0111341	DNMT3A/DMAC2L/BRD7/HMGB1/NIFK/ZNF75A/CHD1/DEK/THOC1/ZNF83/LYAR/PHIP/BAZ1A/LOX/HMGN5/ENY2/ZNF875/POLR2D/UGDH/ZKSCAN3/CRLF3/ZNF775/POLM/HMGN1/FUBP3/NME6/PAXIP1/POLD3/MRE11/ZNF24/RFC3/ZNF273/SRSF10/ING3/RECQL5/TCEANC2/LIMS1/ZNF528/POLH/ZNF521/PAGR1/HMGN3/GATAD1/ZNF432/RRM1/NEUROD2/ZNF552/ZNF664/PARP14/STK3/SMAD5/MDFIC/LIN9/NAB1/ZEB1/PHF10/ICE2/ZNF559/PCGF5/ZNF100/ZFHX3/ZNF491/RBL1/TRPS1/NFE2L2/PARP9…	78
GO:0031023	microtubule organizing center organization	15/613	145/18800	8.03642e-05	0.00517375	0.00481416	CENPJ/SDCCAG8/ATF5/CEP295/VPS4B/CEP63/GCC2/CHORDC1/CHMP2A/PCM1/CHMP5/CEP120/CEP68/SIRT1/NSFL1C	15	GO:0031023	GO:0031023	GO:0031023	microtubule organizing center organization	12/258	145/18800	7.76662e-07	0.000134819	0.000126093	RANBP1/CEP72/CETN3/CHMP1B/SAC3D1/RTTN/CEP192/CEP44/MPDZ/PLK4/CNTLN/CEP152	12
GO:0022613	ribonucleoprotein complex biogenesis	39/613	448/18800	2.75362e-08	1.17001e-05	1.08869e-05	POP4/SRSF5/NIFK/BMS1/LYAR/NUFIP1/GPATCH4/POP5/LTV1/DIMT1/MRPL20/BRIX1/IMP3/MAK16/MPHOSPH10/FRG1/GTPBP4/EIF5/DDX10/SF3B1/ZRSR2/LUC7L2/WDR75/EBNA1BP2/LUC7L/EIF3A/RIOK2/SDAD1/NUDT21/NSUN3/GNL2/CRNKL1/TSR2/RSL1D1/PAK1IP1/RIOK1/NOP16/GTF2H5/PRPF18	39	GO:0022613	GO:0022613	GO:0022613	ribonucleoprotein complex biogenesis	17/258	448/18800	0.000161925	0.00868801	0.00812569	POP4/SRSF5/NIFK/BMS1/LYAR/MRPL22/MRTO4/POLR2D/SLX9/SNRPE/SRSF1/SCAF11/SRSF10/ZCCHC4/RRP15/URB2/ERI2	17
GO:0022607	cellular component assembly	138/613	2928/18800	2.81132e-06	0.000341294	0.000317573	PRMT8/COTL1/PARVB/VAMP2/HMGB1/SRSF5/NASP/NIFK/CALD1/CLN3/BAZ1A/LOX/NUFIP1/ROCK1/CENPJ/SDCCAG8/MNS1/DBNL/MAP1LC3A/NDUFC2/MATN1/RHOV/CHMP6/IFT74/ND4/CTR9/CEP295/NDUFB7/SMC3/USP16/VPS4B/MRPL20/SDCBP/ND1/CNOT2/OTUD6B/SDHAF2/BRIX1/SRGAP2C/DYNC2I1/CSRP2/KPNB1/DNM1L/STX12/JHY/DNAJC28/NEK1/KIF2A/RESF1/CD2AP/AHCTF1/PFDN6/SMARCA5/NDUFB8/JAK2/ARPC5L/LRRK2/ODF2L/SRP19/ARHGAP18/IFT57/CEP63/NDUFB6/EIF5/LAMB1/A…	138	GO:0022607	GO:0022607	GO:0022607	cellular component assembly	66/258	2928/18800	2.03366e-05	0.00182527	0.00170713	DNMT3A/EPHA7/HMGB1/SRSF5/NASP/NIFK/CALD1/CLN3/BAZ1A/LOX/MRPL22/CAPZA1/MRTO4/POLR2D/UGDH/SSBP1/TTLL3/NDUFB3/SNRPE/CEP72/CHMP1B/TRIOBP/SRSF1/SCAF11/UQCC2/SAC3D1/SRSF10/ASF1A/LIMS1/PARD3/RTTN/SPIRE1/CEP192/RRM1/KCTD6/CEP44/HAT1/ANP32B/H1-0/STK3/CDC14A/DOCK11/DMC1/CRYZ/RYK/TMEM170A/SYNE2/SYCE2/COL16A1/MAGI1/PDLIM5/RNF135/CLGN/KCTD9/MPDZ/ARL13B/PLK4/CENPF/H4C3/ASPM/KIF15/STK26/CEP152/FAS/CENPE/H3C11	66
GO:0022402	cell cycle process	62/613	1205/18800	0.000243977	0.0131222	0.0122102	BRD7/NASP/THOC1/SMC2/PHIP/SMC4/ROCK1/CENPJ/SDCCAG8/USP8/CHMP6/ATF5/SYF2/CEP295/SON/FBXL15/SMC3/USP16/UBE2E2/VPS4B/FBXW7/KPNB1/KIF2A/AURKAIP1/AHCTF1/SMARCA5/MAEL/CEP63/MOV10L1/PDS5B/CHORDC1/CALM1/BIRC6/RIOK2/RAD50/NCOR1/CSPP1/CHMP2A/TOGARAM1/YTHDC2/PCM1/CHMP5/SOX15/PIK3C3/TRIAP1/MSH2/WAC/CEP120/SEPTIN7/SENP6/KMT2E/BRCC3/CEP68/SIRT1/PLCB1/ZWILCH/TPR/TAOK3/NSFL1C/GOLGA8B/IK/PPP3CA	62	GO:0022402	GO:0022402	GO:0022402	cell cycle process	51/258	1205/18800	3.98304e-13	5.87697e-10	5.49659e-10	BRD7/NASP/THOC1/SMC2/PHIP/SMC4/CDC26/RAD1/CRLF3/RANBP1/CEP72/CETN3/CHMP1B/NME6/PAXIP1/MRE11/MITD1/SPDL1/SAC3D1/RECQL5/ECRG4/CDC7/MSH6/PAGR1/RTTN/SPIRE1/CEP192/RRM1/CEP44/MASTL/CDC14A/DMC1/SYCE2/RIDA/KIF20B/RBL1/SGO2/MTBP/STK33/FANCM/PLK4/CNTLN/DBF4/CENPF/MYBL1/RBBP8/FBXO43/ASPM/KIF15/CEP152/CENPE	51
GO:0019438	aromatic compound biosynthetic process	175/613	4009/18800	1.07333e-05	0.0010606	0.000986884	DMAC2L/BRD7/HMGB1/NIFK/ZNF75A/CHD1/DEK/THOC1/ZNF83/LYAR/PHIP/BAZ1A/LOX/HMGN5/ZNF397/ZNF33B/NUFIP1/CENPJ/ZSCAN16/ZNF544/KDM5A/ZNF814/ZNF514/ZNF57/ZNF35/MLLT11/NUP35/IFT74/JMJD1C/ATF5/ZNF883/PAXBP1/TRIP11/ZNF334/ZFP69/NAA16/CTR9/PCF11/SGK3/TFPT/ZNF502/USP16/MRPL12/SDCBP/IVNS1ABP/CNOT2/SAP30BP/CCAR1/ZNF235/ZNF350/RNF14/ZNF846/ZNF146/ZNF829/ATP8/INO80B/BAZ2B/ATP6/ZNF630/DNAJC17/ZNF415/LARP7/RBAK/ZNF2…	175	GO:0019438	GO:0019438	GO:0019438	aromatic compound biosynthetic process	79/258	4009/18800	0.000275754	0.0129167	0.0120806	DNMT3A/DMAC2L/BRD7/HMGB1/NIFK/ZNF75A/CHD1/DEK/THOC1/ZNF83/LYAR/PHIP/BAZ1A/LOX/HMGN5/ENY2/ZNF875/POLR2D/UGDH/ZKSCAN3/CRLF3/ZNF775/POLM/HMGN1/FUBP3/NME6/PAXIP1/POLD3/MRE11/ZNF24/RFC3/ZNF273/SRSF10/ING3/RECQL5/TCEANC2/LIMS1/ZNF528/POLH/ZNF521/PAGR1/HMGN3/GATAD1/ZNF432/RRM1/NEUROD2/ZNF552/ZNF664/PARP14/STK3/SMAD5/MDFIC/LIN9/NAB1/ZEB1/PHF10/ICE2/ZNF559/PCGF5/ZNF100/ZFHX3/ZNF491/RBL1/TRPS1/NFE2L2/PARP9…	79
GO:0019219	regulation of nucleobase-containing compound metabolic process	186/613	3995/18800	5.0839e-08	1.96377e-05	1.82729e-05	BRD7/TRA2A/HMGB1/SRSF5/ZNF75A/RBBP6/CHD1/DEK/THOC1/ZNF83/LYAR/PHIP/NSRP1/BAZ1A/HMGN5/ZNF397/ZNF33B/NUFIP1/ROCK1/CENPJ/ZSCAN16/ZNF544/KDM5A/ZNF814/ZNF514/ZNF57/ZNF35/MLLT11/NUP35/IFT74/JMJD1C/ATF5/ZNF883/PAXBP1/TRIP11/ZNF334/ZFP69/NAA16/CTR9/SGK3/SON/DIMT1/TFPT/ZNF502/SMC3/USP16/MRPL12/SDCBP/CNOT2/SAP30BP/CCAR1/ZNF235/ZNF350/RNF14/ZNF846/ZNF146/ZNF829/INO80B/BAZ2B/ZNF630/DNAJC17/ZNF415/LARP7/RBAK/…	186	GO:0019219	GO:0019219	GO:0019219	regulation of nucleobase-containing compound metabolic process	89/258	3995/18800	5.31856e-07	0.000130993	0.000122515	DNMT3A/BRD7/TRA2A/HMGB1/SRSF5/ZNF75A/RBBP6/CHD1/DEK/THOC1/ZNF83/LYAR/PHIP/NSRP1/BAZ1A/HMGN5/ENY2/ZNF875/POLR2D/ZKSCAN3/DFFA/SSBP1/HNRNPLL/CRLF3/ZNF775/HMGN1/FUBP3/PAXIP1/SRSF1/MRE11/ZNF24/RFC3/ZNF273/SRSF10/ING3/SECISBP2/RECQL5/LIMS1/ZNF528/CDC7/POLH/MSH6/ZNF521/PAGR1/HMGN3/GATAD1/ZNF432/SPIRE1/NEUROD2/ZNF552/ZNF664/PARP14/H1-0/STK3/SMAD5/RAVER2/MDFIC/LIN9/NAB1/ZEB1/TRDMT1/PHF10/ICE2/ZNF559/RIDA/…	89
GO:0018130	heterocycle biosynthetic process	174/613	3996/18800	1.33894e-05	0.00126425	0.00117638	DMAC2L/BRD7/HMGB1/NIFK/ZNF75A/CHD1/DEK/THOC1/ZNF83/LYAR/PHIP/BAZ1A/LOX/HMGN5/ZNF397/ZNF33B/NUFIP1/CENPJ/ZSCAN16/ZNF544/KDM5A/ZNF814/ZNF514/ZNF57/ZNF35/MLLT11/NUP35/IFT74/JMJD1C/ATF5/ZNF883/PAXBP1/TRIP11/ZNF334/ZFP69/NAA16/CTR9/PCF11/SGK3/TFPT/ZNF502/USP16/MRPL12/SDCBP/IVNS1ABP/CNOT2/SAP30BP/CCAR1/ZNF235/ZNF350/RNF14/ZNF846/ZNF146/ZNF829/ATP8/INO80B/BAZ2B/ATP6/ZNF630/DNAJC17/ZNF415/LARP7/RBAK/ZNF2…	174	GO:0018130	GO:0018130	GO:0018130	heterocycle biosynthetic process	79/258	3996/18800	0.000247879	0.0123079	0.0115113	DNMT3A/DMAC2L/BRD7/HMGB1/NIFK/ZNF75A/CHD1/DEK/THOC1/ZNF83/LYAR/PHIP/BAZ1A/LOX/HMGN5/ENY2/ZNF875/POLR2D/UGDH/ZKSCAN3/CRLF3/ZNF775/POLM/HMGN1/FUBP3/NME6/PAXIP1/POLD3/MRE11/ZNF24/RFC3/ZNF273/SRSF10/ING3/RECQL5/TCEANC2/LIMS1/ZNF528/POLH/ZNF521/PAGR1/HMGN3/GATAD1/ZNF432/RRM1/NEUROD2/ZNF552/ZNF664/PARP14/STK3/SMAD5/MDFIC/LIN9/NAB1/ZEB1/PHF10/ICE2/ZNF559/PCGF5/ZNF100/ZFHX3/ZNF491/RBL1/TRPS1/NFE2L2/PARP9…	79
GO:0016071	mRNA metabolic process	58/613	728/18800	3.17266e-10	4.49354e-07	4.18123e-07	PRKRIP1/RBMX2/SNRPA1/TRA2A/SRSF5/RBBP6/WBP4/THOC1/PUS7/NSRP1/ROCK1/PABPN1/UPF3A/PRPF38A/PAXBP1/SYF2/CTR9/PCF11/SON/CNOT2/AQR/PNN/DNAJC17/THOC2/LARP7/RNPC3/AURKAIP1/RNF20/ZCRB1/IWS1/NCBP2/FRG1/FXR1/SF3B1/PRPF38B/ZRSR2/LUC7L2/RBM39/BCAS2/SERBP1/HNRNPA1L2/LUC7L/CBLL1/NUDT21/SRSF11/DCP2/METTL8/TRUB2/RBM25/CRNKL1/RBM4B/ZC3H14/CWC27/RBM41/TRMT10C/TAF11/IK/PRPF18	58	GO:0016071	GO:0016071	GO:0016071	mRNA metabolic process	26/258	728/18800	8.70964e-06	0.000917934	0.000858522	PRKRIP1/RBMX2/SNRPA1/TRA2A/SRSF5/RBBP6/WBP4/THOC1/PUS7/NSRP1/MRTO4/POLR2D/LSM8/HNRNPLL/SNRPE/SRSF1/SCAF11/SRSF10/SECISBP2/PNRC2/RAVER2/RIDA/QKI/MBNL3/REST/TAF4B	26
GO:0010564	regulation of cell cycle process	38/613	688/18800	0.00113419	0.041906	0.0389934	BRD7/THOC1/PHIP/CENPJ/CHMP6/ATF5/SYF2/CEP295/UBE2E2/VPS4B/FBXW7/AURKAIP1/AHCTF1/SMARCA5/CEP63/CHORDC1/CALM1/BIRC6/RIOK2/CSPP1/CHMP2A/CHMP5/SOX15/PIK3C3/TRIAP1/MSH2/WAC/CEP120/SENP6/KMT2E/BRCC3/SIRT1/PLCB1/ZWILCH/TPR/TAOK3/NSFL1C/IK	38	GO:0010564	GO:0010564	GO:0010564	regulation of cell cycle process	26/258	688/18800	3.17897e-06	0.000407876	0.000381477	BRD7/THOC1/PHIP/CDC26/RAD1/CRLF3/RANBP1/CHMP1B/NME6/PAXIP1/MRE11/SPDL1/CDC7/PAGR1/RRM1/CDC14A/KIF20B/RBL1/MTBP/STK33/PLK4/DBF4/CENPF/FBXO43/KIF15/CENPE	26
GO:0010556	regulation of macromolecule biosynthetic process	178/613	3932/18800	8.17311e-07	0.000148513	0.000138191	BRD7/HMGB1/ZNF75A/CHD1/DEK/THOC1/ZNF83/PUS7/LYAR/PHIP/BAZ1A/HMGN5/ZNF397/ZNF33B/NUFIP1/ROCK1/CENPJ/ZSCAN16/ZNF544/UPF3A/KDM5A/ZNF814/ZNF514/ZNF57/ZNF35/MLLT11/NUP35/IFT74/JMJD1C/ATF5/ZNF883/PAXBP1/TRIP11/ZNF334/ZFP69/NAA16/CTR9/SGK3/TFPT/ZNF502/USP16/MRPL12/SDCBP/CNOT2/SAP30BP/CCAR1/ZNF235/ZNF350/RNF14/ZNF846/ZNF146/ZNF829/INO80B/BAZ2B/ZNF630/DNAJC17/ZNF415/LARP7/RBAK/ZNF221/TRIP4/ZNF540/ZNF789/B…	178	GO:0010556	GO:0010556	GO:0010556	regulation of macromolecule biosynthetic process	75/258	3932/18800	0.00112188	0.0376212	0.0351862	DNMT3A/BRD7/HMGB1/ZNF75A/CHD1/DEK/THOC1/ZNF83/PUS7/LYAR/PHIP/BAZ1A/HMGN5/ENY2/ZNF875/POLR2D/ZKSCAN3/CRLF3/AZU1/ZNF775/PTCD3/HMGN1/FUBP3/PAXIP1/UQCC2/ZNF24/RFC3/ZNF273/SRSF10/ING3/SECISBP2/RECQL5/LIMS1/ZCCHC4/ZNF528/ZNF521/PAGR1/HMGN3/GATAD1/ZNF432/NEUROD2/ZNF552/ZNF664/PARP14/STK3/SMAD5/MDFIC/LIN9/NAB1/ZEB1/PHF10/ICE2/ZNF559/RIDA/PCGF5/ZNF100/ZFHX3/QKI/ZNF491/RBL1/TRPS1/NFE2L2/PARP9/EAF2/BBX/REST…	75
GO:0009059	macromolecule biosynthetic process	201/613	4704/18800	6.88616e-06	0.000713641	0.000664041	BRD7/HMGB1/NIFK/ZNF75A/CHD1/DEK/THOC1/ZNF83/PUS7/LYAR/PHIP/BAZ1A/LOX/HMGN5/ZNF397/ZNF33B/NUFIP1/ROCK1/CENPJ/SERP2/ZSCAN16/ZNF544/UPF3A/KDM5A/ZNF814/ZNF514/ZNF57/ZNF35/MTRF1L/MLLT11/NUP35/IFT74/JMJD1C/ATF5/ZNF883/PAXBP1/TRIP11/ZNF334/ZFP69/NAA16/CTR9/PCF11/SGK3/TFPT/ZNF502/USP16/MRPL12/SDCBP/IVNS1ABP/CNOT2/SAP30BP/CCAR1/ZNF235/ZNF350/RNF14/ZNF846/ZNF146/ZNF829/MRPL28/INO80B/BAZ2B/ZNF630/DNAJC17/ZN…	201	GO:0009059	GO:0009059	GO:0009059	macromolecule biosynthetic process	87/258	4704/18800	0.0010125	0.0347429	0.0324942	DNMT3A/BRD7/HMGB1/NIFK/ZNF75A/CHD1/DEK/THOC1/ZNF83/PUS7/LYAR/PHIP/BAZ1A/LOX/HMGN5/ENY2/ZNF875/POLR2D/UGDH/ZKSCAN3/CRLF3/AZU1/ZNF775/PTCD3/POLM/HMGN1/FUBP3/PAXIP1/POLD3/MRE11/UQCC2/ZNF24/RFC3/ZNF273/SRSF10/ING3/SECISBP2/RECQL5/TCEANC2/LIMS1/ZCCHC4/ZNF528/POLH/ZNF521/PAGR1/HMGN3/GATAD1/ZNF432/NEUROD2/B3GAT2/ZNF552/POGLUT3/ZNF664/PARP14/STK3/SMAD5/MDFIC/LIN9/NAB1/ZEB1/PHF10/ICE2/ZNF559/FUT10/RIDA/PC…	87
GO:0008380	RNA splicing	42/613	438/18800	4.39137e-10	4.66474e-07	4.34053e-07	PRKRIP1/RBMX2/SNRPA1/TRA2A/SRSF5/WBP4/THOC1/NSRP1/RP9/PRPF38A/PAXBP1/SYF2/SON/IVNS1ABP/AQR/PNN/DNAJC17/THOC2/LARP7/RNPC3/ZCRB1/IWS1/NCBP2/MPHOSPH10/FRG1/FXR1/SF3B1/PRPF38B/ZRSR2/LUC7L2/RBM39/BCAS2/HNRNPA1L2/LUC7L/SRSF11/RBM25/CRNKL1/RBM4B/CWC27/RBM41/IK/PRPF18	42	GO:0008380	GO:0008380	GO:0008380	RNA splicing	18/258	438/18800	3.75637e-05	0.00284232	0.00265836	PRKRIP1/RBMX2/SNRPA1/TRA2A/SRSF5/WBP4/THOC1/NSRP1/LSM8/HNRNPLL/SNRPE/SRSF1/SCAF11/SRSF10/RAVER2/QKI/MBNL3/REST	18
GO:0007098	centrosome cycle	14/613	131/18800	9.7021e-05	0.00615287	0.00572523	CENPJ/SDCCAG8/ATF5/CEP295/VPS4B/CEP63/CHORDC1/CHMP2A/PCM1/CHMP5/CEP120/CEP68/SIRT1/NSFL1C	14	GO:0007098	GO:0007098	GO:0007098	centrosome cycle	11/258	131/18800	1.95293e-06	0.000291191	0.000272344	RANBP1/CEP72/CETN3/CHMP1B/SAC3D1/RTTN/CEP192/CEP44/PLK4/CNTLN/CEP152	11
GO:0007049	cell cycle	88/613	1760/18800	3.20995e-05	0.0026229	0.0024406	BRD7/SRSF5/NASP/THOC1/SMC2/PHIP/SMC4/LRRCC1/ROCK1/CENPJ/SDCCAG8/MNS1/USP8/CHMP6/PDIK1L/ATF5/SYF2/CEP295/SON/TFPT/FBXL15/SMC3/USP16/UBE2E2/VPS4B/SDCBP/FBXW7/CCAR1/KPNB1/INO80B/NEK1/KIF2A/CD2AP/AURKAIP1/AHCTF1/SMARCA5/XIAP/MAEL/PTP4A1/CEP63/MOV10L1/UCHL5/PDS5B/GTPBP4/CHORDC1/CASP8AP2/CALM1/ZBED9/BIRC6/MOK/RIOK2/RAD50/BEX2/RB1CC1/NCOR1/CSPP1/ARF6/CHMP2A/TOGARAM1/YTHDC2/PCM1/CHMP5/SOX15/GTF2H1/EIF4G2…	88	GO:0007049	GO:0007049	GO:0007049	cell cycle	64/258	1760/18800	2.25727e-13	5.87697e-10	5.49659e-10	DNMT3A/C6orf89/BRD7/SRSF5/NASP/THOC1/SMC2/PHIP/SMC4/CDC26/RAD1/CRLF3/RANBP1/CEP72/CETN3/CHMP1B/TRIOBP/NME6/PAXIP1/MRE11/MITD1/SPDL1/SAC3D1/ING3/RECQL5/ECRG4/CDC7/PARD3/MSH6/PAGR1/RTTN/SPIRE1/CEP192/RRM1/CEP44/MASTL/LIN9/CDC14A/DMC1/WDHD1/SYCE2/RIDA/KIF20B/TLK1/ZFHX3/RBL1/SGO2/BTG3/MTBP/CNTRL/STK33/FANCM/PLK4/CNTLN/DBF4/CENPF/MYBL1/RBBP8/FBXO43/MIS18BP1/ASPM/KIF15/CEP152/CENPE	64
GO:0007017	microtubule-based process	51/613	892/18800	7.2417e-05	0.00488413	0.00454467	CLN3/ROCK1/CENPJ/SDCCAG8/MNS1/CHMP6/IFT74/UCHL1/ATF5/CEP295/SON/SMC3/VPS4B/SRGAP2C/DYNC2I1/KPNB1/JHY/KIF2A/TXNDC9/IFT57/CEP63/GCC2/CHORDC1/SOD1/KTN1/CEP350/DYNLT2/MAP2/VAMP4/CEP19/NCOR1/CHMP2A/TOGARAM1/CFAP53/CEP57/BLOC1S2/PCM1/ARMCX3/CHMP5/KIF21A/IFT81/CEP120/SENP6/IFT88/CEP68/SIRT1/TPR/TMF1/AKAP9/NSFL1C/GOLGA8B	51	GO:0007017	GO:0007017	GO:0007017	microtubule-based process	26/258	892/18800	0.00025128	0.0123079	0.0115113	CLN3/TTLL3/RANBP1/CEP72/CETN3/CHMP1B/BLOC1S5/SPDL1/SAC3D1/PARD3/RTTN/SPIRE1/CEP192/CEP44/CDC14A/ENKUR/SYNE2/KIF20B/MPDZ/NCKAP5/PLK4/CNTLN/ASPM/KIF15/CEP152/CENPE	26
GO:0006996	organelle organization	190/613	3829/18800	1.77983e-10	3.78125e-07	3.51845e-07	COTL1/PARVB/VAMP2/HMGB1/TRMT10B/NASP/CHD1/SMC2/CALD1/PHIP/CLN3/BAZ1A/HMGN5/SMC4/SPART/ROCK1/CENPJ/NUP54/KDM5A/SDCCAG8/MNS1/DBNL/MAP1LC3A/DSTN/NDUFC2/RALBP1/USP8/CEP78/MLLT11/NUP35/CHMP6/IFT74/JMJD1C/FAM47E/ATF5/ND4/TRIP11/CTR9/CEP295/EMC2/NDUFB7/SON/TFPT/SMC3/USP16/VPS4B/MRPL20/DCLRE1C/SDCBP/ND1/CNOT2/SDHAF2/FBXW7/BRIX1/SRGAP2C/CYTH2/DYNC2I1/CSRP2/KPNB1/INO80B/BAZ2B/DNM1L/VAMP7/STX12/JHY/DNAJC28/…	190	GO:0006996	GO:0006996	GO:0006996	organelle organization	86/258	3829/18800	6.52611e-07	0.000130993	0.000122515	DNMT3A/HMGB1/TRMT10B/NASP/CHD1/SMC2/CALD1/PHIP/CLN3/BAZ1A/HMGN5/SMC4/CDC26/ENY2/MRPL22/CAPZA1/MRTO4/RAD1/ZKSCAN3/TPRKB/GGCT/SSBP1/TTLL3/NDUFB3/RANBP1/CEP72/CETN3/CHMP1B/TRIOBP/HMGN1/NME6/BLOC1S5/MRE11/UQCC2/SPDL1/GOLPH3L/RFC3/SAC3D1/ING3/ASF1A/RECQL5/PARD3/HMGN3/MKLN1/GATAD1/RTTN/SPIRE1/CEP192/RRM1/CEP44/MASTL/HAT1/ANP32B/H1-0/SEC31B/CDC14A/DMC1/TMEM170A/SYNE2/SYCE2/PCGF5/PDLIM5/KIF20B/TLK1/MPDZ/…	86
GO:0006974	cellular response to DNA damage stimulus	45/613	807/18800	0.000333398	0.016666	0.0155077	HMGB1/RBBP6/DEK/THOC1/SYF2/TFPT/SMC3/USP16/UBE2E2/DCLRE1C/FBXW7/INO80B/RPAIN/MBD4/XPA/SMC6/NUCKS1/XIAP/MAEL/CEP63/UCHL5/PDS5B/TOPORS/SHLD3/FXR1/RECQL/UBR5/RAD50/UBE2V2/ERCC5/MARCHF7/NEIL2/GTF2H1/TRIAP1/MSH2/WAC/HPF1/BRCC3/SIRT1/MSH3/UBE2A/TAOK3/NTHL1/PMS1/GTF2H5	45	GO:0006974	GO:0006974	GO:0006974	cellular response to DNA damage stimulus	30/258	807/18800	7.42169e-07	0.000134819	0.000126093	HMGB1/RBBP6/DEK/THOC1/RAD1/POLM/PAXIP1/POLD3/MRE11/RFC3/ING3/ASF1A/RECQL5/CDC7/POLH/MSH6/FANCL/PAGR1/SPIRE1/RRM1/MASTL/DMC1/WDHD1/CGAS/TLK1/PARP9/STK33/FANCM/RBBP8/APLF	30
GO:0006397	mRNA processing	48/613	500/18800	2.27814e-11	9.67981e-08	9.00704e-08	PRKRIP1/RBMX2/SNRPA1/TRA2A/SRSF5/RBBP6/WBP4/THOC1/NSRP1/PABPN1/PRPF38A/PAXBP1/SYF2/CTR9/PCF11/SON/AQR/PNN/DNAJC17/THOC2/LARP7/RNPC3/AURKAIP1/RNF20/ZCRB1/IWS1/NCBP2/FRG1/FXR1/SF3B1/PRPF38B/ZRSR2/LUC7L2/RBM39/BCAS2/HNRNPA1L2/LUC7L/NUDT21/SRSF11/TRUB2/RBM25/CRNKL1/RBM4B/ZC3H14/CWC27/RBM41/IK/PRPF18	48	GO:0006397	GO:0006397	GO:0006397	mRNA processing	20/258	500/18800	2.04114e-05	0.00182527	0.00170713	PRKRIP1/RBMX2/SNRPA1/TRA2A/SRSF5/RBBP6/WBP4/THOC1/NSRP1/POLR2D/LSM8/HNRNPLL/SNRPE/SRSF1/SCAF11/SRSF10/RAVER2/QKI/MBNL3/REST	20
GO:0006396	RNA processing	83/613	1434/18800	1.99686e-07	5.65643e-05	5.2633e-05	PRKRIP1/RBMX2/SNRPA1/TRA2A/POP4/SRSF5/TRMT10B/NIFK/BMS1/RBBP6/WBP4/THOC1/PUS7/LYAR/NSRP1/NUFIP1/PABPN1/RP9/PRPF38A/POP5/PAXBP1/TYW3/SYF2/CTR9/PCF11/SON/DIMT1/IVNS1ABP/AQR/BRIX1/IMP3/PNN/DNAJC17/THOC2/LARP7/MAK16/RNPC3/AURKAIP1/RNF20/ZCRB1/IWS1/NCBP2/MPHOSPH10/FRG1/GTPBP4/DDX10/FXR1/SF3B1/PRPF38B/ZRSR2/LUC7L2/RBM39/WDR75/BCAS2/EBNA1BP2/HNRNPA1L2/LUC7L/RIOK2/PRKRA/NCOR1/NUDT21/SRSF11/METTL8/NSUN3/T…	83	GO:0006396	GO:0006396	GO:0006396	RNA processing	34/258	1434/18800	0.00125099	0.0410185	0.0383637	PRKRIP1/RBMX2/SNRPA1/TRA2A/POP4/SRSF5/TRMT10B/NIFK/BMS1/RBBP6/WBP4/THOC1/PUS7/LYAR/NSRP1/MRTO4/POLR2D/TPRKB/LSM8/HNRNPLL/SLX9/SNRPE/SRSF1/SCAF11/SRSF10/ZCCHC4/TRMT13/RRP15/RAVER2/TRDMT1/QKI/ERI2/MBNL3/REST	34
GO:0006351	transcription, DNA-templated	164/613	3518/18800	4.32645e-07	0.000100389	9.34116e-05	BRD7/HMGB1/NIFK/ZNF75A/CHD1/DEK/THOC1/ZNF83/LYAR/PHIP/BAZ1A/HMGN5/ZNF397/ZNF33B/NUFIP1/CENPJ/ZSCAN16/ZNF544/KDM5A/ZNF814/ZNF514/ZNF57/ZNF35/MLLT11/NUP35/IFT74/JMJD1C/ATF5/ZNF883/PAXBP1/TRIP11/ZNF334/ZFP69/NAA16/CTR9/PCF11/SGK3/TFPT/ZNF502/USP16/MRPL12/SDCBP/IVNS1ABP/CNOT2/SAP30BP/CCAR1/ZNF235/ZNF350/RNF14/ZNF846/ZNF146/ZNF829/INO80B/BAZ2B/ZNF630/DNAJC17/ZNF415/LARP7/RBAK/ZNF221/TRIP4/ZNF540/ZNF78…	164	GO:0006351	GO:0006351	GO:0006351	transcription, DNA-templated	68/258	3518/18800	0.00147567	0.047074	0.0440272	DNMT3A/BRD7/HMGB1/NIFK/ZNF75A/CHD1/DEK/THOC1/ZNF83/LYAR/PHIP/BAZ1A/HMGN5/ENY2/ZNF875/POLR2D/ZKSCAN3/CRLF3/ZNF775/HMGN1/FUBP3/PAXIP1/ZNF24/ZNF273/SRSF10/ING3/RECQL5/TCEANC2/LIMS1/ZNF528/ZNF521/PAGR1/HMGN3/GATAD1/ZNF432/NEUROD2/ZNF552/ZNF664/PARP14/STK3/SMAD5/MDFIC/LIN9/NAB1/ZEB1/PHF10/ICE2/ZNF559/PCGF5/ZNF100/ZFHX3/ZNF491/RBL1/TRPS1/NFE2L2/PARP9/EAF2/BBX/REST/TAF4B/MYCBP/ZNF257/CENPF/MYBL1/RBBP8/H…	68
GO:0006281	DNA repair	32/613	526/18800	0.000571614	0.026451	0.0246126	HMGB1/DEK/TFPT/SMC3/DCLRE1C/FBXW7/INO80B/RPAIN/MBD4/XPA/SMC6/NUCKS1/UCHL5/PDS5B/SHLD3/RECQL/UBR5/RAD50/UBE2V2/ERCC5/NEIL2/GTF2H1/MSH2/HPF1/BRCC3/SIRT1/MSH3/UBE2A/TAOK3/NTHL1/PMS1/GTF2H5	32	GO:0006281	GO:0006281	GO:0006281	DNA repair	25/258	526/18800	7.451e-08	2.74849e-05	2.57059e-05	HMGB1/DEK/RAD1/POLM/PAXIP1/POLD3/MRE11/RFC3/ING3/ASF1A/RECQL5/CDC7/POLH/MSH6/FANCL/PAGR1/SPIRE1/RRM1/DMC1/WDHD1/CGAS/PARP9/FANCM/RBBP8/APLF	25
GO:0000398	mRNA splicing, via spliceosome	32/613	321/18800	2.18014e-08	1.15792e-05	1.07745e-05	RBMX2/SNRPA1/TRA2A/SRSF5/WBP4/NSRP1/PRPF38A/PAXBP1/SYF2/SON/AQR/PNN/DNAJC17/LARP7/RNPC3/ZCRB1/NCBP2/FRG1/FXR1/SF3B1/ZRSR2/LUC7L2/RBM39/BCAS2/LUC7L/RBM25/CRNKL1/RBM4B/CWC27/RBM41/IK/PRPF18	32	GO:0000398	GO:0000398	GO:0000398	mRNA splicing, via spliceosome	15/258	321/18800	3.99123e-05	0.00287271	0.00268678	RBMX2/SNRPA1/TRA2A/SRSF5/WBP4/NSRP1/LSM8/SNRPE/SRSF1/SCAF11/SRSF10/RAVER2/QKI/MBNL3/REST	15
GO:0000377	RNA splicing, via transesterification reactions with bulged adenosine as nucleophile	32/613	321/18800	2.18014e-08	1.15792e-05	1.07745e-05	RBMX2/SNRPA1/TRA2A/SRSF5/WBP4/NSRP1/PRPF38A/PAXBP1/SYF2/SON/AQR/PNN/DNAJC17/LARP7/RNPC3/ZCRB1/NCBP2/FRG1/FXR1/SF3B1/ZRSR2/LUC7L2/RBM39/BCAS2/LUC7L/RBM25/CRNKL1/RBM4B/CWC27/RBM41/IK/PRPF18	32	GO:0000377	GO:0000377	GO:0000377	RNA splicing, via transesterification reactions with bulged adenosine as nucleophile	15/258	321/18800	3.99123e-05	0.00287271	0.00268678	RBMX2/SNRPA1/TRA2A/SRSF5/WBP4/NSRP1/LSM8/SNRPE/SRSF1/SCAF11/SRSF10/RAVER2/QKI/MBNL3/REST	15
GO:0000375	RNA splicing, via transesterification reactions	33/613	325/18800	8.3237e-09	5.89456e-06	5.48488e-06	RBMX2/SNRPA1/TRA2A/SRSF5/WBP4/NSRP1/PRPF38A/PAXBP1/SYF2/SON/AQR/PNN/DNAJC17/LARP7/RNPC3/ZCRB1/NCBP2/MPHOSPH10/FRG1/FXR1/SF3B1/ZRSR2/LUC7L2/RBM39/BCAS2/LUC7L/RBM25/CRNKL1/RBM4B/CWC27/RBM41/IK/PRPF18	33	GO:0000375	GO:0000375	GO:0000375	RNA splicing, via transesterification reactions	15/258	325/18800	4.59687e-05	0.00322985	0.0030208	RBMX2/SNRPA1/TRA2A/SRSF5/WBP4/NSRP1/LSM8/SNRPE/SRSF1/SCAF11/SRSF10/RAVER2/QKI/MBNL3/REST	15
GO:0000226	microtubule cytoskeleton organization	36/613	622/18800	0.00066624	0.0283859	0.026413	ROCK1/CENPJ/SDCCAG8/MNS1/CHMP6/ATF5/CEP295/SON/SMC3/VPS4B/SRGAP2C/KPNB1/JHY/KIF2A/TXNDC9/CEP63/GCC2/CHORDC1/CEP350/MAP2/VAMP4/CEP19/NCOR1/CHMP2A/TOGARAM1/CEP57/PCM1/CHMP5/CEP120/SENP6/CEP68/SIRT1/TPR/AKAP9/NSFL1C/GOLGA8B	36	GO:0000226	GO:0000226	GO:0000226	microtubule cytoskeleton organization	22/258	622/18800	5.08829e-05	0.00349198	0.00326597	TTLL3/RANBP1/CEP72/CETN3/CHMP1B/SPDL1/SAC3D1/PARD3/RTTN/SPIRE1/CEP192/CEP44/CDC14A/SYNE2/MPDZ/NCKAP5/PLK4/CNTLN/ASPM/KIF15/CEP152/CENPE	22
GO:0006119	oxidative phosphorylation	20/613	139/18800	2.56846e-08	1.17001e-05	1.08869e-05	NDUFC2/NDUFS6/ND4/NDUFB7/ND1/SDHAF2/ATP8/ATP6/CYCS/NDUFB8/ND4L/DNAJC30/NDUFV2/NDUFB6/ND2/AFG1L/NDUFS5/MSH2/NDUFA5/ANTKMT	20	GO:0006119		GO:0000280	nuclear division	26/258	446/18800	5.90577e-10	5.80931e-07	5.43331e-07	SMC2/PHIP/SMC4/CDC26/RAD1/RANBP1/CHMP1B/NME6/MRE11/SPDL1/SPIRE1/CEP192/MASTL/CDC14A/DMC1/SYCE2/KIF20B/SGO2/MTBP/FANCM/CENPF/MYBL1/FBXO43/ASPM/KIF15/CENPE	26
GO:0006120	mitochondrial electron transport, NADH to ubiquinone	12/613	51/18800	6.43496e-08	2.27851e-05	2.12015e-05	NDUFC2/NDUFS6/ND4/NDUFB7/ND1/NDUFB8/ND4L/NDUFV2/NDUFB6/ND2/NDUFS5/NDUFA5	12	GO:0006120		GO:0048285	organelle fission	26/258	493/18800	4.85476e-09	3.5816e-06	3.34979e-06	SMC2/PHIP/SMC4/CDC26/RAD1/RANBP1/CHMP1B/NME6/MRE11/SPDL1/SPIRE1/CEP192/MASTL/CDC14A/DMC1/SYCE2/KIF20B/SGO2/MTBP/FANCM/CENPF/MYBL1/FBXO43/ASPM/KIF15/CENPE	26
GO:0019646	aerobic electron transport chain	15/613	84/18800	7.8009e-08	2.36757e-05	2.20302e-05	NDUFC2/NDUFS6/ND4/NDUFB7/ND1/SDHAF2/CYCS/NDUFB8/ND4L/NDUFV2/NDUFB6/ND2/AFG1L/NDUFS5/NDUFA5	15	GO:0019646		GO:0006259	DNA metabolic process	38/258	991/18800	9.11919e-09	5.38215e-06	5.03379e-06	DNMT3A/HMGB1/NASP/RBBP6/DEK/THOC1/BAZ1A/LOX/RAD1/TPRKB/DFFA/SSBP1/POLM/PAXIP1/POLD3/MRE11/RFC3/ING3/ASF1A/RECQL5/CDC7/POLH/MSH6/FANCL/PAGR1/SPIRE1/RRM1/H1-0/LIN9/DMC1/WDHD1/CGAS/PARP9/FANCM/DBF4/CENPF/RBBP8/APLF	38
GO:0042773	ATP synthesis coupled electron transport	15/613	92/18800	2.71221e-07	6.77893e-05	6.30778e-05	NDUFC2/NDUFS6/ND4/NDUFB7/ND1/SDHAF2/CYCS/NDUFB8/ND4L/NDUFV2/NDUFB6/ND2/AFG1L/NDUFS5/NDUFA5	15	GO:0042773		GO:0000278	mitotic cell cycle	35/258	898/18800	2.51609e-08	1.2375e-05	1.1574e-05	DNMT3A/BRD7/NASP/SMC2/PHIP/SMC4/CDC26/CRLF3/RANBP1/CHMP1B/NME6/MRE11/MITD1/SPDL1/RECQL5/CDC7/CEP192/RRM1/MASTL/CDC14A/WDHD1/KIF20B/RBL1/SGO2/BTG3/MTBP/STK33/PLK4/DBF4/CENPF/MYBL1/RBBP8/FBXO43/KIF15/CENPE	35
GO:0042775	mitochondrial ATP synthesis coupled electron transport	15/613	92/18800	2.71221e-07	6.77893e-05	6.30778e-05	NDUFC2/NDUFS6/ND4/NDUFB7/ND1/SDHAF2/CYCS/NDUFB8/ND4L/NDUFV2/NDUFB6/ND2/AFG1L/NDUFS5/NDUFA5	15	GO:0042775		GO:0051301	cell division	27/258	622/18800	1.37767e-07	4.51724e-05	4.22487e-05	SMC2/SMC4/CDC26/CETN3/CHMP1B/TRIOBP/MITD1/SPDL1/SAC3D1/RECQL5/CDC7/PARD3/SPIRE1/MASTL/CDC14A/FUT10/SYCE2/KIF20B/RBL1/SGO2/CNTRL/PLK4/CENPF/RBBP8/MIS18BP1/ASPM/CENPE	27
GO:0032774	RNA biosynthetic process	164/613	3538/18800	6.2393e-07	0.000126242	0.000117468	BRD7/HMGB1/NIFK/ZNF75A/CHD1/DEK/THOC1/ZNF83/LYAR/PHIP/BAZ1A/HMGN5/ZNF397/ZNF33B/NUFIP1/CENPJ/ZSCAN16/ZNF544/KDM5A/ZNF814/ZNF514/ZNF57/ZNF35/MLLT11/NUP35/IFT74/JMJD1C/ATF5/ZNF883/PAXBP1/TRIP11/ZNF334/ZFP69/NAA16/CTR9/PCF11/SGK3/TFPT/ZNF502/USP16/MRPL12/SDCBP/IVNS1ABP/CNOT2/SAP30BP/CCAR1/ZNF235/ZNF350/RNF14/ZNF846/ZNF146/ZNF829/INO80B/BAZ2B/ZNF630/DNAJC17/ZNF415/LARP7/RBAK/ZNF221/TRIP4/ZNF540/ZNF78…	164	GO:0032774		GO:1903047	mitotic cell cycle process	29/258	744/18800	4.40597e-07	0.00013002	0.000121605	BRD7/NASP/SMC2/PHIP/SMC4/CDC26/CRLF3/RANBP1/CHMP1B/NME6/MRE11/MITD1/SPDL1/CDC7/CEP192/RRM1/MASTL/CDC14A/KIF20B/RBL1/SGO2/MTBP/STK33/DBF4/CENPF/RBBP8/FBXO43/KIF15/CENPE	29
GO:0022904	respiratory electron transport chain	16/613	113/18800	7.9361e-07	0.000148513	0.000138191	NDUFC2/NDUFS6/ND4/NDUFB7/ND1/SDHAF2/CYCS/NDUFB8/ND4L/NDUFV2/NDUFB6/ETFB/ND2/AFG1L/NDUFS5/NDUFA5	16	GO:0022904		GO:0051052	regulation of DNA metabolic process	22/258	472/18800	6.50428e-07	0.000130993	0.000122515	HMGB1/RBBP6/DEK/THOC1/BAZ1A/DFFA/SSBP1/PAXIP1/MRE11/RFC3/ING3/RECQL5/CDC7/POLH/MSH6/SPIRE1/H1-0/CGAS/PARP9/DBF4/RBBP8/APLF	22
GO:0042254	ribosome biogenesis	28/613	304/18800	8.38862e-07	0.000148513	0.000138191	POP4/NIFK/BMS1/LYAR/GPATCH4/POP5/LTV1/DIMT1/MRPL20/BRIX1/IMP3/MAK16/MPHOSPH10/FRG1/GTPBP4/DDX10/WDR75/EBNA1BP2/RIOK2/SDAD1/NSUN3/GNL2/TSR2/RSL1D1/PAK1IP1/RIOK1/NOP16/GTF2H5	28	GO:0042254		GO:0140014	mitotic nuclear division	17/258	293/18800	6.65841e-07	0.000130993	0.000122515	SMC2/PHIP/SMC4/CDC26/RANBP1/CHMP1B/NME6/SPDL1/CEP192/CDC14A/KIF20B/SGO2/MTBP/CENPF/FBXO43/KIF15/CENPE	17
GO:0031326	regulation of cellular biosynthetic process	183/613	4102/18800	1.42854e-06	0.000223675	0.000208129	BRD7/HMGB1/ZNF75A/CHD1/DEK/THOC1/ZNF83/PUS7/LYAR/PHIP/CLN3/BAZ1A/HMGN5/ZNF397/ZNF33B/NUFIP1/ROCK1/CENPJ/ZSCAN16/ZNF544/UPF3A/KDM5A/ZNF814/ZNF514/ZNF57/ZNF35/MLLT11/NUP35/IFT74/JMJD1C/ATF5/ZNF883/PAXBP1/TRIP11/ZNF334/ZFP69/NAA16/CTR9/SGK3/TFPT/ZNF502/USP16/MRPL12/SDCBP/CNOT2/FBXW7/SAP30BP/CCAR1/ZNF235/ZNF350/RNF14/ZNF846/ZNF146/ZNF829/INO80B/BAZ2B/ZNF630/DNAJC17/ZNF415/LARP7/RBAK/ZNF221/TRIP4/ZNF5…	183	GO:0031326		GO:1903046	meiotic cell cycle process	14/258	207/18800	1.08986e-06	0.000178677	0.000167113	SMC2/SMC4/RAD1/MRE11/MSH6/SPIRE1/MASTL/DMC1/SYCE2/SGO2/FANCM/MYBL1/FBXO43/ASPM	14
GO:0034470	ncRNA processing	34/613	424/18800	1.43481e-06	0.000223675	0.000208129	POP4/TRMT10B/NIFK/BMS1/PUS7/LYAR/POP5/TYW3/DIMT1/BRIX1/IMP3/LARP7/MAK16/MPHOSPH10/FRG1/GTPBP4/DDX10/WDR75/EBNA1BP2/RIOK2/PRKRA/NCOR1/METTL8/NSUN3/LAGE3/ELP1/TSR2/RSL1D1/THUMPD3/TRMT10C/RIOK1/ADAT2/GTF2H5/PPP3CA	34	GO:0034470		GO:0006261	DNA-templated DNA replication	12/258	159/18800	2.06694e-06	0.000291191	0.000272344	THOC1/BAZ1A/SSBP1/POLD3/MRE11/RFC3/RECQL5/CDC7/RRM1/WDHD1/FANCM/DBF4	12
GO:0006355	regulation of transcription, DNA-templated	157/613	3397/18800	1.44791e-06	0.000223675	0.000208129	BRD7/HMGB1/ZNF75A/CHD1/DEK/THOC1/ZNF83/LYAR/PHIP/BAZ1A/HMGN5/ZNF397/ZNF33B/NUFIP1/CENPJ/ZSCAN16/ZNF544/KDM5A/ZNF814/ZNF514/ZNF57/ZNF35/MLLT11/NUP35/IFT74/JMJD1C/ATF5/ZNF883/PAXBP1/TRIP11/ZNF334/ZFP69/NAA16/CTR9/SGK3/TFPT/ZNF502/USP16/MRPL12/SDCBP/CNOT2/SAP30BP/CCAR1/ZNF235/ZNF350/RNF14/ZNF846/ZNF146/ZNF829/INO80B/BAZ2B/ZNF630/DNAJC17/ZNF415/LARP7/RBAK/ZNF221/TRIP4/ZNF540/ZNF789/BPTF/SMARCA5/NUCKS…	157	GO:0006355		GO:0140013	meiotic nuclear division	13/258	188/18800	2.07218e-06	0.000291191	0.000272344	SMC2/SMC4/RAD1/MRE11/SPIRE1/MASTL/DMC1/SYCE2/SGO2/FANCM/MYBL1/FBXO43/ASPM	13
GO:1903506	regulation of nucleic acid-templated transcription	157/613	3398/18800	1.47397e-06	0.000223675	0.000208129	BRD7/HMGB1/ZNF75A/CHD1/DEK/THOC1/ZNF83/LYAR/PHIP/BAZ1A/HMGN5/ZNF397/ZNF33B/NUFIP1/CENPJ/ZSCAN16/ZNF544/KDM5A/ZNF814/ZNF514/ZNF57/ZNF35/MLLT11/NUP35/IFT74/JMJD1C/ATF5/ZNF883/PAXBP1/TRIP11/ZNF334/ZFP69/NAA16/CTR9/SGK3/TFPT/ZNF502/USP16/MRPL12/SDCBP/CNOT2/SAP30BP/CCAR1/ZNF235/ZNF350/RNF14/ZNF846/ZNF146/ZNF829/INO80B/BAZ2B/ZNF630/DNAJC17/ZNF415/LARP7/RBAK/ZNF221/TRIP4/ZNF540/ZNF789/BPTF/SMARCA5/NUCKS…	157	GO:1903506		GO:0006310	DNA recombination	17/258	324/18800	2.63981e-06	0.000354095	0.000331177	HMGB1/THOC1/TPRKB/POLM/PAXIP1/MRE11/ING3/RECQL5/CDC7/MSH6/PAGR1/H1-0/DMC1/CGAS/FANCM/RBBP8/APLF	17
GO:0009889	regulation of biosynthetic process	185/613	4165/18800	1.62853e-06	0.000238607	0.000222024	BRD7/HMGB1/ZNF75A/CHD1/DEK/THOC1/ZNF83/PUS7/LYAR/PHIP/CLN3/BAZ1A/HMGN5/ZNF397/ZNF33B/NUFIP1/ROCK1/CENPJ/ZSCAN16/ZNF544/UPF3A/KDM5A/ZNF814/ZNF514/ZNF57/ZNF35/MLLT11/NUP35/IFT74/JMJD1C/ATF5/ZNF883/PAXBP1/TRIP11/ZNF334/ZFP69/NAA16/CTR9/SGK3/TFPT/ZNF502/USP16/MRPL12/SDCBP/CNOT2/FBXW7/SAP30BP/CCAR1/ZNF235/ZNF350/RNF14/ZNF846/ZNF146/ZNF829/INO80B/BAZ2B/ZNF630/DNAJC17/ZNF415/LARP7/RBAK/ZNF221/TRIP4/ZNF5…	185	GO:0009889		GO:0051321	meiotic cell cycle	15/258	266/18800	4.33522e-06	0.00051173	0.000478609	SMC2/SMC4/RAD1/MRE11/MSH6/SPIRE1/MASTL/DMC1/SYCE2/SGO2/FANCM/MYBL1/RBBP8/FBXO43/ASPM	15
GO:2001141	regulation of RNA biosynthetic process	157/613	3407/18800	1.72945e-06	0.000244947	0.000227923	BRD7/HMGB1/ZNF75A/CHD1/DEK/THOC1/ZNF83/LYAR/PHIP/BAZ1A/HMGN5/ZNF397/ZNF33B/NUFIP1/CENPJ/ZSCAN16/ZNF544/KDM5A/ZNF814/ZNF514/ZNF57/ZNF35/MLLT11/NUP35/IFT74/JMJD1C/ATF5/ZNF883/PAXBP1/TRIP11/ZNF334/ZFP69/NAA16/CTR9/SGK3/TFPT/ZNF502/USP16/MRPL12/SDCBP/CNOT2/SAP30BP/CCAR1/ZNF235/ZNF350/RNF14/ZNF846/ZNF146/ZNF829/INO80B/BAZ2B/ZNF630/DNAJC17/ZNF415/LARP7/RBAK/ZNF221/TRIP4/ZNF540/ZNF789/BPTF/SMARCA5/NUCKS…	157	GO:2001141		GO:0006260	DNA replication	15/258	280/18800	8.0543e-06	0.000880305	0.000823328	NASP/RBBP6/THOC1/BAZ1A/SSBP1/POLD3/MRE11/RFC3/RECQL5/CDC7/POLH/RRM1/WDHD1/FANCM/DBF4	15
GO:0033108	mitochondrial respiratory chain complex assembly	14/613	94/18800	2.08559e-06	0.00028586	0.000265992	NDUFC2/ND4/NDUFB7/ND1/SDHAF2/NDUFB8/NDUFB6/ND2/NDUFS5/COA3/NDUFA5/NDUFAF4/NDUFAF2/LYRM7	14	GO:0033108		GO:0000018	regulation of DNA recombination	10/258	131/18800	1.33958e-05	0.00136314	0.00127491	THOC1/PAXIP1/MRE11/ING3/RECQL5/MSH6/H1-0/CGAS/RBBP8/APLF	10
GO:0010257	NADH dehydrogenase complex assembly	11/613	58/18800	2.28976e-06	0.000294824	0.000274333	NDUFC2/ND4/NDUFB7/ND1/NDUFB8/NDUFB6/ND2/NDUFS5/NDUFA5/NDUFAF4/NDUFAF2	11	GO:0010257		GO:0044770	cell cycle phase transition	21/258	538/18800	1.81711e-05	0.00175785	0.00164408	BRD7/NASP/THOC1/CDC26/RAD1/CRLF3/PAXIP1/MRE11/SPDL1/CDC7/PAGR1/RRM1/MASTL/CDC14A/RBL1/MTBP/STK33/DBF4/CENPF/RBBP8/CENPE	21
GO:0032981	mitochondrial respiratory chain complex I assembly	11/613	58/18800	2.28976e-06	0.000294824	0.000274333	NDUFC2/ND4/NDUFB7/ND1/NDUFB8/NDUFB6/ND2/NDUFS5/NDUFA5/NDUFAF4/NDUFAF2	11	GO:0032981		GO:1901987	regulation of cell cycle phase transition	18/258	415/18800	1.84661e-05	0.00175785	0.00164408	BRD7/THOC1/CDC26/RAD1/CRLF3/PAXIP1/MRE11/SPDL1/CDC7/PAGR1/RRM1/CDC14A/RBL1/MTBP/STK33/DBF4/CENPF/CENPE	18
GO:0070925	organelle assembly	56/613	898/18800	2.56107e-06	0.000320058	0.000297814	CLN3/CENPJ/SDCCAG8/MNS1/DBNL/MAP1LC3A/CHMP6/IFT74/CEP295/SMC3/VPS4B/MRPL20/SDCBP/CNOT2/BRIX1/DYNC2I1/CSRP2/KPNB1/STX12/JHY/NEK1/KIF2A/LRRK2/ODF2L/IFT57/CEP63/ARL6/CEP350/RB1CC1/CEP19/NCOR1/GORAB/IFT80/ATP6V1D/GABARAPL2/CHMP2A/TOGARAM1/CFAP53/PCM1/CHMP5/CLUAP1/PIK3C3/IFT81/CEP120/SEPTIN7/SENP6/IFT88/CEP162/TPR/PTPRD/TMF1/NSFL1C/CCDC28B/GOLGA8B/ATG5/GFY	56	GO:0070925		GO:0007099	centriole replication	6/258	42/18800	2.1848e-05	0.00189628	0.00177354	CEP72/RTTN/CEP192/CEP44/PLK4/CEP152	6
GO:0009060	aerobic respiration	20/613	187/18800	3.30478e-06	0.000390056	0.000362946	NDUFC2/NDUFS6/ND4/NDUFB7/ND1/SDHAF2/ATP8/ATP6/CYCS/NDUFB8/ND4L/DNAJC30/NDUFV2/NDUFB6/ND2/AFG1L/NDUFS5/MSH2/NDUFA5/ANTKMT	20	GO:0009060		GO:0071824	protein-DNA complex subunit organization	13/258	237/18800	2.54058e-05	0.00208257	0.00194778	HMGB1/NASP/CHD1/BAZ1A/ASF1A/ANP32B/H1-0/DMC1/ANP32E/CENPF/H4C3/CENPE/H3C11	13
GO:0006366	transcription by RNA polymerase II	126/613	2628/18800	3.72529e-06	0.000427805	0.000398071	BRD7/HMGB1/ZNF75A/CHD1/DEK/ZNF83/LYAR/PHIP/BAZ1A/ZNF397/ZNF33B/NUFIP1/ZSCAN16/ZNF544/KDM5A/ZNF814/ZNF514/ZNF57/ZNF35/IFT74/JMJD1C/ATF5/ZNF883/PAXBP1/TRIP11/ZNF334/ZFP69/CTR9/PCF11/ZNF502/USP16/SDCBP/CNOT2/ZNF235/ZNF350/RNF14/ZNF846/ZNF146/ZNF829/BAZ2B/ZNF630/DNAJC17/ZNF415/LARP7/RBAK/ZNF221/ZNF540/ZNF789/BPTF/SMARCA5/NUCKS1/ZNF14/JAK2/ZNF37A/MAEL/CREB1/NCBP2/MT3/COPS2/ZNF182/ZNF836/ZFP62/ZNF44/BR…	126	GO:0006366		GO:0006302	double-strand break repair	14/258	273/18800	2.62871e-05	0.00209658	0.00196088	HMGB1/DEK/POLM/MRE11/ING3/RECQL5/CDC7/SPIRE1/DMC1/CGAS/PARP9/FANCM/RBBP8/APLF	14
GO:0044271	cellular nitrogen compound biosynthetic process	202/613	4714/18800	5.28222e-06	0.000567502	0.000528059	SRM/DMAC2L/BRD7/HMGB1/NIFK/ZNF75A/CHD1/DEK/THOC1/ZNF83/PUS7/LYAR/PHIP/BAZ1A/LOX/HMGN5/ZNF397/ZNF33B/NUFIP1/ROCK1/CENPJ/ZSCAN16/ZNF544/UPF3A/KDM5A/ZNF814/ZNF514/ZNF57/ZNF35/MTRF1L/MLLT11/NUP35/IFT74/JMJD1C/ATF5/ZNF883/PAXBP1/TRIP11/ZNF334/ZFP69/NAA16/CTR9/PCF11/SGK3/TFPT/ZNF502/USP16/MRPL12/SDCBP/IVNS1ABP/CNOT2/SAP30BP/CCAR1/ZNF235/ZNF350/RNF14/ZNF846/ZNF146/ZNF829/MRPL28/ATP8/INO80B/BAZ2B/ATP6/ZN…	202	GO:0044271		GO:0098534	centriole assembly	6/258	46/18800	3.72622e-05	0.00284232	0.00265836	CEP72/RTTN/CEP192/CEP44/PLK4/CEP152	6
GO:1905515	non-motile cilium assembly	11/613	63/18800	5.34245e-06	0.000567502	0.000528059	CENPJ/IFT74/IFT57/CEP350/GORAB/IFT80/TOGARAM1/PCM1/SEPTIN7/IFT88/GFY	11	GO:1905515		GO:0043484	regulation of RNA splicing	10/258	154/18800	5.41105e-05	0.00362909	0.0033942	TRA2A/SRSF5/NSRP1/HNRNPLL/SRSF1/SRSF10/RAVER2/QKI/MBNL3/REST	10
GO:0045333	cellular respiration	22/613	231/18800	7.31442e-06	0.000739975	0.000688545	NDUFC2/NDUFS6/ND4/NDUFB7/ND1/SDHAF2/ATP8/ATP6/CYCS/NDUFB8/ND4L/DNAJC30/NDUFV2/NDUFB6/ETFB/ND2/AFG1L/NDUFS5/MSH2/NDUFA5/LYRM7/ANTKMT	22	GO:0045333		GO:0006335	DNA replication-dependent chromatin assembly	5/258	32/18800	6.96354e-05	0.00446727	0.00417813	NASP/ASF1A/HAT1/H4C3/H3C11	5
GO:0046034	ATP metabolic process	24/613	273/18800	1.11789e-05	0.00107953	0.0010045	DMAC2L/NDUFC2/NDUFS6/ND4/NDUFB7/ND1/SDHAF2/ATP8/ATP6/DNM1L/CYCS/NDUFB8/ND4L/DNAJC30/NDUFV2/NDUFB6/AK1/ND2/AFG1L/NDUFS5/NCOR1/MSH2/NDUFA5/ANTKMT	24	GO:0046034		GO:0034723	DNA replication-dependent chromatin organization	5/258	32/18800	6.96354e-05	0.00446727	0.00417813	NASP/ASF1A/HAT1/H4C3/H3C11	5
GO:0006364	rRNA processing	21/613	226/18800	1.70961e-05	0.00155223	0.00144434	POP4/NIFK/BMS1/LYAR/POP5/DIMT1/BRIX1/IMP3/MAK16/MPHOSPH10/FRG1/GTPBP4/DDX10/WDR75/EBNA1BP2/RIOK2/NSUN3/TSR2/RSL1D1/RIOK1/GTF2H5	21	GO:0006364		GO:0051054	positive regulation of DNA metabolic process	13/258	263/18800	7.42297e-05	0.00466068	0.00435902	HMGB1/BAZ1A/SSBP1/PAXIP1/MRE11/RFC3/ING3/CDC7/SPIRE1/PARP9/DBF4/RBBP8/APLF	13
GO:0034660	ncRNA metabolic process	38/613	559/18800	1.71699e-05	0.00155223	0.00144434	POP4/TRMT10B/NIFK/BMS1/PUS7/LYAR/POP5/TYW3/DIMT1/BRIX1/IMP3/LARP7/MAK16/MAEL/MOV10L1/MPHOSPH10/FRG1/GTPBP4/DDX10/EPRS1/WDR75/EBNA1BP2/SNAPC5/RIOK2/PRKRA/NCOR1/METTL8/NSUN3/LAGE3/ELP1/TSR2/RSL1D1/THUMPD3/TRMT10C/RIOK1/ADAT2/GTF2H5/PPP3CA	38	GO:0034660		GO:0045935	positive regulation of nucleobase-containing compound metabolic process	47/258	1952/18800	9.16866e-05	0.00557694	0.00521597	BRD7/TRA2A/HMGB1/SRSF5/DEK/THOC1/LYAR/PHIP/BAZ1A/HMGN5/ENY2/POLR2D/ZKSCAN3/SSBP1/HNRNPLL/CRLF3/HMGN1/FUBP3/PAXIP1/MRE11/ZNF24/RFC3/ING3/CDC7/ZNF521/PAGR1/HMGN3/SPIRE1/NEUROD2/SMAD5/MDFIC/ZEB1/PHF10/ICE2/RIDA/PCGF5/ZFHX3/NFE2L2/PARP9/EAF2/REST/TAF4B/MYCBP/DBF4/MYBL1/RBBP8/APLF	47
GO:0016236	macroautophagy	25/613	306/18800	2.57852e-05	0.00228253	0.00212389	CLN3/MAP1LC3A/CHMP6/UCHL1/VPS4B/STX12/LRRK2/CALM1/BNIP3L/UFM1/RB1CC1/ATP6V1D/GABARAPL2/CHMP2A/UBXN6/CHMP5/PIK3C3/WAC/UBA5/IFT88/ATP6V1E1/SIRT1/VPS35/NSFL1C/ATG5	25	GO:0016236		GO:0051784	negative regulation of nuclear division	6/258	55/18800	0.000104029	0.00613979	0.0057424	RAD1/NME6/SPDL1/MTBP/CENPF/FBXO43	6
GO:0006357	regulation of transcription by RNA polymerase II	119/613	2551/18800	2.65655e-05	0.00230361	0.0021435	BRD7/HMGB1/ZNF75A/CHD1/DEK/ZNF83/LYAR/PHIP/BAZ1A/ZNF397/ZNF33B/NUFIP1/ZSCAN16/ZNF544/KDM5A/ZNF814/ZNF514/ZNF57/ZNF35/IFT74/JMJD1C/ATF5/ZNF883/PAXBP1/ZNF334/ZFP69/CTR9/ZNF502/USP16/SDCBP/CNOT2/ZNF235/ZNF350/RNF14/ZNF846/ZNF146/ZNF829/BAZ2B/ZNF630/DNAJC17/ZNF415/LARP7/RBAK/ZNF221/ZNF540/ZNF789/BPTF/SMARCA5/NUCKS1/ZNF14/JAK2/ZNF37A/MAEL/CREB1/MT3/COPS2/ZNF182/ZNF836/ZFP62/ZNF44/BRMS1L/SMARCE1/ZNF565…	119	GO:0006357		GO:0007346	regulation of mitotic cell cycle	18/258	478/18800	0.000114552	0.00662831	0.0061993	BRD7/PHIP/CDC26/CRLF3/NME6/MRE11/SPDL1/CDC7/RRM1/CDC14A/KIF20B/RBL1/BTG3/MTBP/STK33/CENPF/FBXO43/CENPE	18
GO:0046907	intracellular transport	79/613	1529/18800	2.82488e-05	0.00240058	0.00223374	PLEKHA8P1/VAMP2/TRMT10B/THOC1/CLN3/NUP54/PABPN1/UPF3A/NUP35/CHMP6/IFT74/UCHL1/TRIP11/LTV1/VPS4B/SDCBP/GRIP1/KPNA4/FBXW7/TRAPPC6B/DYNC2I1/KPNB1/RPAIN/VAMP7/THOC2/STX12/ARL4A/JAK2/IWS1/LRRK2/SRP19/IFT57/NCBP2/CACNG8/AFTPH/GCC2/CCDC91/ARL6/SOD1/MON1B/UBR5/ZFAND2A/MAP2/VAMP4/VPS29/BNIP3L/KIAA1109/NEMF/KPNA3/RIOK2/SLC25A46/SDAD1/TBC1D23/UFM1/ARF6/CHMP2A/UBXN6/BLOC1S2/PCM1/GRPEL2/ARMCX3/CHMP5/KIFBP/PIK…	79	GO:0046907		GO:0065004	protein-DNA complex assembly	11/258	203/18800	0.000118763	0.00673979	0.00630357	HMGB1/NASP/BAZ1A/ASF1A/ANP32B/H1-0/DMC1/CENPF/H4C3/CENPE/H3C11	11
GO:1902115	regulation of organelle assembly	19/613	202/18800	3.60265e-05	0.00288824	0.0026875	CENPJ/SDCCAG8/MNS1/CHMP6/CEP295/VPS4B/SDCBP/CNOT2/LRRK2/ODF2L/CHMP2A/CHMP5/CEP120/SEPTIN7/SENP6/IFT88/TPR/PTPRD/ATG5	19	GO:1902115		GO:0033554	cellular response to stress	45/258	1866/18800	0.000128128	0.00713408	0.00667234	DNMT3A/ERLIN1/HMGB1/RBBP6/DEK/THOC1/CLN3/RAD1/POLR2D/ZKSCAN3/POLM/PAXIP1/POLD3/MRE11/RFC3/ING3/ASF1A/RECQL5/ECRG4/CDC7/POLH/MSH6/FANCL/PAGR1/SPIRE1/RRM1/MASTL/STK3/MDFIC/DMC1/WDHD1/CGAS/TLK1/CLGN/RBL1/NFE2L2/PARP9/REST/STK33/FANCM/DHFR/RBBP8/APLF/STK26/FAS	45
GO:0046605	regulation of centrosome cycle	9/613	52/18800	4.1272e-05	0.00324749	0.00302178	CENPJ/ATF5/CEP295/VPS4B/CHORDC1/CHMP2A/CHMP5/CEP120/SIRT1	9	GO:0046605		GO:0006325	chromatin organization	20/258	586/18800	0.000180692	0.00952184	0.00890555	DNMT3A/NASP/CHD1/BAZ1A/HMGN5/ENY2/HMGN1/ING3/ASF1A/HMGN3/GATAD1/HAT1/ANP32B/H1-0/PCGF5/TLK1/RBL1/ANP32E/H4C3/H3C11	20
GO:0060271	cilium assembly	27/613	355/18800	4.37014e-05	0.00337613	0.00314148	CENPJ/SDCCAG8/MNS1/IFT74/DYNC2I1/JHY/NEK1/ODF2L/IFT57/ARL6/CEP350/CEP19/GORAB/IFT80/ATP6V1D/TOGARAM1/CFAP53/PCM1/CLUAP1/IFT81/CEP120/SEPTIN7/IFT88/CEP162/CCDC28B/ATG5/GFY	27	GO:0060271		GO:0051383	kinetochore organization	4/258	23/18800	0.000249848	0.0123079	0.0115113	SMC2/SMC4/CENPF/CENPE	4
GO:0030031	cell projection assembly	37/613	563/18800	4.5521e-05	0.0034539	0.00321385	PARVB/CLN3/ROCK1/CENPJ/SDCCAG8/MNS1/DBNL/RHOV/IFT74/SDCBP/SRGAP2C/DYNC2I1/JHY/NEK1/CD2AP/ODF2L/IFT57/ARL6/FXR1/CEP350/CEP19/GORAB/ARF6/IFT80/ATP6V1D/TOGARAM1/CFAP53/PCM1/CLUAP1/IFT81/CEP120/SEPTIN7/IFT88/CEP162/CCDC28B/ATG5/GFY	37	GO:0030031		GO:0006282	regulation of DNA repair	9/258	152/18800	0.000255973	0.0123079	0.0115113	HMGB1/DEK/ING3/RECQL5/POLH/SPIRE1/CGAS/PARP9/RBBP8	9
GO:0007005	mitochondrion organization	35/613	524/18800	5.26186e-05	0.00392239	0.00364978	TRMT10B/MAP1LC3A/NDUFC2/RALBP1/MLLT11/ND4/NDUFB7/ND1/SDHAF2/FBXW7/DNM1L/NDUFB8/LRRK2/NDUFB6/BNIP3L/ND2/MICOS13/SLC25A46/AFG1L/RB1CC1/NDUFS5/ARMC1/GABARAPL2/COA3/BLOC1S2/GRPEL2/ARMCX3/TRIAP1/NDUFA5/NDUFAF4/NDUFAF2/LYRM7/VPS35/ATG5/PDCD5	35	GO:0007005		GO:0051173	positive regulation of nitrogen compound metabolic process	64/258	3058/18800	0.000258587	0.0123079	0.0115113	C6orf89/EPHA7/BRD7/TRA2A/HMGB1/SRSF5/DEK/THOC1/LYAR/PHIP/CLN3/BAZ1A/HMGN5/ENY2/POLR2D/ZKSCAN3/SSBP1/HNRNPLL/CRLF3/AZU1/SNX1/HMGN1/ASPH/FUBP3/PAXIP1/MRE11/UQCC2/ZNF24/RFC3/RHBDD3/ING3/ZCCHC4/CDC7/ZNF521/PAGR1/HMGN3/PELI2/SPIRE1/NEUROD2/MASTL/PARP14/ANP32B/STK3/SMAD5/MDFIC/ZEB1/PHF10/ICE2/RIDA/PCGF5/ZFHX3/NFE2L2/PARP9/EAF2/REST/FANCM/TAF4B/MYCBP/DBF4/MYBL1/RBBP8/APLF/FAS/CENPE	64
GO:0015980	energy derivation by oxidation of organic compounds	25/613	321/18800	5.67194e-05	0.00415519	0.00386639	NDUFC2/NDUFS6/ND4/NDUFB7/ND1/SDHAF2/ATP8/ATP6/CYCS/NDUFB8/ND4L/DNAJC30/MT3/NDUFV2/NDUFB6/ETFB/ND2/AFG1L/RB1CC1/NDUFS5/MSH2/NDUFA5/PPP1R2/LYRM7/ANTKMT	25	GO:0015980		GO:0006303	double-strand break repair via nonhomologous end joining	6/258	66/18800	0.000287535	0.013258	0.0123999	HMGB1/DEK/POLM/MRE11/PARP9/APLF	6
GO:0120031	plasma membrane bounded cell projection assembly	36/613	549/18800	6.02424e-05	0.00426617	0.00396966	PARVB/CLN3/ROCK1/CENPJ/SDCCAG8/MNS1/DBNL/IFT74/SDCBP/SRGAP2C/DYNC2I1/JHY/NEK1/CD2AP/ODF2L/IFT57/ARL6/FXR1/CEP350/CEP19/GORAB/ARF6/IFT80/ATP6V1D/TOGARAM1/CFAP53/PCM1/CLUAP1/IFT81/CEP120/SEPTIN7/IFT88/CEP162/CCDC28B/ATG5/GFY	36	GO:0120031		GO:0007059	chromosome segregation	14/258	348/18800	0.000341082	0.0154851	0.0144829	SMC2/SMC4/CDC26/CHMP1B/MRE11/SPDL1/RECQL5/DMC1/SYCE2/TLK1/SGO2/FANCM/CENPF/CENPE	14
GO:0044782	cilium organization	28/613	384/18800	6.65415e-05	0.00456024	0.00424329	CENPJ/SDCCAG8/MNS1/CEP78/IFT74/DYNC2I1/JHY/NEK1/ODF2L/IFT57/ARL6/CEP350/CEP19/GORAB/IFT80/ATP6V1D/TOGARAM1/CFAP53/PCM1/CLUAP1/IFT81/CEP120/SEPTIN7/IFT88/CEP162/CCDC28B/ATG5/GFY	28	GO:0044782		GO:0032392	DNA geometric change	7/258	96/18800	0.000356475	0.0155011	0.0144978	HMGB1/CHD1/SSBP1/MRE11/RFC3/RECQL5/FANCM	7
GO:0006913	nucleocytoplasmic transport	24/613	308/18800	7.87563e-05	0.00514824	0.00479042	THOC1/NUP54/PABPN1/UPF3A/NUP35/LTV1/KPNA4/KPNB1/RPAIN/THOC2/JAK2/IWS1/LRRK2/NCBP2/UBR5/NEMF/KPNA3/RIOK2/SDAD1/UFM1/FYTTD1/NUP50/TPR/PPP3CA	24	GO:0006913		GO:0045132	meiotic chromosome segregation	7/258	96/18800	0.000356475	0.0155011	0.0144978	SMC2/SMC4/MRE11/DMC1/SYCE2/SGO2/FANCM	7
GO:0051169	nuclear transport	24/613	308/18800	7.87563e-05	0.00514824	0.00479042	THOC1/NUP54/PABPN1/UPF3A/NUP35/LTV1/KPNA4/KPNB1/RPAIN/THOC2/JAK2/IWS1/LRRK2/NCBP2/UBR5/NEMF/KPNA3/RIOK2/SDAD1/UFM1/FYTTD1/NUP50/TPR/PPP3CA	24	GO:0051169		GO:0034728	nucleosome organization	9/258	159/18800	0.000357193	0.0155011	0.0144978	NASP/CHD1/BAZ1A/ASF1A/ANP32B/H1-0/ANP32E/H4C3/H3C11	9
GO:0042273	ribosomal large subunit biogenesis	10/613	72/18800	0.000109568	0.00684642	0.00637057	NIFK/MRPL20/BRIX1/MAK16/GTPBP4/EBNA1BP2/SDAD1/RSL1D1/PAK1IP1/NOP16	10	GO:0042273		GO:0045910	negative regulation of DNA recombination	5/258	45/18800	0.000365372	0.0156263	0.0146149	THOC1/RECQL5/MSH6/H1-0/CGAS	5
GO:0022900	electron transport chain	16/613	167/18800	0.000117678	0.00724657	0.00674292	NDUFC2/NDUFS6/ND4/NDUFB7/ND1/SDHAF2/CYCS/NDUFB8/ND4L/NDUFV2/NDUFB6/ETFB/ND2/AFG1L/NDUFS5/NDUFA5	16	GO:0022900		GO:0044772	mitotic cell cycle phase transition	16/258	440/18800	0.000403262	0.0170004	0.0159	BRD7/NASP/CDC26/CRLF3/MRE11/SPDL1/CDC7/RRM1/MASTL/CDC14A/RBL1/MTBP/DBF4/CENPF/RBBP8/CENPE	16
GO:0010824	regulation of centrosome duplication	8/613	47/18800	0.000124794	0.00757502	0.00704854	CENPJ/CEP295/VPS4B/CHORDC1/CHMP2A/CHMP5/CEP120/SIRT1	8	GO:0010824		GO:0070192	chromosome organization involved in meiotic cell cycle	6/258	72/18800	0.000461739	0.0191914	0.0179493	SMC2/SMC4/MRE11/DMC1/SYCE2/SGO2	6
GO:0033043	regulation of organelle organization	60/613	1130/18800	0.000133982	0.00801815	0.00746087	COTL1/SMC2/PHIP/CLN3/SMC4/ROCK1/CENPJ/SDCCAG8/MNS1/DBNL/DSTN/RALBP1/MLLT11/CHMP6/CEP295/TFPT/VPS4B/SDCBP/CNOT2/FBXW7/INO80B/DNM1L/RESF1/CD2AP/AURKAIP1/SMARCA5/ARPC5L/LRRK2/ODF2L/ARHGAP18/UCHL5/ARPC4/MAP2/BNIP3L/RIOK2/RAD50/DCP2/ARF6/CHMP2A/PHPT1/TOGARAM1/LIMCH1/CHMP5/TRIAP1/CEP120/SEPTIN7/TMSB15B/SENP6/PFN3/PFDN2/IFT88/PLCB1/ZWILCH/TPR/PTPRD/AKAP9/VPS35/ATG5/IK/PDCD5	60	GO:0033043		GO:0010604	positive regulation of macromolecule metabolic process	69/258	3444/18800	0.000495697	0.0203167	0.0190017	C6orf89/EPHA7/BRD7/TRA2A/HMGB1/SRSF5/DEK/THOC1/LYAR/PHIP/CLN3/BAZ1A/HMGN5/ENY2/POLR2D/ZKSCAN3/SSBP1/HNRNPLL/CRLF3/AZU1/SNX1/HMGN1/ASPH/FUBP3/PAXIP1/MRE11/UQCC2/ZNF24/RFC3/RHBDD3/ING3/SECISBP2/LIMS1/ZCCHC4/CDC7/ZNF521/PAGR1/HMGN3/PELI2/SPIRE1/NEUROD2/MASTL/PARP14/ANP32B/STK3/SMAD5/MDFIC/ZEB1/PHF10/ICE2/RIDA/PCGF5/CGAS/RNF135/ZFHX3/QKI/NFE2L2/PARP9/EAF2/REST/FANCM/TAF4B/MYCBP/DBF4/MYBL1/RBBP8/APLF/…	69
GO:0044257	cellular protein catabolic process	47/613	824/18800	0.000147118	0.00868202	0.0080786	RBBP6/CLN3/USP8/CHMP6/UCHL1/PSMB8/FBXL15/USP16/VPS4B/SDCBP/UBXN4/FBXW7/PSMA4/RNF14/TRIP4/CD2AP/RNF20/LRRK2/RNF187/UCHL5/TOPORS/ZFAND2A/USP48/FBXO11/BNIP3L/NEMF/UBR3/USP14/AFG1L/GABARAPL2/CHMP2A/MARCHF7/UBXN6/ECPAS/BLOC1S2/LTN1/CHMP5/PSMC6/WAC/PSMD1/SIRT1/PSMD7/SKP1/UBE2A/TMF1/VPS35/NSFL1C	47	GO:0044257		GO:0048024	regulation of mRNA splicing, via spliceosome	7/258	103/18800	0.000546436	0.0215004	0.0201088	TRA2A/NSRP1/SRSF10/RAVER2/QKI/MBNL3/REST	7
GO:0051225	spindle assembly	13/613	121/18800	0.000161779	0.00935783	0.00870744	CHMP6/SMC3/VPS4B/KPNB1/KIF2A/CEP63/NCOR1/CHMP2A/TOGARAM1/CHMP5/SENP6/TPR/GOLGA8B	13	GO:0051225		GO:0071103	DNA conformation change	7/258	103/18800	0.000546436	0.0215004	0.0201088	HMGB1/CHD1/SSBP1/MRE11/RFC3/RECQL5/FANCM	7
GO:0016072	rRNA metabolic process	21/613	264/18800	0.000162975	0.00935783	0.00870744	POP4/NIFK/BMS1/LYAR/POP5/DIMT1/BRIX1/IMP3/MAK16/MPHOSPH10/FRG1/GTPBP4/DDX10/WDR75/EBNA1BP2/RIOK2/NSUN3/TSR2/RSL1D1/RIOK1/GTF2H5	21	GO:0016072		GO:2001020	regulation of response to DNA damage stimulus	11/258	246/18800	0.000616641	0.0239435	0.0223938	HMGB1/DEK/THOC1/PAXIP1/ING3/RECQL5/POLH/SPIRE1/CGAS/PARP9/RBBP8	11
GO:2000234	positive regulation of rRNA processing	4/613	10/18800	0.000200938	0.0113838	0.0105926	DIMT1/WDR75/RIOK2/RIOK1	4	GO:2000234		GO:0090068	positive regulation of cell cycle process	11/258	247/18800	0.000637711	0.0242227	0.022655	THOC1/PHIP/RANBP1/CDC7/PAGR1/RRM1/CDC14A/KIF20B/MTBP/PLK4/DBF4	11
GO:0010498	proteasomal protein catabolic process	32/613	496/18800	0.0002054	0.0114835	0.0106853	UCHL1/PSMB8/FBXL15/SDCBP/UBXN4/FBXW7/PSMA4/RNF14/TRIP4/CD2AP/LRRK2/RNF187/UCHL5/TOPORS/ZFAND2A/NEMF/UBR3/USP14/GABARAPL2/MARCHF7/UBXN6/ECPAS/LTN1/PSMC6/WAC/PSMD1/SIRT1/PSMD7/SKP1/UBE2A/TMF1/NSFL1C	32	GO:0010498		GO:0098813	nuclear chromosome segregation	12/258	287/18800	0.000640249	0.0242227	0.022655	SMC2/SMC4/CDC26/CHMP1B/MRE11/SPDL1/DMC1/SYCE2/SGO2/FANCM/CENPF/CENPE	12
GO:0016197	endosomal transport	19/613	231/18800	0.000215098	0.0118695	0.0110445	CHMP6/VPS4B/GRIP1/LRRK2/GCC2/VAMP4/VPS29/KIAA1109/TBC1D23/ARF6/CHMP2A/UBXN6/BLOC1S2/CHMP5/SNX2/VPS50/VPS35/EEA1/ITSN2	19	GO:0016197		GO:0051783	regulation of nuclear division	8/258	139/18800	0.000677042	0.0252905	0.0236536	PHIP/RAD1/NME6/SPDL1/KIF20B/MTBP/CENPF/FBXO43	8
GO:0051028	mRNA transport	13/613	126/18800	0.000242741	0.0131222	0.0122102	THOC1/NUP54/PABPN1/UPF3A/NUP35/THOC2/AHCTF1/IWS1/NCBP2/HNRNPA1L2/FYTTD1/NUP50/TPR	13	GO:0051028		GO:0140694	non-membrane-bounded organelle assembly	14/258	379/18800	0.000791381	0.0291921	0.0273027	MRPL22/MRTO4/CEP72/CHMP1B/SAC3D1/RTTN/CEP192/CEP44/PLK4/CENPF/ASPM/KIF15/CEP152/CENPE	14
GO:1902774	late endosome to lysosome transport	5/613	19/18800	0.00028829	0.0151678	0.0141136	CHMP6/LRRK2/CHMP2A/CHMP5/VPS35	5	GO:1902774		GO:2000779	regulation of double-strand break repair	7/258	110/18800	0.000809367	0.0294869	0.0275784	DEK/ING3/RECQL5/SPIRE1/CGAS/PARP9/RBBP8	7
GO:0033365	protein localization to organelle	48/613	873/18800	0.000292301	0.0151678	0.0141136	TRMT10B/NUP54/NUP35/FAM47E/TRIP11/EMC2/KPNA4/FBXW7/KPNB1/DNM1L/RPAIN/LARP7/CD2AP/XPA/JAK2/LRRK2/SRP19/CACNG8/GCC2/TOPORS/ARL6/MON1B/CEP350/UBR5/ZFAND2A/BNIP3L/KPNA3/UFM1/ARF6/IFT80/ATP6V1D/GABARAPL2/PCM1/GRPEL2/MSH2/CEP68/SKP1/NUP50/ZWILCH/TPR/LAMTOR4/VPS35/NSFL1C/SRP72/IK/PPP3CA/PDCD5/GFY	48	GO:0033365		GO:0010457	centriole-centriole cohesion	3/258	14/18800	0.000831369	0.0295587	0.0276455	RTTN/CEP44/CNTLN	3
GO:0090169	regulation of spindle assembly	6/613	29/18800	0.000293477	0.0151678	0.0141136	CHMP6/VPS4B/CHMP2A/CHMP5/SENP6/TPR	6	GO:0090169		GO:2000105	positive regulation of DNA-templated DNA replication	3/258	14/18800	0.000831369	0.0295587	0.0276455	SSBP1/CDC7/DBF4	3
GO:0006383	transcription by RNA polymerase III	8/613	53/18800	0.000296288	0.0151678	0.0141136	DEK/IVNS1ABP/SMARCA5/SF3B1/SNAPC5/POLR2K/PRDX5/POLR3F	8	GO:0006383		GO:0007088	regulation of mitotic nuclear division	7/258	111/18800	0.000853918	0.029999	0.0280573	PHIP/NME6/SPDL1/KIF20B/MTBP/CENPF/FBXO43	7
GO:0006607	NLS-bearing protein import into nucleus	5/613	20/18800	0.000374137	0.018485	0.0172002	NUP54/NUP35/KPNA4/KPNB1/KPNA3	5	GO:0006607		GO:0010948	negative regulation of cell cycle process	12/258	301/18800	0.000969038	0.0336427	0.0314652	BRD7/THOC1/RAD1/CRLF3/NME6/MRE11/SPDL1/RBL1/MTBP/STK33/CENPF/FBXO43	12
GO:0097352	autophagosome maturation	8/613	55/18800	0.000384431	0.0187753	0.0174703	CLN3/MAP1LC3A/CHMP6/CALM1/CHMP2A/CHMP5/PIK3C3/ATG5	8	GO:0097352		GO:0006336	DNA replication-independent chromatin assembly	4/258	33/18800	0.00103679	0.0351674	0.0328912	NASP/ASF1A/HAT1/H4C3	4
GO:0090307	mitotic spindle assembly	9/613	69/18800	0.000388885	0.018777	0.0174719	CHMP6/SMC3/VPS4B/KPNB1/KIF2A/CHMP2A/TOGARAM1/CHMP5/TPR	9	GO:0090307		GO:0034724	DNA replication-independent chromatin organization	4/258	34/18800	0.00116248	0.0385447	0.03605	NASP/ASF1A/HAT1/H4C3	4
GO:0006091	generation of precursor metabolites and energy	31/613	494/18800	0.000413218	0.0197277	0.0183566	SLC27A5/NDUFC2/NDUFS6/ND4/NDUFB7/ND1/SDHAF2/ATP8/ATP6/CYCS/ETFBKMT/NDUFB8/ND4L/COX6C/DNAJC30/MT3/NDUFV2/NDUFB6/ETFB/ND2/VGF/AFG1L/RB1CC1/NDUFS5/NCOR1/RBKS/MSH2/NDUFA5/PPP1R2/LYRM7/ANTKMT	31	GO:0006091		GO:0031325	positive regulation of cellular metabolic process	64/258	3256/18800	0.00139616	0.0452753	0.042345	C6orf89/EPHA7/BRD7/TRA2A/HMGB1/SRSF5/DEK/THOC1/LYAR/PHIP/CLN3/BAZ1A/HMGN5/ENY2/POLR2D/ZKSCAN3/SSBP1/HNRNPLL/CRLF3/AZU1/HMGN1/ASPH/FUBP3/PAXIP1/MRE11/UQCC2/ZNF24/RFC3/ING3/ZCCHC4/CDC7/ZNF521/PAGR1/HMGN3/PELI2/SPIRE1/NEUROD2/MASTL/PARP14/ANP32B/STK3/SMAD5/MDFIC/ZEB1/PHF10/ICE2/RYK/RIDA/PCGF5/CGAS/ZFHX3/NFE2L2/PARP9/EAF2/REST/FANCM/TAF4B/MYCBP/DBF4/MYBL1/RBBP8/APLF/FAS/CENPE	64
GO:0006285	base-excision repair, AP site formation	4/613	12/18800	0.000449572	0.0212248	0.0197496	MBD4/ERCC5/NEIL2/NTHL1	4	GO:0006285		GO:0032508	DNA duplex unwinding	6/258	90/18800	0.00149948	0.047074	0.0440272	CHD1/SSBP1/MRE11/RFC3/RECQL5/FANCM	6
GO:0043414	macromolecule methylation	23/613	331/18800	0.000572722	0.026451	0.0246126	PRMT8/TRMT10B/FAM47E/PAXBP1/TYW3/CTR9/DIMT1/LARP7/ETFBKMT/RNF20/IWS1/MAEL/MOV10L1/FBXO11/CBLL1/METTL8/NSUN3/KMT2A/KMT2E/SIRT1/THUMPD3/TRMT10C/ANTKMT	23	GO:0043414		GO:0045930	negative regulation of mitotic cell cycle	10/258	234/18800	0.00151853	0.0471703	0.0441173	BRD7/CRLF3/NME6/MRE11/SPDL1/RBL1/BTG3/MTBP/STK33/CENPF	10
GO:0007041	lysosomal transport	12/613	121/18800	0.000597173	0.0269291	0.0250574	CLN3/CHMP6/VPS4B/VAMP7/LRRK2/CACNG8/GCC2/CCDC91/CHMP2A/UBXN6/CHMP5/VPS35	12	GO:0007041
GO:1903008	organelle disassembly	12/613	121/18800	0.000597173	0.0269291	0.0250574	MAP1LC3A/FBXW7/DNM1L/BNIP3L/SLC25A46/UFM1/RB1CC1/MTIF2/GABARAPL2/UBA5/MTIF3/ATG5	12	GO:1903008
GO:1901673	regulation of mitotic spindle assembly	5/613	22/18800	0.000602085	0.0269291	0.0250574	CHMP6/VPS4B/CHMP2A/CHMP5/TPR	5	GO:1901673
GO:0050684	regulation of mRNA processing	13/613	139/18800	0.000630194	0.0277147	0.0257885	TRA2A/NSRP1/CTR9/SON/LARP7/RNF20/IWS1/NCBP2/FXR1/RBM39/NUDT21/RBM25/ZC3H14	13	GO:0050684
GO:0046761	viral budding from plasma membrane	4/613	13/18800	0.000632697	0.0277147	0.0257885	CHMP6/VPS4B/CHMP2A/CHMP5	4	GO:0046761
GO:0031056	regulation of histone modification	15/613	176/18800	0.00066806	0.0283859	0.026413	BRD7/KDM5A/FAM47E/PAXBP1/CTR9/SAP30BP/RNF20/IWS1/LRRK2/UBR5/KMT2A/KMT2E/HPF1/SIRT1/ATG5	15	GO:0031056
GO:0050657	nucleic acid transport	14/613	159/18800	0.000724623	0.0301855	0.0280875	THOC1/NUP54/PABPN1/UPF3A/NUP35/KPNB1/THOC2/AHCTF1/IWS1/NCBP2/HNRNPA1L2/FYTTD1/NUP50/TPR	14	GO:0050657
GO:0050658	RNA transport	14/613	159/18800	0.000724623	0.0301855	0.0280875	THOC1/NUP54/PABPN1/UPF3A/NUP35/KPNB1/THOC2/AHCTF1/IWS1/NCBP2/HNRNPA1L2/FYTTD1/NUP50/TPR	14	GO:0050658
GO:0051603	proteolysis involved in cellular protein catabolic process	42/613	766/18800	0.000732446	0.0302152	0.0281151	RBBP6/USP8/CHMP6/UCHL1/PSMB8/FBXL15/USP16/VPS4B/SDCBP/UBXN4/FBXW7/PSMA4/RNF14/TRIP4/CD2AP/RNF20/LRRK2/RNF187/UCHL5/TOPORS/ZFAND2A/USP48/FBXO11/NEMF/UBR3/USP14/GABARAPL2/CHMP2A/MARCHF7/UBXN6/ECPAS/LTN1/CHMP5/PSMC6/WAC/PSMD1/SIRT1/PSMD7/SKP1/UBE2A/TMF1/NSFL1C	42	GO:0051603
GO:0051254	positive regulation of RNA metabolic process	81/613	1747/18800	0.000746599	0.0305029	0.0283828	BRD7/TRA2A/HMGB1/SRSF5/DEK/THOC1/LYAR/PHIP/HMGN5/ZNF33B/NUFIP1/ROCK1/CENPJ/ZNF544/KDM5A/ZNF814/MLLT11/IFT74/ATF5/PAXBP1/TRIP11/NAA16/DIMT1/TFPT/USP16/MRPL12/CNOT2/CCAR1/RNF14/INO80B/LARP7/TRIP4/BPTF/SMARCA5/NUCKS1/RNF20/JAK2/RNF187/CREB1/NCBP2/DNAJC2/MT3/UCHL5/TRIM52/TOPORS/ZNF836/ZFP62/SF3B1/SMARCE1/WDR75/ZNF782/RIOK2/ZNF292/BEX1/MED19/NUDT21/DCP2/IL11/KMT2A/ZNF493/ARMCX3/SOX15/RSF1/PSMC6/GTF2H1…	81	GO:0051254
GO:0008033	tRNA processing	12/613	125/18800	0.000799212	0.0318014	0.0295911	POP4/TRMT10B/PUS7/POP5/TYW3/METTL8/NSUN3/LAGE3/ELP1/THUMPD3/TRMT10C/ADAT2	12	GO:0008033
GO:0044267	cellular protein metabolic process	192/613	4825/18800	0.000806136	0.0318014	0.0295911	PRMT8/DUSP23/PRKRIP1/BRD7/HMGB1/RBBP6/NKTR/PUS7/PHIP/CLN3/LOX/ROCK1/SERP2/UPF3A/KDM5A/RALBP1/USP8/MTRF1L/CHMP6/PDIK1L/JMJD1C/UCHL1/PPM1N/PSMB8/FAM47E/IFIH1/PAXBP1/TRIP11/NAA16/CTR9/CEP295/SGK3/FBXL15/USP16/UBE2E2/VPS4B/SDCBP/IVNS1ABP/CNOT2/OTUD6B/SDHAF2/UBXN4/FBXW7/SAP30BP/PSMA4/RNF14/MRPL28/CYCS/TRIP4/CAB39/NEK1/ZNF540/CD2AP/AURKAIP1/ETFBKMT/SMARCA5/FKBP3/RNF20/JAK2/IWS1/XIAP/METAP2/LRRK2/PTP4A1…	192	GO:0044267
GO:0006914	autophagy	32/613	537/18800	0.000808802	0.0318014	0.0295911	HMGB1/CLN3/ROCK1/MAP1LC3A/CHMP6/UCHL1/VPS4B/FBXW7/DNM1L/STX12/LRRK2/MT3/CALM1/BNIP3L/SLC25A46/UFM1/RB1CC1/ATP6V1D/GABARAPL2/CHMP2A/UBXN6/CHMP5/EIF4G2/PIK3C3/WAC/UBA5/IFT88/ATP6V1E1/SIRT1/VPS35/NSFL1C/ATG5	32	GO:0006914
GO:0061919	process utilizing autophagic mechanism	32/613	537/18800	0.000808802	0.0318014	0.0295911	HMGB1/CLN3/ROCK1/MAP1LC3A/CHMP6/UCHL1/VPS4B/FBXW7/DNM1L/STX12/LRRK2/MT3/CALM1/BNIP3L/SLC25A46/UFM1/RB1CC1/ATP6V1D/GABARAPL2/CHMP2A/UBXN6/CHMP5/EIF4G2/PIK3C3/WAC/UBA5/IFT88/ATP6V1E1/SIRT1/VPS35/NSFL1C/ATG5	32	GO:0061919
GO:0044265	cellular macromolecule catabolic process	57/613	1137/18800	0.000815804	0.0318014	0.0295911	RBBP6/CLN3/ROCK1/UPF3A/USP8/CHMP6/UCHL1/PSMB8/FBXL15/USP16/VPS4B/SDCBP/CNOT2/UBXN4/FBXW7/PSMA4/RNF14/TRIP4/CD2AP/RNF20/LRRK2/RNF187/NCBP2/UCHL5/TOPORS/FXR1/ZFAND2A/USP48/FBXO11/BNIP3L/SERBP1/NEMF/UBR3/USP14/AFG1L/DCP2/GABARAPL2/CHMP2A/MARCHF7/UBXN6/ECPAS/BLOC1S2/LTN1/CHMP5/PSMC6/WAC/OGA/ZC3H14/PSMD1/SIRT1/PSMD7/SKP1/UBE2A/TMF1/VPS35/NSFL1C/PRPF18	57	GO:0044265
GO:0006999	nuclear pore organization	4/613	14/18800	0.000863041	0.0330366	0.0307405	NUP54/NUP35/AHCTF1/TPR	4	GO:0006999
GO:0046753	non-lytic viral release	4/613	14/18800	0.000863041	0.0330366	0.0307405	CHMP6/VPS4B/CHMP2A/CHMP5	4	GO:0046753
GO:0051236	establishment of RNA localization	14/613	162/18800	0.000871063	0.0330459	0.0307492	THOC1/NUP54/PABPN1/UPF3A/NUP35/KPNB1/THOC2/AHCTF1/IWS1/NCBP2/HNRNPA1L2/FYTTD1/NUP50/TPR	14	GO:0051236
GO:0009451	RNA modification	14/613	166/18800	0.00110447	0.0415301	0.0386437	TRMT10B/PUS7/TYW3/DIMT1/LARP7/CBLL1/PUS7L/METTL8/NSUN3/TRUB2/ELP1/THUMPD3/TRMT10C/ADAT2	14	GO:0009451
GO:0031062	positive regulation of histone methylation	7/613	50/18800	0.00111889	0.0417031	0.0388047	FAM47E/PAXBP1/CTR9/RNF20/KMT2A/KMT2E/SIRT1	7	GO:0031062
GO:0043161	proteasome-mediated ubiquitin-dependent protein catabolic process	26/613	414/18800	0.00116302	0.0426007	0.0396398	UCHL1/FBXL15/SDCBP/UBXN4/FBXW7/RNF14/TRIP4/CD2AP/LRRK2/RNF187/UCHL5/TOPORS/ZFAND2A/NEMF/UBR3/USP14/ECPAS/LTN1/PSMC6/WAC/PSMD1/SIRT1/PSMD7/SKP1/UBE2A/NSFL1C	26	GO:0043161
GO:1902017	regulation of cilium assembly	8/613	65/18800	0.00119878	0.043535	0.0405092	CENPJ/SDCCAG8/MNS1/ODF2L/CEP120/SEPTIN7/IFT88/ATG5	8	GO:1902017
GO:0030163	protein catabolic process	50/613	982/18800	0.00122281	0.0440316	0.0409713	RBBP6/CLN3/ROCK1/USP8/CHMP6/UCHL1/PSMB8/FBXL15/USP16/VPS4B/SDCBP/UBXN4/FBXW7/PSMA4/RNF14/TRIP4/CD2AP/RNF20/LRRK2/RNF187/UCHL5/TOPORS/ZFAND2A/USP48/FBXO11/BNIP3L/NEMF/UBR3/USP14/AFG1L/GABARAPL2/CHMP2A/MARCHF7/UBXN6/ECPAS/BLOC1S2/LTN1/CHMP5/PSMC6/WAC/OGA/PSMD1/SIRT1/PSMD7/SKP1/UBE2A/TMF1/VPS35/NSFL1C/ATG5	50	GO:0030163
GO:0019083	viral transcription	7/613	51/18800	0.00126104	0.0450265	0.041897	CHD1/LARP7/NUCKS1/MON1B/RSF1/GTF2B/TAF11	7	GO:0019083
GO:0007051	spindle organization	15/613	188/18800	0.00130958	0.0463702	0.0431474	CENPJ/CHMP6/SMC3/VPS4B/KPNB1/KIF2A/CEP63/NCOR1/CHMP2A/TOGARAM1/CHMP5/CEP120/SENP6/TPR/GOLGA8B	15	GO:0007051
GO:0006511	ubiquitin-dependent protein catabolic process	36/613	647/18800	0.00133626	0.0467692	0.0435186	RBBP6/USP8/CHMP6/UCHL1/FBXL15/USP16/VPS4B/SDCBP/UBXN4/FBXW7/RNF14/TRIP4/CD2AP/RNF20/LRRK2/RNF187/UCHL5/TOPORS/ZFAND2A/USP48/FBXO11/NEMF/UBR3/USP14/CHMP2A/ECPAS/LTN1/CHMP5/PSMC6/WAC/PSMD1/SIRT1/PSMD7/SKP1/UBE2A/NSFL1C	36	GO:0006511
GO:0030518	intracellular steroid hormone receptor signaling pathway	11/613	115/18800	0.00134287	0.0467692	0.0435186	CNOT2/RNF14/TRIP4/JAK2/UBR5/UFM1/PIAS2/NCOR1/UBA5/SIRT1/TMF1	11	GO:0030518

## Sheet: Poly_mid_Down + late_Up-1
Supplementary data 4. Comparison of GO terms enriched in biological processes for repressed early-to-mid mRNAs and derepressed mid-to-late mRNAs in polysomes
ID-Poly_early_to_mid_Down	Description	GeneRatio	BgRatio	pvalue	p.adjust	qvalue	geneID	Count	ID-Poly_early_to_mid_Down	Overlapped	ID-Poly_mid_to_late_Up	Description	GeneRatio	BgRatio	pvalue	p.adjust	qvalue	geneID	Count
GO:0065008	regulation of biological quality	190/738	3747/18800	5.36166e-05	0.00787692	0.00722414	GPR12/NECTIN1/FITM2/SLC25A23/SV2A/ATP2B3/SLC16A2/KCNAB2/GBA2/AMIGO1/ACVR1B/LIPA/TRIM32/FBXW11/GSR/EPHA7/SHANK3/IGSF11/SLC22A5/CYFIP2/CNNM2/PLXNB1/ZFP36L2/PRKCA/CDH5/SLC31A1/BAIAP3/SH2B3/PDE4B/GPR27/PTPRJ/ARHGAP44/TPCN1/SHISA7/CCND1/SCPEP1/ARHGEF18/NLGN2/AKT3/ABHD17C/STAT5B/PDGFC/PIP5K1C/SGPL1/SYT11/DKK3/ATP1A2/TOB1/ABCA2/CORO1A/LARS2/DLG5/ADCY5/AGO2/DGKD/ATP2B4/GRIK3/ATP11A/PRKCG/EHD3/RAB8A/SPG7/…	190	GO:0065008	GO:0065008	GO:0065008	regulation of biological quality	83/261	3747/18800	3.4075e-06	0.0118547	0.0110547	GPR12/NECTIN1/FITM2/SLC25A23/SV2A/ATP2B3/SLC16A2/KCNAB2/GBA2/AMIGO1/ACVR1B/LIPA/TRIM32/FBXW11/GSR/COTL1/PARVB/VAMP2/ACP5/PLA2G4A/THBD/ANGPTL4/PRORSD1P/ELN/YBX2/F13A1/JAK3/ABCA4/TBX18/IQANK1/ARHGAP22/PAPSS2/CACNG3/KCNE5/CCR10/ADM5/EDNRA/DOC2A/AKR1C2/ALDH1A1/VSTM4/BCL2L11/TFR2/NTSR1/FGD3/RPS6KA2/SYNGR3/CD9/STAT6/SLC6A11/RORA/TRPM4/CAMK1/CADPS/RAB3A/ACSL1/DOC2B/MAP1A/FGF13/JPH4/SCUBE1/FTO/DISP1/SLC4…	83
GO:0061919	process utilizing autophagic mechanism	38/738	537/18800	0.000351864	0.027765	0.025464	DAPK1/MTMR4/ARSB/TRIM32/BCAS3/TPCN1/TBC1D14/UVRAG/SYT11/MAP1S/DCAF12/TRIM65/RAB8A/VPS26B/TBC1D5/MFN2/KLHL22/SMCR8/RETREG3/SH3BP4/TRIM8/RNF31/TECPR2/VPS11/DEPDC5/ATG9A/ATG13/SRC/HDAC6/ATP13A2/AMBRA1/WDR45B/WIPI2/GPSM1/HK2/CLEC16A/MUL1/FOXK2	38	GO:0061919
GO:0046907	intracellular transport	100/738	1529/18800	2.45904e-07	8.32473e-05	7.63484e-05	ARSB/FBXW11/RAB28/BCAS3/CSNK1D/AP2A2/SMG7/BAIAP3/ARHGAP44/MIEF2/AP1M1/MGRN1/TBC1D14/MPPE1/MAP1S/ABCA2/CORO1A/ICMT/M6PR/ZDHHC24/TRAPPC10/SEC22C/PEX10/TMEM201/PEX26/EHD3/RAB8A/SPG7/FAF2/PRICKLE1/VPS26B/AP2A1/ZDHHC3/GGA2/ARL1/RNF139/DERL2/SUN2/CACNG4/ARHGAP1/TBC1D5/MFN2/MAPK1/PTPN1/KLHL12/AP3D1/BAP1/GAS1/SMG5/TCF7L2/TMED10/TRAK1/XPO6/SYNDIG1/VPS35L/DENND1A/SUN1/KDELR2/TM9SF4/TEX261/RAB8B/LEPROTL1/BC…	100	GO:0046907
GO:0044267	cellular protein metabolic process	253/738	4825/18800	6.80177e-08	3.08862e-05	2.83266e-05	CD86/DAPK1/RUSC1/MTMR4/DUSP8/PPP2R2D/ACVR1B/FUT11/TRIM32/FBXW11/DNMT3A/C6orf89/ERLIN1/EPHA7/ZER1/CYFIP2/MAN2A2/FKRP/CSNK1D/ZFP36L2/PRKCA/CDH5/SIK3/SIRPA/C5/JOSD1/MSL1/SH2B3/PTPRJ/MAST3/PTK7/TRIM62/PTPRG/MAGT1/CCND1/MGRN1/PTPN9/SPRY3/AKT3/BRAT1/TTLL11/CAND2/ABHD17C/UVRAG/MAP3K14/MLEC/USP22/EZH1/PDGFC/ARMT1/LILRB4/MPPE1/CSNK1G2/PPME1/TOB1/ABCA2/ARRDC1/DCAF12/ICMT/LARS2/KLHL21/ZDHHC24/AGO2/ATP2B4/IR…	253	GO:0044267
GO:0044257	cellular protein catabolic process	51/738	824/18800	0.000901134	0.0443589	0.0406828	TRIM32/FBXW11/ERLIN1/ZER1/CSNK1D/USP22/ABCA2/ARRDC1/DCAF12/PRKCG/GID4/ZNF598/FAF2/RNF40/PRICKLE1/RNF139/DERL2/DVL1/USP35/RNF130/ZNRF3/TRIB1/MGAT3/AREL1/KLHL22/BAP1/USP4/RNFT2/FBXL14/BFAR/JKAMP/OTUD7A/FOXRED2/VPS11/RHBDD1/NR1D1/ZSWIM8/HDAC6/ATP13A2/FBXL5/CBFA2T3/SUFU/FBXW4/ERLIN2/PSMD2/RNF123/PCYOX1L/UBE4B/GET4/BRSK2/UBAP1	51	GO:0044257
GO:0006914	autophagy	38/738	537/18800	0.000351864	0.027765	0.025464	DAPK1/MTMR4/ARSB/TRIM32/BCAS3/TPCN1/TBC1D14/UVRAG/SYT11/MAP1S/DCAF12/TRIM65/RAB8A/VPS26B/TBC1D5/MFN2/KLHL22/SMCR8/RETREG3/SH3BP4/TRIM8/RNF31/TECPR2/VPS11/DEPDC5/ATG9A/ATG13/SRC/HDAC6/ATP13A2/AMBRA1/WDR45B/WIPI2/GPSM1/HK2/CLEC16A/MUL1/FOXK2	38	GO:0006914
GO:0006810	transport	253/738	4486/18800	4.70322e-11	2.34926e-07	2.15457e-07	DAPK1/OSBP2/FCHO1/NECTIN1/SLC25A23/SV2A/ATP2B3/SLC16A2/TMEM63B/KCNAB2/SLC25A22/APLP1/AMIGO1/ARSB/FBXW11/RAB28/SHANK3/BCAS3/SLC22A5/CNNM2/CSNK1D/SLC31A1/SCARF2/SIRPA/AP2A2/SMG7/MESD/LRP3/BAIAP3/PDE4B/GPR27/PTPRJ/ARHGAP44/MIEF2/AP1M1/MAGT1/TPCN1/SHISA7/CBARP/CCND1/MGRN1/NLGN2/CYTH3/TBC1D14/UVRAG/SEC14L1/STAT5B/LILRB4/PIP5K1C/MPPE1/CSNK1G2/SYT11/ATP1A2/MAP1S/COG5/ABCA2/ARRDC1/CORO1A/ICMT/M6PR/ZDHHC2…	253	GO:0006810
GO:0051641	cellular localization	174/738	2801/18800	1.45153e-10	3.6252e-07	3.32477e-07	SLC25A23/SV2A/KCNAB2/ARSB/FBXW11/RAB28/SHANK3/BCAS3/LRRC4/FRMPD1/TSPAN5/CSNK1D/AP2A2/SMG7/MESD/EFR3B/BAIAP3/GPR27/ATCAY/ARHGAP44/MIEF2/AP1M1/TPCN1/SHISA7/MGRN1/PTPN9/NLGN2/BRAT1/TBC1D14/ABHD17C/UVRAG/LILRB4/PIP5K1C/MPPE1/SYT11/AFDN/ATP1A2/MAP1S/ABCA2/CORO1A/ICMT/M6PR/KLHL21/ZDHHC24/ADCY5/TRAPPC10/SEC22C/ATP2B4/PEX10/TMEM201/PRKCG/PEX26/EHD3/RAB8A/SPG7/FAF2/PRICKLE1/VPS26B/AP2A1/ZDHHC3/GGA2/ARL1/R…	174	GO:0051641
GO:0051234	establishment of localization	256/738	4640/18800	3.46415e-10	5.76781e-07	5.28982e-07	DAPK1/OSBP2/FCHO1/NECTIN1/SLC25A23/SV2A/ATP2B3/SLC16A2/TMEM63B/KCNAB2/SLC25A22/APLP1/AMIGO1/ARSB/FBXW11/RAB28/SHANK3/BCAS3/SLC22A5/CNNM2/FRMPD1/CSNK1D/SLC31A1/SCARF2/SIRPA/AP2A2/SMG7/MESD/LRP3/BAIAP3/PDE4B/GPR27/PTPRJ/ARHGAP44/MIEF2/AP1M1/MAGT1/TPCN1/SHISA7/CBARP/CCND1/MGRN1/NLGN2/CYTH3/TBC1D14/UVRAG/SEC14L1/STAT5B/LILRB4/PIP5K1C/MPPE1/CSNK1G2/SYT11/AFDN/ATP1A2/MAP1S/COG5/ABCA2/ARRDC1/CORO1A/ICMT…	256	GO:0051234
GO:0006464	cellular protein modification process	210/738	3645/18800	8.46057e-10	8.45211e-07	7.75166e-07	CD86/DAPK1/RUSC1/MTMR4/DUSP8/PPP2R2D/ACVR1B/FUT11/TRIM32/FBXW11/DNMT3A/C6orf89/EPHA7/MAN2A2/FKRP/CSNK1D/PRKCA/CDH5/SIK3/SIRPA/JOSD1/MSL1/SH2B3/PTPRJ/MAST3/PTK7/TRIM62/PTPRG/MAGT1/CCND1/MGRN1/PTPN9/SPRY3/AKT3/BRAT1/TTLL11/CAND2/ABHD17C/UVRAG/MAP3K14/MLEC/USP22/EZH1/PDGFC/ARMT1/LILRB4/MPPE1/CSNK1G2/PPME1/ABCA2/ARRDC1/DCAF12/ICMT/KLHL21/ZDHHC24/ATP2B4/IRF2BPL/PRKCG/PPP2R2B/FAAP100/CPNE3/GID4/MED24/Z…	210	GO:0006464
GO:0036211	protein modification process	210/738	3645/18800	8.46057e-10	8.45211e-07	7.75166e-07	CD86/DAPK1/RUSC1/MTMR4/DUSP8/PPP2R2D/ACVR1B/FUT11/TRIM32/FBXW11/DNMT3A/C6orf89/EPHA7/MAN2A2/FKRP/CSNK1D/PRKCA/CDH5/SIK3/SIRPA/JOSD1/MSL1/SH2B3/PTPRJ/MAST3/PTK7/TRIM62/PTPRG/MAGT1/CCND1/MGRN1/PTPN9/SPRY3/AKT3/BRAT1/TTLL11/CAND2/ABHD17C/UVRAG/MAP3K14/MLEC/USP22/EZH1/PDGFC/ARMT1/LILRB4/MPPE1/CSNK1G2/PPME1/ABCA2/ARRDC1/DCAF12/ICMT/KLHL21/ZDHHC24/ATP2B4/IRF2BPL/PRKCG/PPP2R2B/FAAP100/CPNE3/GID4/MED24/Z…	210	GO:0036211
GO:0043412	macromolecule modification	217/738	3860/18800	3.44383e-09	2.86698e-06	2.62939e-06	CD86/DAPK1/RUSC1/MTMR4/DUSP8/PPP2R2D/ACVR1B/FUT11/TRIM32/FBXW11/DNMT3A/C6orf89/EPHA7/MAN2A2/FKRP/CSNK1D/PRKCA/CDH5/SIK3/SIRPA/JOSD1/MSL1/SH2B3/PTPRJ/MAST3/PTK7/TRIM62/PTPRG/MAGT1/CCND1/MGRN1/PTPN9/SPRY3/AKT3/BRAT1/TTLL11/CAND2/ABHD17C/UVRAG/MAP3K14/MLEC/USP22/EZH1/PDGFC/ARMT1/LILRB4/MPPE1/CSNK1G2/PPME1/ABCA2/ARRDC1/DCAF12/ICMT/ELP4/KLHL21/ZDHHC24/ATP2B4/IRF2BPL/PRKCG/PPP2R2B/FAAP100/CPNE3/GID4/ME…	217	GO:0043412
GO:0033036	macromolecule localization	170/738	2876/18800	1.08887e-08	7.76986e-06	7.12595e-06	OSBP2/NECTIN1/FITM2/KCNAB2/RAB28/SHANK3/IGSF11/BCAS3/LRRC4/FRMPD1/TSPAN5/CSNK1D/CDH5/AP2A2/SMG7/MESD/EFR3B/BAIAP3/GPR27/ATCAY/ARHGAP44/MIEF2/AP1M1/CDAN1/SHISA7/CHST11/PTPN9/ARHGEF18/NLGN2/ABHD17C/STAT5B/LILRB4/SYT11/AFDN/COG5/ABCA2/ARRDC1/ICMT/M6PR/KLHL21/ZDHHC24/DLG5/ADCY5/OSBPL10/SEC22C/DGKD/ATP2B4/PEX10/ATP11A/PEX26/EHD3/RAB8A/EXOC3/FAF2/PRICKLE1/TEX2/ATP8B2/VPS26B/AP2A1/ZDHHC3/GGA2/ARL1/DERL2…	170	GO:0033036
GO:0034613	cellular protein localization	110/738	1675/18800	4.48327e-08	2.64294e-05	2.42391e-05	KCNAB2/RAB28/SHANK3/BCAS3/LRRC4/FRMPD1/TSPAN5/CSNK1D/AP2A2/MESD/EFR3B/ARHGAP44/MIEF2/AP1M1/SHISA7/PTPN9/NLGN2/ABHD17C/LILRB4/SYT11/AFDN/ABCA2/ICMT/M6PR/KLHL21/ZDHHC24/ATP2B4/PEX10/PEX26/EHD3/RAB8A/FAF2/PRICKLE1/VPS26B/AP2A1/ZDHHC3/GGA2/ARL1/DERL2/MAU2/DVL1/GORASP1/TTC7B/SUN2/CACNG4/SEPTIN8/MFN2/PTPN1/MGAT3/AP3D1/BAP1/USP4/TCF7L2/RASSF5/TMED10/EPHB2/TRAK1/CDK20/SH3BP4/XPO6/SYNDIG1/ZDHHC8/SUN1/CCT3…	110	GO:0034613
GO:0008104	protein localization	146/738	2421/18800	4.76205e-08	2.64294e-05	2.42391e-05	NECTIN1/KCNAB2/RAB28/SHANK3/IGSF11/BCAS3/LRRC4/FRMPD1/TSPAN5/CSNK1D/CDH5/AP2A2/MESD/EFR3B/BAIAP3/GPR27/ATCAY/ARHGAP44/MIEF2/AP1M1/CDAN1/SHISA7/PTPN9/ARHGEF18/NLGN2/ABHD17C/LILRB4/SYT11/AFDN/COG5/ABCA2/ARRDC1/ICMT/M6PR/KLHL21/ZDHHC24/DLG5/ADCY5/SEC22C/DGKD/ATP2B4/PEX10/PEX26/EHD3/RAB8A/EXOC3/FAF2/PRICKLE1/VPS26B/AP2A1/ZDHHC3/GGA2/ARL1/DERL2/MAU2/DVL1/GORASP1/TTC7B/SUN2/CACNG4/ARHGAP1/SEPTIN8/MFN2/…	146	GO:0008104
GO:0070727	cellular macromolecule localization	110/738	1684/18800	5.93255e-08	2.96331e-05	2.71773e-05	KCNAB2/RAB28/SHANK3/BCAS3/LRRC4/FRMPD1/TSPAN5/CSNK1D/AP2A2/MESD/EFR3B/ARHGAP44/MIEF2/AP1M1/SHISA7/PTPN9/NLGN2/ABHD17C/LILRB4/SYT11/AFDN/ABCA2/ICMT/M6PR/KLHL21/ZDHHC24/ATP2B4/PEX10/PEX26/EHD3/RAB8A/FAF2/PRICKLE1/VPS26B/AP2A1/ZDHHC3/GGA2/ARL1/DERL2/MAU2/DVL1/GORASP1/TTC7B/SUN2/CACNG4/SEPTIN8/MFN2/PTPN1/MGAT3/AP3D1/BAP1/USP4/TCF7L2/RASSF5/TMED10/EPHB2/TRAK1/CDK20/SH3BP4/XPO6/SYNDIG1/ZDHHC8/SUN1/CCT3…	110	GO:0070727
GO:0010232	vascular transport	16/738	87/18800	2.37236e-07	8.32473e-05	7.63484e-05	SLC16A2/SLC22A5/LRP3/ATP1A2/ABCA2/ATP2B4/SLC6A17/ABCC1/SLC19A1/SLC8A2/SLC27A4/ATP1B2/SLC4A8/SLC7A1/SLCO2B1/SLC29A2	16	GO:0010232
GO:0150104	transport across blood-brain barrier	16/738	87/18800	2.37236e-07	8.32473e-05	7.63484e-05	SLC16A2/SLC22A5/LRP3/ATP1A2/ABCA2/ATP2B4/SLC6A17/ABCC1/SLC19A1/SLC8A2/SLC27A4/ATP1B2/SLC4A8/SLC7A1/SLCO2B1/SLC29A2	16	GO:0150104
GO:0051649	establishment of localization in cell	127/738	2084/18800	2.49992e-07	8.32473e-05	7.63484e-05	SV2A/ARSB/FBXW11/RAB28/BCAS3/CSNK1D/AP2A2/SMG7/BAIAP3/GPR27/ARHGAP44/MIEF2/AP1M1/TPCN1/MGRN1/NLGN2/TBC1D14/PIP5K1C/MPPE1/SYT11/ATP1A2/MAP1S/ABCA2/CORO1A/ICMT/M6PR/ZDHHC24/ADCY5/TRAPPC10/SEC22C/ATP2B4/PEX10/TMEM201/PRKCG/PEX26/EHD3/RAB8A/SPG7/FAF2/PRICKLE1/VPS26B/AP2A1/ZDHHC3/GGA2/ARL1/RNF139/DERL2/RASA3/EFNB2/DVL1/SUN2/CACNG4/ARHGAP1/TBC1D5/MFN2/RIMS3/MAPK1/STK25/PTPN1/KLHL12/SLC8A2/AP3D1/BAP1/GA…	127	GO:0051649
GO:0016192	vesicle-mediated transport	100/738	1576/18800	9.95156e-07	0.000310675	0.000284929	FCHO1/SV2A/APLP1/CSNK1D/SCARF2/SIRPA/AP2A2/MESD/LRP3/BAIAP3/PTPRJ/ARHGAP44/AP1M1/TPCN1/CBARP/MGRN1/NLGN2/CYTH3/TBC1D14/UVRAG/LILRB4/PIP5K1C/MPPE1/CSNK1G2/SYT11/COG5/ABCA2/CORO1A/M6PR/TRAPPC10/SEC22C/DGKD/PI4KB/SYT15/PRKCG/EHD3/RAB8A/EXOC3/VPS26B/AP2A1/GGA2/ARL1/RNF139/EFNB2/DVL1/CACNG4/ARHGAP1/TBC1D5/SEPTIN8/RIMS3/MAPK1/PTPN1/LRP10/KLHL12/USP6NL/ANO6/AP3D1/GAS1/SLC4A8/TMED10/ADGRB1/EPHB2/TRAK1/SH…	100	GO:0016192
GO:0044248	cellular catabolic process	128/738	2182/18800	1.71824e-06	0.000502401	0.000460766	DAPK1/FITM2/PGAM1/MTMR4/PLA2G15/GBA2/ARSB/TRIM32/FBXW11/ERLIN1/GLYATL2/BCAS3/ZER1/CSNK1D/ZFP36L2/PRKCA/SMG7/PDE4B/TPCN1/LPIN2/TBC1D14/UVRAG/USP22/GALC/SGPL1/SYT11/MAP1S/TOB1/ABCA2/ARRDC1/DCAF12/AGO2/ATP2B4/PRKCG/TRIM65/BCKDHB/RAB8A/GID4/ZNF598/FAF2/RNF40/PRICKLE1/VPS26B/SMPD4/RNF139/DERL2/DVL1/PCCB/TBC1D5/MFN2/USP35/RNF130/ZNRF3/TRIB1/PTPN1/ABCC1/MGAT3/AREL1/KLHL22/SLC27A4/SMCR8/BAP1/PXDN/SMG5/US…	128	GO:0044248
GO:0071705	nitrogen compound transport	119/738	1993/18800	1.81045e-06	0.000502401	0.000460766	SLC25A23/SV2A/SLC16A2/SLC25A22/RAB28/BCAS3/SLC22A5/AP2A2/SMG7/BAIAP3/GPR27/ARHGAP44/MIEF2/AP1M1/NLGN2/SEC14L1/SYT11/ATP1A2/COG5/ABCA2/ARRDC1/ICMT/M6PR/ZDHHC24/ADCY5/SLC35F5/SEC22C/DGKD/PEX10/SYT15/ATP11A/PEX26/EHD3/RAB8A/EXOC3/FAF2/PRICKLE1/VPS26B/SLC6A17/AP2A1/ZDHHC3/GGA2/ARL1/DERL2/GORASP1/CACNG4/SLC6A8/ARHGAP1/MFN2/PTPN1/ABCC1/SLC19A1/AP3D1/BAP1/SMG5/MFSD12/TCF7L2/TMED10/SLC35A2/TRAK1/XPO6/SYN…	119	GO:0071705
GO:0006796	phosphate-containing compound metabolic process	153/738	2736/18800	2.24482e-06	0.000590152	0.000541245	CD86/DAPK1/FITM2/IMPDH1/PGAM1/MTMR4/DUSP8/PLA2G15/PPP2R2D/ACVR1B/FBXW11/EPHA7/CSNK1D/PRKCA/CDH5/SIK3/SIRPA/MBOAT7/SMG7/EFR3B/SH2B3/PDE4B/PTPRJ/MAST3/PTK7/PTPRG/CCND1/LPIN2/PI4KA/PTPN9/SPRY3/AKT3/BRAT1/UVRAG/MAP3K14/PDGFC/ARMT1/LILRB4/PIP5K1C/MPPE1/CSNK1G2/ATP1A2/ABCA2/ADCY5/OSBPL10/DGKD/ATP2B4/PI4KB/PRKCG/PPP2R2B/CPNE3/ADCY6/SMPD4/SBF1/PGS1/ANKLE2/MAP3K12/DVL1/FAM20C/TTC7B/DAXX/SPRED2/MAPK1/TRIB1…	153	GO:0006796
GO:0032879	regulation of localization	156/738	2808/18800	2.54102e-06	0.000609908	0.000559364	DAPK1/FITM2/SLC25A23/SV2A/KCNAB2/AMIGO1/ACVR1B/ARSB/TRIM32/SHANK3/BCAS3/PLXNB1/PRKCA/CDH5/SIRPA/MESD/C5/BAIAP3/PDE4B/GPR27/PTPRJ/ATCAY/ARHGAP44/MIEF2/PTPRG/TPCN1/SHISA7/CBARP/PTPN9/NLGN2/AKT3/ABHD17C/PDGFC/LILRB4/SYT11/AFDN/ATP1A2/ABCA2/CORO1A/NISCH/DLG5/ADCY5/SLC35F5/AGO2/DGKD/ATP2B4/KCNA3/SYT15/PRKCG/EHD3/RAB8A/CPNE3/ZDHHC3/RNF139/DERL2/RASA3/EFNB2/DVL1/SUN2/CACNG4/ARHGAP1/KCNH8/TBC1D5/RIMS3/SP…	156	GO:0032879
GO:0045017	glycerolipid biosynthetic process	27/738	253/18800	2.56418e-06	0.000609908	0.000559364	FITM2/MTMR4/PLA2G15/MBOAT7/EFR3B/LPIN2/PI4KA/UVRAG/PIP5K1C/MPPE1/DGKD/PI4KB/PGS1/TTC7B/VAC14/MTMR1/CEPT1/PIGO/CDS2/PNPLA2/INPP5D/PIGV/PLA2G6/GPAT4/PIK3C2B/PIGN/PI4KAP2	27	GO:0045017
GO:0071702	organic substance transport	137/738	2405/18800	3.35611e-06	0.000741023	0.000679612	OSBP2/SLC25A23/SV2A/SLC16A2/SLC25A22/RAB28/BCAS3/SLC22A5/AP2A2/SMG7/BAIAP3/GPR27/ARHGAP44/MIEF2/AP1M1/NLGN2/SEC14L1/SYT11/ATP1A2/COG5/ABCA2/ARRDC1/ICMT/M6PR/ZDHHC24/ADCY5/OSBPL10/SLC16A6/SLC35F5/SEC22C/DGKD/PEX10/SYT15/ATP11A/PEX26/EHD3/RAB8A/EXOC3/FAF2/PRICKLE1/TEX2/ATP8B2/VPS26B/SLC6A17/AP2A1/ZDHHC3/GGA2/ARL1/DERL2/GORASP1/CACNG4/SLC6A8/ARHGAP1/MFN2/PTPN1/LRP10/ABCC1/PLIN2/SLC19A1/ANO6/AP3D1/SL…	137	GO:0071702
GO:0006793	phosphorus metabolic process	153/738	2756/18800	3.41212e-06	0.000741023	0.000679612	CD86/DAPK1/FITM2/IMPDH1/PGAM1/MTMR4/DUSP8/PLA2G15/PPP2R2D/ACVR1B/FBXW11/EPHA7/CSNK1D/PRKCA/CDH5/SIK3/SIRPA/MBOAT7/SMG7/EFR3B/SH2B3/PDE4B/PTPRJ/MAST3/PTK7/PTPRG/CCND1/LPIN2/PI4KA/PTPN9/SPRY3/AKT3/BRAT1/UVRAG/MAP3K14/PDGFC/ARMT1/LILRB4/PIP5K1C/MPPE1/CSNK1G2/ATP1A2/ABCA2/ADCY5/OSBPL10/DGKD/ATP2B4/PI4KB/PRKCG/PPP2R2B/CPNE3/ADCY6/SMPD4/SBF1/PGS1/ANKLE2/MAP3K12/DVL1/FAM20C/TTC7B/DAXX/SPRED2/MAPK1/TRIB1…	153	GO:0006793
GO:0008654	phospholipid biosynthetic process	27/738	258/18800	3.71967e-06	0.000774157	0.000710001	FITM2/MTMR4/MBOAT7/EFR3B/PI4KA/UVRAG/PIP5K1C/MPPE1/ABCA2/DGKD/PI4KB/PGS1/TTC7B/FDPS/VAC14/MTMR1/CEPT1/PIGO/CDS2/INPP5D/PIGV/PLA2G6/GPAT4/PIK3C2B/PIGN/DOLK/PI4KAP2	27	GO:0008654
GO:0023051	regulation of signaling	180/738	3387/18800	5.77981e-06	0.00115481	0.0010591	CD86/DAPK1/ATP2B3/MTMR4/DUSP8/APLP1/ACVR1B/ARHGEF11/TRIM32/EPHA7/SHANK3/IGSF11/CYFIP2/LRRC4/FRMPD1/TSPAN5/CSNK1D/PLXNB1/PRKCA/CDH5/SIK3/SIRPA/BAIAP3/SH2B3/PDE4B/GPR27/PTPRJ/ARHGAP44/ITFG2/PTK7/NRARP/TRIM62/SHISA7/CHST11/MGRN1/ARHGEF18/NLGN2/CYTH3/SPRY3/AKT3/MAP3K14/SEC14L1/STARD8/PDGFC/LILRB4/PIP5K1C/CSNK1G2/SYT11/DKK3/CANT1/ATP1A2/TOB1/ARRDC1/ABR/DLG5/ADCY5/DGKD/ATP2B4/GRIK3/PRKCG/EHD3/RAB8A/PRI…	180	GO:0023051
GO:0001941	postsynaptic membrane organization	9/738	36/18800	7.64804e-06	0.00146931	0.00134754	SHANK3/LRRC4/MESD/SHISA7/NLGN2/DVL1/EPHB2/DNAJA3/SHISA6	9	GO:0001941
GO:0009056	catabolic process	140/738	2519/18800	9.42627e-06	0.00174386	0.00159934	DAPK1/FITM2/PGAM1/MTMR4/PLA2G15/GBA2/ARSB/LIPA/TRIM32/FBXW11/ERLIN1/GLYATL2/BCAS3/ZER1/CSNK1D/ZFP36L2/PRKCA/SMG7/PDE4B/TPCN1/LPIN2/TBC1D14/ABHD17C/UVRAG/USP22/GALC/SGPL1/SYT11/MAP1S/TOB1/ABCA2/ARRDC1/DCAF12/AGO2/ATP2B4/PRKCG/TRIM65/BCKDHB/RAB8A/GID4/ZNF598/FAF2/RNF40/PRICKLE1/VPS26B/SMPD4/RNF139/DERL2/DVL1/PCCB/TBC1D5/MFN2/USP35/RNF130/ZNRF3/TRIB1/PTPN1/ABCC1/ADPGK/MGAT3/AREL1/KLHL22/SLC27A4/SMCR…	140	GO:0009056
GO:0010646	regulation of cell communication	178/738	3371/18800	9.86492e-06	0.00175983	0.00161399	CD86/DAPK1/MTMR4/DUSP8/APLP1/ACVR1B/ARHGEF11/TRIM32/EPHA7/SHANK3/IGSF11/CYFIP2/LRRC4/FRMPD1/TSPAN5/CSNK1D/PLXNB1/PRKCA/CDH5/SIK3/SIRPA/BAIAP3/SH2B3/PDE4B/GPR27/PTPRJ/ARHGAP44/ITFG2/PTK7/NRARP/TRIM62/SHISA7/CHST11/MGRN1/ARHGEF18/NLGN2/CYTH3/SPRY3/AKT3/MAP3K14/SEC14L1/STARD8/PDGFC/LILRB4/PIP5K1C/CSNK1G2/SYT11/DKK3/CANT1/ATP1A2/TOB1/ARRDC1/ABR/DLG5/ADCY5/DGKD/ATP2B4/GRIK3/PRKCG/RAB8A/PRICKLE1/ZDHHC3…	178	GO:0010646
GO:0046474	glycerophospholipid biosynthetic process	23/738	214/18800	1.24468e-05	0.00214386	0.00196619	MTMR4/MBOAT7/EFR3B/PI4KA/UVRAG/PIP5K1C/MPPE1/DGKD/PI4KB/PGS1/TTC7B/VAC14/MTMR1/CEPT1/PIGO/CDS2/INPP5D/PIGV/PLA2G6/GPAT4/PIK3C2B/PIGN/PI4KAP2	23	GO:0046474
GO:0055085	transmembrane transport	92/738	1506/18800	1.31443e-05	0.00218852	0.00200715	DAPK1/SLC25A23/SV2A/ATP2B3/SLC16A2/TMEM63B/KCNAB2/SLC25A22/AMIGO1/SHANK3/SLC22A5/CNNM2/SLC31A1/PDE4B/MAGT1/TPCN1/SHISA7/CBARP/NLGN2/ATP1A2/ABCA2/CORO1A/SLC16A6/ATP2B4/PEX10/KCNA3/GRIK3/MFSD9/PEX26/EHD3/ATP8B2/SLC6A17/ANO10/RASA3/CACNG4/SLC6A8/KCNH8/SLC35E1/ABCC1/SLC19A1/SLC8A2/ANO6/SLC27A4/ATP1B2/CLCN2/SPNS1/SLC4A8/MFSD12/ABCB8/TMED10/SLC35A2/ATP7B/EPHB2/KCNQ3/SLC9A9/CLCN7/ERO1A/MFSD1/CNNM3/KCNC1…	92	GO:0055085
GO:0007399	nervous system development	134/738	2408/18800	1.44318e-05	0.00232538	0.00213267	NECTIN1/GBA2/APLP1/AMIGO1/ACVR1B/NYAP1/ARSB/DPYSL5/TRIM32/FBXW11/DNMT3A/EPHA7/SHANK3/CYFIP2/CCDC85C/LRRC4/CSNK1D/PLXNB1/RAPGEF1/MBOAT7/AKNA/ATCAY/ARHGAP44/PTK7/MEF2D/PTPRG/ASTN1/PTPN9/NLGN2/SPRY3/AKT3/EZH1/GALC/PDGFC/GDPD5/ATP1A2/MAP1S/ABCA2/DLG5/HS6ST1/ATP2B4/IRF2BPL/PRKCG/RAB8A/SPG7/PRICKLE1/ADCY6/MED12/SLC6A17/POFUT1/TMEFF1/ANKLE2/EFNB2/DVL1/GORASP1/LRFN3/ACAP3/MAPK1/STK25/SEMA6A/DLC1/HDAC11/S…	134	GO:0007399
GO:0006661	phosphatidylinositol biosynthetic process	17/738	134/18800	2.00258e-05	0.00312589	0.00286684	MTMR4/MBOAT7/EFR3B/PI4KA/UVRAG/PIP5K1C/MPPE1/PI4KB/TTC7B/VAC14/MTMR1/PIGO/INPP5D/PIGV/PIK3C2B/PIGN/PI4KAP2	17	GO:0006661
GO:0061024	membrane organization	56/738	822/18800	4.33418e-05	0.00656037	0.0060167	GBA2/SHANK3/LRRC4/CSNK1D/PRKCA/MESD/MIEF2/SHISA7/NLGN2/UVRAG/PIP5K1C/SYT11/ABCA2/CORO1A/ATP11A/RAB8A/SPG7/ATP8B2/ANKLE2/DVL1/SUN2/SEPTIN8/MFN2/ABCC1/KLHL12/ANO6/AP3D1/TMED10/ADGRB1/EPHB2/SUN1/DNAJA3/RAB8B/XKR7/BCL2L2/VPS11/ATG9A/SLC9A1/SHISA6/SLC66A2/LETM1/ATP13A2/DEGS1/PLEKHM2/PRKCD/ADCK1/MTX1/AGRN/HK2/MUL1/SEC24C/GET4/MTSS2/CAMK2A/TMED2/OSBPL2	56	GO:0061024
GO:0032880	regulation of protein localization	56/738	832/18800	6.01772e-05	0.00858815	0.00787643	KCNAB2/BCAS3/MESD/BAIAP3/GPR27/ATCAY/ARHGAP44/MIEF2/SHISA7/PTPN9/NLGN2/ABHD17C/LILRB4/SYT11/AFDN/ABCA2/ADCY5/ATP2B4/RAB8A/DERL2/DVL1/PTPN1/MGAT3/BAP1/TCF7L2/RASSF5/TMED10/EPHB2/ZDHHC8/CCT3/TM9SF4/LLGL2/TRIM8/RNF31/APBB3/AACS/PFKL/VPS11/NR1D1/ATG13/SRC/HDAC6/SHISA6/ZDHHC5/ATP13A2/PLEKHM2/PRKCD/KCNJ11/SUFU/PLA2G6/GLIS2/PFKM/MFHAS1/ZDHHC7/GLUD1/BRSK2	56	GO:0032880
GO:0006644	phospholipid metabolic process	32/738	388/18800	6.64473e-05	0.00906029	0.00830944	FITM2/MTMR4/PLA2G15/MBOAT7/EFR3B/PI4KA/UVRAG/PIP5K1C/MPPE1/ABCA2/OSBPL10/DGKD/PI4KB/SMPD4/PGS1/TTC7B/FDPS/VAC14/MTMR1/CEPT1/PIGO/PNPLA6/CDS2/PRKCD/INPP5D/PIGV/PLA2G6/GPAT4/PIK3C2B/PIGN/DOLK/PI4KAP2	32	GO:0006644
GO:0140352	export from cell	57/738	855/18800	6.71132e-05	0.00906029	0.00830944	SV2A/ATP2B3/SLC16A2/SLC22A5/BAIAP3/GPR27/ARHGAP44/CBARP/NLGN2/PIP5K1C/SYT11/ATP1A2/CORO1A/M6PR/ADCY5/SYT15/PRKCG/RAB8A/EXOC3/DVL1/RIMS3/ABCC1/SLC8A2/ANO6/ATP1B2/SLC4A8/TCF7L2/TMED10/ATP7B/RAB8B/LLGL2/APBB3/AACS/PFKL/VPS11/HPS6/NR1D1/SLC9A1/PASK/MERTK/GRK2/ATP13A2/CHRNA4/KCNJ11/RAF1/TNFRSF1A/PLA2G6/PTAFR/PFKM/SNX19/SLC16A10/ADORA3/GLUD1/KCNE3/BRSK2/ASIC1/CAMK2A	57	GO:0140352
GO:0009966	regulation of signal transduction	156/738	2994/18800	8.34951e-05	0.0109752	0.0100657	CD86/DAPK1/MTMR4/DUSP8/APLP1/ACVR1B/ARHGEF11/TRIM32/EPHA7/SHANK3/IGSF11/CYFIP2/FRMPD1/TSPAN5/CSNK1D/PLXNB1/PRKCA/CDH5/SIK3/SIRPA/SH2B3/PDE4B/GPR27/PTPRJ/ARHGAP44/ITFG2/PTK7/NRARP/TRIM62/SHISA7/CHST11/MGRN1/ARHGEF18/NLGN2/CYTH3/SPRY3/AKT3/MAP3K14/SEC14L1/STARD8/PDGFC/LILRB4/PIP5K1C/CSNK1G2/DKK3/CANT1/TOB1/ARRDC1/ABR/DLG5/DGKD/ATP2B4/PRICKLE1/ZDHHC3/POFUT1/PIDD1/ARHGEF17/RASA3/MAP3K12/DVL1/FAM20C/C…	156	GO:0009966
GO:0034220	ion transmembrane transport	69/738	1104/18800	8.65004e-05	0.0110787	0.0101606	DAPK1/SLC25A23/ATP2B3/TMEM63B/KCNAB2/SLC25A22/AMIGO1/SHANK3/SLC22A5/CNNM2/SLC31A1/PDE4B/MAGT1/TPCN1/SHISA7/CBARP/NLGN2/ATP1A2/CORO1A/ATP2B4/KCNA3/GRIK3/EHD3/ATP8B2/SLC6A17/ANO10/RASA3/CACNG4/SLC6A8/KCNH8/ABCC1/SLC19A1/SLC8A2/ANO6/ATP1B2/CLCN2/SLC4A8/MFSD12/ABCB8/SLC35A2/ATP7B/EPHB2/KCNQ3/SLC9A9/CLCN7/ERO1A/KCNC1/SLC7A1/WNK2/SLC9A1/SHISA6/LETM1/RASGRF1/ATP13A2/CHRNA4/ATP5F1B/TTYH3/SLC19A2/KCNJ11/C…	69	GO:0034220
GO:0061620	glycolytic process through glucose-6-phosphate	5/738	13/18800	9.09898e-05	0.0113624	0.0104207	ADPGK/PFKL/PFKM/HK2/FOXK2	5	GO:0061620
GO:0006650	glycerophospholipid metabolic process	27/738	309/18800	9.33452e-05	0.0113722	0.0104297	MTMR4/PLA2G15/MBOAT7/EFR3B/PI4KA/UVRAG/PIP5K1C/MPPE1/OSBPL10/DGKD/PI4KB/SMPD4/PGS1/TTC7B/VAC14/MTMR1/CEPT1/PIGO/PNPLA6/CDS2/INPP5D/PIGV/PLA2G6/GPAT4/PIK3C2B/PIGN/PI4KAP2	27	GO:0006650
GO:0048193	Golgi vesicle transport	26/738	294/18800	0.000102861	0.0122332	0.0112194	CSNK1D/CYTH3/TBC1D14/UVRAG/MPPE1/COG5/TRAPPC10/SEC22C/EHD3/RAB8A/AP2A1/GGA2/ARL1/RNF139/KLHL12/AP3D1/GAS1/TMED10/VPS35L/KDELR2/TEX261/RAB8B/COG4/SEC24C/TMED2/VPS52	26	GO:0048193
GO:0099601	regulation of neurotransmitter receptor activity	10/738	61/18800	0.000120245	0.013968	0.0128104	DAPK1/SHANK3/SHISA7/NLGN2/CACNG4/EPHB2/SRC/SHISA6/RASGRF1/MINK1	10	GO:0099601
GO:0009101	glycoprotein biosynthetic process	27/738	316/18800	0.000135531	0.0150281	0.0137826	CHPF/FUT11/MAN2A2/FKRP/MAGT1/CHST11/MLEC/CANT1/ABCA2/HS6ST1/AGO2/XYLT1/EXTL1/POFUT1/POMT2/GORASP1/MGAT2/CHPF2/MGAT3/TCF7L2/GALNT11/TRAK1/NDST1/ST3GAL2/C1GALT1/GAL3ST4/DOLK	27	GO:0009101
GO:0061615	glycolytic process through fructose-6-phosphate	5/738	14/18800	0.000136974	0.0150281	0.0137826	ADPGK/PFKL/PFKM/HK2/FOXK2	5	GO:0061615
GO:0097035	regulation of membrane lipid distribution	10/738	62/18800	0.000138397	0.0150281	0.0137826	GBA2/ABCA2/ATP11A/ATP8B2/ABCC1/ANO6/XKR7/ATG9A/SLC66A2/PRKCD	10	GO:0097035
GO:0090407	organophosphate biosynthetic process	40/738	555/18800	0.000170046	0.0180719	0.0165742	FITM2/IMPDH1/MTMR4/MBOAT7/EFR3B/PI4KA/UVRAG/PIP5K1C/MPPE1/ABCA2/ADCY5/DGKD/PI4KB/ADCY6/PGS1/TTC7B/PANK4/FDPS/VAC14/NPR2/MTMR1/CEPT1/PIGO/CDS2/IPPK/PDK3/UCK2/ADCY3/ATP5F1B/INPP5D/PIGV/NADK/PLA2G6/PTAFR/GPAT4/PIK3C2B/PIGN/ADCY9/DOLK/PI4KAP2	40	GO:0090407
GO:0098655	cation transmembrane transport	57/738	891/18800	0.000199271	0.0203389	0.0186534	DAPK1/SLC25A23/ATP2B3/TMEM63B/KCNAB2/SLC25A22/AMIGO1/SHANK3/SLC22A5/CNNM2/SLC31A1/PDE4B/MAGT1/TPCN1/SHISA7/CBARP/NLGN2/ATP1A2/CORO1A/ATP2B4/KCNA3/EHD3/SLC6A17/ANO10/RASA3/CACNG4/SLC6A8/KCNH8/SLC8A2/ANO6/ATP1B2/SLC4A8/MFSD12/ABCB8/ATP7B/EPHB2/KCNQ3/SLC9A9/ERO1A/KCNC1/SLC7A1/WNK2/SLC9A1/SHISA6/LETM1/RASGRF1/ATP13A2/ATP5F1B/SLC19A2/KCNJ11/CNNM4/MINK1/PLA2G6/SLC25A25/SLC36A1/KCNE3/ASIC1	57	GO:0098655
GO:0006886	intracellular protein transport	55/738	851/18800	0.000199521	0.0203389	0.0186534	RAB28/BCAS3/AP2A2/ARHGAP44/MIEF2/AP1M1/ICMT/M6PR/ZDHHC24/PEX10/PEX26/RAB8A/FAF2/PRICKLE1/VPS26B/AP2A1/ZDHHC3/GGA2/ARL1/DERL2/CACNG4/MFN2/PTPN1/AP3D1/BAP1/TCF7L2/TMED10/TRAK1/XPO6/SYNDIG1/TM9SF4/RAB8B/RNF31/TECPR2/VPS11/AP3M2/XPO5/RHBDD1/ATG13/FAM53C/HDAC6/CLTCL1/ATP13A2/IPO13/SPCS2/PRKCD/SRPRA/SUFU/MAPK8IP3/SEC24C/NACAD/ZDHHC7/GET4/BRSK2/TMED2	55	GO:0006886
GO:0046486	glycerolipid metabolic process	31/738	396/18800	0.000219592	0.0215284	0.0197443	FITM2/MTMR4/PLA2G15/MBOAT7/EFR3B/LPIN2/PI4KA/UVRAG/PIP5K1C/MPPE1/OSBPL10/DGKD/PI4KB/SMPD4/PGS1/TTC7B/VAC14/MTMR1/CEPT1/PIGO/PNPLA6/CDS2/DAGLA/PNPLA2/INPP5D/PIGV/PLA2G6/GPAT4/PIK3C2B/PIGN/PI4KAP2	31	GO:0046486
GO:0046488	phosphatidylinositol metabolic process	17/738	162/18800	0.00021981	0.0215284	0.0197443	MTMR4/MBOAT7/EFR3B/PI4KA/UVRAG/PIP5K1C/MPPE1/PI4KB/TTC7B/VAC14/MTMR1/PIGO/INPP5D/PIGV/PIK3C2B/PIGN/PI4KAP2	17	GO:0046488
GO:0016310	phosphorylation	102/738	1846/18800	0.000232961	0.0223777	0.0205232	CD86/DAPK1/PGAM1/ACVR1B/EPHA7/CSNK1D/PRKCA/CDH5/SIK3/SIRPA/SH2B3/PTPRJ/MAST3/PTK7/CCND1/PI4KA/SPRY3/AKT3/BRAT1/UVRAG/MAP3K14/PDGFC/LILRB4/PIP5K1C/CSNK1G2/DGKD/ATP2B4/PI4KB/PRKCG/CPNE3/ANKLE2/MAP3K12/DVL1/FAM20C/DAXX/SPRED2/MAPK1/TRIB1/STK25/PTPN1/ADPGK/SLC8A2/STK24/SMCR8/CNPPD1/VAC14/NPR2/MEN1/DHX34/MAPKAP1/ACVR1/EPHB2/SBK1/CDK20/WARS1/COQ8A/RPS6KL1/PGM1/PIK3IP1/IPPK/FBH1/PFKL/PDK3/WNK2/ATG13/UCK…	102	GO:0016310
GO:0016567	protein ubiquitination	53/738	818/18800	0.000244665	0.0230135	0.0211063	RUSC1/TRIM32/FBXW11/TRIM62/MGRN1/CAND2/USP22/ARRDC1/DCAF12/KLHL21/IRF2BPL/PRKCG/FAAP100/GID4/MED24/ZNF598/RNF40/PRICKLE1/MED12/RNF139/LRRC41/DAXX/WDTC1/RNF130/ZNRF3/KLHL12/AREL1/KLHL22/KLHL17/USP4/BCOR/RNFT2/RASSF5/FBXL14/ADGRB1/BFAR/PHC1/TRIM8/WBP1L/RNF31/FBH1/VPS11/OTUB2/ZSWIM8/HDAC6/AMBRA1/LZTR1/FBXL5/RNF123/MUL1/LIMK1/BLMH/UBE4B	53	GO:0016567
GO:0015031	protein transport	88/738	1546/18800	0.000248794	0.0230135	0.0211063	RAB28/BCAS3/AP2A2/BAIAP3/GPR27/ARHGAP44/MIEF2/AP1M1/NLGN2/COG5/ARRDC1/ICMT/M6PR/ZDHHC24/ADCY5/SEC22C/DGKD/PEX10/PEX26/EHD3/RAB8A/EXOC3/FAF2/PRICKLE1/VPS26B/AP2A1/ZDHHC3/GGA2/ARL1/DERL2/GORASP1/CACNG4/ARHGAP1/MFN2/PTPN1/AP3D1/BAP1/TCF7L2/TMED10/TRAK1/XPO6/SYNDIG1/VPS35L/DENND1A/KDELR2/TM9SF4/RAB8B/LLGL2/RNF31/APBB3/AACS/TECPR2/PFKL/VPS11/HPS6/AP3M2/XPO5/RHBDD1/NR1D1/ATG13/FAM53C/SRC/HDAC6/CLTCL1/C…	88	GO:0015031
GO:0034329	cell junction assembly	32/738	420/18800	0.000284039	0.0257959	0.0236581	NECTIN1/AMIGO1/EPHA7/SHANK3/BCAS3/LRRC4/PLXNB1/PRKCA/CDH5/RAPGEF1/PTPRJ/NLGN2/PIP5K1C/AFDN/DLG5/FSCN1/EFNB2/DVL1/LRFN3/DLC1/SRF/ADGRB1/EPHB2/SYNDIG1/SRC/SLC9A1/LDB1/SPTBN2/AGRN/HIPK1/TBCD/FBF1	32	GO:0034329
GO:0003018	vascular process in circulatory system	23/738	263/18800	0.0002974	0.0262852	0.0241069	SLC16A2/SLC22A5/CDH5/LRP3/PTPRJ/SCPEP1/ATP1A2/ABCA2/ATP2B4/ADCY6/SLC6A17/ABCC1/SLC19A1/SLC8A2/SLC27A4/ATP1B2/SLC4A8/PDE2A/SLC7A1/SRC/SLCO2B1/SLC29A2/PLA2G6	23	GO:0003018
GO:0030166	proteoglycan biosynthetic process	9/738	56/18800	0.000305214	0.0262852	0.0241069	CHPF/CHST11/CANT1/HS6ST1/XYLT1/CHPF2/TCF7L2/NDST1/GAL3ST4	9	GO:0030166
GO:0034204	lipid translocation	9/738	56/18800	0.000305214	0.0262852	0.0241069	ABCA2/ATP11A/ATP8B2/ABCC1/ANO6/XKR7/ATG9A/SLC66A2/PRKCD	9	GO:0034204
GO:2000311	regulation of AMPA receptor activity	6/738	25/18800	0.000334754	0.027765	0.025464	SHANK3/SHISA7/NLGN2/CACNG4/SHISA6/MINK1	6	GO:2000311
GO:0031175	neuron projection development	59/738	951/18800	0.000342433	0.027765	0.025464	NECTIN1/APLP1/AMIGO1/NYAP1/ARSB/DPYSL5/TRIM32/EPHA7/SHANK3/CYFIP2/PLXNB1/RAPGEF1/ATCAY/ARHGAP44/PTK7/PTPRG/PTPN9/NLGN2/SPRY3/MAP1S/DLG5/RAB8A/ADCY6/TMEFF1/EFNB2/DVL1/GORASP1/ACAP3/STK25/SEMA6A/STK24/ATP1B2/UNC5B/SRF/RETREG3/ADGRB1/EPHB2/BTBD3/SEMA4B/DPYSL4/DSCAML1/CYFIP1/NR4A2/SAMD14/HDAC6/CERS2/RASGRF1/ALKBH1/FLRT1/LAMC2/MAPK8IP3/MINK1/MUL1/LIMK1/ARHGAP4/PTPRF/CARM1/BRSK2/CAMK2A	59	GO:0031175
GO:0048666	neuron development	66/738	1097/18800	0.000358921	0.027765	0.025464	NECTIN1/GBA2/APLP1/AMIGO1/NYAP1/ARSB/DPYSL5/TRIM32/EPHA7/SHANK3/CYFIP2/PLXNB1/RAPGEF1/ATCAY/ARHGAP44/PTK7/PTPRG/PTPN9/NLGN2/SPRY3/MAP1S/DLG5/HS6ST1/RAB8A/ADCY6/TMEFF1/EFNB2/DVL1/GORASP1/ACAP3/STK25/SEMA6A/STK24/ATP1B2/UNC5B/PBX2/SRF/RETREG3/ADGRB1/EPHB2/BTBD3/SEMA4B/DPYSL4/DSCAML1/CYFIP1/NR4A2/SAMD14/IFT140/HDAC6/CERS2/RASGRF1/ALKBH1/FLRT1/LAMC2/MAPK8IP3/ANKS1A/AGRN/MINK1/MUL1/LIMK1/TBCD/ARHGAP4/…	66	GO:0048666
GO:0051668	localization within membrane	44/738	653/18800	0.000359678	0.027765	0.025464	SHANK3/LRRC4/FRMPD1/TSPAN5/MESD/EFR3B/ARHGAP44/MIEF2/SHISA7/PTPN9/NLGN2/AFDN/ICMT/ZDHHC24/ATP2B4/PEX26/EHD3/RAB8A/ZDHHC3/GGA2/DVL1/GORASP1/TTC7B/CACNG4/ARHGAP1/AP3D1/EPHB2/ZDHHC8/VPS35L/DENND1A/TM9SF4/DNAJA3/RAB8B/HPS6/SHISA6/ZDHHC5/SRPRA/AGRN/TNFRSF1A/NACAD/ZDHHC7/GET4/TMED2/VPS52	44	GO:0051668
GO:0018210	peptidyl-threonine modification	14/738	124/18800	0.000366081	0.027765	0.025464	ACVR1B/PRKCA/MAP3K12/SPRED2/MAPK1/GALNT11/ACVR1/SBK1/GRK2/PRKCD/HIPK1/CADM4/TTBK1/CAMK2A	14	GO:0018210
GO:1901137	carbohydrate derivative biosynthetic process	42/738	615/18800	0.000369515	0.027765	0.025464	IMPDH1/CHPF/FUT11/MAN2A2/FKRP/MAGT1/CHST11/MLEC/MPPE1/CANT1/ABCA2/ADCY5/HS6ST1/AGO2/XYLT1/EXTL1/ADCY6/AP2A1/POFUT1/POMT2/GORASP1/MGAT2/CHPF2/PANK4/MGAT3/TCF7L2/NPR2/GALNT11/TRAK1/PIGO/NDST1/PDK3/UCK2/ST3GAL2/ADCY3/ATP5F1B/PIGV/C1GALT1/GAL3ST4/PIGN/ADCY9/DOLK	42	GO:1901137
GO:0006497	protein lipidation	12/738	96/18800	0.000372634	0.027765	0.025464	MPPE1/ZDHHC24/ZDHHC3/ZDHHC8/PIGO/ATG13/ZDHHC5/WDR45B/WIPI2/PIGV/ZDHHC7/PIGN	12	GO:0006497
GO:0034497	protein localization to phagophore assembly site	5/738	17/18800	0.000383788	0.027765	0.025464	MFN2/ATG9A/ATG13/WDR45B/WIPI2	5	GO:0034497
GO:1903829	positive regulation of protein localization	33/738	446/18800	0.000388658	0.027765	0.025464	BCAS3/MESD/BAIAP3/GPR27/MIEF2/PTPN9/NLGN2/ABHD17C/SYT11/ATP2B4/DVL1/MGAT3/BAP1/TCF7L2/TMED10/EPHB2/ZDHHC8/CCT3/TM9SF4/TRIM8/RNF31/APBB3/AACS/VPS11/ATG13/SRC/ZDHHC5/ATP13A2/PRKCD/PLA2G6/GLIS2/PFKM/GLUD1	33	GO:1903829
GO:0045184	establishment of protein localization	92/738	1654/18800	0.000389098	0.027765	0.025464	RAB28/BCAS3/FRMPD1/AP2A2/BAIAP3/GPR27/ARHGAP44/MIEF2/AP1M1/NLGN2/AFDN/COG5/ARRDC1/ICMT/M6PR/ZDHHC24/ADCY5/SEC22C/DGKD/PEX10/PEX26/EHD3/RAB8A/EXOC3/FAF2/PRICKLE1/VPS26B/AP2A1/ZDHHC3/GGA2/ARL1/DERL2/GORASP1/CACNG4/ARHGAP1/MFN2/PTPN1/AP3D1/BAP1/TCF7L2/TMED10/TRAK1/XPO6/SYNDIG1/VPS35L/DENND1A/CCT3/KDELR2/TM9SF4/RAB8B/LLGL2/RNF31/APBB3/AACS/TECPR2/PFKL/VPS11/HPS6/AP3M2/XPO5/RHBDD1/NR1D1/ATG13/FAM53C/S…	92	GO:0045184
GO:0006171	cAMP biosynthetic process	4/738	10/18800	0.000409248	0.0287915	0.0264054	ADCY5/ADCY6/ADCY3/ADCY9	4	GO:0006171
GO:0046339	diacylglycerol metabolic process	6/738	26/18800	0.00042085	0.0291964	0.0267769	PLA2G15/DGKD/PGS1/DAGLA/PNPLA2/GPAT4	6	GO:0046339
GO:0042886	amide transport	24/738	287/18800	0.000428585	0.0293258	0.0268955	SLC16A2/BAIAP3/GPR27/NLGN2/ABCA2/ADCY5/SLC35F5/ABCC1/SLC19A1/TCF7L2/RAB8B/AACS/PFKL/NR1D1/PASK/SLC19A2/KCNJ11/RAF1/PLA2G6/PFKM/SNX19/SLC16A10/GLUD1/BRSK2	24	GO:0042886
GO:1901135	carbohydrate derivative metabolic process	62/738	1024/18800	0.000459608	0.0310236	0.0284526	FITM2/IMPDH1/PGAM1/CHPF/GBA2/FUT11/MAN2A2/FKRP/PDE4B/MAGT1/CHST11/MLEC/GALC/MPPE1/CANT1/ABCA2/ICMT/ADCY5/HS6ST1/AGO2/XYLT1/EXTL1/ADCY6/AP2A1/POFUT1/POMT2/RNF139/GORASP1/MGAT2/CHPF2/PANK4/ADPGK/MGAT3/TCF7L2/NPR2/GALNT11/FUCA2/TRAK1/PGM1/SUMF1/PIGO/PDE2A/NDST1/PFKL/PDK3/UCK2/ST3GAL2/ADCY3/ATP5F1B/PRKCD/CBFA2T3/PIGV/PRKAG1/PFKM/C1GALT1/GPAT4/HK2/GAL3ST4/PIGN/ADCY9/FOXK2/DOLK	62	GO:1901135
GO:0006643	membrane lipid metabolic process	19/738	207/18800	0.000537329	0.0357861	0.0328205	PLA2G15/GBA2/GALC/MPPE1/SGPL1/CSNK1G2/ABCA2/TEX2/SMPD4/SUMF1/PIGO/ST3GAL2/CERS2/DEGS1/PRKCD/PIGV/PLA2G6/GAL3ST4/PIGN	19	GO:0006643
GO:0008610	lipid biosynthetic process	46/738	706/18800	0.00055165	0.0362565	0.0332518	FITM2/MTMR4/PLA2G15/ERLIN1/MBOAT7/EFR3B/LPIN2/PI4KA/UVRAG/PIP5K1C/MPPE1/SGPL1/CSNK1G2/DKK3/ABCA2/DGKD/PI4KB/SMPD4/PGS1/TTC7B/WDTC1/FDPS/CLCN2/VAC14/MTMR1/CEPT1/PIGO/CDS2/NR1D1/ST3GAL2/CERS2/DEGS1/PNPLA2/PRKCD/INPP5D/PIGV/ERLIN2/PRKAG1/PLA2G6/GPAT4/PIK3C2B/GAL3ST4/PIGN/DOLK/PI4KAP2/OSBPL2	46	GO:0008610
GO:0018107	peptidyl-threonine phosphorylation	13/738	115/18800	0.00057974	0.0365025	0.0334775	ACVR1B/PRKCA/MAP3K12/SPRED2/MAPK1/ACVR1/SBK1/GRK2/PRKCD/HIPK1/CADM4/TTBK1/CAMK2A	13	GO:0018107
GO:0022008	neurogenesis	90/738	1631/18800	0.000583761	0.0365025	0.0334775	NECTIN1/GBA2/APLP1/AMIGO1/NYAP1/ARSB/DPYSL5/TRIM32/DNMT3A/EPHA7/SHANK3/CYFIP2/CSNK1D/PLXNB1/RAPGEF1/MBOAT7/AKNA/ATCAY/ARHGAP44/PTK7/PTPRG/ASTN1/PTPN9/NLGN2/SPRY3/GDPD5/MAP1S/ABCA2/DLG5/HS6ST1/RAB8A/ADCY6/MED12/TMEFF1/EFNB2/DVL1/GORASP1/ACAP3/MAPK1/STK25/SEMA6A/HDAC11/STK24/ATP1B2/UNC5B/ELP3/PBX2/SRF/BRINP1/RETREG3/ADGRB1/TRAPPC9/EPHB2/BTBD3/SEMA4B/TRAK1/SUN1/DPYSL4/DSCAML1/CYFIP1/NR4A2/SAMD14/DAG…	90	GO:0022008
GO:0070839	metal ion export	8/738	49/18800	0.000587892	0.0365025	0.0334775	ATP2B3/ATP1A2/SLC8A2/ANO6/ATP1B2/SLC9A1/LETM1/KCNE3	8	GO:0070839
GO:0035303	regulation of dephosphorylation	14/738	130/18800	0.000593046	0.0365025	0.0334775	MTMR4/CDH5/SMG7/ANKLE2/DLC1/SMG5/MTMR1/SPPL3/SYMPK/SRC/AMBRA1/PRKCD/MFHAS1/PPP6R1	14	GO:0035303
GO:0042158	lipoprotein biosynthetic process	12/738	101/18800	0.000595117	0.0365025	0.0334775	MPPE1/ZDHHC24/ZDHHC3/ZDHHC8/PIGO/ATG13/ZDHHC5/WDR45B/WIPI2/PIGV/ZDHHC7/PIGN	12	GO:0042158
GO:0140115	export across plasma membrane	10/738	74/18800	0.000606036	0.0365025	0.0334775	ATP2B3/SLC22A5/ATP1A2/ABCC1/SLC8A2/ANO6/ATP1B2/ATP7B/SLC9A1/KCNE3	10	GO:0140115
GO:0006735	NADH regeneration	4/738	11/18800	0.000623172	0.0365025	0.0334775	PFKL/PFKM/HK2/FOXK2	4	GO:0006735
GO:0061621	canonical glycolysis	4/738	11/18800	0.000623172	0.0365025	0.0334775	PFKL/PFKM/HK2/FOXK2	4	GO:0061621
GO:0061718	glucose catabolic process to pyruvate	4/738	11/18800	0.000623172	0.0365025	0.0334775	PFKL/PFKM/HK2/FOXK2	4	GO:0061718
GO:0048731	system development	208/738	4345/18800	0.000628471	0.0365025	0.0334775	CD86/NECTIN1/GBA2/APLP1/AMIGO1/ACVR1B/NYAP1/ARSB/DPYSL5/LIPA/TRIM32/FBXW11/DNMT3A/EPHA7/SHANK3/BCAS3/CYFIP2/CCDC85C/LRRC4/CSNK1D/PLXNB1/ZFP36L2/PRKCA/CDH5/RAPGEF1/MBOAT7/AKNA/C5/SH2B3/PTPRJ/ATCAY/ARHGAP44/ITFG2/PTK7/NRARP/MEF2D/PTPRG/ADAM19/CHST11/CCND1/ASTN1/PTPN9/NLGN2/SPRY3/AKT3/EZH1/STAT5B/GALC/PDGFC/LILRB4/SGPL1/GDPD5/DKK3/ATP1A2/MAP1S/ABCA2/DLG5/HS6ST1/AGO2/ATP2B4/IRF2BPL/PRKCG/RAB8A/SPG7/P…	208	GO:0048731
GO:0006811	ion transport	85/738	1527/18800	0.000640841	0.0367109	0.0336686	DAPK1/NECTIN1/SLC25A23/SV2A/ATP2B3/SLC16A2/TMEM63B/KCNAB2/SLC25A22/AMIGO1/SHANK3/SLC22A5/CNNM2/SLC31A1/PDE4B/MAGT1/TPCN1/SHISA7/CBARP/NLGN2/SEC14L1/SYT11/ATP1A2/CORO1A/SLC16A6/ATP2B4/KCNA3/SYT15/GRIK3/EHD3/ATP8B2/SLC6A17/ANO10/RASA3/CACNG4/SLC6A8/ARHGAP1/KCNH8/ABCC1/SLC19A1/SLC8A2/ANO6/SLC27A4/ATP1B2/CLCN2/SLC4A8/MFSD12/ABCB8/SLC35A2/ATP7B/EPHB2/HEPH/KCNQ3/SLC9A9/CLCN7/ERO1A/CNNM3/KCNC1/SLC7A1/WN…	85	GO:0006811
GO:0072657	protein localization to membrane	39/738	574/18800	0.000652699	0.0367109	0.0336686	SHANK3/LRRC4/FRMPD1/TSPAN5/MESD/EFR3B/ARHGAP44/MIEF2/SHISA7/PTPN9/NLGN2/AFDN/ICMT/ZDHHC24/ATP2B4/PEX26/EHD3/RAB8A/ZDHHC3/GGA2/DVL1/GORASP1/TTC7B/AP3D1/EPHB2/ZDHHC8/TM9SF4/DNAJA3/RAB8B/HPS6/SHISA6/ZDHHC5/SRPRA/AGRN/TNFRSF1A/NACAD/ZDHHC7/GET4/TMED2	39	GO:0072657
GO:0070085	glycosylation	21/738	244/18800	0.000660042	0.0367109	0.0336686	GBA2/FUT11/MAN2A2/FKRP/MAGT1/MLEC/COG5/ABCA2/EXTL1/POFUT1/POMT2/GORASP1/MGAT2/MGAT3/GALNT11/TRAK1/ST3GAL2/COG4/PIGV/C1GALT1/DOLK	21	GO:0070085
GO:0098780	response to mitochondrial depolarisation	5/738	19/18800	0.000675611	0.0367109	0.0336686	MFN2/HDAC6/AMBRA1/HK2/MUL1	5	GO:0098780
GO:0046580	negative regulation of Ras protein signal transduction	8/738	50/18800	0.000676158	0.0367109	0.0336686	ARHGAP44/SPRY3/RASA3/MFN2/DLC1/MAPKAP1/EPHB2/LZTR1	8	GO:0046580
GO:0048168	regulation of neuronal synaptic plasticity	8/738	50/18800	0.000676158	0.0367109	0.0336686	SHANK3/SHISA7/RAB8A/SLC8A2/EPHB2/SHISA6/RASGRF1/CAMK2A	8	GO:0048168
GO:0009187	cyclic nucleotide metabolic process	7/738	39/18800	0.00071662	0.0384894	0.0352997	PDE4B/ADCY5/ADCY6/NPR2/PDE2A/ADCY3/ADCY9	7	GO:0009187
GO:0051056	regulation of small GTPase mediated signal transduction	24/738	299/18800	0.000767839	0.040738	0.0373619	ARHGEF11/ARHGAP44/ARHGEF18/CYTH3/SPRY3/STARD8/ABR/ARHGEF17/RASA3/ARHGAP1/MFN2/GMIP/DLC1/MAPKAP1/EPHB2/DENND1A/SRC/RASGRF1/GARNL3/LZTR1/RAF1/F2RL2/CADM4/ARHGAP4	24	GO:0051056
GO:0045332	phospholipid translocation	8/738	51/18800	0.000774796	0.040738	0.0373619	ATP11A/ATP8B2/ABCC1/ANO6/XKR7/ATG9A/SLC66A2/PRKCD	8	GO:0045332
GO:0044255	cellular lipid metabolic process	60/738	1006/18800	0.000821176	0.0427268	0.0391859	FITM2/MTMR4/PLA2G15/GBA2/ERLIN1/GLYATL2/FAM135B/MBOAT7/EFR3B/LPIN2/PI4KA/SCPEP1/UVRAG/GALC/PIP5K1C/MPPE1/SGPL1/CSNK1G2/ABCA2/OSBPL10/DGKD/PI4KB/TEX2/SMPD4/PGS1/TTC7B/PCCB/WDTC1/FDPS/SLC27A4/VAC14/MTMR1/TYSND1/DHRS13/SUMF1/CEPT1/PIGO/ACOX3/PNPLA6/CDS2/AACS/DAGLA/PDK3/ST3GAL2/CERS2/DEGS1/PNPLA2/PRKCD/INPP5D/PIGV/ERLIN2/PRKAG1/TNFRSF1A/PLA2G6/GPAT4/PIK3C2B/GAL3ST4/PIGN/DOLK/PI4KAP2	60	GO:0044255
GO:0050804	modulation of chemical synaptic transmission	31/738	429/18800	0.00085188	0.0436991	0.0400776	SHANK3/IGSF11/LRRC4/BAIAP3/SHISA7/NLGN2/SYT11/ATP1A2/ABR/GRIK3/PRKCG/RAB8A/ZDHHC3/MPP2/DVL1/CACNG4/RIMS3/MAPK1/SLC8A2/SLC4A8/SRF/ADGRB1/EPHB2/CYFIP1/TMEM25/SRC/SHISA6/RASGRF1/PLA2G6/ASIC1/CAMK2A	31	GO:0050804
GO:0015833	peptide transport	21/738	249/18800	0.000857359	0.0436991	0.0400776	SLC16A2/BAIAP3/GPR27/NLGN2/ADCY5/SLC35F5/ABCC1/TCF7L2/RAB8B/AACS/PFKL/NR1D1/PASK/KCNJ11/RAF1/PLA2G6/PFKM/SNX19/SLC16A10/GLUD1/BRSK2	21	GO:0015833
GO:0099177	regulation of trans-synaptic signaling	31/738	430/18800	0.00088476	0.0443589	0.0406828	SHANK3/IGSF11/LRRC4/BAIAP3/SHISA7/NLGN2/SYT11/ATP1A2/ABR/GRIK3/PRKCG/RAB8A/ZDHHC3/MPP2/DVL1/CACNG4/RIMS3/MAPK1/SLC8A2/SLC4A8/SRF/ADGRB1/EPHB2/CYFIP1/TMEM25/SRC/SHISA6/RASGRF1/PLA2G6/ASIC1/CAMK2A	31	GO:0099177
GO:0031331	positive regulation of cellular catabolic process	32/738	449/18800	0.000891262	0.0443589	0.0406828	DAPK1/TRIM32/ZER1/CSNK1D/ZFP36L2/TPCN1/UVRAG/TOB1/ABCA2/AGO2/TRIM65/RNF40/PRICKLE1/RNF139/DVL1/TRIB1/PTPN1/SMCR8/RNFT2/LIN28B/SH3BP4/TRIM8/RNF31/VPS11/DEPDC5/ZSWIM8/PNPLA2/AMBRA1/PRKCD/FBXL5/CBFA2T3/GPSM1	32	GO:0031331
GO:0034333	adherens junction assembly	4/738	12/18800	0.000905828	0.0443589	0.0406828	PIP5K1C/DLG5/HIPK1/TBCD	4	GO:0034333
GO:0034330	cell junction organization	44/738	686/18800	0.000992339	0.0477224	0.0437676	NECTIN1/AMIGO1/EPHA7/SHANK3/BCAS3/LRRC4/PPFIA4/PLXNB1/PRKCA/CDH5/RAPGEF1/MESD/PTPRJ/ARHGAP44/SHISA7/NLGN2/ABHD17C/PIP5K1C/AFDN/DLG5/FSCN1/EFNB2/DVL1/LRFN3/SLC8A2/DLC1/SRF/ADGRB1/EPHB2/SYNDIG1/DNAJA3/RAB8B/CYFIP1/SRC/SLC9A1/HDAC6/SHISA6/LDB1/SPTBN2/AGRN/HIPK1/TBCD/FBF1/PTPRF	44	GO:0034330
GO:1901566	organonitrogen compound biosynthetic process	92/738	1703/18800	0.00099362	0.0477224	0.0437676	DAPK1/IMPDH1/COX10/CHPF/FUT11/MAN2A2/FKRP/ZFP36L2/MAGT1/CHST11/MLEC/MPPE1/SGPL1/CSNK1G2/CANT1/TOB1/ABCA2/LARS2/ZDHHC24/ADCY5/HS6ST1/AGO2/ATP2B4/NFE2L1/ZNF598/XYLT1/EXTL1/ADCY6/AP2A1/SMPD4/ZDHHC3/POFUT1/POMT2/RNF139/GORASP1/MGAT2/ACO1/CHPF2/PANK4/MGAT3/ARG2/TCF7L2/NPR2/GALNT11/CDKAL1/TRAK1/WARS1/ZDHHC8/TMLHE/NOA1/CEPT1/PIGO/CYFIP1/NDST1/NR4A2/PDK3/ATG13/UCK2/ST3GAL2/PASK/CPOX/ZDHHC5/LDB1/CERS2/YAR…	92	GO:1901566
GO:0006812	cation transport	67/738	1162/18800	0.00100451	0.0477861	0.043826	DAPK1/NECTIN1/SLC25A23/ATP2B3/TMEM63B/KCNAB2/SLC25A22/AMIGO1/SHANK3/SLC22A5/CNNM2/SLC31A1/PDE4B/MAGT1/TPCN1/SHISA7/CBARP/NLGN2/SEC14L1/SYT11/ATP1A2/CORO1A/ATP2B4/KCNA3/SYT15/EHD3/SLC6A17/ANO10/RASA3/CACNG4/SLC6A8/ARHGAP1/KCNH8/SLC8A2/ANO6/ATP1B2/SLC4A8/MFSD12/ABCB8/ATP7B/EPHB2/HEPH/KCNQ3/SLC9A9/ERO1A/KCNC1/SLC7A1/WNK2/SLC9A1/SHISA6/LETM1/RASGRF1/ATP13A2/CHRNA4/ATP5F1B/SLC39A9/SLC19A2/KCNJ11/CNNM4…	67	GO:0006812
GO:0016482	cytosolic transport	16/738	169/18800	0.00103327	0.0486903	0.0446552	BAIAP3/TBC1D14/CORO1A/TRAPPC10/EHD3/VPS26B/AP2A1/ARL1/TBC1D5/MAPK1/VPS11/SRC/CLTCL1/SLC66A2/MYO1D/VPS52	16	GO:0016482
