# Supplementary material for: Celf4 controls mRNA translation underlying synaptic development in the prenatal mammalian neocortex
Source: Nat Commun. 2023 Sep 27;14:6025. doi: 10.1038/s41467-023-41730-8 (PMC10533865; doi:10.1038/s41467-023-41730-8)
Supplement: Supplementary file 4 — Supplementary data 1-12 [file 41467_2023_41730_MOESM4_ESM.zip › 5. Supplementary data_Celf4 manuscript/Supplementary data 5_Intersection tables snRNAseq (Early, Mid, Late) and human polysome profiling (MvE, LvE, LvM).xlsx]

## Sheet: EARLY clusters vs. Monosomes
Supplementary data 5. Intersaction analyses: monosome overlap lists of mRNAs with early snRNAseq clusters
row.names	Early cluster	mono.LvE.unch	mono.MvE.unch
1	cluster.0	GRIK3,PLPPR4,CSDE1,NUP210L,POU2F1,AKT3,VSNL1,SPTBN1,GFPT1,ANKRD36C,GCC2,ACVR2A,KIF5C,NR4A2,BAZ2B,TANK,CSRNP3,NAB1,PLCL1,ATP2B2,KCNH8,SLC4A7,ITGA9,CADPS,LSAMP,STXBP5L,RYK,GRID2,ANK2,FBXW7,PDGFC,DHFR,MSH3,NR2F1-AS1,CCDC112,KIAA0319,EPHA7,SDK1,NEUROD6,STK17A,AKAP9,ANKIB1,KMT2E,DPP6,KIAA2026,PTPRD,PTAR1,AGTPBP1,MALAT1,RSF1,CLMP,ANKRD26,CCAR1,OGA,DNM1L,TUBA1B,GRIP1,ANO4,FRY,DLEU2,KLHL1,DOCK9,MDGA2,NEM…	ANKRD36C,GCC2,BAZ2B,SLC4A7,STXBP5L,LIMCH1,FBXW7,PDZD2,MSH3,NR2F1-AS1,CCDC112,ZNF292,STK17A,CCDC146,SEMA3A,AKAP9,KMT2E,DPP6,THOC2,UNC5D,CSPP1,KIAA2026,PTPRD,MALAT1,RSF1,DDX10,ANKRD26,ZNF33A,CCAR1,MDGA2,NEMF,RBM25,RYR3,GOLGA8B,BPTF,ROCK1,SNAP25-AS1,SYNDIG1,ZNF146,ZNF793,MIAT
2	cluster.1	CSDE1,POU2F1,AKT3,SPTBN1,GFPT1,ANKRD36C,ACVR2A,KIF5C,BAZ2B,TANK,CSRNP3,PLCL1,KCNH8,SLC4A7,CADPS,LSAMP,RYK,RAB28,ANK2,FBXW7,PDGFC,EDIL3,NR2F1-AS1,CCDC112,KIAA0319,EPHA7,SDK1,NEUROD6,STK17A,AKAP9,ANKIB1,KMT2E,DPP6,KIAA2026,PTPRD,PTAR1,AGTPBP1,MALAT1,RSF1,ANKRD26,CCAR1,OGA,DNM1L,TUBA1B,GRIP1,DLEU2,DOCK9,NEMF,SYNE2,RBM25,SEMA6D,USP3-AS1,NETO2,NCOR1,BPTF,SYNDIG1,SEZ6L	ANKRD36C,BAZ2B,SLC4A7,LIMCH1,FBXW7,NR2F1-AS1,CCDC112,ZNF292,STK17A,SEMA3A,AKAP9,KMT2E,DPP6,THOC2,UNC5D,CSPP1,KIAA2026,PTPRD,MALAT1,RSF1,DDX10,ANKRD26,ZNF33A,CCAR1,EIF3A,NEMF,RBM25,BPTF,ROCK1,SNAP25-AS1,SYNDIG1,CDH4,ZNF146,MIAT
3	cluster.2	CSDE1,POU2F1,AKT3,SPTBN1,ANKRD36C,ACVR2A,KIF5C,BAZ2B,TANK,CSRNP3,PLCL1,KCNH8,SLC4A7,CADPS,LSAMP,RAB28,ANK2,FBXW7,PDGFC,EDIL3,NR2F1-AS1,CCDC112,EPHA7,SDK1,NEUROD6,AKAP9,ANKIB1,KMT2E,DPP6,PTPRD,AGTPBP1,MALAT1,RSF1,CLMP,CCAR1,OGA,DNM1L,TUBA1B,GRIP1,DLEU2,NEMF,SYNE2,RBM25,SEMA6D,USP3-AS1,NETO2,NCOR1,BPTF,SEZ6L	ANKRD36C,BAZ2B,SLC4A7,LIMCH1,FBXW7,NR2F1-AS1,CCDC112,ZNF292,SEMA3A,AKAP9,KMT2E,DPP6,THOC2,UNC5D,SNTG1,CSPP1,PTPRD,MALAT1,RSF1,DDX10,ZNF33A,CCAR1,NEMF,RBM25,GOLGA8B,BPTF,ROCK1,SNAP25-AS1,CDH4,MIAT
4	cluster.3	CDC14A,CSDE1,POU2F1,ASPM,AKT3,SMC6,ITSN2,SPTBN1,GFPT1,ANKRD36C,GCC2,ACVR2A,KIF5C,BAZ2B,TANK,CSRNP3,KCNH8,SLC4A7,CADPS,LRIG1,LSAMP,RYK,RAB28,GRID2,ANK2,FBXW7,PDGFC,LIFR,DEPDC1B,DHFR,NR2F1-AS1,CCDC112,HSPA1A,CASP8AP2,EPHA7,SDK1,CDCA7L,NEUROD6,STK17A,AKAP9,ANKIB1,KMT2E,DPP6,KIAA2026,PTPRD,PTAR1,CEP78,AGTPBP1,ECPAS,GLYATL2,MALAT1,RSF1,CEP295,TRDMT1,ANKRD26,CTNNA3,CCAR1,OGA,FBXL14,DNM1L,TUBA1B,GRIP1,F…	CCDC18,SMC6,ITSN2,ANKRD36C,GCC2,BAZ2B,SLC4A7,LIMCH1,FBXW7,NR2F1-AS1,CCDC112,ZNF292,CASP8AP2,CDCA7L,STK17A,SEMA3A,AKAP9,KMT2E,DPP6,ZMAT1,THOC2,UNC5D,SNTG1,CSPP1,KIAA2026,PTPRD,CEP78,ECPAS,MALAT1,RSF1,CEP295,DDX10,ANKRD26,ZNF33A,CTNNA3,CCAR1,EIF3A,NEMF,CCDC175,RBM25,USP8,RHCG,NSRP1,BPTF,ROCK1,SNAP25-AS1,CDH4,ZNF146
5	cluster.4	GRIK3,PLPPR4,OLFM3,NUP210L,POU2F1,AKT3,VSNL1,ITSN2,SPTBN1,ANKRD36C,ACVR2A,KIF5C,NR4A2,BAZ2B,TANK,CSRNP3,PLCL1,KCNH8,SLC4A7,CADPS,LSAMP,STXBP5L,GRID2,ANK2,FBXW7,PDGFC,KIAA0319,EPHA7,LINC01277,SDK1,NEUROD6,AKAP9,ANKIB1,KMT2E,DPP6,KIAA2026,PTPRD,NTRK2,AGTPBP1,MALAT1,RSF1,CLMP,ANKRD26,CTNNA3,CCAR1,OGA,DNM1L,GRIP1,ANO4,FRY,DLEU2,KLHL1,DOCK9,MDGA2,NEMF,SYNE2,RBM25,RYR3,SEMA6D,USP3-AS1,HS3ST4,NETO2,CNTN…	ITSN2,ANKRD36C,BAZ2B,SLC4A7,STXBP5L,LIMCH1,FBXW7,PDZD2,ZNF292,LINC01277,CCDC146,SEMA3A,AKAP9,KMT2E,DPP6,THOC2,UNC5D,SNTG1,CSPP1,KIAA2026,PTPRD,TTLL11,MALAT1,RSF1,ANKRD26,ZNF33A,CTNNA3,CCAR1,MDGA2,NEMF,RBM25,RYR3,GOLGA8B,CNTNAP4,BPTF,ROCK1,TMC2,SNAP25-AS1,MIAT
6	cluster.5	GRIK3,PLPPR4,OLFM3,CSDE1,NUP210L,POU2F1,AKT3,VSNL1,SPTBN1,ANKRD36C,KIF5C,BAZ2B,CSRNP3,NAB1,PLCL1,ATP2B2,KCNH8,SLC4A7,CADPS,LSAMP,ANK2,FBXW7,PDGFC,NR2F1-AS1,CCDC112,KIAA0319,EPHA7,LINC01277,SDK1,NEUROD6,AKAP9,ANKIB1,KMT2E,DPP6,KIAA2026,PTPRD,NTRK2,AGTPBP1,MALAT1,RSF1,CLMP,CCAR1,OGA,DNM1L,TUBA1B,GRIP1,FRY,DLEU2,KLHL1,DOCK9,MDGA2,NEMF,SYNE2,RBM25,RYR3,SEMA6D,USP3-AS1,HS3ST4,NCOR1,BPTF,SYNDIG1	ANKRD36C,BAZ2B,SLC4A7,LIMCH1,FBXW7,PDZD2,NR2F1-AS1,CCDC112,ZNF292,LINC01277,SEMA3A,AKAP9,KMT2E,DPP6,THOC2,UNC5D,CSPP1,KIAA2026,PTPRD,MALAT1,RSF1,DDX10,ZNF33A,CCAR1,MDGA2,NEMF,RBM25,RYR3,GOLGA8B,BPTF,ROCK1,SNAP25-AS1,SYNDIG1,MIAT
7	cluster.6	GRIK3,PLPPR4,OLFM3,CSDE1,NUP210L,POU2F1,AKT3,SMC6,ITSN2,SPTBN1,GFPT1,ANKRD36C,GCC2,ACVR2A,KIF5C,BAZ2B,TANK,CSRNP3,PLCL1,KCNH8,SLC4A7,ITGA9,CADPS,LSAMP,STXBP5L,RYK,RAB28,GRID2,ANK2,FBXW7,PDGFC,MSH3,EDIL3,ST8SIA4,CCDC112,KIAA0319,EPHA7,LINC01277,SDK1,NEUROD6,STK17A,AKAP9,ANKIB1,KMT2E,DPP6,KIAA2026,PTPRD,AGTPBP1,ECPAS,MALAT1,RSF1,PRSS23,CLMP,TRDMT1,ANKRD26,CTNNA3,CCAR1,OGA,FBXL14,LINC00937,DNM1L,TUB…	SRGAP2C,SMC6,ITSN2,ANKRD36C,GCC2,BAZ2B,SLC4A7,STXBP5L,LIMCH1,FBXW7,LRP2BP,PDZD2,MSH3,CCDC112,ZNF292,LINC01277,STK17A,CCDC146,SEMA3A,AKAP9,KMT2E,DPP6,THOC2,UNC5D,SNTG1,CSPP1,KIAA2026,PTPRD,ECPAS,TTLL11,MALAT1,RSF1,DDX10,ANKRD26,ZNF33A,CTNNA3,CCAR1,MDGA2,NEMF,ARG2,RBM25,RYR3,GOLGA8B,USP8,NSRP1,BPTF,ROCK1,SNAP25-AS1,SYNDIG1,CDH4,ZNF146,ZNF793,MIAT
8	cluster.7	GRIK3,PLPPR4,OLFM3,CSDE1,NUP210L,POU2F1,AKT3,VSNL1,SMC6,ITSN2,SPTBN1,GFPT1,ANKRD36C,ANKRD36B,GCC2,KIF5C,NR4A2,BAZ2B,TANK,CSRNP3,NAB1,PLCL1,ATP2B2,KCNH8,SLC4A7,CADPS,LSAMP,STXBP5L,RYK,RAB28,GRID2,ANK2,FBXW7,PDGFC,MSH3,NR2F1-AS1,CCDC112,KIAA0319,EPHA7,LINC01277,SDK1,NEUROD6,AKAP9,ANKIB1,KMT2E,DPP6,KIAA2026,PTPRD,NTRK2,AGTPBP1,RIC3,MALAT1,RSF1,ANKRD26,CTNNA3,CCAR1,OGA,DNM1L,TUBA1B,GRIP1,ANO4,FRY,DLE…	SMC6,ITSN2,ANKRD36C,ANKRD36B,GCC2,BAZ2B,SLC4A7,STXBP5L,LIMCH1,FBXW7,PDZD2,MSH3,NR2F1-AS1,CCDC112,ZNF292,LINC01277,CCDC146,SEMA3A,AKAP9,KMT2E,DPP6,THOC2,UNC5D,SNTG1,CSPP1,KIAA2026,PTPRD,RIC3,MALAT1,RSF1,DDX10,ANKRD26,ZNF33A,CTNNA3,CCAR1,MDGA2,NEMF,RBM25,RYR3,GOLGA8B,CNTNAP4,BPTF,ROCK1,SNAP25-AS1,SYNDIG1,ZNF146,ZNF793,MIAT
9	cluster.8	AKT3,LSAMP,ANK2,EPHA7,NEUROD6,PTPRD,MALAT1,TUBA1B,SYNE2	PTPRD,MALAT1
10	cluster.9	GRIK3,PLPPR4,CSDE1,NUP210L,POU2F1,AKT3,VSNL1,SMC6,ITSN2,SPTBN1,GFPT1,ANKRD36C,GCC2,ACVR2A,KIF5C,NR4A2,BAZ2B,TANK,CSRNP3,NAB1,PLCL1,ATP2B2,KCNH8,SLC4A7,ITGA9,CADPS,LSAMP,STXBP5L,RYK,MED28,GRID2,ANK2,FBXW7,PDGFC,DHFR,MSH3,NR2F1-AS1,CCDC112,KIAA0319,EPHA7,LIN28B,SDK1,NEUROD6,AKAP9,ANKIB1,KMT2E,DPP6,KIAA2026,PTPRD,PTAR1,NTRK2,AGTPBP1,ECPAS,RIC3,MALAT1,RSF1,CLMP,ANKRD26,CCAR1,OGA,LINC00937,DNM1L,TUBA1…	SMC6,ITSN2,ANKRD36C,GCC2,BAZ2B,SLC4A7,STXBP5L,LIMCH1,FBXW7,PDZD2,MSH3,NR2F1-AS1,CCDC112,ZNF292,LIN28B,CCDC146,SEMA3A,AKAP9,KMT2E,DPP6,THOC2,UNC5D,CSPP1,KIAA2026,PTPRD,ECPAS,RIC3,MALAT1,RSF1,DDX10,ANKRD26,ZNF33A,CCAR1,MDGA2,NEMF,RBM25,RYR3,GOLGA8B,CNTNAP4,BPTF,ROCK1,SNAP25-AS1,ZNF146,ZNF793,ZNF540,MIAT
11	cluster.10	GRIK3,SLC35D1,PLPPR4,CDC14A,OLFM3,KCND3,CSDE1,SRGAP2-AS1,NUP210L,POU2F1,ASPM,PLD5,AKT3,VSNL1,SMC6,ITSN2,SPTBN1,UGP2,GFPT1,MPHOSPH10,ANKRD36C,ANKRD36B,GCC2,ACVR2A,KIF5C,NR4A2,BAZ2B,TANK,CSRNP3,NAB1,CCDC150,PLCL1,ATP2B2,KCNH8,SLC4A7,ITGA9,CADPS,LRIG1,LSAMP,IGSF11,STXBP5L,RYK,SLC35G2,RAB28,MED28,GRID2,ANK2,FBXW7,PDGFC,LIFR,DHFR,MSH3,EDIL3,NR2F1-AS1,ST8SIA4,CCDC112,ARL10,KIAA0319,CASP8AP2,EPHA7,LINC0…	CCDC18,KCND3,SRGAP2C,ODR4,SMC6,ITSN2,MPHOSPH10,ANKRD36C,ANKRD36B,GCC2,BAZ2B,SLC4A7,STXBP5L,LIMCH1,NFXL1,FBXW7,LRP2BP,PDZD2,MSH3,NR2F1-AS1,CCDC112,ZNF292,CASP8AP2,LINC01277,STK17A,CCDC146,SEMA3A,AKAP9,DNAJC2,KMT2E,DPP6,ZMAT1,RBM41,THOC2,UNC5D,SNTG1,CSPP1,KIAA2026,PTPRD,CEP78,ZNF782,ECPAS,TTLL11,RIC3,CTR9,NUCB2,MALAT1,RSF1,CEP295,DDX10,GPR158,ANKRD26,ZNF33A,CTNNA3,CCAR1,EIF3A,MDGA2,NEMF,CCDC175,ARG…
12	cluster.11	GRIK3,SLC35D1,PLPPR4,CDC14A,KCND3,CSDE1,SRGAP2-AS1,NUP210L,POU2F1,ASPM,AKT3,VSNL1,SMC6,ITSN2,SPTBN1,UGP2,GFPT1,MPHOSPH10,ANKRD36C,ANKRD36B,GCC2,ACVR2A,KIF5C,NR4A2,BAZ2B,TANK,CSRNP3,NAB1,CCDC150,PLCL1,ATP2B2,KCNH8,SLC4A7,ITGA9,KCTD6,CADPS,LRIG1,LSAMP,IGSF11,STXBP5L,RYK,SLC35G2,RAB28,MED28,GRID2,ANK2,FBXW7,PDGFC,LIFR,DEPDC1B,DHFR,MSH3,EDIL3,NR2F1-AS1,CCDC112,ARL10,KIAA0319,HSPA1A,CASP8AP2,EPHA7,GPR…	CCDC18,PRPF38B,KCND3,SRGAP2C,ODR4,SMC6,ITSN2,MPHOSPH10,ANKRD36C,ANKRD36B,GCC2,BAZ2B,SLC4A7,STXBP5L,LIMCH1,NFXL1,FBXW7,LRP2BP,PDZD2,MSH3,NR2F1-AS1,CCDC112,ZNF292,CASP8AP2,LIN28B,LINC01277,STK17A,CCDC146,SEMA3A,AKAP9,DNAJC2,KMT2E,DPP6,ZMAT1,RBM41,THOC2,UNC5D,SNTG1,CSPP1,KIAA2026,PTPRD,CEP78,ZNF782,ECPAS,TTLL11,CTR9,NUCB2,MALAT1,RSF1,CEP295,DDX10,ANKRD26,ZNF33A,CTNNA3,CCAR1,EIF3A,LRRIQ1,MDGA2,NEMF,A…
13	cluster.12	CDC14A,CSDE1,POU2F1,ASPM,AKT3,SMC6,SPTBN1,UGP2,GFPT1,ANKRD36C,GCC2,ACVR2A,KIF5C,BAZ2B,TANK,CSRNP3,NAB1,CCDC150,PLCL1,ATP2B2,KCNH8,SLC4A7,CADPS,LRIG1,LSAMP,STXBP5L,RYK,SLC35G2,RAB28,GRID2,ANK2,PLK4,FBXW7,PDGFC,DEPDC1B,DHFR,MSH3,EDIL3,NR2F1-AS1,CCDC112,HSPA1A,CASP8AP2,EPHA7,LINC01277,SDK1,NEUROD6,STK17A,AKAP9,ANKIB1,KMT2E,DPP6,FANCB,RBM41,RAD54B,KIAA2026,PTPRD,PTAR1,CEP78,AGTPBP1,ECPAS,NUCB2,GLYATL…	CCDC18,SRGAP2C,ODR4,SMC6,ANKRD36C,GCC2,BAZ2B,SLC4A7,STXBP5L,LIMCH1,FBXW7,MSH3,NR2F1-AS1,CCDC112,ZNF292,CASP8AP2,LINC01277,STK17A,SEMA3A,AKAP9,KMT2E,DPP6,RBM41,THOC2,UNC5D,SNTG1,CSPP1,KIAA2026,PTPRD,CEP78,ECPAS,CTR9,NUCB2,MALAT1,RSF1,CEP295,DDX10,ANKRD26,ZNF33A,CCAR1,EIF3A,NEMF,RBM25,GOLGA8B,USP8,NSRP1,BPTF,ROCK1,SNAP25-AS1,SYNDIG1,CDH4,ZNF146,MIAT
14	cluster.13	GRIK3,NUP210L,POU2F1,AKT3,ALK,SPTBN1,ANKRD36C,KIF5C,BAZ2B,CSRNP3,KCNH8,SLC4A7,CADPS,LSAMP,STXBP5L,GRID2,ANK2,PDGFC,EDIL3,NR2F1-AS1,ST8SIA4,NEUROD6,AKAP9,ANKIB1,KMT2E,DPP6,PTPRD,NTRK2,AGTPBP1,MALAT1,RSF1,OGA,DNM1L,TUBA1B,GRIP1,ANO4,DLEU2,DOCK9,SYNE2,RBM25,SEMA6D,USP3-AS1,NETO2,NCOR1,BPTF	ALK,ANKRD36C,BAZ2B,SLC4A7,STXBP5L,LIMCH1,NR2F1-AS1,ZNF292,SEMA3A,AKAP9,KMT2E,DPP6,THOC2,UNC5D,SNTG1,CSPP1,PTPRD,MALAT1,RSF1,RBM25,BPTF,ROCK1,SNAP25-AS1,MIAT
15	cluster.14	GRIK3,PLPPR4,OLFM3,KCND3,CSDE1,SRGAP2-AS1,NUP210L,POU2F1,AKT3,VSNL1,SMC6,ITSN2,ALK,SPTBN1,UGP2,GFPT1,MPHOSPH10,ANKRD36C,ANKRD36B,GCC2,ACVR2A,KIF5C,NR4A2,BAZ2B,TANK,CSRNP3,NAB1,PLCL1,ATP2B2,KCNH8,SLC4A7,ITGA9,CADPS,LSAMP,STXBP5L,RYK,RAB28,MED28,GRID2,ANK2,FBXW7,PDGFC,DHFR,MSH3,EDIL3,NR2F1-AS1,ST8SIA4,CCDC112,ARL10,KIAA0319,CASP8AP2,EPHA7,LINC01277,SDK1,ANKMY2,CCDC126,NEUROD6,STK17A,AKAP9,ANKIB1,KM…	KCND3,SRGAP2C,ODR4,SMC6,ITSN2,ALK,MPHOSPH10,ANKRD36C,ANKRD36B,GCC2,BAZ2B,SLC4A7,STXBP5L,LIMCH1,NFXL1,FBXW7,LRP2BP,PDZD2,MSH3,NR2F1-AS1,CCDC112,ZNF292,CASP8AP2,LINC01277,STK17A,CCDC146,SEMA3A,AKAP9,DNAJC2,KMT2E,DPP6,RBM41,THOC2,UNC5D,SNTG1,CSPP1,KIAA2026,PTPRD,CEP78,ZNF782,ECPAS,TTLL11,RIC3,CTR9,NUCB2,MALAT1,RSF1,CEP295,DDX10,ANKRD26,ZNF33A,CTNNA3,CCAR1,EIF3A,MDGA2,NEMF,ARG2,RBM25,RYR3,GOLGA8B,USP…
16	cluster.15	CDC14A,CSDE1,POU2F1,AKT3,SMC6,ITSN2,SPTBN1,UGP2,GFPT1,ANKRD36C,GCC2,ACVR2A,KIF5C,BAZ2B,TANK,FAP,CSRNP3,PLCL1,SLC4A7,ITGA9,CADPS,LRIG1,LSAMP,RYK,PLD1,RAB28,SLC4A4,ANK2,FBXW7,LIFR,DHFR,MSH3,EDIL3,NR2F1-AS1,HSPA1A,COL21A1,TBX18,EPHA7,SDK1,NEUROD6,AKAP9,ANKIB1,KMT2E,DPP6,KIAA2026,PTPRD,PGM5,PTAR1,AGTPBP1,ECPAS,MALAT1,RSF1,CLMP,SFMBT2,ANKRD26,CTNNA3,CCAR1,OGA,DNM1L,TUBA1B,GRIP1,APAF1,ANO4,DLEU2,DOCK9,…	SMC6,ITSN2,ANKRD36C,GCC2,BAZ2B,SLC4A7,LIMCH1,FBXW7,PDZD2,MSH3,NR2F1-AS1,ZNF292,SEMA3A,AKAP9,KMT2E,CADPS2,DPP6,THOC2,UNC5D,SNTG1,CSPP1,KIAA2026,PTPRD,ECPAS,MALAT1,RSF1,DDX10,ANKRD26,ZNF33A,CTNNA3,CCAR1,EIF3A,MDGA2,NEMF,RBM25,GOLGA8B,USP8,NSRP1,BPTF,ROCK1,SNAP25-AS1,ZNF146
17	cluster.16	GRIK3,PLPPR4,CSDE1,SRGAP2-AS1,NUP210L,POU2F1,PLD5,AKT3,VSNL1,SMC6,ITSN2,SPTBN1,UGP2,GFPT1,ANKRD36C,ANKRD36B,GCC2,ACVR2A,KIF5C,BAZ2B,TANK,CSRNP3,NAB1,PLCL1,IGFBP5,ATP2B2,KCNH8,SLC4A7,ITGA9,CADPS,LRIG1,LSAMP,STXBP5L,RYK,SLC35G2,PLD1,RAB28,MED28,GRID2,ANK2,FBXW7,PDGFC,LIFR,DHFR,MSH3,EDIL3,NR2F1-AS1,CCDC112,ARL10,KIAA0319,HSPA1A,CASP8AP2,EPHA7,LIN28B,LINC01277,SDK1,ANKMY2,CCDC126,NEUROD6,AKAP9,ANKIB1…	SRGAP2C,ODR4,SMC6,ITSN2,ANKRD36C,ANKRD36B,GCC2,BAZ2B,SLC4A7,STXBP5L,LIMCH1,NFXL1,FBXW7,LRP2BP,PDZD2,MSH3,NR2F1-AS1,CCDC112,ZNF354A,ZNF292,CASP8AP2,LIN28B,LINC01277,CCDC146,SEMA3A,AKAP9,KMT2E,DPP6,RBM41,THOC2,UNC5D,SNTG1,CSPP1,KIAA2026,PTPRD,CEP78,ZNF782,ECPAS,TTLL11,RIC3,CTR9,NUCB2,MALAT1,RSF1,CEP295,DDX10,GPR158,ANKRD26,ZNF33A,PCDH15,CTNNA3,CCAR1,EIF3A,LRRIQ1,MDGA2,NEMF,ARG2,RBM25,RYR3,GOLGA8B,U…
18	cluster.17	CDC14A,CSDE1,SRGAP2-AS1,POU2F1,AKT3,SMC6,ITSN2,SPTBN1,UGP2,GFPT1,ANKRD36C,GCC2,ACVR2A,KIF5C,NR4A2,BAZ2B,TANK,CSRNP3,PLCL1,INPP5D,SLC4A7,ITGA9,CADPS,LSAMP,RYK,RAB28,ANK2,FBXW7,PDGFC,DHFR,MSH3,ST8SIA4,HSPA1A,HSPA1B,EPHA7,IPCEF1,SDK1,NEUROD6,STK17A,AKAP9,ANKIB1,KMT2E,DPP6,KIAA2026,PTPRD,PTAR1,AGTPBP1,ECPAS,MALAT1,RSF1,SFMBT2,ANKRD26,CCAR1,OGA,DNM1L,TUBA1B,GRIP1,APAF1,DLEU2,NEMF,SYNE2,RBM25,SEMA6D,US…	PRPF38B,SRGAP2C,SMC6,ITSN2,ANKRD36C,GCC2,BAZ2B,SLC4A7,LIMCH1,FBXW7,MSH3,FGD2,ZNF292,STK17A,SEMA3A,AKAP9,KMT2E,DPP6,THOC2,UNC5D,CSPP1,KIAA2026,PTPRD,ECPAS,MALAT1,RSF1,DDX10,ANKRD26,ZNF33A,CCAR1,EIF3A,NCKAP1L,NEMF,RBM25,USP8,NSRP1,BPTF,ROCK1,SNAP25-AS1,SPTLC3,SYNDIG1
19	cluster.18	GRIK3,KCND3,CSDE1,NUP210L,POU2F1,AKT3,SMC6,SPTBN1,UGP2,GFPT1,ANKRD36C,GCC2,ACVR2A,KIF5C,BAZ2B,CSRNP3,PLCL1,ATP2B2,KCNH8,SLC4A7,ITGA9,CADPS,LSAMP,IGSF11,STXBP5L,RYK,RAB28,GRID2,ANK2,FBXW7,PDGFC,EDIL3,NR2F1-AS1,CCDC112,EPHA7,LINC01277,SDK1,DGKB,NEUROD6,AKAP9,ANKIB1,KMT2E,DPP6,BAALC-AS1,SPATA6L,KIAA2026,PTPRD,AGTPBP1,RIC3,MALAT1,RSF1,SFMBT2,ANKRD26,PCDH15,CTNNA3,CCAR1,OGA,PLPP4,DNM1L,LRRK2,TUBA1B,GR…	KCND3,SMC6,ANKRD36C,GCC2,BAZ2B,SLC4A7,STXBP5L,LIMCH1,FBXW7,LRP2BP,PDZD2,NR2F1-AS1,CCDC112,ZNF292,LINC01277,CCDC146,SEMA3A,AKAP9,KMT2E,DPP6,THOC2,UNC5D,SNTG1,CSPP1,KIAA2026,PTPRD,RIC3,MALAT1,RSF1,DDX10,ANKRD26,ZNF33A,PCDH15,CTNNA3,CCAR1,LRRK2,MDGA2,NEMF,RBM25,GOLGA8B,GRIN2A,NSRP1,BPTF,ROCK1,SNAP25-AS1,SYNDIG1,CDH4,ZNF146,MIAT
20	cluster.19	SRM,GRIK3,SLC35D1,CDC14A,S1PR1,CSDE1,SRGAP2-AS1,NUP210L,POU2F1,AKT3,SMC6,ITSN2,LBH,RASGRP3,SPTBN1,UGP2,GFPT1,MPHOSPH10,ANKRD36C,ANKRD36B,GCC2,ACVR2A,KIF5C,NR4A2,BAZ2B,TANK,CSRNP3,NAB1,PLCL1,SGPP2,INPP5D,KCNH8,SLC4A7,ITGA9,CADPS,LRIG1,GRAMD1C,LSAMP,STXBP5L,RYK,SLC35G2,FAM43A,RAB28,MED28,RELL1,GRID2,ANK2,FBXW7,PDGFC,LIFR,ARHGEF28,DHFR,MSH3,EDIL3,NR2F1-AS1,ST8SIA4,CCDC112,ARL10,FOXC1,DSP,KIAA0319,HS…	CCDC18,PRPF38B,SRGAP2C,ODR4,SMC6,ITSN2,LBH,MPHOSPH10,ANKRD36C,ANKRD36B,GCC2,BAZ2B,SGPP2,SLC4A7,STXBP5L,LIMCH1,NFXL1,FBXW7,LRP2BP,PDZD2,MSH3,NR2F1-AS1,CCDC112,ZNF292,CASP8AP2,LINC01277,STK17A,CCDC146,SEMA3A,AKAP9,DNAJC2,KMT2E,CADPS2,DPP6,RBM41,THOC2,UNC5D,CSPP1,KIAA2026,PTPRD,CEP78,ZNF782,ECPAS,CTR9,NUCB2,MALAT1,RSF1,CEP295,DDX10,GPR158,ANKRD26,ZNF33A,CTNNA3,CCAR1,EIF3A,CLEC2D,PTPRB,MDGA2,NEMF,RBM…

## Sheet: MID clusters vs. Monosomes
Supplementary data 5. Intersaction analyses: monosome overlap lists of mRNAs with mid snRNAseq clusters
row.names	Mid cluster	mono.LvM.unch	mono.MvE.unch
1	cluster.0		SRGAP2C,ITSN2,ANKRD36C,ANKRD36B,BAZ2B,SLC4A7,LIMCH1,FBXW7,PDZD2,NR2F1-AS1,CCDC112,ZNF292,SEMA3A,AKAP9,KMT2E,DPP6,THOC2,LPL,UNC5D,SNTG1,CSPP1,KIAA2026,PTPRD,MALAT1,RSF1,ZNF33A,CCAR1,MDGA2,NEMF,RBM25,RYR3,BPTF,ROCK1,SNAP25-AS1,MIAT
2	cluster.1	STEAP1B	ANKRD36C,BAZ2B,SLC4A7,LIMCH1,FBXW7,CCDC112,ZNF292,SEMA3A,AKAP9,KMT2E,DPP6,THOC2,UNC5D,SNTG1,CSPP1,KIAA2026,PTPRD,MALAT1,RSF1,ZNF33A,CCAR1,RBM25,GOLGA8B,BPTF,ROCK1,SNAP25-AS1,CDH4,MIAT
3	cluster.2	STEAP1B,DIAPH3	SRGAP2C,ANKRD36C,BAZ2B,SLC4A7,LIMCH1,FBXW7,PDZD2,NR2F1-AS1,CCDC112,ZNF292,SEMA3A,AKAP9,KMT2E,DPP6,THOC2,LPL,UNC5D,SNTG1,CSPP1,KIAA2026,PTPRD,MALAT1,RSF1,ZNF33A,CTNNA3,CCAR1,EIF3A,MDGA2,NEMF,RBM25,RYR3,GOLGA8B,BPTF,ROCK1,SNAP25-AS1,SYNDIG1,CDH4,MIAT
4	cluster.3	STEAP1B	SRGAP2C,ITSN2,ANKRD36C,ANKRD36B,GCC2,BAZ2B,SLC4A7,LIMCH1,FBXW7,MSH3,NR2F1-AS1,CCDC112,ZNF292,SEMA3A,AKAP9,KMT2E,DPP6,THOC2,LPL,UNC5D,SNTG1,CSPP1,KIAA2026,PTPRD,MALAT1,RSF1,DDX10,GPR158,ANKRD26,ZNF33A,CCAR1,MDGA2,NEMF,RBM25,BPTF,ROCK1,SNAP25-AS1,CDH4,ZNF146,MIAT
5	cluster.4	ASPM,CENPF,CCDC150,SMC4,LIFR,HSPA1B,STEAP1B,DIAPH3,CEP152,ERI2,ZNF529-AS1	CCDC18,SRGAP2C,ODR4,SMC6,ITSN2,MPHOSPH10,ANKRD36C,ANKRD36B,GCC2,BAZ2B,SLC4A7,STXBP5L,LIMCH1,NFXL1,FBXW7,LRP2BP,PDZD2,MSH3,NR2F1-AS1,CCDC112,ZNF292,CASP8AP2,LINC01277,STK17A,CCDC146,SEMA3A,AKAP9,DNAJC2,KMT2E,DPP6,ZMAT1,RBM41,THOC2,UNC5D,SNTG1,CSPP1,KIAA2026,PTPRD,CEP78,ZNF782,ECPAS,TTLL11,CTR9,NUCB2,MALAT1,RSF1,CEP295,DDX10,GPR158,ANKRD26,ZNF33A,CTNNA3,CCAR1,EIF3A,CLEC2D,MDGA2,NEMF,CCDC175,RBM25,R…
6	cluster.5	STEAP1B	SMC6,ITSN2,ANKRD36C,BAZ2B,STXBP5L,LIMCH1,FBXW7,PDZD2,NR2F1-AS1,CCDC112,ZNF292,CCDC146,SEMA3A,AKAP9,KMT2E,DPP6,THOC2,UNC5D,SNTG1,CSPP1,KIAA2026,PTPRD,RIC3,MALAT1,RSF1,ANKRD26,ZNF33A,CTNNA3,MDGA2,NEMF,RBM25,RYR3,GOLGA8B,CNTNAP4,BPTF,ROCK1,SNAP25-AS1,MIAT
7	cluster.6		ANKRD36C,BAZ2B,SLC4A7,LIMCH1,FBXW7,NR2F1-AS1,CCDC112,ZNF292,SEMA3A,AKAP9,KMT2E,DPP6,THOC2,UNC5D,SNTG1,CSPP1,KIAA2026,PTPRD,MALAT1,RSF1,DDX10,ZNF33A,CCAR1,NEMF,RBM25,GOLGA8B,BPTF,ROCK1,SNAP25-AS1,CDH4,MIAT
8	cluster.7	STEAP1B,ERI2,ZNF529-AS1	SRGAP2C,ODR4,SMC6,ITSN2,MPHOSPH10,ANKRD36C,ANKRD36B,GCC2,BAZ2B,SLC4A7,STXBP5L,LIMCH1,NFXL1,FBXW7,LRP2BP,PDZD2,MSH3,NR2F1-AS1,CCDC112,ZNF292,CASP8AP2,LINC01277,CCDC146,SEMA3A,AKAP9,DNAJC2,KMT2E,DPP6,RBM41,THOC2,LPL,UNC5D,SNTG1,CSPP1,KIAA2026,PTPRD,CEP78,ZNF782,ECPAS,TTLL11,RIC3,CTR9,NUCB2,MALAT1,RSF1,CEP295,DDX10,GPR158,ANKRD26,ZNF33A,CTNNA3,CCAR1,EIF3A,MDGA2,NEMF,ARG2,RBM25,RYR3,GOLGA8B,USP8,CNTN…
9	cluster.8	STEAP1B	ITSN2,ANKRD36C,BAZ2B,SLC4A7,LIMCH1,FBXW7,PDZD2,MSH3,CCDC112,LRRTM2,ZNF292,SEMA3A,AKAP9,KMT2E,DPP6,THOC2,UNC5D,SNTG1,CSPP1,KIAA2026,PTPRD,TTLL11,MALAT1,RSF1,DDX10,ZNF33A,CTNNA3,CCAR1,MDGA2,NEMF,RBM25,RYR3,GOLGA8B,BPTF,ROCK1,SNAP25-AS1,SYNDIG1,MIAT
10	cluster.9		SRGAP2C,ITSN2,ANKRD36C,ANKRD36B,BAZ2B,SLC4A7,STXBP5L,LIMCH1,FBXW7,PDZD2,MSH3,NR2F1-AS1,CCDC112,ZNF292,SEMA3A,AKAP9,KMT2E,DPP6,THOC2,LPL,UNC5D,CSPP1,KIAA2026,PTPRD,MALAT1,RSF1,DDX10,ANKRD26,ZNF33A,CCAR1,MDGA2,NEMF,RBM25,RYR3,GOLGA8B,BPTF,ROCK1,SNAP25-AS1,SYNDIG1,MIAT
11	cluster.10	STEAP1B	ANKRD36C,BAZ2B,STXBP5L,LIMCH1,FBXW7,PDZD2,CCDC112,ZNF292,SEMA3A,AKAP9,KMT2E,DPP6,THOC2,UNC5D,SNTG1,CSPP1,KIAA2026,PTPRD,TTLL11,MALAT1,RSF1,ZNF33A,CTNNA3,CCAR1,MDGA2,RBM25,RYR3,GOLGA8B,CNTNAP4,BPTF,ROCK1,SNAP25-AS1,SYNDIG1,MIAT
12	cluster.11	STEAP1B,DIAPH3,ZNF529-AS1	SRGAP2C,ODR4,SMC6,ITSN2,MPHOSPH10,ANKRD36C,ANKRD36B,GCC2,BAZ2B,SLC4A7,STXBP5L,LIMCH1,NFXL1,FBXW7,LRP2BP,PDZD2,MSH3,NR2F1-AS1,CCDC112,LRRTM2,ZNF292,CASP8AP2,LINC01277,CCDC146,SEMA3A,AKAP9,DNAJC2,KMT2E,DPP6,RBM41,THOC2,UNC5D,SNTG1,CSPP1,KIAA2026,PTPRD,CEP78,ZNF782,ECPAS,TTLL11,RIC3,CTR9,NUCB2,MALAT1,RSF1,CEP295,DDX10,ANKRD26,ZNF33A,CTNNA3,CCAR1,EIF3A,MDGA2,NEMF,ARG2,RBM25,RYR3,GOLGA8B,USP8,CNTNAP4,…
13	cluster.12	STEAP1B,DIAPH3,ZNF529-AS1	SRGAP2C,ODR4,SMC6,ITSN2,MPHOSPH10,ANKRD36C,ANKRD36B,GCC2,BAZ2B,SLC4A7,STXBP5L,LIMCH1,NFXL1,FBXW7,LRP2BP,PDZD2,MSH3,NR2F1-AS1,CCDC112,LRRTM2,ZNF354A,ZNF292,CASP8AP2,LINC01277,CCDC146,SEMA3A,AKAP9,DNAJC2,KMT2E,DPP6,RBM41,THOC2,LPL,UNC5D,SNTG1,CSPP1,KIAA2026,PTPRD,CEP78,ZNF782,ECPAS,TTLL11,RIC3,CTR9,NUCB2,MALAT1,RSF1,CEP295,DDX10,GPR158,ANKRD26,ZNF33A,CTNNA3,CCAR1,EIF3A,MDGA2,NEMF,ARG2,RBM25,RYR3,GO…
14	cluster.13	ZNF529-AS1	SRGAP2C,SMC6,ITSN2,ANKRD36C,ANKRD36B,GCC2,BAZ2B,STXBP5L,LIMCH1,FBXW7,PDZD2,MSH3,NR2F1-AS1,CCDC112,ZNF292,LINC01277,CCDC146,SEMA3A,AKAP9,KMT2E,DPP6,RBM41,THOC2,LPL,UNC5D,ZMAT4,SNTG1,CSPP1,KIAA2026,PTPRD,ECPAS,TTLL11,RIC3,MALAT1,RSF1,DDX10,ANKRD26,ZNF33A,PCDH15,CTNNA3,CCAR1,MDGA2,NEMF,RBM25,RYR3,GOLGA8B,CNTNAP4,BPTF,ROCK1,SNAP25-AS1,SYNDIG1,CDH4,ZNF146,ZNF793,ZNF540,MIAT
15	cluster.14	STEAP1B,DIAPH3,ZNF529-AS1	KCND3,SRGAP2C,ODR4,SMC6,ITSN2,MPHOSPH10,ANKRD36C,ANKRD36B,GCC2,BAZ2B,SLC4A7,STXBP5L,LIMCH1,NFXL1,FBXW7,LRP2BP,PDZD2,MSH3,NR2F1-AS1,CCDC112,LRRTM2,ZNF354A,ZNF292,CASP8AP2,LINC01277,CCDC146,SEMA3A,AKAP9,DNAJC2,KMT2E,DPP6,RBM41,THOC2,UNC5D,SNTG1,CSPP1,KIAA2026,PTPRD,CEP78,ZNF782,ECPAS,TTLL11,RIC3,CTR9,NUCB2,MALAT1,RSF1,CEP295,DDX10,GPR158,ANKRD26,ZNF33A,CTNNA3,CCAR1,EIF3A,MDGA2,NEMF,ARG2,RBM25,RYR3,…
16	cluster.15	STEAP1B	ALK,ANKRD36C,BAZ2B,SLC4A7,STXBP5L,LIMCH1,FBXW7,NR2F1-AS1,ZNF292,SEMA3A,AKAP9,KMT2E,DPP6,THOC2,UNC5D,SNTG1,CSPP1,KIAA2026,PTPRD,MALAT1,RSF1,MDGA2,BPTF,ROCK1,SNAP25-AS1,MIAT
17	cluster.16	STEAP1B,ZNF529-AS1	KCND3,SRGAP2C,ODR4,SMC6,ITSN2,ALK,MPHOSPH10,ANKRD36C,ANKRD36B,GCC2,BAZ2B,SLC4A7,STXBP5L,LIMCH1,NFXL1,FBXW7,LRP2BP,PDZD2,MSH3,NR2F1-AS1,CCDC112,ZNF292,CASP8AP2,LINC01277,CCDC146,SEMA3A,AKAP9,DNAJC2,KMT2E,DPP6,RBM41,THOC2,LPL,UNC5D,SNTG1,CSPP1,KIAA2026,PTPRD,CEP78,ZNF782,ECPAS,TTLL11,RIC3,CTR9,NUCB2,MALAT1,RSF1,CEP295,DDX10,GPR158,ANKRD26,ZNF33A,PCDH15,CTNNA3,CCAR1,EIF3A,MDGA2,NEMF,RBM25,RYR3,GOLGA…
18	cluster.17	LIFR,HSPA1B	ANKRD36C,BAZ2B,SLC4A7,LIMCH1,FBXW7,ZNF292,STK17A,SEMA3A,AKAP9,KMT2E,DPP6,ZMAT1,THOC2,UNC5D,SNTG1,CSPP1,PTPRD,MALAT1,RSF1,ANKRD26,CTNNA3,CCAR1,MDGA2,CCDC175,RBM25,RHCG,GRIN2A,NSRP1,BPTF,ROCK1,CDH4
19	cluster.18		LIMCH1,UNC5D,PTPRD,MALAT1,MDGA2
20	cluster.19		ANKRD36C,BAZ2B,SLC4A7,STXBP5L,LIMCH1,FBXW7,NR2F1-AS1,ZNF292,AKAP9,KMT2E,DPP6,UNC5D,SNTG1,CSPP1,KIAA2026,PTPRD,MALAT1,RSF1,BPTF,ROCK1,SNAP25-AS1,MIAT
21	cluster.20	LIFR,STEAP1B	SRGAP2C,SMC6,ITSN2,ANKRD36C,ANKRD36B,GCC2,BAZ2B,SLC4A7,LIMCH1,FBXW7,PDZD2,MSH3,NR2F1-AS1,ZNF292,CCDC146,SEMA3A,AKAP9,KMT2E,CADPS2,DPP6,THOC2,LPL,UNC5D,SNTG1,CSPP1,KIAA2026,PTPRD,ECPAS,MALAT1,RSF1,DDX10,ANKRD26,ZNF33A,CTNNA3,CCAR1,EIF3A,MDGA2,NEMF,RBM25,RYR3,GOLGA8B,USP8,NSRP1,BPTF,ROCK1,SNAP25-AS1,CDH4,ZNF146,MIAT
22	cluster.21	HSPA1B,FGD2,STEAP1B	SRGAP2C,SMC6,ITSN2,ANKRD36C,GCC2,BAZ2B,SLC4A7,LIMCH1,FBXW7,MSH3,CCDC112,FGD2,ZNF292,CCDC146,SEMA3A,AKAP9,KMT2E,DPP6,THOC2,LPL,UNC5D,SNTG1,CSPP1,KIAA2026,PTPRD,ECPAS,MALAT1,RSF1,DDX10,ANKRD26,ZNF33A,CCAR1,EIF3A,NCKAP1L,MDGA2,NEMF,RBM25,USP8,NSRP1,BPTF,ROCK1,SYNDIG1

## Sheet: LATE clusters vs. Monosomes
Supplementary data 5. Intersaction analyses: monosome overlap lists of mRNAs with late snRNAseq clusters
row.names	Late cluster	mono.LvE.unch	mono.LvM.unch
1	cluster.0	SRM,PLPPR4,OLFM3,CSDE1,NUP210L,POU2F1,AKT3,ITSN2,SPTBN1,GFPT1,ANKRD36C,ACVR2A,KIF5C,BAZ2B,CSRNP3,PLCL1,ATP2B2,SLC4A7,ITGA9,CADPS,LSAMP,GRID2,ANK2,FBXW7,DHFR,EDIL3,NR2F1-AS1,ST8SIA4,CCDC112,ARL10,KIAA0319,SDK1,NEUROD6,AKAP9,ANKIB1,KMT2E,DPP6,LPL,KIAA2026,PTPRD,NTRK2,AGTPBP1,MALAT1,RSF1,PRSS23,CLMP,GPR158,ANKRD26,CTNNA3,CCAR1,OGA,DNM1L,TUBA1B,GRIP1,ANO4,FRY,DLEU2,KLHL1,DOCK9,MDGA2,NEMF,RBM25,SEMA6D…	STEAP1B,ZNF529-AS1
2	cluster.1	SRM,PLPPR4,CSDE1,NUP210L,POU2F1,AKT3,ITSN2,SPTBN1,GFPT1,ANKRD36C,ACVR2A,KIF5C,BAZ2B,CSRNP3,PLCL1,ATP2B2,SLC4A7,ITGA9,CADPS,LSAMP,RYK,GRID2,ANK2,FBXW7,PDGFC,DHFR,EDIL3,NR2F1-AS1,ST8SIA4,CCDC112,ARL10,KIAA0319,EPHA7,SDK1,ANKMY2,NEUROD6,AKAP9,ANKIB1,KMT2E,DPP6,LPL,KIAA2026,PTPRD,NTRK2,AGTPBP1,MALAT1,RSF1,PRSS23,CLMP,ANKRD26,CTNNA3,CCAR1,OGA,DNM1L,TUBA1B,GRIP1,ANO4,FRY,KLHL1,DOCK9,MDGA2,NEMF,RBM25,SE…	STEAP1B,ZNF529-AS1
3	cluster.2	SRM,PLPPR4,POU2F1,AKT3,SPTBN1,ANKRD36C,ACVR2A,KIF5C,BAZ2B,CSRNP3,PLCL1,SLC4A7,LSAMP,GRID2,ANK2,FBXW7,CCDC112,EPHA7,SDK1,NEUROD6,AKAP9,ANKIB1,KMT2E,DPP6,PTPRD,AGTPBP1,MALAT1,RSF1,PRSS23,CLMP,CCAR1,OGA,DNM1L,TUBA1B,GRIP1,ANO4,DLEU2,SYNE2,RBM25,SEMA6D,USP3-AS1,NETO2,NCOR1,BPTF,CTNNBL1
4	cluster.3	SRM,PLPPR4,OLFM3,CSDE1,NUP210L,POU2F1,AKT3,ITSN2,SPTBN1,GFPT1,ANKRD36C,GCC2,ACVR2A,KIF5C,BAZ2B,CSRNP3,PLCL1,ATP2B2,SLC4A7,ITGA9,CADPS,LSAMP,GRID2,ANK2,FBXW7,DHFR,EDIL3,NR2F1-AS1,ST8SIA4,CCDC112,ARL10,KIAA0319,LINC01277,SDK1,NEUROD6,AKAP9,ANKIB1,KMT2E,DPP6,KIAA2026,PTPRD,NTRK2,AGTPBP1,MALAT1,RSF1,PRSS23,CLMP,GPR158,CTNNA3,CCAR1,OGA,LINC00937,DNM1L,TUBA1B,GRIP1,ANO4,FRY,DLEU2,KLHL1,DOCK9,MDGA2,NEMF…	STEAP1B,ZNF529-AS1
5	cluster.4	GRIK3,PLPPR4,OLFM3,CSDE1,NUP210L,POU2F1,AKT3,VSNL1,ITSN2,SPTBN1,ANKRD36C,ACVR2A,KIF5C,NR4A2,BAZ2B,CSRNP3,PLCL1,ATP2B2,KCNH8,CADPS,LSAMP,STXBP5L,GRID2,ANK2,FBXW7,PDGFC,NR2F1-AS1,CCDC112,KIAA0319,EPHA7,SDK1,NEUROD6,AKAP9,ANKIB1,KMT2E,DPP6,KIAA2026,PTPRD,NTRK2,AGTPBP1,RIC3,MALAT1,RSF1,CLMP,ANKRD26,CTNNA3,OGA,DNM1L,TUBA1B,GRIP1,ANO4,FRY,KLHL1,DOCK9,MDGA2,NEMF,SYNE2,RBM25,RYR3,SEMA6D,FAM81A,USP3-AS1,H…	STEAP1B
6	cluster.5	SRM,PLPPR4,CSDE1,POU2F1,AKT3,SPTBN1,ANKRD36C,ACVR2A,KIF5C,BAZ2B,CSRNP3,PLCL1,SLC4A7,CADPS,LSAMP,GRID2,ANK2,FBXW7,DHFR,NR2F1-AS1,ST8SIA4,CCDC112,SDK1,NEUROD6,AKAP9,ANKIB1,KMT2E,DPP6,PTPRD,AGTPBP1,MALAT1,RSF1,PRSS23,CLMP,CCAR1,OGA,DNM1L,TUBA1B,GRIP1,ANO4,FRY,DLEU2,DOCK9,NEMF,SYNE2,RBM25,SEMA6D,USP3-AS1,NETO2,NCOR1,BPTF,CTNNBL1	STEAP1B
7	cluster.6	SRM,PLPPR4,NUP210L,POU2F1,AKT3,ITSN2,SPTBN1,ANKRD36C,ACVR2A,KIF5C,BAZ2B,CSRNP3,PLCL1,IGFBP5,ATP2B2,SLC4A7,ITGA9,CADPS,LSAMP,GRID2,ANK2,FBXW7,PDGFC,DHFR,EDIL3,NR2F1-AS1,CCDC112,KIAA0319,SDK1,NEUROD6,AKAP9,ANKIB1,KMT2E,DPP6,LPL,PTPRD,NTRK2,AGTPBP1,MALAT1,RSF1,PRSS23,CLMP,CTNNA3,OGA,LINC00937,DNM1L,TUBA1B,GRIP1,ANO4,FRY,KLHL1,DOCK9,MDGA2,NEMF,RBM25,MKRN3,SEMA6D,USP3-AS1,NETO2,NCOR1,SRCIN1,BPTF,SYNDI…
8	cluster.7	SRM,GRIK3,PLPPR4,OLFM3,CSDE1,SRGAP2-AS1,NUP210L,POU2F1,AKT3,SMC6,ITSN2,SPTBN1,UGP2,GFPT1,ANKRD36C,ANKRD36B,GCC2,ACVR2A,KIF5C,BAZ2B,TANK,CSRNP3,PLCL1,IGFBP5,ATP2B2,KCNH8,SLC4A7,ITGA9,CADPS,LSAMP,STXBP5L,RYK,MED28,GRID2,ANK2,FBXW7,PDGFC,DHFR,MSH3,EDIL3,NR2F1-AS1,ST8SIA4,CCDC112,LRRTM2,ARL10,KIAA0319,EPHA7,LINC01277,SDK1,ANKMY2,CCDC126,NEUROD6,AKAP9,ANKIB1,KMT2E,DPP6,LPL,SPATA6L,KIAA2026,PTPRD,CEP78…	STEAP1B,ZNF529-AS1
9	cluster.8	GRIK3,POU2F1,AKT3,SPTBN1,ANKRD36C,KIF5C,BAZ2B,CSRNP3,KCNH8,SLC4A7,CADPS,LSAMP,STXBP5L,GRID2,ANK2,FBXW7,PDGFC,EDIL3,NR2F1-AS1,ST8SIA4,SDK1,AKAP9,ANKIB1,KMT2E,DPP6,PTPRD,NTRK2,AGTPBP1,MALAT1,RSF1,OGA,DNM1L,TUBA1B,GRIP1,ANO4,DLEU2,DOCK9,SYNE2,SEMA6D,USP3-AS1,NETO2,CNTNAP4,NCOR1,BPTF	STEAP1B
10	cluster.9	SRM,GRIK3,PLPPR4,OLFM3,KCND3,CSDE1,SRGAP2-AS1,NUP210L,POU2F1,AKT3,VSNL1,SMC6,ITSN2,SPTBN1,UGP2,GFPT1,MPHOSPH10,ANKRD36C,ANKRD36B,GCC2,ACVR2A,KIF5C,BAZ2B,TANK,CSRNP3,PLCL1,IGFBP5,ATP2B2,KCNH8,SLC4A7,ITGA9,CADPS,LSAMP,STXBP5L,RYK,RAB28,MED28,GRID2,ANK2,FBXW7,PDGFC,DHFR,MSH3,EDIL3,NR2F1-AS1,ST8SIA4,CCDC112,LRRTM2,ARL10,KIAA0319,EPHA7,LINC01277,SDK1,ANKMY2,NEUROD6,AKAP9,ANKIB1,KMT2E,DPP6,RBM41,LPL,SP…	STEAP1B,ZNF529-AS1
11	cluster.10	GRIK3,PLPPR4,OLFM3,CSDE1,NUP210L,POU2F1,AKT3,ITSN2,SPTBN1,GFPT1,ANKRD36C,ANKRD36B,ACVR2A,KIF5C,BAZ2B,TANK,CSRNP3,PLCL1,IGFBP5,ATP2B2,SLC4A7,ITGA9,CADPS,LSAMP,STXBP5L,GRID2,ANK2,FBXW7,PDGFC,NR2F1-AS1,ST8SIA4,CCDC112,LRRTM2,KIAA0319,EPHA7,SDK1,NEUROD6,AKAP9,ANKIB1,KMT2E,DPP6,KIAA2026,PTPRD,NTRK2,AGTPBP1,MALAT1,RSF1,PRSS23,CLMP,ANKRD26,CTNNA3,CCAR1,OGA,DNM1L,TUBA1B,GRIP1,ANO4,FRY,KLHL1,DOCK9,MDGA2,N…	STEAP1B
12	cluster.11	SRM,GRIK3,PLPPR4,OLFM3,CSDE1,NUP210L,POU2F1,AKT3,SMC6,ITSN2,SPTBN1,UGP2,GFPT1,ANKRD36C,ANKRD36B,GCC2,ACVR2A,KIF5C,BAZ2B,TANK,CSRNP3,PLCL1,ATP2B2,KCNH8,SLC4A7,ITGA9,CADPS,LSAMP,STXBP5L,RYK,GRID2,ANK2,FBXW7,PDGFC,DHFR,MSH3,EDIL3,NR2F1-AS1,ST8SIA4,CCDC112,ARL10,KIAA0319,EPHA7,LINC01277,SDK1,NEUROD6,AKAP9,ANKIB1,KMT2E,DPP6,LPL,KIAA2026,PTPRD,NTRK2,AGTPBP1,ECPAS,MALAT1,RSF1,PRSS23,CEP295,CLMP,GPR158,A…	STEAP1B,ZNF529-AS1
13	cluster.12	SRM,GRIK3,PLPPR4,CSDE1,NUP210L,POU2F1,PLD5,AKT3,SMC6,ITSN2,SPTBN1,UGP2,GFPT1,ANKRD36C,GCC2,ACVR2A,KIF5C,BAZ2B,TANK,CSRNP3,PLCL1,ATP2B2,KCNH8,SLC4A7,ITGA9,CADPS,LRIG1,LSAMP,IGSF11,STXBP5L,RYK,RAB28,SLC4A4,GRID2,ANK2,FBXW7,PDGFC,LIFR,DHFR,MSH3,EDIL3,NR2F1-AS1,ST8SIA4,CCDC112,ARL10,CASP8AP2,EPHA7,LINC01277,SDK1,DGKB,NEUROD6,STK17A,AKAP9,ANKIB1,KMT2E,DPP6,RBM41,KIAA2026,PTPRD,PTAR1,CEP78,NTRK2,AGTPBP…	CENPF,SMC4,LIFR,STEAP1B,DIAPH3,ERI2,ZNF529-AS1
14	cluster.13	GRIK3,PLPPR4,OLFM3,NUP210L,POU2F1,AKT3,ITSN2,SPTBN1,ANKRD36C,ACVR2A,KIF5C,BAZ2B,CSRNP3,PLCL1,IGFBP5,ATP2B2,SLC4A7,ITGA9,CADPS,LSAMP,GRID2,ANK2,FBXW7,PDGFC,DHFR,CCDC112,KIAA0319,EPHA7,SDK1,NEUROD6,AKAP9,ANKIB1,KMT2E,DPP6,PTPRD,NTRK2,AGTPBP1,MALAT1,RSF1,PRSS23,CLMP,CTNNA3,OGA,LINC00937,DNM1L,TUBA1B,GRIP1,ANO4,FRY,KLHL1,DOCK9,MDGA2,NEMF,RBM25,RYR3,SEMA6D,USP3-AS1,HS3ST4,NETO2,NCOR1,BPTF,SYNDIG1,CTNN…
15	cluster.14	SRM,GRIK3,PLPPR4,OLFM3,CSDE1,NUP210L,POU2F1,AKT3,SMC6,ITSN2,SPTBN1,UGP2,GFPT1,ANKRD36C,GCC2,ACVR2A,KIF5C,BAZ2B,TANK,CSRNP3,PLCL1,IGFBP5,ATP2B2,KCNH8,SLC4A7,ITGA9,CADPS,LSAMP,STXBP5L,RYK,RAB28,GRID2,ANK2,FBXW7,PDGFC,DHFR,MSH3,EDIL3,NR2F1-AS1,ST8SIA4,CCDC112,LRRTM2,ARL10,KIAA0319,EPHA7,LINC01277,SDK1,NEUROD6,AKAP9,ANKIB1,KMT2E,DPP6,RBM41,SPATA6L,KIAA2026,PTPRD,NTRK2,AGTPBP1,ECPAS,RIC3,NUCB2,MALAT1,…	STEAP1B,ZNF529-AS1
16	cluster.15	SRM,GRIK3,PLPPR4,OLFM3,CSDE1,NUP210L,POU2F1,AKT3,VSNL1,SMC6,ITSN2,SPTBN1,UGP2,GFPT1,MPHOSPH10,ANKRD36C,ANKRD36B,GCC2,ACVR2A,KIF5C,NR4A2,BAZ2B,TANK,CSRNP3,PLCL1,IGFBP5,ATP2B2,KCNH8,SLC4A7,ITGA9,CADPS,LSAMP,STXBP5L,RYK,MED28,GRID2,ANK2,FBXW7,PDGFC,DHFR,MSH3,EDIL3,NR2F1-AS1,ST8SIA4,CCDC112,LRRTM2,ARL10,KIAA0319,EPHA7,GPR63,LINC01277,SDK1,ANKMY2,CCDC126,NEUROD6,AKAP9,ANKIB1,KMT2E,DPP6,RBM41,LPL,SPATA…	STEAP1B,ZNF529-AS1
17	cluster.16	SRM,GRIK3,PLPPR4,OLFM3,CSDE1,NUP210L,POU2F1,AKT3,SMC6,ITSN2,SPTBN1,UGP2,GFPT1,MPHOSPH10,ANKRD36C,GCC2,ACVR2A,KIF5C,NR4A2,BAZ2B,TANK,CSRNP3,PLCL1,IGFBP5,ATP2B2,KCNH8,SLC4A7,ITGA9,CADPS,LSAMP,STXBP5L,RYK,RAB28,GRID2,ANK2,FBXW7,PDGFC,DHFR,MSH3,EDIL3,NR2F1-AS1,ST8SIA4,CCDC112,ARL10,KIAA0319,EPHA7,LINC01277,SDK1,NEUROD6,AKAP9,ANKIB1,KMT2E,DPP6,RBM41,SPATA6L,KIAA2026,PTPRD,NTRK2,AGTPBP1,ECPAS,RIC3,MALA…	STEAP1B,ZNF529-AS1
18	cluster.17	POU2F1,AKT3,SPTBN1,ANKRD36C,KIF5C,BAZ2B,CSRNP3,PLCL1,KCNH8,SLC4A7,CADPS,LSAMP,STXBP5L,GRID2,ANK2,FBXW7,NR2F1-AS1,SDK1,DGKB,AKAP9,ANKIB1,KMT2E,DPP6,PTPRD,AGTPBP1,MALAT1,RSF1,OGA,DNM1L,TUBA1B,GRIP1,ANO4,FRY,DLEU2,DOCK9,SYNE2,SEMA6D,USP3-AS1,NETO2,NCOR1,BPTF
19	cluster.18	GRIK3,PLPPR4,OLFM3,CSDE1,NUP210L,POU2F1,AKT3,ITSN2,SPTBN1,ANKRD36C,ACVR2A,KIF5C,BAZ2B,CSRNP3,PLCL1,ATP2B2,CADPS,LSAMP,STXBP5L,GRID2,ANK2,FBXW7,PDGFC,KIAA0319,EPHA7,SDK1,NEUROD6,AKAP9,ANKIB1,KMT2E,DPP6,PTPRD,NTRK2,AGTPBP1,MALAT1,RSF1,CLMP,CTNNA3,OGA,DNM1L,TUBA1B,GRIP1,ANO4,FRY,KLHL1,DOCK9,MDGA2,NEMF,SYNE2,RBM25,SEMA6D,USP3-AS1,HS3ST4,NETO2,CNTNAP4,NCOR1,SRCIN1,BPTF,SCUBE1	STEAP1B
20	cluster.19	SRM,PLPPR4,CDC14A,CSDE1,NUP210L,POU2F1,AKT3,SMC6,ITSN2,SPTBN1,UGP2,GFPT1,ANKRD36C,GCC2,ACVR2A,KIF5C,BAZ2B,TANK,CSRNP3,PLCL1,SLC4A7,ITGA9,CADPS,LSAMP,RYK,PLD1,RAB28,GRID2,ANK2,FBXW7,LIFR,DHFR,MSH3,EDIL3,NR2F1-AS1,ST8SIA4,CCDC112,KIAA0319,HSPA1A,EPHA7,SDK1,NEUROD6,AKAP9,ANKIB1,KMT2E,DPP6,KIAA2026,PTPRD,NTRK2,AGTPBP1,ECPAS,MALAT1,RSF1,PRSS23,CLMP,SFMBT2,ANKRD26,CTNNA3,CCAR1,OGA,DNM1L,TUBA1B,GRIP1,AN…	LIFR,STEAP1B
21	cluster.20	SRM,GRIK3,PLPPR4,KCND3,CSDE1,NUP210L,POU2F1,PLD5,AKT3,SMC6,ITSN2,SPTBN1,GFPT1,ANKRD36C,GCC2,ACVR2A,KIF5C,BAZ2B,CSRNP3,PLCL1,ATP2B2,KCNH8,SLC4A7,ITGA9,CADPS,LSAMP,IGSF11,STXBP5L,RYK,RAB28,GRID2,ANK2,FBXW7,PDGFC,DHFR,EDIL3,NR2F1-AS1,ST8SIA4,CCDC112,EPHA7,LINC01277,SDK1,DGKB,NEUROD6,AKAP9,ANKIB1,KMT2E,DPP6,SPATA6L,KIAA2026,PTPRD,NTRK2,AGTPBP1,RIC3,MALAT1,RSF1,PRSS23,CLMP,SFMBT2,GPR158,ANKRD26,PCDH15…	STEAP1B
22	cluster.21	AKT3,CSRNP3,LSAMP,GRID2,ANK2,SDK1,AKAP9,PTPRD,MALAT1,TUBA1B,GRIP1,HS3ST4

## Sheet: EARLY clusters vs. Polysomes
Supplementary data 5. Intersaction analyses: polysome overlap lists of mRNAs with early snRNAseq clusters
row.names	Early cluster	poly.LvE.unch	poly.MvE.unch
1	cluster.0	SYNC,GRIK3,ODF2L,ATP2B4,LBR,ANKRD36C,HS6ST1,ANKRD30BL,CACNB4,NR4A2,TLK1,ZC3H15,NAB1,SF3B1,PLCL1,KCNH8,UBE2E2,OSBPL10,ITGA9,FILIP1L,STXBP5L,RYK,UCHL1,LIMCH1,ANK2,PDE5A,KIAA1109,FBXW7,PDGFC,GPBP1,CWC27,DHFR,MSH3,NR2F1-AS1,CCDC112,EPHA7,PNISR,QKI,AFDN,TTYH3,STK17A,SEMA3C,AKAP9,THOC2,MICU3,TOX,CSPP1,C8orf34,PKIA-AS1,TG,KIAA2026,ELAVL2,PTAR1,AGTPBP1,TGFBR1,MALAT1,DDX10,DSCAML1,CLMP,CCAR1,SGPL1,DLG5,LM…	GRIK3,SRSF11,ANKRD36C,BAZ2B,ZC3H15,SF3B1,KCNH8,GOLGA4,NKTR,TBC1D14,LIMCH1,FBXW7,GPBP1,CWC27,VCAN,NR2F1-AS1,CCDC112,PNISR,CCDC146,AKAP9,IL1RAPL1,THOC2,CSPP1,MALAT1,RSF1,DDX10,DCLRE1C,ANKRD26,ZNF33A,JMJD1C,CCAR1,DLG5,TUBA1B,CSRP2,MDGA2,NEMF,KTN1,RBM25,RYR3,SHISA6,PRKCA,BPTF,THOC1,ZNF146,ZNF793
2	cluster.1	SYNC,ATP2B4,LBR,PDIA6,ANKRD36C,TLK1,ZC3H15,SF3B1,PLCL1,KCNH8,UBE2E2,OSBPL10,FILIP1L,RYK,RAB28,UCHL1,LIMCH1,ANK2,PDE5A,KIAA1109,FBXW7,PDGFC,GPBP1,CWC27,EDIL3,NR2F1-AS1,CCDC112,EPHA7,PNISR,QKI,AFDN,TTYH3,STK17A,SEMA3C,AKAP9,THOC2,MICU3,CSPP1,KIAA2026,CNTLN,ELAVL2,PTAR1,AGTPBP1,TGFBR1,MALAT1,DDX10,CCAR1,SGPL1,DLG5,EIF3A,GRIP1,CSRP2,ENOX1,KPNA3,DLEU2,DOCK9,EFNB2,NEMF,GNG2,GPR137C,SYNE2,RBM25,SEMA6D,S…	SRSF11,ANKRD36C,BAZ2B,ZC3H15,SF3B1,KCNH8,GOLGA4,NKTR,LIMCH1,FBXW7,GPBP1,CWC27,VCAN,NR2F1-AS1,CCDC112,PNISR,AKAP9,IL1RAPL1,THOC2,CSPP1,MALAT1,RSF1,DDX10,DCLRE1C,ANKRD26,ZNF33A,JMJD1C,CCAR1,DLG5,EIF3A,TUBA1B,CSRP2,NEMF,KTN1,RBM25,PRKCA,BPTF,THOC1,ZNF146
3	cluster.2	SYNC,ANKRD36C,SF3B1,PLCL1,KCNH8,OSBPL10,FILIP1L,RAB28,UCHL1,LIMCH1,ANK2,PDE5A,KIAA1109,FBXW7,PDGFC,GPBP1,EDIL3,NR2F1-AS1,CCDC112,EPHA7,PNISR,QKI,AFDN,SEMA3C,AKAP9,THOC2,CSPP1,TG,ELAVL2,AGTPBP1,TGFBR1,MALAT1,DDX10,CLMP,CCAR1,GRIP1,CSRP2,ENOX1,DLEU2,EFNB2,NEMF,GNG2,GPR137C,SYNE2,RBM25,SEMA6D,PTPRM,SPIRE1,SNAP25-AS1,NINL,ZNF302	SRSF11,ANKRD36C,BAZ2B,SF3B1,KCNH8,GOLGA4,NKTR,LIMCH1,FBXW7,GPBP1,VCAN,NR2F1-AS1,CCDC112,PNISR,AKAP9,THOC2,SNTG1,CSPP1,MALAT1,RSF1,DDX10,DCLRE1C,ZNF33A,JMJD1C,CCAR1,TUBA1B,CSRP2,NEMF,KTN1,RBM25,PRKCA,BPTF,THOC1
4	cluster.3	SYNC,CDC14A,NTNG1,NBPF19,ANP32E,ASPM,ATP2B4,LBR,PDIA6,ANKRD36C,ANKRD30BL,TLK1,ZC3H15,SF3B1,KCNH8,UBE2E2,LRIG1,FILIP1L,RYK,MED12L,RAB28,UCHL1,LIMCH1,ANK2,PDE5A,KIAA1109,FBXW7,PDGFC,SLC1A3,LIFR,GPBP1,DEPDC1B,CWC27,DHFR,NR2F1-AS1,CCDC112,EPHA7,PNISR,QKI,AFDN,TTYH3,CDCA7L,STK17A,AKAP9,CDK6,NAPEPLD,THOC2,MICU3,TOX,CSPP1,KIAA2026,CNTLN,PTAR1,AGTPBP1,TGFBR1,ECPAS,STK33,ELP4,FJX1,GLYATL2,MALAT1,DDX10,TRD…	SRSF11,ANKRD36C,BAZ2B,ZC3H15,SF3B1,KCNH8,GOLGA4,NKTR,SMC4,LIMCH1,FBXW7,GPBP1,CWC27,VCAN,NR2F1-AS1,CCDC112,PNISR,AKAP9,IL1RAPL1,ZMAT1,THOC2,SNTG1,CSPP1,CEP78,GLYATL2,MALAT1,RSF1,CEP295,DDX10,DCLRE1C,ANKRD26,ZNF33A,JMJD1C,CTNNA3,CCAR1,DLG5,EIF3A,FBXL14,TUBA1B,CSRP2,WBP4,NEMF,KTN1,RBM25,USP8,RBBP6,NSRP1,PRKCA,BPTF,THOC1,ZNF146,ZNRF3
5	cluster.4	SYNC,GRIK3,ODF2L,PLPPR5,OLFM3,ANKRD36C,ANKRD30BL,CACNB4,NR4A2,SF3B1,PLCL1,KCNH8,OSBPL10,FILIP1L,STXBP5L,UCHL1,LIMCH1,ANK2,PDE5A,KIAA1109,FBXW7,PDGFC,GPBP1,CWC27,EPHA7,PNISR,LINC01277,QKI,AFDN,SEMA3C,AKAP9,THOC2,MICU3,TOX,CSPP1,C8orf34,TG,KIAA2026,ELAVL2,NTRK2,AGTPBP1,TGFBR1,MALAT1,DSCAML1,CLMP,CTNNA3,CCAR1,SGPL1,LMO3,PRICKLE1,GRIP1,ANO4,ENOX1,KPNA3,DLEU2,KLHL1,DOCK9,EFNB2,MDGA2,NEMF,GNG2,GPR137C,…	GRIK3,SRSF11,ANKRD36C,BAZ2B,SF3B1,KCNH8,GOLGA4,NKTR,LIMCH1,FBXW7,GPBP1,CWC27,VCAN,PNISR,LINC01277,CCDC146,AKAP9,IL1RAPL1,THOC2,SNTG1,CSPP1,FAM135B,MALAT1,RSF1,DCLRE1C,ANKRD26,ZNF33A,JMJD1C,CTNNA3,CCAR1,MDGA2,NEMF,KTN1,RBM25,RYR3,SHISA6,PRKCA,BPTF,THOC1
6	cluster.5	SYNC,GRIK3,PLPPR5,OLFM3,ATP2B4,ANKRD36C,ANKRD30BL,CACNB4,NAB1,SF3B1,PLCL1,KCNH8,UBE2E2,OSBPL10,FILIP1L,UCHL1,LIMCH1,ANK2,PDE5A,KIAA1109,FBXW7,PDGFC,GPBP1,CWC27,NR2F1-AS1,CCDC112,EPHA7,PNISR,LINC01277,QKI,AFDN,AKAP9,THOC2,TOX,CSPP1,C8orf34,TG,KIAA2026,ELAVL2,NTRK2,AGTPBP1,MALAT1,DDX10,DSCAML1,CLMP,CCAR1,SGPL1,LMO3,PRICKLE1,GRIP1,CSRP2,ENOX1,KPNA3,DLEU2,KLHL1,DOCK9,EFNB2,MDGA2,NEMF,GNG2,SYNE2,RBM25…	GRIK3,SRSF11,ANKRD36C,BAZ2B,SF3B1,KCNH8,GOLGA4,NKTR,LIMCH1,FBXW7,GPBP1,CWC27,NR2F1-AS1,CCDC112,PNISR,LINC01277,AKAP9,IL1RAPL1,THOC2,CSPP1,MALAT1,RSF1,DDX10,DCLRE1C,ZNF33A,JMJD1C,CCAR1,TUBA1B,CSRP2,MDGA2,NEMF,KTN1,RBM25,RYR3,SHISA6,PRKCA,BPTF,THOC1,MT-ND2
7	cluster.6	SYNC,GRIK3,ODF2L,PLPPR5,OLFM3,LBR,PDIA6,FAM228B,ANKRD36C,ANKRD30BL,CACNB4,ZC3H15,SF3B1,PLCL1,KCNH8,UBE2E2,OSBPL10,ITGA9,FILIP1L,STXBP5L,RYK,RAB28,UCHL1,LIMCH1,ANK2,PDE5A,KIAA1109,FBXW7,PDGFC,GPBP1,CWC27,MSH3,EDIL3,CCDC112,EPHA7,PNISR,LINC01277,QKI,AFDN,TTYH3,STK17A,SEMA3C,AKAP9,THOC2,MICU3,TOX,CSPP1,C8orf34,PKIA-AS1,TG,KIAA2026,ELAVL2,AGTPBP1,TGFBR1,ECPAS,ZNF883,MALAT1,DDX10,DSCAML1,CLMP,TRDMT1,C…	GRIK3,SRSF11,FAM228B,ANKRD36C,IWS1,BAZ2B,ZC3H15,SF3B1,KCNH8,GOLGA4,NKTR,TBC1D14,LIMCH1,FBXW7,GPBP1,CWC27,VCAN,CCDC112,PNISR,LINC01277,CCDC146,AKAP9,IL1RAPL1,THOC2,SNTG1,CSPP1,FAM135B,MALAT1,RSF1,DDX10,DCLRE1C,ANKRD26,ZNF33A,JMJD1C,CTNNA3,CCAR1,DLG5,FBXL14,TUBA1B,CSRP2,MDGA2,NEMF,KTN1,RBM25,RYR3,USP8,RBBP6,NSRP1,PRKCA,BPTF,THOC1,ZNF146,ZNF793,ZNF350
8	cluster.7	SYNC,GRIK3,ODF2L,PLPPR5,OLFM3,ATP2B4,PDIA6,ANKRD36C,ANKRD36B,HS6ST1,ANKRD30BL,CACNB4,NR4A2,TLK1,ZC3H15,NAB1,SF3B1,PLCL1,KCNH8,UBE2E2,OSBPL10,FILIP1L,STXBP5L,RYK,RAB28,UCHL1,LIMCH1,ANK2,PDE5A,KIAA1109,FBXW7,PDGFC,GPBP1,CWC27,MSH3,NR2F1-AS1,CCDC112,EPHA7,PNISR,LINC01277,QKI,AFDN,TTYH3,SEMA3C,AKAP9,THOC2,MICU3,TOX,CSPP1,C8orf34,TG,KIAA2026,ELAVL2,NTRK2,AGTPBP1,TGFBR1,MALAT1,DDX10,DSCAML1,CTNNA3,CCAR…	GRIK3,SRSF11,ANKRD36C,BAZ2B,ZC3H15,SF3B1,KCNH8,GOLGA4,NKTR,LIMCH1,FBXW7,GPBP1,CWC27,VCAN,NR2F1-AS1,CCDC112,PNISR,LINC01277,CCDC146,AKAP9,IL1RAPL1,THOC2,SNTG1,CSPP1,FAM135B,MALAT1,RSF1,DDX10,DCLRE1C,ANKRD26,ZNF33A,JMJD1C,CTNNA3,CCAR1,DLG5,TUBA1B,CSRP2,MDGA2,NEMF,KTN1,RBM25,RYR3,RBBP6,SHISA6,PRKCA,BPTF,THOC1,ZNF146,ZNF793,MT-ND2
9	cluster.8	UCHL1,ANK2,EPHA7,QKI,AFDN,MALAT1,SYNE2	MALAT1,JMJD1C,TUBA1B
10	cluster.9	SYNC,GRIK3,ODF2L,PLPPR5,ATP2B4,LBR,PDIA6,ANKRD36C,HS6ST1,ANKRD30BL,CACNB4,NR4A2,TLK1,ZC3H15,NAB1,SF3B1,PLCL1,KCNH8,UBE2E2,OSBPL10,ITGA9,FILIP1L,STXBP5L,RYK,UCHL1,LIMCH1,ANK2,PDE5A,KIAA1109,FBXW7,PDGFC,GPBP1,CWC27,DHFR,MSH3,NR2F1-AS1,CCDC112,EPHA7,PNISR,LIN28B,QKI,AFDN,TTYH3,SEMA3C,AKAP9,THOC2,MICU3,TOX,CSPP1,C8orf34,PKIA-AS1,TG,KIAA2026,ELAVL2,PTAR1,NTRK2,AGTPBP1,ECPAS,ZNF883,MALAT1,DDX10,DSCAML1…	GRIK3,SRSF11,ANKRD36C,BAZ2B,ZC3H15,SF3B1,KCNH8,GOLGA4,NKTR,TBC1D14,LIMCH1,FBXW7,GPBP1,CWC27,VCAN,NR2F1-AS1,CCDC112,PNISR,LIN28B,CCDC146,AKAP9,IL1RAPL1,THOC2,CSPP1,FAM135B,MALAT1,RSF1,DDX10,DCLRE1C,ANKRD26,ZNF33A,JMJD1C,CCAR1,DLG5,TUBA1B,CSRP2,MDGA2,NEMF,KTN1,RBM25,RYR3,RBBP6,SHISA6,PRKCA,BPTF,THOC1,ZNF146,ZNF793,ZNF540
11	cluster.10	SYNC,GRIK3,FGGY,ODF2L,PLPPR5,CDC14A,OLFM3,NTNG1,ASPM,ATP2B4,LBR,PLD5,PDIA6,FAM228B,MPHOSPH10,ANKRD36C,ANKRD36B,HS6ST1,ANKRD30BL,CACNB4,NR4A2,TLK1,ZC3H15,NAB1,SF3B1,PLCL1,KCNH8,UBE2E2,OSBPL10,ITGA9,XYLB,LARS2,LRIG1,FILIP1L,IGSF11,STXBP5L,RYK,SLC35G2,MED12L,RAB28,UCHL1,LIMCH1,ANK2,PDE5A,KIAA1109,FBXW7,PDGFC,SLC1A3,LIFR,GPBP1,CWC27,DHFR,MSH3,EDIL3,NR2F1-AS1,CCDC112,PTK7,SLC25A27,EPHA7,PNISR,LINC0127…	GRIK3,SRSF11,FAM228B,MPHOSPH10,ANKRD36C,IWS1,BAZ2B,ZC3H15,SF3B1,KCNH8,GOLGA4,NKTR,SMC4,TBC1D14,LIMCH1,LARP7,FBXW7,GPBP1,CWC27,VCAN,NR2F1-AS1,CCDC112,PNISR,LINC01277,CCDC146,AKAP9,DNAJC2,IL1RAPL1,ZMAT1,RBM41,THOC2,SNTG1,SGK3,CSPP1,FAM135B,CEP78,CTR9,GLYATL2,MALAT1,RSF1,CEP295,DDX10,DCLRE1C,GPR158,ANKRD26,ZNF33A,JMJD1C,CTNNA3,CCAR1,DLG5,EIF3A,FBXL14,TUBA1B,CSRP2,WBP4,MDGA2,NEMF,KTN1,RBM25,RYR3,USP8…
12	cluster.11	SYNC,GRIK3,FGGY,ODF2L,PLPPR5,CDC14A,NTNG1,NBPF19,ANP32E,ASPM,ATP2B4,LBR,PDIA6,FAM228B,MPHOSPH10,ANKRD36C,ANKRD36B,HS6ST1,ANKRD30BL,CACNB4,NR4A2,TLK1,ZC3H15,NAB1,SF3B1,PLCL1,KCNH8,UBE2E2,OSBPL10,ITGA9,XYLB,LARS2,LRIG1,FILIP1L,IGSF11,STXBP5L,RYK,SLC35G2,MED12L,RAB28,UCHL1,LIMCH1,ANK2,PDE5A,KIAA1109,FBXW7,PDGFC,SLC1A3,LIFR,GPBP1,DEPDC1B,CWC27,DHFR,MSH3,EDIL3,NR2F1-AS1,CCDC112,PTK7,SLC25A27,EPHA7,GPR…	GRIK3,SRSF11,PRPF38B,FAM228B,MPHOSPH10,ANKRD36C,IWS1,BAZ2B,ZC3H15,SF3B1,KCNH8,GOLGA4,NKTR,SMC4,TBC1D14,LIMCH1,LARP7,FBXW7,GPBP1,CWC27,VCAN,NR2F1-AS1,CCDC112,PNISR,LIN28B,LINC01277,CCDC146,AKAP9,DNAJC2,PDK3,IL1RAPL1,ZMAT1,RBM41,THOC2,SNTG1,CSPP1,CEP78,CTR9,GLYATL2,MALAT1,RSF1,CEP295,DDX10,DCLRE1C,ANKRD26,ZNF33A,JMJD1C,CTNNA3,CCAR1,DLG5,EIF3A,FBXL14,TUBA1B,CSRP2,LRRIQ1,WBP4,MDGA2,NEMF,KTN1,RBM25,RY…
13	cluster.12	SYNC,CDC14A,ANP32E,ASPM,ATP2B4,LBR,PDIA6,ANKRD36C,HS6ST1,TLK1,ZC3H15,NAB1,SF3B1,PLCL1,KCNH8,UBE2E2,LRIG1,FILIP1L,STXBP5L,RYK,SLC35G2,MED12L,RAB28,UCHL1,LIMCH1,ANK2,PDE5A,KIAA1109,PLK4,FBXW7,PDGFC,SLC1A3,GPBP1,DEPDC1B,CWC27,DHFR,MSH3,EDIL3,NR2F1-AS1,CCDC112,PTK7,EPHA7,PNISR,LINC01277,QKI,AFDN,TTYH3,STK17A,SEMA3C,AKAP9,CDK6,NAPEPLD,FANCB,RBM41,THOC2,MICU3,CSPP1,PKIA-AS1,KIAA2026,CNTLN,ELAVL2,PTAR1,…	SRSF11,ANKRD36C,IWS1,BAZ2B,ZC3H15,SF3B1,KCNH8,GOLGA4,NKTR,SMC4,LIMCH1,LARP7,FBXW7,GPBP1,CWC27,VCAN,NR2F1-AS1,CCDC112,PNISR,LINC01277,AKAP9,IL1RAPL1,RBM41,THOC2,SNTG1,CSPP1,CEP78,CTR9,GLYATL2,MALAT1,RSF1,CEP295,DDX10,DCLRE1C,ANKRD26,ZNF33A,JMJD1C,CCAR1,DLG5,EIF3A,FBXL14,TUBA1B,CSRP2,WBP4,NEMF,KTN1,RBM25,USP8,RBBP6,NSRP1,GGNBP2,PRKCA,BPTF,THOC1,ZNF146
14	cluster.13	SYNC,GRIK3,ANKRD36C,KCNH8,UBE2E2,OSBPL10,STXBP5L,UCHL1,LIMCH1,ANK2,PDE5A,KIAA1109,PDGFC,GPBP1,EDIL3,NR2F1-AS1,PNISR,QKI,AFDN,AKAP9,THOC2,CSPP1,ELAVL2,NTRK2,AGTPBP1,MALAT1,DSCAML1,LMO3,GRIP1,ANO4,ENOX1,DLEU2,DOCK9,EFNB2,GNG2,SYNE2,RBM25,SEMA6D,SHISA6,PTPRM,SPIRE1,SNAP25-AS1	GRIK3,SRSF11,ANKRD36C,BAZ2B,KCNH8,GOLGA4,NKTR,LIMCH1,GPBP1,VCAN,NR2F1-AS1,PNISR,AKAP9,IL1RAPL1,THOC2,SNTG1,CSPP1,MALAT1,RSF1,JMJD1C,TUBA1B,RBM25,SHISA6,PRKCA,BPTF
15	cluster.14	SYNC,GRIK3,ODF2L,PLPPR5,OLFM3,ATP2B4,LBR,PDIA6,FAM228B,MPHOSPH10,ANKRD36C,ANKRD36B,HS6ST1,ANKRD30BL,CACNB4,NR4A2,TLK1,ZC3H15,NAB1,SF3B1,PLCL1,KCNH8,UBE2E2,OSBPL10,ITGA9,FILIP1L,STXBP5L,RYK,MED12L,RAB28,UCHL1,LIMCH1,ANK2,PDE5A,KIAA1109,FBXW7,PDGFC,GPBP1,CWC27,DHFR,MSH3,EDIL3,NR2F1-AS1,CCDC112,PTK7,EPHA7,PNISR,LINC01277,QKI,AFDN,TTYH3,ANKMY2,STK17A,SEMA3C,AKAP9,RBM41,THOC2,MICU3,TOX,CSPP1,C8orf34,P…	GRIK3,SRSF11,FAM228B,MPHOSPH10,ANKRD36C,IWS1,BAZ2B,ZC3H15,SF3B1,KCNH8,GOLGA4,NKTR,TBC1D14,LIMCH1,FBXW7,GPBP1,CWC27,VCAN,NR2F1-AS1,CCDC112,PNISR,LINC01277,CCDC146,AKAP9,DNAJC2,IL1RAPL1,RBM41,THOC2,SNTG1,CSPP1,FAM135B,CEP78,CTR9,MALAT1,RSF1,CEP295,DDX10,DCLRE1C,ANKRD26,ZNF33A,JMJD1C,CTNNA3,CCAR1,DLG5,EIF3A,FBXL14,TUBA1B,CSRP2,MDGA2,NEMF,KTN1,RBM25,RYR3,USP8,RBBP6,SHISA6,NSRP1,GGNBP2,PRKCA,BPTF,THOC…
16	cluster.15	SYNC,ODF2L,CDC14A,NTNG1,NBPF19,DDR2,ATP2B4,PDIA6,ANKRD36C,FAP,TLK1,ZC3H15,SF3B1,PLCL1,UBE2E2,ITGA9,LRIG1,FILIP1L,RYK,PLD1,RAB28,UCHL1,LIMCH1,ARHGAP24,ANK2,SYNPO2,PDE5A,KIAA1109,ARHGAP10,FBXW7,SLC1A3,LIFR,GPBP1,CWC27,DHFR,MSH3,EDIL3,NR2F1-AS1,NR3C1,PTK7,COL21A1,TBX18,EPHA7,PNISR,QKI,AFDN,TTYH3,SEMA3C,AKAP9,CDK6,LAMB1,CPED1,THOC2,MICU3,SLC25A37,TOX,CSPP1,C8orf34,KIAA2026,CNTLN,PGM5,PTAR1,AGTPBP1,TG…	SRSF11,DDR2,ANKRD36C,IWS1,BAZ2B,ZC3H15,SF3B1,GOLGA4,NKTR,SMC4,TBC1D14,LIMCH1,FBXW7,GPBP1,CWC27,VCAN,NR2F1-AS1,PNISR,AKAP9,LAMB1,IL1RAPL1,THOC2,SNTG1,SGK3,CSPP1,MALAT1,RSF1,DDX10,ANKRD26,ZNF33A,JMJD1C,CTNNA3,CCAR1,DLG5,EIF3A,TUBA1B,CSRP2,MDGA2,NEMF,KTN1,RBM25,MEG3,USP8,SHISA6,NSRP1,PRKCA,BPTF,THOC1,MAP1LC3A,CPAMD8,ZNF146,ZNRF3
17	cluster.16	SYNC,GRIK3,ODF2L,PLPPR5,NTNG1,ATP2B4,LBR,PLD5,PDIA6,FAM228B,ANKRD36C,ANKRD36B,HS6ST1,ANKRD30BL,CACNB4,TLK1,ZC3H15,NAB1,SF3B1,PLCL1,IGFBP5,KCNH8,UBE2E2,OSBPL10,ITGA9,LRIG1,FILIP1L,STXBP5L,RYK,SLC35G2,MED12L,PLD1,RAB28,UCHL1,LIMCH1,ANK2,PDE5A,KIAA1109,FBXW7,PDGFC,SLC1A3,LIFR,GPBP1,CWC27,DHFR,MSH3,EDIL3,NR2F1-AS1,CCDC112,PTK7,EPHA7,PNISR,LIN28B,LINC01277,QKI,AFDN,TTYH3,ANKMY2,SEMA3C,AKAP9,RBM41,THOC…	GRIK3,SRSF11,FAM228B,ANKRD36C,IWS1,BAZ2B,ZC3H15,SF3B1,KCNH8,GOLGA4,NKTR,TBC1D14,LIMCH1,FBXW7,GPBP1,CWC27,VCAN,NR2F1-AS1,CCDC112,PNISR,LIN28B,LINC01277,CCDC146,AKAP9,IL1RAPL1,RBM41,THOC2,SNTG1,CSPP1,FAM135B,CEP78,CTR9,MALAT1,RSF1,CEP295,DDX10,DCLRE1C,GPR158,ANKRD26,ZNF33A,JMJD1C,CTNNA3,CCAR1,DLG5,EIF3A,FBXL14,TUBA1B,CSRP2,LRRIQ1,WBP4,MDGA2,NEMF,KTN1,RBM25,CCNK,MEG3,RYR3,USP8,RBBP6,SHISA6,NSRP1,GGN…
18	cluster.17	SYNC,ODF2L,CDC14A,LBR,PDIA6,ZFP36L2,ANKRD36C,NR4A2,TLK1,ZC3H15,SF3B1,PLCL1,UBE2E2,ITGA9,MITF,FILIP1L,RYK,MED12L,RAB28,UCHL1,LIMCH1,ARHGAP24,ANK2,PDE5A,KIAA1109,FBXW7,PDGFC,SLC1A3,GPBP1,CWC27,DHFR,MSH3,NR3C1,HSPA1B,EPHA7,PNISR,IPCEF1,QKI,AFDN,TTYH3,STK17A,AKAP9,CPED1,PDK3,THOC2,MICU3,SLC25A37,TOX,CSPP1,TG,KIAA2026,CNTLN,PTAR1,AGTPBP1,TGFBR1,ECPAS,ELP4,MALAT1,DDX10,APBB1IP,MAP3K8,CCAR1,SGPL1,EIF3A,…	SRSF11,PRPF38B,CD53,ANKRD36C,IWS1,BAZ2B,ZC3H15,SF3B1,GOLGA4,NKTR,CD86,TBC1D14,LIMCH1,FBXW7,GPBP1,CWC27,VCAN,PNISR,ARHGAP18,AKAP9,PDK3,IL1RAPL1,THOC2,SGK3,CSPP1,MALAT1,RSF1,DDX10,DCLRE1C,APBB1IP,ANKRD26,ZNF33A,JMJD1C,CCAR1,EIF3A,TUBA1B,CSRP2,NEMF,KTN1,RBM25,USP8,RBBP6,NSRP1,GGNBP2,PRKCA,BPTF,THOC1
19	cluster.18	SYNC,GRIK3,NTNG1,ATP2B4,LBR,PDIA6,ANKRD36C,ANKRD30BL,TLK1,ZC3H15,SF3B1,PLCL1,KCNH8,UBE2E2,ITGA9,FILIP1L,IGSF11,STXBP5L,RYK,MED12L,RAB28,UCHL1,LIMCH1,ANK2,PDE5A,KIAA1109,FBXW7,PDGFC,SLC1A3,GPBP1,CWC27,EDIL3,NR2F1-AS1,CCDC112,SLC25A27,EPHA7,PNISR,LINC01277,QKI,AFDN,ARL4A,DGKB,AKAP9,NAPEPLD,THOC2,MICU3,TOX,CSPP1,SPATA6L,KIAA2026,CNTLN,ELAVL2,AGTPBP1,TGFBR1,ELP4,MALAT1,DDX10,DSCAML1,PCDH15,CTNNA3,CCA…	GRIK3,SRSF11,ANKRD36C,BAZ2B,ZC3H15,SF3B1,KCNH8,GOLGA4,NKTR,LIMCH1,FBXW7,GPBP1,CWC27,VCAN,NR2F1-AS1,CCDC112,PNISR,LINC01277,CCDC146,AKAP9,IL1RAPL1,THOC2,SNTG1,CSPP1,MALAT1,RSF1,DDX10,DCLRE1C,ANKRD26,ZNF33A,JMJD1C,CTNNA3,CCAR1,LRRK2,TUBA1B,MDGA2,NEMF,KTN1,RBM25,NSRP1,PRKCA,BPTF,THOC1,ZNF146
20	cluster.19	SRM,SZRD1,SYNC,GRIK3,FGGY,ODF2L,CDC14A,S1PR1,NTNG1,DENND2C,ANP32E,ATP8B2,DDR2,HMCN1,ATP2B4,LBR,PDIA6,ZFP36L2,MPHOSPH10,ANKRD36C,ANKRD36B,HS6ST1,ANKRD30BL,CACNB4,NR4A2,TLK1,ZC3H15,NAB1,SF3B1,PLCL1,SH3BP4,KCNH8,UBE2E2,OSBPL10,ITGA9,LARS2,LRIG1,FILIP1L,STXBP5L,RYK,SLC35G2,MED12L,KLHL6,FAM43A,RAB28,RELL1,UCHL1,LIMCH1,ANK2,PDE5A,KIAA1109,FBXW7,PDGFC,SLC1A3,LIFR,GPBP1,CWC27,DHFR,MSH3,EDIL3,NR2F1-AS1,CC…	SRM,GRIK3,SRSF11,PRPF38B,DDR2,MPHOSPH10,ANKRD36C,IWS1,BAZ2B,ZC3H15,SF3B1,KCNH8,GOLGA4,NKTR,SMC4,TBC1D14,LIMCH1,LARP7,FBXW7,GPBP1,CWC27,VCAN,NR2F1-AS1,CCDC112,UBLCP1,BTNL9,PNISR,ARHGAP18,LINC01277,CCDC146,AKAP9,DNAJC2,LAMB1,IL1RAPL1,STARD8,RBM41,THOC2,SGK3,CSPP1,EMC2,CEP78,IPPK,CTR9,MALAT1,CCND1,RSF1,CEP295,DDX10,DCLRE1C,GPR158,ANKRD26,ZNF33A,JMJD1C,CTNNA3,CCAR1,DLG5,EIF3A,RECQL,TUBA1B,CSRP2,WBP4,…

## Sheet: MID clusters vs. Polysomes
Supplementary data 5. Intersaction analyses: polysome overlap lists of mRNAs with mid snRNAseq clusters
row.names	Mid cluster	poly.LvM.unch	poly.MvE.unch
1	cluster.0	SDK1,DLEU2	SRSF11,FAM228B,ANKRD36C,BAZ2B,SF3B1,GOLGA4,NKTR,LIMCH1,FBXW7,GPBP1,CWC27,NR2F1-AS1,CCDC112,PNISR,AKAP9,IL1RAPL1,THOC2,SNTG1,CSPP1,MALAT1,RSF1,DCLRE1C,ZNF33A,JMJD1C,CCAR1,FBXL14,TUBA1B,CSRP2,MDGA2,NEMF,KTN1,RBM25,RYR3,PRKCA,BPTF,MAP1LC3A
2	cluster.1	SDK1,STEAP1B,DLEU2	SRM,SRSF11,ANKRD36C,BAZ2B,SF3B1,GOLGA4,NKTR,LIMCH1,FBXW7,GPBP1,VCAN,CCDC112,PNISR,AKAP9,IL1RAPL1,THOC2,SNTG1,CSPP1,MALAT1,RSF1,ZNF33A,JMJD1C,CCAR1,TUBA1B,CSRP2,KTN1,RBM25,PRKCA,BPTF,MT-ND2
3	cluster.2	DHFR,SDK1,STEAP1B,DLEU2	SRM,SRSF11,ANKRD36C,BAZ2B,SF3B1,GOLGA4,NKTR,LIMCH1,FBXW7,GPBP1,VCAN,NR2F1-AS1,CCDC112,PNISR,AKAP9,IL1RAPL1,THOC2,SNTG1,CSPP1,MALAT1,RSF1,DCLRE1C,ZNF33A,JMJD1C,CTNNA3,CCAR1,EIF3A,TUBA1B,CSRP2,MDGA2,NEMF,KTN1,RBM25,RYR3,PRKCA,BPTF,MAP1LC3A,MT-ND2
4	cluster.3	SDK1,STEAP1B,CNTRL,DLEU2,BAZ1A	SRSF11,FAM228B,ANKRD36C,BAZ2B,ZC3H15,SF3B1,GOLGA4,NKTR,TBC1D14,LIMCH1,FBXW7,GPBP1,CWC27,VCAN,NR2F1-AS1,CCDC112,PNISR,AKAP9,IL1RAPL1,THOC2,SNTG1,CSPP1,MALAT1,RSF1,DDX10,DCLRE1C,GPR158,ANKRD26,ZNF33A,JMJD1C,CCAR1,TUBA1B,CSRP2,MDGA2,NEMF,KTN1,RBM25,RBBP6,PRKCA,BPTF,THOC1,ZNF146
5	cluster.4	CCDC18,ASPM,CENPF,CCDC150,KIF15,BBX,SMC4,CENPE,DEPDC1B,DHFR,SDK1,STEAP1B,DBF4,NAPEPLD,CNTLN,CNTRL,STK33,GLYATL2,DLEU2,BAZ1A,MIS18BP1,CEP152,TEX9,FAM182B	SRM,GRIK3,SRSF11,FAM228B,MPHOSPH10,ANKRD36C,IWS1,BAZ2B,ZC3H15,SF3B1,KCNH8,GOLGA4,NKTR,SMC4,TBC1D14,LIMCH1,LARP7,FBXW7,GPBP1,CWC27,VCAN,NR2F1-AS1,CCDC112,PNISR,LINC01277,CCDC146,AKAP9,DNAJC2,IL1RAPL1,ZMAT1,RBM41,THOC2,SNTG1,SGK3,CSPP1,CEP78,CTR9,GLYATL2,MALAT1,RSF1,CEP295,DDX10,DCLRE1C,GPR158,ANKRD26,ZNF33A,JMJD1C,CTNNA3,CCAR1,DLG5,EIF3A,FBXL14,TUBA1B,CSRP2,WBP4,MDGA2,NEMF,KTN1,RBM25,RYR3,USP8,MNS…
6	cluster.5	SDK1,STEAP1B	GRIK3,SRSF11,ANKRD36C,BAZ2B,SF3B1,KCNH8,GOLGA4,NKTR,LIMCH1,FBXW7,GPBP1,CWC27,VCAN,NR2F1-AS1,CCDC112,PNISR,CCDC146,AKAP9,THOC2,SNTG1,CSPP1,FAM135B,MALAT1,RSF1,DCLRE1C,ANKRD26,ZNF33A,JMJD1C,CTNNA3,TUBA1B,CSRP2,MDGA2,NEMF,KTN1,RBM25,RYR3,RASGRF1,SHISA6,PRKCA,BPTF,ZNF350,MT-ND2
7	cluster.6	BBX,DLEU2,BAZ1A	SRSF11,ANKRD36C,BAZ2B,SF3B1,KCNH8,GOLGA4,NKTR,LIMCH1,FBXW7,GPBP1,VCAN,NR2F1-AS1,CCDC112,PNISR,AKAP9,IL1RAPL1,THOC2,SNTG1,CSPP1,MALAT1,RSF1,DDX10,ZNF33A,JMJD1C,CCAR1,TUBA1B,CSRP2,NEMF,KTN1,RBM25,BPTF
8	cluster.7	BBX,SDK1,STEAP1B,SPATA6L,CNTLN,CNTRL,GLYATL2,DLEU2,BAZ1A	SRM,GRIK3,SRSF11,FAM228B,MPHOSPH10,ANKRD36C,IWS1,BAZ2B,ZC3H15,SF3B1,KCNH8,GOLGA4,NKTR,TBC1D14,LIMCH1,FBXW7,GPBP1,CWC27,VCAN,NR2F1-AS1,CCDC112,PNISR,LINC01277,CCDC146,AKAP9,DNAJC2,IL1RAPL1,RBM41,THOC2,SNTG1,SGK3,CSPP1,FAM135B,CEP78,CTR9,GLYATL2,MALAT1,RSF1,CEP295,DDX10,DCLRE1C,GPR158,ANKRD26,ZNF33A,JMJD1C,CTNNA3,CCAR1,DLG5,EIF3A,FBXL14,TUBA1B,CSRP2,MDGA2,NEMF,KTN1,RBM25,RYR3,USP8,RBBP6,SHISA6,NSRP…
9	cluster.8	DHFR,SDK1,STEAP1B	SRM,GRIK3,SRSF11,ANKRD36C,BAZ2B,ZC3H15,SF3B1,GOLGA4,NKTR,LIMCH1,FBXW7,GPBP1,CWC27,CCDC112,PNISR,AKAP9,IL1RAPL1,THOC2,SNTG1,CSPP1,FAM135B,MALAT1,RSF1,DDX10,DCLRE1C,ZNF33A,JMJD1C,CTNNA3,CCAR1,TUBA1B,CSRP2,MDGA2,NEMF,KTN1,RBM25,RYR3,BPTF,THOC1,MAP1LC3A,ZNF350,MT-ND2
10	cluster.9	SDK1	GRIK3,SRSF11,ANKRD36C,BAZ2B,GOLGA4,NKTR,LIMCH1,FBXW7,GPBP1,CWC27,VCAN,NR2F1-AS1,CCDC112,PNISR,AKAP9,IL1RAPL1,THOC2,CSPP1,MALAT1,RSF1,DDX10,ANKRD26,ZNF33A,JMJD1C,CCAR1,TUBA1B,MDGA2,NEMF,KTN1,RBM25,RYR3,SHISA6,PRKCA,BPTF
11	cluster.10	SDK1,STEAP1B,CNTRL	GRIK3,SRSF11,ANKRD36C,BAZ2B,SF3B1,KCNH8,GOLGA4,NKTR,LIMCH1,FBXW7,GPBP1,VCAN,CCDC112,PNISR,AKAP9,IL1RAPL1,THOC2,SNTG1,CSPP1,FAM135B,MALAT1,RSF1,DCLRE1C,ZNF33A,JMJD1C,CTNNA3,CCAR1,TUBA1B,CSRP2,MDGA2,KTN1,RBM25,RYR3,BPTF,ZNF350,MT-ND2
12	cluster.11	DHFR,SDK1,STEAP1B,CNTRL,DLEU2,BAZ1A	SRM,GRIK3,SRSF11,FAM228B,MPHOSPH10,ANKRD36C,IWS1,BAZ2B,ZC3H15,SF3B1,KCNH8,GOLGA4,NKTR,TBC1D14,LIMCH1,FBXW7,GPBP1,CWC27,VCAN,NR2F1-AS1,CCDC112,PNISR,LINC01277,CCDC146,AKAP9,DNAJC2,IL1RAPL1,RBM41,THOC2,SNTG1,CSPP1,FAM135B,CEP78,CTR9,MALAT1,RSF1,CEP295,DDX10,DCLRE1C,ANKRD26,ZNF33A,JMJD1C,CTNNA3,CCAR1,DLG5,EIF3A,FBXL14,TUBA1B,CSRP2,MDGA2,NEMF,KTN1,RBM25,RYR3,USP8,RBBP6,SHISA6,NSRP1,GGNBP2,PRKCA,BPTF,…
13	cluster.12	BBX,DHFR,SDK1,STEAP1B,SPATA6L,CNTRL,DLEU2,BAZ1A	SRM,GRIK3,SRSF11,FAM228B,MPHOSPH10,ANKRD36C,IWS1,BAZ2B,ZC3H15,SF3B1,KCNH8,GOLGA4,NKTR,TBC1D14,LIMCH1,FBXW7,C4orf47,GPBP1,CWC27,VCAN,NR2F1-AS1,CCDC112,PNISR,LINC01277,CCDC146,AKAP9,DNAJC2,IL1RAPL1,RBM41,THOC2,SNTG1,CSPP1,FAM135B,CEP78,CTR9,MALAT1,RSF1,CEP295,DDX10,DCLRE1C,GPR158,ANKRD26,ZNF33A,JMJD1C,CTNNA3,CCAR1,DLG5,EIF3A,FBXL14,RECQL,TUBA1B,CSRP2,CPB2-AS1,MDGA2,NEMF,KTN1,RBM25,RYR3,USP8,RBBP6,N…
14	cluster.13	SDK1	GRIK3,SRSF11,FAM228B,ANKRD36C,BAZ2B,ZC3H15,SF3B1,GOLGA4,NKTR,LIMCH1,FBXW7,GPBP1,CWC27,VCAN,NR2F1-AS1,CCDC112,PNISR,LINC01277,CCDC146,AKAP9,IL1RAPL1,RBM41,THOC2,SNTG1,CSPP1,FAM135B,MALAT1,RSF1,DDX10,ANKRD26,ZNF33A,JMJD1C,CTNNA3,CCAR1,DLG5,TUBA1B,MDGA2,NEMF,KTN1,RBM25,RYR3,RASGRF1,RBBP6,SHISA6,PRKCA,BPTF,THOC1,MAP1LC3A,ZNF146,ZNF793,ZNF540
15	cluster.14	BBX,DHFR,SDK1,STEAP1B,CNTRL,DLEU2,BAZ1A	SRM,GRIK3,SRSF11,FAM228B,MPHOSPH10,ANKRD36C,IWS1,BAZ2B,ZC3H15,SF3B1,KCNH8,GOLGA4,NKTR,TBC1D14,LIMCH1,FBXW7,GPBP1,CWC27,VCAN,NR2F1-AS1,CCDC112,PNISR,LINC01277,CCDC146,AKAP9,DNAJC2,IL1RAPL1,RBM41,THOC2,SNTG1,CSPP1,FAM135B,CEP78,CTR9,MALAT1,RSF1,CEP295,DDX10,DCLRE1C,GPR158,ANKRD26,ZNF33A,JMJD1C,CTNNA3,CCAR1,DLG5,EIF3A,FBXL14,TUBA1B,CSRP2,MDGA2,NEMF,KTN1,RBM25,RYR3,USP8,RBBP6,SHISA6,NSRP1,GGNBP2,PRKC…
16	cluster.15	STEAP1B,DLEU2	GRIK3,SRSF11,ANKRD36C,BAZ2B,KCNH8,GOLGA4,NKTR,LIMCH1,FBXW7,VCAN,NR2F1-AS1,PNISR,AKAP9,IL1RAPL1,THOC2,SNTG1,CSPP1,FAM135B,MALAT1,RSF1,JMJD1C,MDGA2,SHISA6,PRKCA,BPTF
17	cluster.16	BBX,SDK1,STEAP1B,SPATA6L,CNTLN,CNTRL,DLEU2,BAZ1A	SRM,GRIK3,SRSF11,FAM228B,MPHOSPH10,ANKRD36C,IWS1,BAZ2B,ZC3H15,SF3B1,KCNH8,GOLGA4,NKTR,TBC1D14,LIMCH1,FBXW7,GPBP1,CWC27,VCAN,NR2F1-AS1,CCDC112,PNISR,LINC01277,CCDC146,AKAP9,DNAJC2,IL1RAPL1,RBM41,THOC2,SNTG1,CSPP1,FAM135B,CEP78,CTR9,MALAT1,RSF1,CEP295,DDX10,DCLRE1C,GPR158,ANKRD26,ZNF33A,JMJD1C,CTNNA3,CCAR1,DLG5,EIF3A,FBXL14,TUBA1B,CSRP2,MDGA2,NEMF,KTN1,RBM25,RYR3,USP8,RBBP6,SHISA6,NSRP1,GGNBP2,PRKC…
18	cluster.17	BBX,SDK1,NAPEPLD,CNTLN,STK33,DLEU2,FAM182B	SRSF11,ANKRD36C,BAZ2B,SF3B1,GOLGA4,NKTR,LIMCH1,FBXW7,GPBP1,VCAN,PNISR,AKAP9,IL1RAPL1,ZMAT1,THOC2,SNTG1,CSPP1,MALAT1,RSF1,ANKRD26,JMJD1C,CTNNA3,CCAR1,DLG5,TUBA1B,CSRP2,MDGA2,KTN1,RBM25,NSRP1,PRKCA,BPTF,ZNRF3
19	cluster.18		LIMCH1,VCAN,MALAT1,JMJD1C,TUBA1B,MDGA2
20	cluster.19	SDK1,DLEU2	SRSF11,ANKRD36C,BAZ2B,KCNH8,GOLGA4,NKTR,LIMCH1,FBXW7,GPBP1,VCAN,NR2F1-AS1,PNISR,AKAP9,SNTG1,CSPP1,MALAT1,RSF1,JMJD1C,TUBA1B,CSRP2,SHISA6,PRKCA,BPTF
21	cluster.20	BBX,TBX18,SDK1,STEAP1B,CNTLN,DLEU2,BAZ1A,COL1A1	SRSF11,DDR2,ANKRD36C,IWS1,BAZ2B,ZC3H15,SF3B1,GOLGA4,NKTR,LIMCH1,FBXW7,GPBP1,CWC27,VCAN,NR2F1-AS1,PNISR,CCDC146,AKAP9,LAMB1,IL1RAPL1,THOC2,SNTG1,SGK3,CSPP1,MALAT1,RSF1,DDX10,ANKRD26,ZNF33A,JMJD1C,CTNNA3,CCAR1,DLG5,EIF3A,TUBA1B,CSRP2,MDGA2,NEMF,KTN1,RBM25,MEG3,RYR3,USP8,RBBP6,SHISA6,NSRP1,PRKCA,BPTF,THOC1,MAP1LC3A,CPAMD8,ZNF146,ZNRF3,MT-ND2
22	cluster.21	BBX,CD86,SDK1,STEAP1B,TPK1,CNTLN,CNTRL,DLEU2,BAZ1A,MIS18BP1	SRSF11,CD53,ANKRD36C,BAZ2B,SF3B1,GOLGA4,NKTR,CD86,TBC1D14,LIMCH1,FBXW7,GPBP1,CWC27,VCAN,CCDC112,PNISR,CCDC146,AKAP9,IL1RAPL1,THOC2,SNTG1,SGK3,CSPP1,MALAT1,RSF1,DDX10,APBB1IP,ANKRD26,ZNF33A,JMJD1C,CCAR1,EIF3A,TUBA1B,CSRP2,MDGA2,NEMF,KTN1,RBM25,USP8,RBBP6,NSRP1,PRKCA,BPTF,THOC1

## Sheet: LATE clusters vs. Polysomes
Supplementary data 5. Intersaction analyses: polysome overlap lists of mRNAs with late snRNAseq clusters
row.names	Late cluster	poly.LvE.unch	poly.LvM.unch
1	cluster.0	SRM,SYNC,ODF2L,PLPPR5,OLFM3,LBR,ANKRD36C,ANKRD30BL,ZC3H15,SF3B1,PLCL1,UBE2E2,ITGA9,FILIP1L,UCHL1,LIMCH1,ANK2,PDE5A,KIAA1109,FBXW7,GPBP1,CWC27,DHFR,EDIL3,NR2F1-AS1,CCDC112,PNISR,AFDN,TTYH3,SEMA3C,AKAP9,THOC2,MICU3,LPL,TOX,CSPP1,C8orf34,PKIA-AS1,TG,KIAA2026,ELAVL2,NTRK2,AGTPBP1,MALAT1,CLMP,GPR158,CTNNA3,CCAR1,SGPL1,LMO3,GRIP1,CSRP2,ANO4,ENOX1,KPNA3,DLEU2,KLHL1,DOCK9,EFNB2,MDGA2,NEMF,GNG2,GPR137C,RB…	DHFR,SDK1,STEAP1B,DLEU2
2	cluster.1	SRM,SYNC,ODF2L,PLPPR5,ANKRD36C,ANKRD30BL,CACNB4,ZNF385B,ZC3H15,SF3B1,PLCL1,UBE2E2,ITGA9,FILIP1L,RYK,UCHL1,LIMCH1,ANK2,PDE5A,KIAA1109,FBXW7,PDGFC,GPBP1,CWC27,DHFR,EDIL3,NR2F1-AS1,CCDC112,EPHA7,PNISR,AFDN,TTYH3,ANKMY2,SEMA3C,AKAP9,THOC2,MICU3,LPL,TOX,CSPP1,C8orf34,PKIA-AS1,TG,KIAA2026,ELAVL2,NTRK2,AGTPBP1,MALAT1,CLMP,CTNNA3,CCAR1,SGPL1,LMO3,GRIP1,CSRP2,ANO4,ENOX1,KPNA3,KLHL1,DOCK9,EFNB2,MDGA2,NEMF,…	DHFR,SDK1,STEAP1B
3	cluster.2	SRM,SYNC,PLPPR5,ANKRD36C,SF3B1,PLCL1,FILIP1L,UCHL1,LIMCH1,ANK2,PDE5A,KIAA1109,FBXW7,GPBP1,CCDC112,EPHA7,PNISR,QKI,AFDN,SEMA3C,AKAP9,TOX,CSPP1,C8orf34,TG,ELAVL2,AGTPBP1,MALAT1,CLMP,CCAR1,SGPL1,LMO3,GRIP1,CSRP2,ANO4,ENOX1,DLEU2,GNG2,GPR137C,SYNE2,RBM25,SEMA6D,SPIRE1,SNAP25-AS1,NINL,CTNNBL1,MT-ND1,MT-ND2,MT-ND4	SDK1,DLEU2
4	cluster.3	SRM,SYNC,ODF2L,PLPPR5,OLFM3,LBR,ANKRD36C,ANKRD30BL,SF3B1,PLCL1,UBE2E2,ITGA9,FILIP1L,UCHL1,LIMCH1,ANK2,PDE5A,KIAA1109,FBXW7,GPBP1,CWC27,DHFR,EDIL3,NR2F1-AS1,CCDC112,PNISR,LINC01277,QKI,AFDN,TTYH3,SEMA3C,AKAP9,THOC2,MICU3,TOX,CSPP1,C8orf34,PKIA-AS1,TG,KIAA2026,ELAVL2,NTRK2,AGTPBP1,MALAT1,DDX10,CLMP,GPR158,CTNNA3,CCAR1,SGPL1,LMO3,GRIP1,CSRP2,ANO4,ENOX1,KPNA3,DLEU2,KLHL1,DOCK9,EFNB2,MDGA2,NEMF,GNG2,G…	DHFR,SDK1,STEAP1B,DLEU2
5	cluster.4	SYNC,GRIK3,PLPPR5,OLFM3,ATP2B4,ANKRD36C,ANKRD30BL,CACNB4,NR4A2,SF3B1,PLCL1,KCNH8,OSBPL10,FILIP1L,STXBP5L,UCHL1,LIMCH1,ANK2,PDE5A,KIAA1109,FBXW7,PDGFC,GPBP1,CWC27,NR2F1-AS1,CCDC112,EPHA7,PNISR,QKI,AFDN,SEMA3C,AKAP9,THOC2,MICU3,TOX,CSPP1,C8orf34,TG,KIAA2026,ELAVL2,NTRK2,AGTPBP1,TGFBR1,MALAT1,DSCAML1,CLMP,CTNNA3,LMO3,GRIP1,CSRP2,ANO4,ENOX1,KLHL1,DOCK9,EFNB2,MDGA2,NEMF,GNG2,GPR137C,SYNE2,RBM25,SEMA6D…	SDK1,STEAP1B
6	cluster.5	SRM,SYNC,ODF2L,PLPPR5,ANKRD36C,ANKRD30BL,PLCL1,UBE2E2,FILIP1L,UCHL1,LIMCH1,ANK2,PDE5A,KIAA1109,FBXW7,GPBP1,CWC27,DHFR,NR2F1-AS1,CCDC112,PNISR,QKI,AFDN,TTYH3,SEMA3C,AKAP9,THOC2,MICU3,TOX,CSPP1,C8orf34,TG,ELAVL2,AGTPBP1,TGFBR1,MALAT1,CLMP,CCAR1,SGPL1,LMO3,GRIP1,CSRP2,ANO4,ENOX1,KPNA3,DLEU2,DOCK9,NEMF,GNG2,GPR137C,SYNE2,RBM25,SEMA6D,SPIRE1,SNAP25-AS1,DSTN,NINL,CTNNBL1,ZNF302,MT-ND1,MT-ND2,MT-ND4	DHFR,SDK1,STEAP1B,DLEU2
7	cluster.6	SRM,SYNC,ODF2L,PLPPR5,ANKRD36C,ANKRD30BL,ZNF385B,SF3B1,PLCL1,IGFBP5,UBE2E2,ITGA9,FILIP1L,UCHL1,LIMCH1,ANK2,PDE5A,KIAA1109,FBXW7,PDGFC,GPBP1,DHFR,EDIL3,NR2F1-AS1,CCDC112,PNISR,AFDN,TTYH3,SEMA3C,AKAP9,LPL,TOX,CSPP1,C8orf34,PKIA-AS1,TG,ELAVL2,NTRK2,AGTPBP1,MALAT1,CLMP,CTNNA3,SGPL1,LMO3,GRIP1,CSRP2,ANO4,ENOX1,KPNA3,KLHL1,DOCK9,EFNB2,MDGA2,NEMF,GNG2,RBM25,SEMA6D,SPIRE1,SNAP25-AS1,DSTN,CTNNBL1,ZNF302,M…	DHFR,SDK1
8	cluster.7	SRM,SYNC,GRIK3,ODF2L,PLPPR5,OLFM3,ATP2B4,LBR,PDIA6,FAM228B,ANKRD36C,ANKRD36B,ANKRD30BL,CACNB4,ZNF385B,ZC3H15,SF3B1,PLCL1,IGFBP5,KCNH8,UBE2E2,OSBPL10,ITGA9,FILIP1L,STXBP5L,RYK,UCHL1,LIMCH1,ANK2,PDE5A,KIAA1109,FBXW7,PDGFC,GPBP1,CWC27,DHFR,MSH3,EDIL3,NR2F1-AS1,CCDC112,LRRTM2,SLC25A27,EPHA7,PNISR,LINC01277,QKI,AFDN,TTYH3,ANKMY2,SEMA3C,AKAP9,THOC2,MICU3,LPL,TOX,CSPP1,C8orf34,PKIA-AS1,ANKRD46,TG,SPATA6…	BBX,DHFR,SDK1,STEAP1B,SPATA6L,CNTRL,DLEU2
9	cluster.8	SYNC,GRIK3,ODF2L,ANKRD36C,KCNH8,OSBPL10,STXBP5L,UCHL1,LIMCH1,ANK2,PDE5A,KIAA1109,FBXW7,PDGFC,GPBP1,EDIL3,NR2F1-AS1,PNISR,QKI,AFDN,AKAP9,THOC2,TOX,CSPP1,ELAVL2,NTRK2,AGTPBP1,MALAT1,DSCAML1,LMO3,GRIP1,CSRP2,ANO4,ENOX1,DLEU2,DOCK9,GNG2,SYNE2,SEMA6D,CNTNAP4,SHISA6,PTPRM,SPIRE1,SNAP25-AS1,MT-ND1,MT-ND4	SDK1,STEAP1B,DLEU2
10	cluster.9	SRM,SYNC,GRIK3,ODF2L,PLPPR5,OLFM3,ATP2B4,LBR,PDIA6,FAM228B,MPHOSPH10,ANKRD36C,ANKRD36B,ANKRD30BL,CACNB4,ZC3H15,SF3B1,PLCL1,IGFBP5,KCNH8,UBE2E2,OSBPL10,ITGA9,FILIP1L,STXBP5L,RYK,RAB28,UCHL1,LIMCH1,ANK2,PDE5A,KIAA1109,FBXW7,PDGFC,GPBP1,CWC27,DHFR,MSH3,EDIL3,NR2F1-AS1,CCDC112,LRRTM2,SLC25A27,EPHA7,PNISR,LINC01277,QKI,AFDN,TTYH3,ANKMY2,SEMA3C,AKAP9,RBM41,THOC2,MICU3,LPL,TOX,CSPP1,C8orf34,PKIA-AS1,ANK…	DHFR,SDK1,STEAP1B,SPATA6L,CNTRL,DLEU2
11	cluster.10	SYNC,GRIK3,ODF2L,PLPPR5,OLFM3,ATP2B4,ANKRD36C,ANKRD36B,ANKRD30BL,CACNB4,ZC3H15,SF3B1,PLCL1,IGFBP5,UBE2E2,OSBPL10,ITGA9,FILIP1L,STXBP5L,UCHL1,LIMCH1,ANK2,PDE5A,KIAA1109,FBXW7,PDGFC,GPBP1,CWC27,NR2F1-AS1,CCDC112,LRRTM2,EPHA7,PNISR,QKI,AFDN,TTYH3,AKAP9,THOC2,MICU3,TOX,CSPP1,C8orf34,KIAA2026,ELAVL2,NTRK2,AGTPBP1,MALAT1,DSCAML1,CLMP,CTNNA3,CCAR1,SGPL1,LMO3,GRIP1,CSRP2,ANO4,ENOX1,KPNA3,KLHL1,DOCK9,MDGA…	SDK1,STEAP1B
12	cluster.11	SRM,SYNC,GRIK3,ODF2L,PLPPR5,OLFM3,LBR,PDIA6,FAM228B,ANKRD36C,ANKRD36B,ANKRD30BL,CACNB4,ZC3H15,SF3B1,PLCL1,KCNH8,UBE2E2,OSBPL10,ITGA9,FILIP1L,STXBP5L,RYK,UCHL1,LIMCH1,ANK2,PDE5A,KIAA1109,FBXW7,PDGFC,GPBP1,CWC27,DHFR,MSH3,EDIL3,NR2F1-AS1,CCDC112,EPHA7,PNISR,LINC01277,QKI,AFDN,TTYH3,SEMA3C,AKAP9,THOC2,MICU3,LPL,TOX,CSPP1,C8orf34,PKIA-AS1,TG,KIAA2026,ELAVL2,NTRK2,AGTPBP1,ECPAS,MALAT1,DDX10,DSCAML1,CL…	DHFR,SDK1,STEAP1B,CNTRL,DLEU2
13	cluster.12	SRM,SYNC,GRIK3,FGGY,ODF2L,PLPPR5,NTNG1,ATP2B4,LBR,PLD5,PDIA6,FAM228B,ANKRD36C,ANKRD30BL,CACNB4,TLK1,ZC3H15,SF3B1,PLCL1,KCNH8,UBE2E2,OSBPL10,ITGA9,LRIG1,FILIP1L,IGSF11,STXBP5L,RYK,MED12L,RAB28,UCHL1,LIMCH1,ANK2,PDE5A,KIAA1109,FBXW7,PDGFC,SLC1A3,LIFR,GPBP1,CWC27,DHFR,MSH3,EDIL3,NR2F1-AS1,CCDC112,SLC25A27,EPHA7,PNISR,LINC01277,QKI,AFDN,TTYH3,DGKB,STK17A,SEMA3C,AKAP9,CDK6,NAPEPLD,RBM41,THOC2,MICU3,TO…	CCDC18,CENPF,BBX,SMC4,DHFR,SDK1,STEAP1B,NAPEPLD,CNTLN,CNTRL,GLYATL2,DLEU2,BAZ1A,MIS18BP1,TEX9,FAM182B
14	cluster.13	SYNC,GRIK3,ODF2L,OLFM3,ANKRD36C,ANKRD30BL,CACNB4,SF3B1,PLCL1,IGFBP5,UBE2E2,OSBPL10,ITGA9,FILIP1L,UCHL1,LIMCH1,ANK2,PDE5A,KIAA1109,FBXW7,PDGFC,GPBP1,CWC27,DHFR,CCDC112,EPHA7,PNISR,QKI,AFDN,TTYH3,AKAP9,TOX,CSPP1,C8orf34,TG,ELAVL2,NTRK2,AGTPBP1,MALAT1,DSCAML1,CLMP,CTNNA3,LMO3,GRIP1,CSRP2,ANO4,ENOX1,KLHL1,DOCK9,MDGA2,NEMF,GNG2,RBM25,SEMA6D,HS3ST4,SPIRE1,SNAP25-AS1,DSTN,CTNNBL1,ZNF302,MT-ND1,MT-ND2,MT…	DHFR,SDK1
15	cluster.14	SRM,SYNC,GRIK3,ODF2L,PLPPR5,OLFM3,ATP2B4,LBR,PDIA6,FAM228B,ANKRD36C,ANKRD30BL,CACNB4,ZNF385B,ZC3H15,SF3B1,PLCL1,IGFBP5,KCNH8,UBE2E2,OSBPL10,ITGA9,FILIP1L,STXBP5L,RYK,RAB28,UCHL1,LIMCH1,ANK2,PDE5A,KIAA1109,FBXW7,PDGFC,GPBP1,CWC27,DHFR,MSH3,EDIL3,NR2F1-AS1,CCDC112,LRRTM2,SLC25A27,EPHA7,PNISR,LINC01277,QKI,AFDN,TTYH3,SEMA3C,AKAP9,RBM41,THOC2,MICU3,TOX,CSPP1,C8orf34,PKIA-AS1,TG,SPATA6L,KIAA2026,ELAVL…	DHFR,SDK1,STEAP1B,SPATA6L,CNTRL,DLEU2,BAZ1A
16	cluster.15	SRM,SYNC,GRIK3,ODF2L,PLPPR5,OLFM3,ATP2B4,LBR,PDIA6,FAM228B,MPHOSPH10,ANKRD36C,ANKRD36B,ANKRD30BL,CACNB4,NR4A2,ZC3H15,SF3B1,PLCL1,IGFBP5,KCNH8,UBE2E2,OSBPL10,ITGA9,FILIP1L,STXBP5L,RYK,UCHL1,LIMCH1,CDKL2,ANK2,PDE5A,KIAA1109,FBXW7,PDGFC,GPBP1,CWC27,DHFR,MSH3,EDIL3,NR2F1-AS1,CCDC112,LRRTM2,SLC25A27,EPHA7,GPR63,PNISR,LINC01277,QKI,AFDN,TTYH3,ANKMY2,SEMA3C,AKAP9,RBM41,THOC2,MICU3,LPL,TOX,CSPP1,C8orf34,…	DHFR,SDK1,STEAP1B,SPATA6L,CNTRL,DLEU2
17	cluster.16	SRM,SYNC,GRIK3,ODF2L,PLPPR5,OLFM3,ATP2B4,LBR,PDIA6,FAM228B,MPHOSPH10,ANKRD36C,ANKRD30BL,CACNB4,NR4A2,ZC3H15,SF3B1,PLCL1,IGFBP5,KCNH8,UBE2E2,OSBPL10,ITGA9,FILIP1L,STXBP5L,RYK,RAB28,UCHL1,LIMCH1,ANK2,PDE5A,KIAA1109,FBXW7,PDGFC,GPBP1,CWC27,DHFR,MSH3,EDIL3,NR2F1-AS1,CCDC112,EPHA7,PNISR,LINC01277,QKI,AFDN,TTYH3,SEMA3C,AKAP9,RBM41,THOC2,MICU3,TOX,CSPP1,C8orf34,PKIA-AS1,TG,SPATA6L,KIAA2026,ELAVL2,NTRK2,…	DHFR,SDK1,STEAP1B,SPATA6L,CNTRL,DLEU2,BAZ1A
18	cluster.17	ANKRD36C,PLCL1,KCNH8,STXBP5L,UCHL1,LIMCH1,ANK2,PDE5A,KIAA1109,FBXW7,GPBP1,NR2F1-AS1,PNISR,QKI,AFDN,DGKB,AKAP9,CSPP1,ELAVL2,AGTPBP1,MALAT1,DSCAML1,LMO3,GRIP1,CSRP2,ANO4,ENOX1,DLEU2,DOCK9,GNG2,GPR137C,SYNE2,SEMA6D,SHISA6,SPIRE1,SNAP25-AS1,MT-ND1,MT-ND4	SDK1,DLEU2
19	cluster.18	SYNC,GRIK3,PLPPR5,OLFM3,ATP2B4,ANKRD36C,ANKRD30BL,CACNB4,PLCL1,OSBPL10,FILIP1L,STXBP5L,UCHL1,LIMCH1,ANK2,PDE5A,KIAA1109,FBXW7,PDGFC,GPBP1,CWC27,EPHA7,PNISR,AFDN,SEMA3C,AKAP9,THOC2,MICU3,TOX,CSPP1,C8orf34,TG,ELAVL2,NTRK2,AGTPBP1,MALAT1,DSCAML1,CLMP,CTNNA3,LMO3,GRIP1,CSRP2,ANO4,ENOX1,KLHL1,DOCK9,MDGA2,NEMF,GNG2,GPR137C,SYNE2,RBM25,SEMA6D,HS3ST4,CNTNAP4,SPIRE1,SNAP25-AS1,DSTN,NINL,ZNF302,MT-ND1,MT-N…	SDK1,STEAP1B
20	cluster.19	SRM,SYNC,ODF2L,PLPPR5,CDC14A,PDIA6,ANKRD36C,ANKRD30BL,TLK1,ZC3H15,SF3B1,PLCL1,UBE2E2,OSBPL10,ITGA9,FILIP1L,RYK,PLD1,RAB28,UCHL1,LIMCH1,ARHGAP24,ANK2,PDE5A,KIAA1109,FBXW7,SLC1A3,LIFR,GPBP1,CWC27,DHFR,MSH3,EDIL3,NR2F1-AS1,CCDC112,NR3C1,EPHA7,PNISR,QKI,AFDN,TTYH3,SEMA3C,AKAP9,LAMB1,THOC2,MICU3,TOX,CSPP1,C8orf34,TG,KIAA2026,CNTLN,ELAVL2,NTRK2,AGTPBP1,TGFBR1,ECPAS,ELP4,MALAT1,DDX10,DSCAML1,CLMP,CTNNA3…	BBX,DHFR,SDK1,STEAP1B,CNTLN,CNTRL,DLEU2,MIS18BP1
21	cluster.20	SRM,SYNC,GRIK3,ODF2L,PLPPR5,NTNG1,ATP2B4,LBR,PLD5,PDIA6,ANKRD36C,ANKRD30BL,ZC3H15,SF3B1,PLCL1,KCNH8,UBE2E2,ITGA9,FILIP1L,IGSF11,STXBP5L,RYK,MED12L,RAB28,UCHL1,LIMCH1,ANK2,PDE5A,KIAA1109,FBXW7,PDGFC,SLC1A3,GPBP1,CWC27,DHFR,EDIL3,NR2F1-AS1,CCDC112,SLC25A27,EPHA7,PNISR,LINC01277,QKI,AFDN,TTYH3,DGKB,SEMA3C,AKAP9,THOC2,MICU3,TOX,CSPP1,C8orf34,PKIA-AS1,SPATA6L,KIAA2026,ELAVL2,NTRK2,AGTPBP1,ELP4,MALAT1,…	BBX,DHFR,SDK1,STEAP1B,SPATA6L,CNTRL,DLEU2,FAM182B
22	cluster.21	UCHL1,LIMCH1,ANK2,AFDN,AKAP9,MALAT1,LMO3,GRIP1,CSRP2,ENOX1,HS3ST4,MT-ND1,MT-ND4	SDK1
