# Supplementary material for: Celf4 controls mRNA translation underlying synaptic development in the prenatal mammalian neocortex
Source: Nat Commun. 2023 Sep 27;14:6025. doi: 10.1038/s41467-023-41730-8 (PMC10533865; doi:10.1038/s41467-023-41730-8)
Supplement: Supplementary file 6 — Source data [file 41467_2023_41730_MOESM6_ESM.zip]

Archive with 5 entries (4 files):
- 6. Source data/
- 6. Source data/Salamon et al_source data_supplementary figures.xlsx
- __MACOSX/6. Source data/._Salamon et al_source data_supplementary figures.xlsx
- 6. Source data/Salamon et al_source data_main figures.xlsx
- __MACOSX/6. Source data/._Salamon et al_source data_main figures.xlsx
