# Supplementary material for: Celf4 controls mRNA translation underlying synaptic development in the prenatal mammalian neocortex
Source: Nat Commun. 2023 Sep 27;14:6025. doi: 10.1038/s41467-023-41730-8 (PMC10533865; doi:10.1038/s41467-023-41730-8)
Supplement: Supplementary file 6 — Source data [file 41467_2023_41730_MOESM6_ESM.zip › 6. Source data/Salamon et al_source data_supplementary figures.xlsx]

## Sheet: Suppl. figure 2a
Supplementary figure 2a
WinDaq digital polysome profile_Human PFC_15155#1_11PCW (120ug):											WinDaq digital polysome profile_Human PFC_15154_12PCW (120ug):											WinDaq digital polysome profile_Human PFC_N/A#2_14PCW (120ug):											WinDaq digital polysome profile_Human PFC_N/A#2_15PCW (120ug):											WinDaq digital polysome profile_Human PFC_N/A#2_17PCW (120ug):
WinDaq digital polysome profile_Human PFC_15158_11PCW (120ug):											WinDaq digital polysome profile_Human PFC_15053_12PCW (120ug):											WinDaq digital polysome profile_Human PFC_15295_TR#2_14PCW (120ug):											WinDaq digital polysome profile_Human PFC_15296_15PCW (120ug):											WinDaq digital polysome profile_Human PFC_N/A#1_17PCW (120ug):
		WinDaq Recordings (Volt) of Human PFC_15155#1_11PCW (120ug):			WinDaq Recordings (Volt) of Human PFC_15158_11PCW (120ug):									WinDaq Recordings (Volt) of Human PFC_15154_12PCW (120ug):		WinDaq Recordings (Volt) of Human PFC_15053_12PCW (120ug):									WinDaq Recordings (Volt) of Human PFC_N/A#2_14PCW (120ug):		WinDaq Recordings (Volt) of Human PFC_15295_TR#2_14PCW (120ug):									WinDaq Recordings (Volt) of Human PFC_N/A#2_15PCW (120ug):		WinDaq Recordings (Volt) of Human PFC_15296_15PCW (120ug):									WinDaq Recordings (Volt) of Human PFC_N/A#2_17PCW (120ug):		WinDaq Recordings (Volt) of Human PFC_N/A#1_17PCW (120ug):
		-0.0012207			0									0		0									0		0									0		-0.0012207									0		0
		0			0.00244141									0.00244141		0.0012207									0.0012207		0.0012207									0.0012207		0.0012207									0.0012207		0.00244141
		0.0012207			0.00366211									0.00244141		0.0012207									0.0012207		0.00244141									0.0012207		0.0012207									0.00244141		0.0012207
		0.00366211			0.00244141									0.00366211		0.00244141									0.00244141		0.00366211									0.0012207		0.00244141									0.00244141		0.0012207
		0.00366211			0.00366211									0.00366211		0.00366211									0.00366211		0.00366211									0.00366211		0.00366211									0.00366211		0.00244141
		0.00488281			0.00488281									0.00610352		0.00366211									0.00488281		0.00488281									0.00488281		0.00366211									0.00366211		0.00366211
		0.00610352			0.00732422									0.00732422		0.00488281									0.00732422		0.00488281									0.00610352		0.00610352									0.00488281		0.00488281
		0.00732422			0.00732422									0.00732422		0.00488281									0.00732422		0.00610352									0.00610352		0.00488281									0.00610352		0.00610352
		0.00854492			0.00976562									0.00976563		0.00610352									0.00854492		0.00732422									0.00732422		0.00732422									0.00732422		0.00610352
		0.00976563			0.00976562									0.0109863		0.00854492									0.00976563		0.00854492									0.00854492		0.00854492									0.00732422		0.00610352
		0.0109863			0.012207									0.0109863		0.00854492									0.0109863		0.00854492									0.00976563		0.00976563									0.00976563		0.00732422
		0.00976563			0.0134277									0.0134277		0.00976563									0.0134277		0.0109863									0.00854492		0.00976563									0.00854492		0.00854492
		0.0146484			0.0146484									0.0158691		0.0109863									0.0170898		0.012207									0.0134277		0.012207									0.012207		0.00976563
		0.0170898			0.0170898									0.0195312		0.0146484									0.0183105		0.0146484									0.0146484		0.0134277									0.0109863		0.00976563
		0.020752			0.0183105									0.020752		0.0158691									0.020752		0.0146484									0.0170898		0.0158691									0.0146484		0.012207
		0.0231934			0.020752									0.0219727		0.0183105									0.0231934		0.0183105									0.020752		0.0183105									0.0146484		0.00976563
		0.0231934			0.020752									0.0244141		0.0195312									0.0244141		0.020752									0.0219727		0.020752									0.0170898		0.012207
		0.0256348			0.0231934									0.0244141		0.0219727									0.0268555		0.0231934									0.0219727		0.0244141									0.0183105		0.0158691
		0.0268555			0.0256348									0.0256348		0.0231934									0.0280762		0.0244141									0.0244141		0.0244141									0.0170898		0.0170898
		0.0292969			0.0256348									0.0268555		0.0244141									0.0317383		0.0268555									0.0268555		0.0256348									0.0195312		0.0195312
		0.0317383			0.0280762									0.0305176		0.0268555									0.032959		0.0268555									0.0268555		0.0256348									0.0219727		0.020752
		0.0341797			0.0292969									0.0292969		0.0268555									0.0366211		0.0292969									0.0292969		0.0280762									0.0219727		0.0219727
		0.0366211			0.0317383									0.032959		0.0292969									0.0390625		0.032959									0.0292969		0.0292969									0.0244141		0.0219727
		0.0378418			0.032959									0.0354004		0.0305176									0.0415039		0.0341797									0.0317383		0.0317383									0.0256348		0.0219727
		0.0402832			0.0354004									0.0378418		0.0317383									0.0439453		0.0366211									0.0378418		0.0341797									0.0268555		0.0244141
		0.0427246			0.0366211									0.0390625		0.0354004									0.045166		0.0378418									0.0366211		0.0378418									0.0280762		0.0244141
		0.0463867			0.0390625									0.0402832		0.0366211									0.0488281		0.0402832									0.0402832		0.0390625									0.0280762		0.0256348
		0.0476074			0.0402832									0.0427246		0.0402832									0.0500488		0.0427246									0.0415039		0.0402832									0.0292969		0.0280762
		0.0500488			0.0415039									0.0439453		0.0415039									0.0537109		0.0439453									0.045166		0.0427246									0.0317383		0.0280762
		0.0537109			0.0439453									0.0476074		0.0427246									0.0585938		0.0488281									0.045166		0.045166									0.0354004		0.0305176
		0.0585938			0.045166									0.0488281		0.045166									0.0610352		0.0488281									0.0476074		0.0476074									0.0366211		0.0305176
		0.0610352			0.0476074									0.0512695		0.0476074									0.0634766		0.0524902									0.0488281		0.0476074									0.0366211		0.032959
		0.0646973			0.0488281									0.0549316		0.0488281									0.0671387		0.0585938									0.0512695		0.0512695									0.0390625		0.0341797
		0.0671387			0.0537109									0.0573731		0.0512695									0.0708008		0.0598144									0.0537109		0.0537109									0.0390625		0.0366211
		0.0695801			0.0537109									0.0598144		0.0549316									0.0756836		0.0634766									0.0561523		0.0561523									0.0402832		0.0378418
		0.0732422			0.057373									0.0622559		0.0573731									0.0817871		0.065918									0.0610352		0.0610352									0.0427246		0.0378418
		0.078125			0.0610352									0.0646973		0.0598144									0.0842285		0.0683594									0.0622559		0.0634766									0.0439453		0.0390625
		0.0817871			0.0622559									0.0683594		0.0634766									0.0878906		0.0720215									0.0646973		0.0646973									0.0463867		0.0415039
		0.0854492			0.0646973									0.0695801		0.065918									0.090332		0.0756836									0.0671387		0.0683594									0.0463867		0.0427246
		0.0891113			0.0671387									0.0744629		0.0671387									0.0964355		0.0805664									0.0695801		0.0720215									0.0488281		0.0439453
		0.0927734			0.0683594									0.078125		0.0708008									0.101318		0.0830078									0.0732422		0.0732422									0.0488281		0.045166
		0.0964355			0.0732422									0.0793457		0.0732422									0.10498		0.0866699									0.0769043		0.078125									0.0524902		0.0476074
		0.098877			0.0769043									0.0854492		0.078125									0.107422		0.0891113									0.0793457		0.0817871									0.0537109		0.0476074
		0.10376			0.0793457									0.0878906		0.0817871									0.114746		0.0939941									0.0817871		0.0866699									0.0573731		0.0500488
		0.108643			0.0830078									0.0878906		0.0830078									0.12085		0.0976562									0.0854492		0.0891113									0.0598144		0.0524902
		0.113525			0.0854492									0.0927734		0.0866699									0.125732		0.102539									0.0866699		0.0927734									0.0622559		0.0537109
		0.12085			0.0866699									0.0964355		0.090332									0.129395		0.106201									0.0878906		0.0952148									0.0634766		0.0561523
		0.125732			0.090332									0.098877		0.0952148									0.136719		0.109863									0.0927734		0.098877									0.065918		0.0573731
		0.130615			0.0939941									0.102539		0.0976562									0.13916		0.114746									0.0964355		0.10376									0.0683594		0.0610352
		0.133057			0.0976562									0.10498		0.100098									0.144043		0.12085									0.100098		0.107422									0.0695801		0.0622559
		0.13916			0.100098									0.109863		0.10376									0.148926		0.125732									0.10498		0.109863									0.0720215		0.0646973
		0.142822			0.10376									0.114746		0.107422									0.155029		0.130615									0.106201		0.115967									0.0756836		0.065918
		0.147705			0.107422									0.119629		0.113525									0.162354		0.134277									0.109863		0.123291									0.0805664		0.0671387
		0.152588			0.109863									0.124512		0.118408									0.168457		0.13916									0.113525		0.128174									0.0817871		0.0695801
		0.158691			0.115967									0.128174		0.123291									0.175781		0.144043									0.117188		0.130615									0.0842285		0.0720215
		0.166016			0.119629									0.131836		0.128174									0.184326		0.148926									0.12207		0.135498									0.0878906		0.0744629
		0.172119			0.124512									0.136719		0.131836									0.19165		0.153809									0.128174		0.13916									0.0878906		0.0756836
		0.181885			0.128174									0.140381		0.136719									0.200195		0.161133									0.130615		0.142822									0.090332		0.0805664
		0.187988			0.131836									0.145264		0.140381									0.20752		0.167236									0.133057		0.147705									0.0952148		0.0817871
		0.194092			0.135498									0.147705		0.142822									0.216064		0.172119									0.13916		0.151367									0.098877		0.0854492
		0.202637			0.13916									0.153809		0.147705									0.224609		0.180664									0.141602		0.158691									0.101318		0.0854492
		0.20874			0.144043									0.157471		0.153809									0.236816		0.187988									0.146484		0.164795									0.10498		0.0878906
		0.219727			0.145264									0.163574		0.158691									0.249023		0.195312									0.148926		0.169678									0.107422		0.0927734
		0.227051			0.148926									0.169678		0.166016									0.258789		0.202637									0.151367		0.177002									0.109863		0.0927734
		0.239258			0.155029									0.17334		0.170898									0.270996		0.211182									0.158691		0.183105									0.113525		0.0964355
		0.251465			0.159912									0.183105		0.178223									0.281982		0.218506									0.162354		0.19165									0.119629		0.0976562
		0.263672			0.166016									0.189209		0.185547									0.29541		0.229492									0.167236		0.197754									0.124512		0.102539
		0.273438			0.169678									0.195312		0.192871									0.307617		0.241699									0.17334		0.206299									0.128174		0.10376
		0.285645			0.175781									0.201416		0.198975									0.321045		0.252686									0.180664		0.212402									0.130615		0.106201
		0.297852			0.183105									0.20752		0.20752									0.336914		0.263672									0.185547		0.219727									0.131836		0.109863
		0.311279			0.187988									0.214844		0.214844									0.351562		0.275879									0.19043		0.229492									0.136719		0.114746
		0.323486			0.194092									0.223389		0.222168									0.368652		0.286865									0.200195		0.240479									0.140381		0.117188
		0.338135			0.202637									0.231934		0.231934									0.38208		0.299072									0.205078		0.252686									0.144043		0.119629
		0.354004			0.20752									0.244141		0.244141									0.397949		0.3125									0.211182		0.262451									0.147705		0.123291
		0.369873			0.214844									0.252686		0.255127									0.415039		0.324707									0.218506		0.272217									0.150146		0.126953
		0.383301			0.222168									0.263672		0.264893									0.430908		0.339355									0.227051		0.283203									0.152588		0.128174
		0.395508			0.229492									0.274658		0.274658									0.450439		0.355225									0.233154		0.294189									0.158691		0.131836
		0.413818			0.240479									0.284424		0.286865									0.471191		0.369873									0.247803		0.307617									0.164795		0.136719
		0.429688			0.247803									0.29541		0.299072									0.489502		0.383301									0.255127		0.318604									0.168457		0.13916
		0.447998			0.26001									0.307617		0.311279									0.507812		0.397949									0.264893		0.332031									0.17334		0.140381
		0.465088			0.268555									0.318604		0.323486									0.527344		0.415039									0.273438		0.349121									0.180664		0.144043
		0.484619			0.27832									0.332031		0.339355									0.550537		0.430908									0.286865		0.362549									0.186768		0.146484
		0.50415			0.289307									0.349121		0.354004									0.57251		0.449219									0.296631		0.377197									0.19165		0.148926
		0.52124			0.302734									0.361328		0.367432									0.592041		0.46875									0.307617		0.390625									0.197754		0.152588
		0.540771			0.3125									0.375977		0.383301									0.612793		0.484619									0.319824		0.406494									0.205078		0.157471
		0.563965			0.325928									0.389404		0.397949									0.635986		0.50415									0.32959		0.422363									0.209961		0.161133
		0.582275			0.336914									0.402832		0.415039									0.656738		0.523682									0.345459		0.440674									0.216064		0.166016
		0.601807			0.352783									0.419922		0.430908									0.682373		0.541992									0.360107		0.460205									0.223389		0.169678
		0.622559			0.367432									0.43457		0.447998									0.705566		0.563965									0.374756		0.476074									0.231934		0.17334
		0.644531			0.379639									0.454102		0.467529									0.726318		0.583496									0.386963		0.495605									0.240479		0.180664
		0.664062			0.391846									0.472412		0.48584									0.750732		0.604248									0.401611		0.513916									0.250244		0.184326
		0.689697			0.407715									0.488281		0.505371									0.777588		0.625									0.41626		0.533447									0.26001		0.187988
		0.710449			0.423584									0.506592		0.523682									0.802002		0.644531									0.430908		0.556641									0.268555		0.194092
		0.732422			0.439453									0.524902		0.543213									0.827637		0.665283									0.452881		0.574951									0.27832		0.198975
		0.754395			0.457764									0.544434		0.566406									0.853271		0.689697									0.46875		0.595703									0.289307		0.205078
		0.78125			0.474854									0.567627		0.585938									0.876465		0.712891									0.484619		0.616455									0.299072		0.20752
		0.804443			0.491943									0.585938		0.606689									0.90332		0.732422									0.50415		0.638428									0.3125		0.213623
		0.830078			0.510254									0.605469		0.629883									0.931396		0.756836									0.52124		0.65918									0.323486		0.218506
		0.855713			0.527344									0.626221		0.648193									0.957031		0.78125									0.541992		0.684814									0.332031		0.22583
		0.875244			0.548096									0.648193		0.670166									0.981445		0.804443									0.563965		0.706787									0.349121		0.231934
		0.9021			0.568848									0.668945		0.695801									1.01074		0.828857									0.582275		0.726318									0.361328		0.24292
		0.928955			0.585938									0.69458		0.716553									1.0376		0.853271									0.601807		0.751953									0.375977		0.249023
		0.95459			0.605469									0.714111		0.740967									1.06323		0.875244									0.622559		0.777588									0.389404		0.256348
		0.977783			0.627441									0.736084		0.765381									1.08765		0.899658									0.644531		0.803223									0.400391		0.264893
		1.00586			0.645752									0.759277		0.792236									1.1145		0.928955									0.665283		0.827637									0.41626		0.270996
		1.03271			0.667725									0.786133		0.81665									1.14014		0.953369									0.690918		0.852051									0.430908		0.281982
		1.05835			0.692139									0.808105		0.841064									1.16943		0.977783									0.710449		0.875244									0.449219		0.291748
		1.08032			0.712891									0.83252		0.865479									1.19263		1.00342									0.732422		0.90332									0.466309		0.301514
		1.10718			0.732422									0.856934		0.889893									1.21948		1.03271									0.756836		0.928955									0.483398		0.311279
		1.13281			0.755615									0.878906		0.917969									1.24634		1.05835									0.783691		0.955811									0.501709		0.319824
		1.15967			0.78125									0.904541		0.944824									1.27319		1.08154									0.808105		0.980225									0.517578		0.32959
		1.18408			0.804443									0.932617		0.970459									1.29639		1.10718									0.83252		1.00708									0.535889		0.345459
		1.20972			0.827637									0.958252		0.996094									1.31958		1.13281									0.855713		1.0376									0.556641		0.357666
		1.23291			0.85083									0.980225		1.02539									1.34399		1.16089									0.878906		1.06323									0.576172		0.368652
		1.25854			0.872803									1.01074		1.05347									1.37573		1.18652									0.906982		1.08765									0.594482		0.380859
		1.28418			0.897217									1.03638		1.07666									1.40137		1.21094									0.936279		1.11206									0.614014		0.393066
		1.30615			0.924072									1.06201		1.10352									1.42578		1.23657									0.960693		1.14258									0.635986		0.407715
		1.33057			0.949707									1.08398		1.12793									1.4502		1.26221									0.983887		1.16821									0.654297		0.422363
		1.3562			0.9729									1.10962		1.15723									1.47339		1.28784									1.0144		1.19507									0.675049		0.437012
		1.3855			0.998535									1.13647		1.18286									1.49902		1.31104									1.0437		1.2207									0.699463		0.452881
		1.40991			1.02539									1.16333		1.20972									1.521		1.33667									1.06934		1.24756									0.716553		0.471191
		1.43311			1.05225									1.18774		1.23657									1.54175		1.36597									1.09497		1.27441									0.739746		0.48584
		1.45386			1.07422									1.21338		1.26221									1.56494		1.39404									1.11938		1.29883									0.762939		0.50293
		1.48071			1.09863									1.23901		1.28906									1.58936		1.41846									1.14868		1.32324									0.787354		0.518799
		1.50269			1.12305									1.26465		1.31226									1.61377		1.44043									1.17676		1.34766									0.810547		0.535889
		1.521			1.15112									1.28906		1.33667									1.6333		1.46484									1.20239		1.38062									0.834961		0.557861
		1.54053			1.17432									1.30981		1.36719									1.65283		1.49048									1.22925		1.40503									0.856934		0.574951
		1.5625			1.19873									1.33545		1.39404									1.6748		1.51245									1.2561		1.43066									0.877686		0.593262
		1.58569			1.22437									1.3623		1.41968									1.69434		1.53198									1.28296		1.45386									0.90332		0.611572
		1.60889			1.24878									1.38916		1.44531									1.71875		1.55396									1.30737		1.48315									0.930176		0.633545
		1.6272			1.27441									1.41357		1.47095									1.73828		1.57959									1.33179		1.50391									0.95459		0.651855
		1.64673			1.29761									1.43677		1.49536									1.75903		1.60278									1.35986		1.5271									0.976562		0.670166
		1.66504			1.31836									1.45996		1.51611									1.77734		1.62354									1.39038		1.54785									1.00098		0.697021
		1.68335			1.34277									1.4856		1.53687									1.7981		1.64307									1.41724		1.57471									1.03027		0.712891
		1.70166			1.37085									1.50757		1.55884									1.82129		1.66382									1.44165		1.5979									1.05591		0.734863
		1.72363			1.39771									1.5271		1.58447									1.8396		1.68335									1.46729		1.62109									1.07788		0.756836
		1.74194			1.41968									1.54785		1.60767									1.85913		1.70654									1.49292		1.6394									1.10229		0.782471
		1.76025			1.44165									1.57104		1.62964									1.87622		1.72852									1.51489		1.6626									1.12671		0.804443
		1.77612			1.46606									1.59424		1.65039									1.89209		1.74683									1.53687		1.68457									1.15356		0.826416
		1.79321			1.49048									1.61621		1.67114									1.90918		1.76514									1.56128		1.70654									1.1792		0.849609
		1.81396			1.51123									1.63574		1.68945									1.93115		1.78345									1.58691		1.73096									1.20361		0.872803
		1.83105			1.53076									1.65527		1.71387									1.94946		1.80664									1.61011		1.74927									1.22559		0.894775
		1.84692			1.55151									1.6748		1.73584									1.96289		1.82739									1.63086		1.7688									1.25244		0.922852
		1.86401			1.57227									1.69434		1.75537									1.98364		1.8457									1.65283		1.78955									1.27808		0.947266
		1.87866			1.59546									1.71631		1.77246									1.99707		1.86279									1.67358		1.81274									1.30127		0.970459
		1.89087			1.61743									1.73584		1.79199									2.01416		1.87866									1.69434		1.83228									1.32324		0.997314
		1.90674			1.63696									1.75659		1.81641									2.03369		1.89575									1.71875		1.85059									1.34888		1.02539
		1.92261			1.65527									1.77368		1.8335									2.04834		1.91284									1.74072		1.8689									1.37817		1.05103
		1.94214			1.6748									1.79077		1.85303									2.06421		1.93359									1.76147		1.88599									1.40503		1.073
		1.95557			1.69312									1.81396		1.87012									2.07886		1.95068									1.77979		1.9043									1.427		1.09863
		1.96777			1.71387									1.83228		1.88599									2.09351		1.96533									1.80054		1.92505									1.44897		1.12305
		1.9812			1.7334									1.84937		1.9043									2.10449		1.98242									1.82373		1.9458									1.47583		1.14868
		1.99463			1.75415									1.86768		1.92383									2.12036		1.99829									1.84082		1.96045									1.4978		1.17432
		2.00684			1.77124									1.88232		1.94336									2.13623		2.01538									1.86279		1.97754									1.51978		1.19995
		2.02271			1.78711									1.89819		1.95923									2.15088		2.03369									1.87988		1.99463									1.53809		1.22437
		2.03735			1.80908									1.9165		1.97266									2.16675		2.04834									1.89575		2.01172									1.56128		1.25122
		2.04712			1.82739									1.93481		1.99219									2.17896		2.06055									1.91528		2.03247									1.58447		1.27563
		2.05688			1.84448									1.9519		2.00684									2.19116		2.0752									1.93604		2.04712									1.60767		1.30005
		2.06787			1.86279									1.96533		2.02759									2.20459		2.09106									1.95312		2.06177									1.6272		1.32324
		2.08008			1.87744									1.98364		2.04346									2.21558		2.10205									1.96899		2.07642									1.64673		1.34766
		2.08984			1.89209									1.99829		2.05688									2.229		2.11548									1.98853		2.09229									1.6687		1.37817
		2.09839			1.90796									2.01172		2.07031									2.24243		2.13135									2.00439		2.10327									1.68579		1.40503
		2.10571			1.92871									2.03125		2.08618									2.25708		2.14844									2.02271		2.11914									1.70898		1.42822
		2.1167			1.9458									2.04468		2.09961									2.27173		2.16309									2.03979		2.13501									1.73096		1.4502
		2.12646			1.96045									2.05811		2.11182									2.28149		2.17651									2.05444		2.15088									1.74927		1.47583
		2.13623			1.9751									2.07153		2.12769									2.29248		2.1875									2.07031		2.16797									1.76758		1.50024
		2.14478			1.99097									2.08496		2.14355									2.30347		2.19727									2.0874		2.18018									1.78467		1.51978
		2.15332			2.00439									2.09961		2.15942									2.31445		2.21191									2.09961		2.19116									1.80664		1.54053
		2.16309			2.02393									2.10815		2.17285									2.32544		2.22412									2.11304		2.20581									1.82739		1.56494
		2.16919			2.03857									2.12402		2.18506									2.33643		2.23755									2.13013		2.21802									1.84448		1.58936
		2.17651			2.052									2.13867		2.19604									2.34985		2.24976									2.146		2.23145									1.86279		1.61255
		2.1814			2.06421									2.15332		2.20947									2.3584		2.26318									2.16309		2.24609									1.87866		1.63208
		2.18506			2.07764									2.16797		2.22412									2.36816		2.27417									2.17407		2.26196									1.89331		1.65161
		2.18994			2.09229									2.17896		2.23389									2.37793		2.28516									2.1875		2.27417									1.91162		1.67358
		2.19604			2.10327									2.18872		2.24976									2.39136		2.29614									2.19971		2.28516									1.93115		1.69067
		2.20337			2.1167									2.19849		2.2644									2.3999		2.30713									2.21313		2.29492									1.94702		1.71753
		2.20703			2.12891									2.21436		2.27661									2.41089		2.31567									2.22656		2.30835									1.96289		1.73584
		2.21191			2.14478									2.22412		2.2876									2.41821		2.32666									2.23999		2.31934									1.97876		1.75537
		2.21436			2.16064									2.23633		2.29614									2.42798		2.33398									2.25342		2.3291									1.99341		1.77246
		2.2168			2.17285									2.24731		2.31079									2.43408		2.34619									2.26807		2.34375									2.0105		1.79077
		2.22046			2.18262									2.26074		2.32056									2.44385		2.35596									2.28027		2.35352									2.02881		1.81641
		2.22046			2.19238									2.27295		2.33032									2.45361		2.3645									2.29248		2.36328									2.04346		1.83472
		2.22534			2.20703									2.28271		2.34375									2.46094		2.37549									2.30225		2.37305									2.05688		1.85303
		2.22656			2.21924									2.29126		2.35474									2.47314		2.38281									2.31323		2.38647									2.07031		1.8689
		2.22656			2.22778									2.30103		2.36328									2.48169		2.39136									2.32422		2.39746									2.08496		1.88477
		2.22778			2.24243									2.30957		2.37305									2.49268		2.40234									2.33521		2.40845									2.09839		1.90063
		2.229			2.2522									2.31934		2.38525									2.5		2.41089									2.34741		2.41821									2.10938		1.92017
		2.229			2.26562									2.3291		2.3938									2.50854		2.41699									2.3584		2.42676									2.12524		1.9397
		2.229			2.27661									2.33887		2.40601									2.51709		2.42432									2.36816		2.43408									2.14111		1.95679
		2.229			2.28516									2.34985		2.41455									2.52441		2.43164									2.37793		2.44263									2.15698		1.97388
		2.22778			2.29492									2.3584		2.42432									2.53052		2.43774									2.39014		2.45239									2.16919		1.98853
		2.229			2.30591									2.36694		2.43164									2.53662		2.44507									2.39746		2.46216									2.1814		2.00317
		2.22778			2.31445									2.37305		2.44019									2.5415		2.45483									2.40845		2.47437									2.18994		2.02271
		2.22778			2.32422									2.38403		2.44995									2.55127		2.46216									2.41821		2.48413									2.20459		2.03857
		2.22534			2.33276									2.3938		2.4585									2.55859		2.4707									2.42554		2.49268									2.2168		2.05322
		2.22412			2.34375									2.3999		2.46826									2.5647		2.47803									2.43286		2.5									2.22778		2.06665
		2.22412			2.35352									2.40967		2.47925									2.57324		2.48779									2.44141		2.51099									2.24121		2.08252
		2.22168			2.36084									2.41577		2.49023									2.57935		2.49268									2.45117		2.51831									2.25464		2.09595
		2.21924			2.36816									2.42432		2.49756									2.58667		2.5									2.45728		2.52563									2.26685		2.10815
		2.21802			2.37549									2.4292		2.5061									2.59521		2.50732									2.46582		2.53174									2.27905		2.1228
		2.2168			2.3877									2.43408		2.51465									2.59888		2.51343									2.47803		2.53662									2.28882		2.13623
		2.21313			2.39502									2.44263		2.52197									2.60864		2.51953									2.48535		2.54517									2.29858		2.15332
		2.21191			2.40234									2.45117		2.5293									2.61475		2.52563									2.49268		2.55371									2.31079		2.16797
		2.21069			2.41089									2.45728		2.5354									2.62085		2.5293									2.5		2.55859									2.32056		2.18018
		2.20825			2.41821									2.4646		2.5415									2.62573		2.53418									2.50854		2.5647									2.33032		2.18994
		2.20703			2.42554									2.47314		2.55005									2.63428		2.54028									2.51587		2.57446									2.34375		2.20459
		2.20337			2.4292									2.48047		2.55615									2.63916		2.54639									2.52075		2.58179									2.35474		2.2168
		2.20215			2.4353									2.48901		2.56348									2.64526		2.55127									2.5293		2.59033									2.36328		2.22778
		2.19971			2.44263									2.49512		2.57202									2.65137		2.55737									2.5354		2.59888									2.37183		2.23999
		2.19604			2.45117									2.5		2.57935									2.65625		2.55981									2.53906		2.60376									2.38403		2.25464
		2.19482			2.45605									2.50854		2.58667									2.66235		2.56836									2.54517		2.6123									2.39258		2.26929
		2.1936			2.46338									2.51343		2.59521									2.6709		2.57446									2.55249		2.61841									2.40234		2.28027
		2.19116			2.47192									2.51953		2.60498									2.67822		2.57935									2.55981		2.62329									2.41211		2.28882
		2.19116			2.47681									2.52563		2.6123									2.68555		2.58545									2.56592		2.63062									2.42065		2.2998
		2.19116			2.48535									2.5293		2.61841									2.69409		2.59155									2.57324		2.63672									2.42798		2.31201
		2.18872			2.49146									2.53418		2.62329									2.7002		2.59644									2.57935		2.64282									2.4353		2.32178
		2.1875			2.49634									2.53906		2.63062									2.70874		2.60132									2.58545		2.64893									2.44385		2.33154
		2.1875			2.50366									2.54517		2.63916									2.71362		2.60986									2.59399		2.65503									2.45361		2.34375
		2.18628			2.51099									2.55005		2.64404									2.71973		2.61597									2.59888		2.65991									2.46216		2.35474
		2.18628			2.51465									2.55615		2.65137									2.72339		2.61841									2.60742		2.66968									2.47314		2.36328
		2.18628			2.52075									2.56104		2.65747									2.72949		2.62329									2.61475		2.67822									2.48169		2.37183
		2.18506			2.52563									2.56836		2.66357									2.73682		2.62817									2.61963		2.68555									2.49146		2.38281
		2.18506			2.5293									2.57202		2.6709									2.74048		2.63428									2.62573		2.69287									2.49878		2.39258
		2.18628			2.5354									2.57935		2.68066									2.74536		2.64038									2.63306		2.70142									2.5061		2.40112
		2.18506			2.53784									2.58423		2.68921									2.74902		2.64648									2.63916		2.70874									2.51587		2.41089
		2.18384			2.54272									2.59033		2.69775									2.75513		2.64893									2.64282		2.71362									2.52197		2.41943
		2.18506			2.54761									2.59644		2.70386									2.75879		2.65503									2.64893		2.72095									2.5293		2.42676
		2.18628			2.55249									2.60376		2.7124									2.76367		2.65869									2.65625		2.72339									2.53418		2.43286
		2.18628			2.55859									2.61108		2.71851									2.76855		2.66479									2.66235		2.73193									2.5415		2.44019
		2.1875			2.56104									2.61353		2.72339									2.77344		2.67212									2.66968		2.73804									2.54883		2.44873
		2.18628			2.56592									2.62085		2.72827									2.77832		2.67944									2.67944		2.7417									2.55371		2.45728
		2.1875			2.57202									2.62329		2.73682									2.78198		2.68433									2.68555		2.7478									2.55981		2.4646
		2.1875			2.5769									2.62939		2.7417									2.78809		2.69165									2.69287		2.75269									2.56714		2.47314
		2.18872			2.58057									2.63672		2.74536									2.79297		2.69897									2.70264		2.75757									2.57446		2.48169
		2.18994			2.58789									2.64038		2.75269									2.79907		2.70508									2.70874		2.76123									2.58057		2.48901
		2.18994			2.59033									2.64648		2.75513									2.80151		2.71118									2.71484		2.76733									2.58911		2.49634
		2.19238			2.59644									2.65137		2.75879									2.8064		2.71729									2.72095		2.77222									2.59521		2.50122
		2.19238			2.60132									2.65625		2.76367									2.8125		2.72095									2.72461		2.77832									2.60132		2.50854
		2.19116			2.60742									2.65991		2.76978									2.81738		2.72461									2.73193		2.7832									2.60986		2.51465
		2.19238			2.6123									2.66724		2.77588									2.82227		2.73193									2.73926		2.78931									2.61475		2.52075
		2.19482			2.61597									2.67334		2.77954									2.82837		2.73682									2.74414		2.79297									2.61963		2.52686
		2.19604			2.61963									2.68066		2.78442									2.83081		2.7417									2.7478		2.79663									2.62695		2.53052
		2.19727			2.62451									2.69043		2.79175									2.83691		2.74536									2.75269		2.80273									2.63428		2.53418
		2.19727			2.62939									2.69531		2.79663									2.83936		2.75024									2.75757		2.80884									2.63916		2.54028
		2.19849			2.63428									2.70264		2.80151									2.84302		2.75391									2.76123		2.8125									2.64526		2.54517
		2.19971			2.63916									2.70996		2.80518									2.84668		2.75757									2.76489		2.81738									2.65015		2.54883
		2.19971			2.64404									2.71484		2.81128									2.85156		2.76123									2.77222		2.82227									2.65625		2.55371
		2.20093			2.64771									2.71851		2.81738									2.85645		2.76611									2.7771		2.82837									2.66113		2.55981
		2.20337			2.65259									2.72339		2.82104									2.86255		2.77222									2.7832		2.83447									2.66846		2.5647
		2.20459			2.65747									2.73071		2.82837									2.86621		2.77588									2.78809		2.83813									2.67578		2.5708
		2.20459			2.66113									2.7356		2.83325									2.87109		2.78198									2.79541		2.84058									2.68433		2.57446
		2.20581			2.66846									2.73926		2.83691									2.87354		2.78442									2.79907		2.84424									2.69287		2.57935
		2.20581			2.67578									2.74536		2.84058									2.87964		2.79175									2.80396		2.85034									2.70142		2.58423
		2.20703			2.68066									2.74902		2.84424									2.8833		2.79663									2.80884		2.85522									2.70508		2.59033
		2.20825			2.68799									2.75269		2.8479									2.88574		2.80029									2.81494		2.86011									2.71362		2.59521
		2.20825			2.69531									2.75757		2.85522									2.89062		2.80396									2.81982		2.86499									2.71851		2.6001
		2.20825			2.7002									2.76001		2.86011									2.89551		2.81128									2.82593		2.86743									2.72217		2.60498
		2.20947			2.7063									2.76489		2.86377									2.89917		2.81372									2.82959		2.87231									2.72705		2.60986
		2.20947			2.7124									2.771		2.86865									2.90283		2.82104									2.83447		2.87842									2.73315		2.61353
		2.20947			2.71729									2.77466		2.87231									2.90649		2.82593									2.8418		2.88086									2.73926		2.61719
		2.21069			2.72095									2.77832		2.87842									2.91138		2.83325									2.84424		2.8833									2.74414		2.62085
		2.21191			2.72339									2.7832		2.88208									2.91626		2.83447									2.8479		2.88818									2.75024		2.62451
		2.21191			2.73193									2.78931		2.88574									2.91992		2.83936									2.85156		2.89429									2.75269		2.63062
		2.21313			2.73804									2.79541		2.89185									2.92236		2.84302									2.85889		2.89917									2.75635		2.63428
		2.21313			2.73926									2.79907		2.89673									2.92603		2.84668									2.86377		2.90283									2.75879		2.63794
		2.21191			2.74414									2.80273		2.90161									2.93213		2.85034									2.86621		2.90527									2.76489		2.6416
		2.21436			2.75024									2.80762		2.90405									2.93579		2.85645									2.87231		2.91138									2.76978		2.64648
		2.21558			2.75391									2.8125		2.91016									2.93823		2.86255									2.87598		2.91382									2.77466		2.65137
		2.21558			2.75635									2.81616		2.91504									2.94067		2.86377									2.88208		2.91992									2.77954		2.65381
		2.21802			2.76001									2.82227		2.92114									2.94556		2.86865									2.88574		2.92358									2.78442		2.65869
		2.21802			2.76489									2.82715		2.92358									2.94678		2.87354									2.88818		2.92847									2.78931		2.66235
		2.21924			2.76978									2.83203		2.92969									2.95044		2.8772									2.89307		2.93213									2.79541		2.66724
		2.21924			2.7771									2.83569		2.93335									2.9541		2.88208									2.89917		2.93823									2.79907		2.677
		2.21924			2.78076									2.83813		2.93823									2.95776		2.88452									2.90161		2.94067									2.80396		2.68066
		2.22168			2.78687									2.84302		2.94189									2.96387		2.88818									2.90527		2.94434									2.8064		2.68677
		2.22168			2.79175									2.84668		2.94434									2.96387		2.89307									2.90894		2.94678									2.81006		2.69409
		2.2229			2.79663									2.85034		2.948									2.96753		2.89673									2.91382		2.95166									2.81616		2.69775
		2.22534			2.80029									2.85522		2.95166									2.97241		2.90039									2.9187		2.95532									2.82227		2.70386
		2.22412			2.80396									2.86011		2.95532									2.97485		2.90527									2.92358		2.96021									2.82715		2.70874
		2.22534			2.81006									2.86377		2.95898									2.97974		2.90771									2.92847		2.96387									2.83081		2.71362
		2.22534			2.81372									2.86743		2.96387									2.9834		2.9126									2.93335		2.96753									2.83447		2.71729
		2.22656			2.81982									2.87354		2.96631									2.98462		2.91748									2.93701		2.97241									2.83813		2.72339
		2.22778			2.82349									2.87598		2.96875									2.98828		2.92114									2.94067		2.97485									2.8418		2.72583
		2.229			2.82715									2.87964		2.97363									2.99194		2.92603									2.94312		2.97729									2.84546		2.72949
		2.22778			2.83447									2.8833		2.97607									2.99683		2.92969									2.948		2.98218									2.85034		2.73804
		2.229			2.83691									2.88818		2.98096									2.99927		2.93579									2.95044		2.98584									2.854		2.73926
		2.23022			2.84058									2.89185		2.9834									3.00171		2.93945									2.9541		2.98828									2.85889		2.7417
		2.23267			2.84302									2.89795		2.98584									3.00415		2.94189									2.95898		2.99072									2.86377		2.74902
		2.23389			2.84668									2.90039		2.98828									3.00781		2.94434									2.96387		2.99438									2.86743		2.75391
		2.23511			2.854									2.90405		2.99072									3.01025		2.94678									2.96631		2.99805									2.87109		2.75513
		2.23511			2.85767									2.90894		2.99561									3.01392		2.95044									2.96997		3.00049									2.87476		2.75879
		2.23633			2.86133									2.9126		2.99805									3.0188		2.9541									2.97363		3.00415									2.87842		2.76245
		2.23999			2.86743									2.91748		3.00049									3.02368		2.95898									2.97852		3.00659									2.88208		2.76733
		2.23999			2.86987									2.91992		3.00537									3.02612		2.96265									2.97974		3.01025									2.88452		2.771
		2.24243			2.87476									2.92358		3.00659									3.02856		2.96631									2.9834		3.01392									2.8894		2.77588
		2.24365			2.87842									2.92847		3.00903									3.03345		2.96997									2.98584		3.0188									2.89307		2.77954
		2.24487			2.88086									2.93457		3.01514									3.03711		2.97119									2.9895		3.02246									2.89673		2.7832
		2.24609			2.88452									2.93823		3.0188									3.04077		2.97607									2.99316		3.0249									2.90161		2.78931
		2.24854			2.89062									2.94067		3.02246									3.04321		2.97974									2.99561		3.02856									2.90405		2.79297
		2.24854			2.89429									2.94434		3.0249									3.04688		2.98218									3.00049		3.03223									2.90894		2.79785
		2.24854			2.89917									2.94678		3.02979									3.04932		2.98584									3.00415		3.03467									2.91382		2.80151
		2.24976			2.90161									2.95166		3.03101									3.05298		2.98828									3.00659		3.03955									2.91748		2.8064
		2.25098			2.90649									2.9541		3.03589									3.05786		2.99194									3.00781		3.04321									2.92236		2.81128
		2.2522			2.91016									2.95898		3.03833									3.06152		2.99438									3.01147		3.04443									2.92603		2.81616
		2.25464			2.91504									2.96265		3.04199									3.06519		2.99805									3.01636		3.0481									2.92969		2.8186
		2.25708			2.9187									2.96631		3.04565									3.07007		3.00049									3.02246		3.05298									2.93457		2.82593
		2.25708			2.92236									2.96875		3.05054									3.07007		3.00293									3.02612		3.05542									2.93823		2.83081
		2.25708			2.92603									2.97363		3.05298									3.07373		3.00537									3.02734		3.0603									2.94189		2.83447
		2.25952			2.93213									2.97729		3.05786									3.07739		3.01025									3.03101		3.06519									2.94434		2.83813
		2.25952			2.93579									2.97974		3.06396									3.07861		3.0127									3.03467		3.06763									2.948		2.8418
		2.26196			2.94067									2.98218		3.06641									3.07983		3.01758									3.03711		3.07007									2.94922		2.84668
		2.26196			2.94189									2.9834		3.06885									3.08228		3.02124									3.04443		3.07373									2.9541		2.85034
		2.26318			2.94556									2.98828		3.07251									3.08472		3.02368									3.04565		3.07617									2.96021		2.85767
		2.26318			2.94922									2.99194		3.07617									3.08838		3.02734									3.04932		3.07983									2.96265		2.86011
		2.26562			2.95288									2.99438		3.07861									3.0896		3.02979									3.05298		3.08105									2.96509		2.86499
		2.26685			2.95654									2.99683		3.08105									3.09204		3.03467									3.05786		3.0835									2.96875		2.86987
		2.26685			2.96021									2.99927		3.0835									3.0957		3.03711									3.0603		3.08716									2.97241		2.87476
		2.26685			2.96387									3.00171		3.08594									3.09937		3.04077									3.06641		3.08838									2.97607		2.87842
		2.26685			2.96631									3.00415		3.08838									3.10181		3.04199									3.06885		3.09082									2.97852		2.88086
		2.26807			2.96997									3.00659		3.0896									3.10425		3.04688									3.07007		3.09326									2.9834		2.88574
		2.26807			2.97363									3.01025		3.09448									3.10913		3.0481									3.07373		3.09692									2.98462		2.89062
		2.26807			2.97852									3.01514		3.09814									3.11035		3.05298									3.07495		3.10059									2.98706		2.89551
		2.26929			2.98096									3.0188		3.10303									3.11279		3.05786									3.07861		3.10303									2.99072		2.90039
		2.26929			2.9834									3.02124		3.10547									3.11523		3.06152									3.08228		3.10791									2.99438		2.90405
		2.27051			2.98462									3.0249		3.10913									3.11768		3.06641									3.0835		3.11035									2.99683		2.91016
		2.27051			2.9895									3.02856		3.10791									3.12012		3.06885									3.08716		3.11157									2.99927		2.91504
		2.26929			2.99316									3.03101		3.11279									3.12378		3.07007									3.08838		3.11523									3.00293		2.9187
		2.26929			2.99683									3.03345		3.11646									3.12622		3.07251									3.0896		3.1189									3.00415		2.9248
		2.27051			2.99927									3.03833		3.12134									3.12744		3.07495									3.09326		3.12256									3.00659		2.92847
		2.27051			3.00049									3.04199		3.12378									3.12988		3.07861									3.09814		3.12622									3.01025		2.93457
		2.27173			3.00415									3.04321		3.12622									3.13232		3.08105									3.10059		3.12744									3.01392		2.93945
		2.27173			3.00781									3.04565		3.12866									3.13477		3.08228									3.10425		3.12988									3.0188		2.94189
		2.27173			3.01147									3.05054		3.13232									3.13843		3.08472									3.10669		3.13232									3.02246		2.94678
		2.27295			3.01392									3.05542		3.13477									3.14087		3.08716									3.11035		3.13721									3.02246		2.948
		2.27173			3.01758									3.05908		3.13965									3.14331		3.08838									3.11157		3.13843									3.02734		2.95288
		2.27173			3.02124									3.06274		3.14209									3.14575		3.09082									3.11401		3.14209									3.02979		2.95898
		2.27295			3.02368									3.06641		3.14453									3.14941		3.09448									3.11646		3.14331									3.03345		2.96265
		2.27417			3.02734									3.06885		3.14941									3.15308		3.09692									3.12134		3.14697									3.03589		2.96631
		2.27417			3.03223									3.07129		3.15063									3.15186		3.10181									3.12378		3.15186									3.03833		2.96997
		2.27539			3.03467									3.07373		3.1543									3.15674		3.10425									3.12622		3.15308									3.04199		2.97485
		2.27417			3.03833									3.07861		3.15552									3.16162		3.10669									3.12866		3.15796									3.04443		2.97852
		2.27661			3.03955									3.07983		3.16162									3.16528		3.10791									3.1311		3.16162									3.0481		2.98096
		2.27661			3.04565									3.08228		3.16528									3.1665		3.11035									3.13354		3.16284									3.05176		2.98462
		2.27661			3.04688									3.0835		3.16772									3.17017		3.11279									3.13599		3.1665									3.05664		2.98706
		2.27905			3.04932									3.08594		3.17017									3.17139		3.11646									3.14087		3.16895									3.05786		2.99194
		2.28027			3.0542									3.08716		3.17261									3.17383		3.12012									3.14331		3.17139									3.06274		2.99683
		2.28027			3.0603									3.09082		3.17627									3.17505		3.12378									3.14819		3.17383									3.06641		2.99805
		2.28149			3.06396									3.09448		3.17871									3.17749		3.12622									3.15063		3.17627									3.06885		3.00171
		2.28271			3.06641									3.09692		3.18115									3.18115		3.12744									3.15186		3.17993									3.07007		3.00415
		2.28394			3.06763									3.10059		3.18237									3.18237		3.12866									3.15552		3.18115									3.07373		3.00781
		2.28516			3.07007									3.10303		3.18481									3.18481		3.12988									3.15796		3.18237									3.07739		3.0127
		2.28516			3.07373									3.10547		3.18726									3.18604		3.13354									3.1604		3.18604									3.07861		3.01636
		2.28638			3.07617									3.10791		3.18848									3.1897		3.13599									3.16528		3.18726									3.08105		3.02124
		2.2876			3.07983									3.11035		3.19092									3.19092		3.13965									3.16895		3.18848									3.0835		3.02246
		2.29004			3.08105									3.11401		3.19336									3.19458		3.14453									3.17139		3.19092									3.08594		3.02734
		2.29004			3.0835									3.11646		3.1958									3.19458		3.14575									3.17261		3.19336									3.08838		3.03101
		2.29126			3.08472									3.1189		3.19824									3.19946		3.14697									3.17627		3.19458									3.0896		3.03467
		2.29248			3.08716									3.12256		3.20068									3.19946		3.15186									3.17749		3.19824									3.09204		3.03833
		2.29248			3.0896									3.125		3.2019									3.2019		3.15186									3.18115		3.19946									3.09448		3.04199
		2.2937			3.09204									3.12622		3.20435									3.20435		3.15796									3.18481		3.2019									3.09814		3.04443
		2.29492			3.09448									3.12866		3.20679									3.20679		3.15918									3.18481		3.20557									3.10181		3.0481
		2.29736			3.10059									3.1311		3.21045									3.20923		3.16406									3.18726		3.20679									3.10425		3.05176
		2.2998			3.10181									3.13477		3.21289									3.21045		3.16772									3.1897		3.20801									3.10669		3.05786
		2.2998			3.10547									3.13721		3.21411									3.21289		3.16895									3.19092		3.21045									3.11035		3.06274
		2.30347			3.10669									3.13965		3.21533									3.21533		3.17017									3.19336		3.21289									3.11279		3.06519
		2.30347			3.10913									3.14209		3.21899									3.21899		3.17383									3.19458		3.21533									3.11523		3.06763
		2.30591			3.11157									3.14453		3.22266									3.22021		3.17627									3.19702		3.21777									3.11768		3.07251
		2.30713			3.11401									3.14819		3.2251									3.22266		3.17993									3.19946		3.22144									3.12134		3.07495
		2.30957			3.11646									3.14941		3.22754									3.2251		3.17993									3.2019		3.22388									3.125		3.07861
		2.30957			3.12134									3.15308		3.22998									3.22754		3.18115									3.20557		3.2251									3.125		3.08105
		2.31201			3.12256									3.15674		3.2312									3.22998		3.18481									3.20679		3.22876									3.12866		3.08105
		2.31323			3.125									3.15918		3.23486									3.2312		3.18726									3.20801		3.22998									3.12866		3.0835
		2.31445			3.12744									3.16284		3.23608									3.23364		3.18726									3.21045		3.23242									3.13354		3.08594
		2.31567			3.12988									3.16528		3.23975									3.23608		3.1897									3.21289		3.23486									3.13599		3.0896
		2.31689			3.13354									3.16772		3.24219									3.23853		3.19214									3.21411		3.2373									3.13843		3.09204
		2.31934			3.13599									3.17017		3.24585									3.24097		3.19336									3.21777		3.23975									3.14209		3.0957
		2.32056			3.13843									3.17139		3.24585									3.24219		3.1958									3.22021		3.24463									3.14453		3.10059
		2.323			3.14209									3.17383		3.24829									3.24463		3.19702									3.22266		3.24463									3.14819		3.10425
		2.32544			3.14331									3.17627		3.25073									3.24585		3.19946									3.2251		3.24829									3.14941		3.10669
		2.32666			3.14575									3.17871		3.25562									3.24829		3.20068									3.22876		3.24829									3.15308		3.10913
		2.32788			3.14941									3.18115		3.25684									3.24951		3.20435									3.22998		3.25073									3.15552		3.11157
		2.33032			3.15308									3.18359		3.25806									3.25073		3.20557									3.2312		3.25317									3.15796		3.11646
		2.33276			3.1543									3.18481		3.2605									3.25439		3.20801									3.23242		3.25684									3.16284		3.11768
		2.33154			3.15674									3.18726		3.26294									3.25684		3.20923									3.23608		3.25806									3.16528		3.12256
		2.33643			3.1604									3.18848		3.2666									3.25928		3.21167									3.2373		3.25928									3.1665		3.12622
		2.33643			3.1665									3.18848		3.26538									3.2605		3.21289									3.24097		3.26172									3.17017		3.12622
		2.34253			3.16772									3.19092		3.27026									3.26172		3.21533									3.24463		3.26538									3.17017		3.1311
		2.34375			3.16895									3.19458		3.27148									3.26538		3.21777									3.24585		3.26538									3.17383		3.13354
		2.34619			3.17261									3.1958		3.27393									3.26782		3.22021									3.24707		3.26904									3.17383		3.13721
		2.34741			3.17383									3.19702		3.27515									3.26782		3.22144									3.24951		3.27026									3.17749		3.13965
		2.35229			3.17627									3.20068		3.28003									3.27148		3.2251									3.25073		3.27393									3.17993		3.14209
		2.35229			3.17993									3.20312		3.28247									3.27271		3.22754									3.25195		3.27393									3.18359		3.14697
		2.35718			3.18115									3.20557		3.28613									3.27515		3.22754									3.25439		3.27637									3.18359		3.14697
		2.3584			3.18359									3.20679		3.28857									3.27881		3.22876									3.25439		3.27881									3.18604		3.15186
		2.35962			3.18481									3.20923		3.28979									3.28125		3.23242									3.25806		3.28369									3.18848		3.15552
		2.36328			3.18604									3.20923		3.29224									3.28491		3.23364									3.26172		3.28613									3.18848		3.15796
		2.3645			3.18848									3.21289		3.29346									3.28613		3.23608									3.26416		3.28735									3.19092		3.16284
		2.36816			3.18848									3.21533		3.29712									3.28979		3.23975									3.26538		3.29102									3.19336		3.16528
		2.36816			3.19336									3.21899		3.29834									3.29102		3.24097									3.26904		3.29224									3.19336		3.16772
		2.37183			3.19214									3.22144		3.30078									3.29346		3.24341									3.27026		3.29468									3.19702		3.17139
		2.37427			3.19702									3.22266		3.30322									3.2959		3.24463									3.27148		3.29468									3.19946		3.17383
		2.37549			3.19824									3.22754		3.30444									3.29712		3.24707									3.27393		3.29712									3.2019		3.17505
		2.37671			3.20068									3.22754		3.30688									3.29956		3.24951									3.27515		3.29956									3.20435		3.17871
		2.38159			3.2019									3.22998		3.30811									3.30078		3.25073									3.27881		3.302									3.20557		3.18115
		2.38403			3.20435									3.23242		3.31055									3.30322		3.25195									3.28125		3.30322									3.20801		3.18237
		2.3877			3.20557									3.23242		3.31177									3.30688		3.25439									3.28613		3.30566									3.20801		3.18359
		2.39014			3.20801									3.2373		3.31421									3.30811		3.25684									3.28857		3.30811									3.21045		3.18726
		2.39258			3.21045									3.23853		3.31543									3.31055		3.2605									3.29102		3.30811									3.21167		3.18848
		2.3938			3.21167									3.24097		3.31787									3.31055		3.2605									3.29102		3.31055									3.21533		3.19092
		2.39624			3.21289									3.24219		3.31909									3.31299		3.26294									3.29346		3.31177									3.21777		3.19336
		2.39746			3.21655									3.24463		3.32275									3.31421		3.26416									3.29468		3.31299									3.22021		3.19702
		2.39868			3.21899									3.24585		3.32397									3.31665		3.2666									3.29712		3.31543									3.22266		3.19824
		2.40234			3.22144									3.24829		3.3252									3.31665		3.27026									3.29956		3.31787									3.2251		3.19946
		2.40479			3.22388									3.24951		3.3252									3.32031		3.27148									3.30078		3.31909									3.22754		3.20312
		2.40723			3.22632									3.25073		3.32764									3.32153		3.27148									3.30322		3.32153									3.22998		3.20435
		2.41089			3.22754									3.25562		3.32764									3.32153		3.27515									3.30566		3.32275									3.2312		3.20801
		2.41211			3.22998									3.25684		3.32886									3.3252		3.27637									3.30811		3.3252									3.23486		3.20801
		2.41333			3.23242									3.25806		3.3313									3.3252		3.28003									3.30811		3.3252									3.23608		3.21289
		2.41577			3.23486									3.25928		3.33374									3.32642		3.28247									3.31177		3.32642									3.23853		3.21411
		2.41699			3.23486									3.26294		3.33374									3.32764		3.28613									3.31299		3.32764									3.24097		3.21655
		2.41943			3.23853									3.26416		3.3374									3.32886		3.28613									3.31299		3.32886									3.24341		3.21899
		2.42065			3.24097									3.26416		3.33862									3.32886		3.28857									3.31421		3.33252									3.24463		3.22266
		2.4231			3.24219									3.2666		3.34106									3.3313		3.29102									3.31543		3.33374									3.24707		3.22388
		2.4231			3.24463									3.26782		3.34473									3.33374		3.29346									3.31909		3.33496									3.24829		3.22754
		2.42554			3.24585									3.27026		3.34595									3.33374		3.29468									3.32031		3.3374									3.24951		3.22876
		2.42798			3.24829									3.27393		3.34961									3.33496		3.2959									3.32153		3.33862									3.25195		3.2312
		2.42798			3.24951									3.27515		3.35083									3.3374		3.29712									3.32275		3.34351									3.25317		3.23364
		2.43042			3.25073									3.27881		3.35205									3.33984		3.29834									3.3252		3.34351									3.25562		3.2373
		2.43164			3.25439									3.28003		3.35327									3.34229		3.30078									3.32642		3.34717									3.25806		3.23975
		2.43286			3.25439									3.28247		3.35571									3.34473		3.30322									3.32642		3.34961									3.25928		3.24219
		2.43286			3.25806									3.28613		3.35815									3.34595		3.30444									3.32886		3.35083									3.2605		3.24463
		2.4353			3.2605									3.28735		3.36182									3.34839		3.30566									3.33008		3.35205									3.26294		3.24585
		2.43652			3.2605									3.28979		3.36182									3.35083		3.30933									3.3313		3.35449									3.26538		3.24951
		2.43896			3.26294									3.29102		3.36426									3.35205		3.31055									3.33252		3.35571									3.2666		3.24951
		2.43896			3.2666									3.29346		3.3667									3.35327		3.31055									3.33252		3.35693									3.26904		3.25195
		2.44141			3.2666									3.29468		3.3667									3.35449		3.31177									3.33496		3.3606									3.27026		3.25562
		2.44263			3.26904									3.29712		3.36914									3.35449		3.31421									3.33618		3.3606									3.27148		3.25684
		2.44507			3.27148									3.29834		3.37036									3.35693		3.31543									3.33862		3.36304									3.27515		3.25928
		2.44507			3.27393									3.30078		3.37158									3.35815		3.31665									3.34106		3.36426									3.27637		3.26172
		2.44629			3.27515									3.302		3.37524									3.3606		3.31787									3.34473		3.36548									3.28003		3.26294
		2.44873			3.27881									3.30444		3.37524									3.36182		3.32031									3.34717		3.3667									3.28125		3.26416
		2.44873			3.28125									3.30688		3.38013									3.36304		3.32153									3.34961		3.36914									3.28491		3.2666
		2.45117			3.28369									3.30811		3.38135									3.36426		3.32397									3.35083		3.37036									3.28735		3.27026
		2.45117			3.28613									3.30811		3.38379									3.36548		3.32397									3.35449		3.37158									3.28857		3.27148
		2.45361			3.28735									3.31055		3.38623									3.36792		3.3252									3.35449		3.37402									3.29102		3.27515
		2.45239			3.28857									3.31299		3.38867									3.36914		3.32642									3.35449		3.37524									3.29224		3.27759
		2.45483			3.29224									3.31421		3.39111									3.36914		3.32764									3.35693		3.37646									3.29468		3.28003
		2.45239			3.29468									3.31421		3.39111									3.3728		3.32886									3.35938		3.38013									3.2959		3.28491
		2.45483			3.2959									3.31543		3.39478									3.37402		3.33008									3.3606		3.38135									3.29712		3.28613
		2.45361			3.29712									3.31909		3.396									3.37524		3.3313									3.36304		3.38379									3.29956		3.28857
		2.45483			3.29834									3.32153		3.39722									3.37646		3.33374									3.3667		3.38623									3.302		3.29102
		2.45483			3.302									3.32275		3.39966									3.37646		3.33496									3.36792		3.39111									3.30322		3.29224
		2.45483			3.30322									3.32275		3.4021									3.38013		3.33618									3.36914		3.38867									3.30444		3.29346
		2.45483			3.30566									3.3252		3.40576									3.38257		3.3374									3.37036		3.39111									3.30566		3.2959
		2.45361			3.30688									3.3252		3.40698									3.38501		3.34229									3.37158		3.39233									3.30811		3.29712
		2.45605			3.30811									3.32642		3.4082									3.38745		3.34229									3.3728		3.396									3.31055		3.30078
		2.45483			3.30933									3.32764		3.40942									3.38989		3.34473									3.37402		3.39722									3.31055		3.302
		2.45483			3.31177									3.32886		3.41064									3.39111		3.34717									3.37646		3.39966									3.31299		3.30444
		2.45239			3.31299									3.3313		3.41187									3.39233		3.34961									3.37769		3.40088									3.31421		3.30688
		2.45239			3.31421									3.3313		3.41309									3.39478		3.35083									3.38135		3.4021									3.31543		3.30811
		2.45239			3.31665									3.33496		3.41431									3.39722		3.35205									3.38257		3.40454									3.31787		3.30811
		2.45239			3.31665									3.33374		3.41553									3.39722		3.35327									3.38501		3.40576									3.31909		3.31055
		2.44995			3.31909									3.3374		3.41797									3.40088		3.35693									3.38623		3.4082									3.32031		3.31299
		2.44873			3.32153									3.33984		3.41919									3.40332		3.35693									3.38989		3.40942									3.32397		3.31421
		2.44995			3.32397									3.34106		3.42041									3.40454		3.35815									3.39111		3.40942									3.32397		3.31665
		2.44751			3.32275									3.34473		3.42285									3.40576		3.3606									3.39355		3.41187									3.3252		3.31787
		2.44629			3.32397									3.34595		3.42529									3.40698		3.36304									3.39355		3.41309									3.3252		3.31909
		2.44507			3.3252									3.34717		3.42651									3.4082		3.36426									3.39355		3.41431									3.32886		3.32275
		2.44385			3.32642									3.34839		3.42896									3.40942		3.36548									3.39722		3.41553									3.32764		3.32397
		2.44263			3.32764									3.35205		3.43018									3.40942		3.3667									3.39844		3.41797									3.33008		3.3252
		2.44263			3.32764									3.35327		3.43262									3.41187		3.36792									3.4021		3.41919									3.3313		3.32642
		2.44019			3.32886									3.35327		3.43384									3.41309		3.36914									3.4021		3.42041									3.33252		3.32642
		2.43896			3.33008									3.35571		3.43506									3.41309		3.37158									3.40454		3.42285									3.33496		3.32886
		2.43774			3.33252									3.35815		3.4375									3.41553		3.37158									3.40576		3.42407									3.33496		3.32886
		2.43774			3.33496									3.35938		3.43872									3.41553		3.3728									3.4082		3.42651									3.3374		3.33252
		2.4353			3.33496									3.36182		3.44116									3.41675		3.37524									3.40942		3.42773									3.33862		3.33374
		2.4353			3.33618									3.36304		3.44116									3.42041		3.37524									3.41064		3.42896									3.34106		3.33374
		2.43408			3.33862									3.36548		3.44482									3.42163		3.37769									3.41187		3.4314									3.34351		3.33618
		2.43286			3.34351									3.36426		3.44727									3.42529		3.38013									3.41309		3.43384									3.34473		3.3374
		2.43164			3.34351									3.3667		3.44849									3.42529		3.38135									3.41431		3.43384									3.34839		3.34106
		2.43164			3.34595									3.36914		3.44971									3.42651		3.38257									3.41431		3.43506									3.34961		3.34473
		2.43164			3.34717									3.37036		3.45093									3.42896		3.38623									3.41553		3.4375									3.34961		3.34717
		2.43164			3.34961									3.37158		3.45337									3.42896		3.38989									3.41797		3.43872									3.35083		3.34961
		2.43042			3.34961									3.37158		3.45459									3.43262		3.38867									3.41919		3.44116									3.35327		3.35083
		2.43042			3.35205									3.3728		3.45581									3.43262		3.39111									3.42163		3.44116									3.35449		3.35205
		2.43042			3.35327									3.37646		3.45703									3.43384		3.39111									3.42285		3.4436									3.35693		3.35449
		2.4292			3.35449									3.37891		3.45825									3.43506		3.39233									3.42407		3.44604									3.35815		3.35571
		2.4292			3.35571									3.38013		3.46069									3.43628		3.39722									3.42773		3.44604									3.35938		3.35693
		2.4292			3.35815									3.38379		3.46313									3.4375		3.396									3.42896		3.44849									3.3606		3.3606
		2.4292			3.3606									3.38379		3.46558									3.43872		3.39844									3.43018		3.44971									3.36304		3.36182
		2.4292			3.36182									3.38623		3.46558									3.44116		3.4021									3.4314		3.45093									3.36426		3.36426
		2.42798			3.36304									3.38745		3.4668									3.44238		3.4021									3.43384		3.45337									3.36426		3.36426
		2.4292			3.36426									3.38867		3.46924									3.4436		3.40454									3.43506		3.45337									3.36548		3.3667
		2.42798			3.36548									3.39111		3.47046									3.44604		3.40698									3.43628		3.45459									3.36792		3.36914
		2.4292			3.36792									3.39355		3.47168									3.44604		3.40698									3.4375		3.45581									3.36792		3.37036
		2.4292			3.36914									3.39355		3.4729									3.44849		3.40942									3.43994		3.45825									3.37036		3.37036
		2.4292			3.36914									3.396		3.47534									3.44849		3.4082									3.44238		3.45703									3.37158		3.3728
		2.43042			3.37158									3.39844		3.47534									3.44971		3.41187									3.44238		3.45947									3.37158		3.37402
		2.43042			3.37158									3.39722		3.47656									3.45215		3.41187									3.44482		3.46191									3.37402		3.37646
		2.43164			3.37524									3.40332		3.479									3.45337		3.41187									3.44604		3.46313									3.37524		3.37769
		2.43042			3.37646									3.40454		3.48022									3.45337		3.41309									3.44971		3.46558									3.37769		3.38257
		2.43042			3.37891									3.40576		3.48145									3.45581		3.41431									3.45093		3.4668									3.37891		3.38257
		2.43042			3.38135									3.40576		3.48389									3.45703		3.41675									3.45093		3.46924									3.38257		3.38501
		2.43042			3.38257									3.4082		3.48511									3.45703		3.41797									3.45337		3.46924									3.38257		3.38745
		2.43164			3.38501									3.4082		3.48511									3.45947		3.42041									3.45459		3.47046									3.38379		3.38989
		2.43042			3.38745									3.41064		3.48633									3.46069		3.42041									3.45581		3.47168									3.38623		3.39111
		2.43286			3.38989									3.40942		3.48755									3.46313		3.42163									3.45581		3.4729									3.38867		3.39233
		2.43164			3.39111									3.41187		3.48877									3.46558		3.42407									3.45703		3.47412									3.39111		3.39478
		2.43408			3.39111									3.41309		3.48999									3.4668		3.42651									3.45825		3.47412									3.39111		3.39478
		2.43286			3.39233									3.41553		3.49121									3.46802		3.42896									3.45947		3.47656									3.39478		3.39844
		2.43408			3.396									3.41675		3.49243									3.47046		3.42896									3.46069		3.47656									3.39722		3.4021
		2.43408			3.39722									3.41797		3.49487									3.47046		3.43262									3.46313		3.47778									3.39844		3.40332
		2.43408			3.40088									3.42041		3.49731									3.4729		3.4314									3.46436		3.48022									3.39966		3.40576
		2.4353			3.40088									3.42163		3.49731									3.4729		3.43262									3.4668		3.48267									3.39966		3.40576
		2.4353			3.40454									3.42285		3.49854									3.47534		3.43506									3.46802		3.48389									3.40332		3.4082
		2.43408			3.40576									3.42407		3.50098									3.47656		3.43628									3.46802		3.48511									3.40576		3.40942
		2.43408			3.40576									3.42529		3.5022									3.47778		3.43506									3.47046		3.48633									3.40698		3.40942
		2.4353			3.40698									3.42773		3.50464									3.479		3.4375									3.47046		3.48755									3.4082		3.41064
		2.43408			3.40942									3.42896		3.50708									3.48145		3.43994									3.47046		3.48877									3.40942		3.41187
		2.4353			3.40942									3.4314		3.51074									3.48389		3.44116									3.4729		3.48999									3.40942		3.41309
		2.4353			3.41064									3.43262		3.51074									3.48389		3.4436									3.47412		3.49243									3.41187		3.41431
		2.4353			3.41064									3.43262		3.51196									3.48511		3.4436									3.47534		3.49365									3.41187		3.41553
		2.4353			3.41064									3.43506		3.5144									3.48633		3.44604									3.47534		3.49365									3.41431		3.41675
		2.4353			3.41309									3.43628		3.51562									3.48755		3.44727									3.47656		3.49731									3.41553		3.41919
		2.43408			3.41431									3.4375		3.51685									3.48755		3.44849									3.47778		3.49731									3.41675		3.42163
		2.43408			3.41553									3.43872		3.51929									3.48755		3.45093									3.479		3.49976									3.41675		3.42163
		2.4353			3.41553									3.44116		3.51929									3.49121		3.45215									3.48145		3.49854									3.41797		3.42529
		2.43408			3.41919									3.44238		3.52173									3.49121		3.45337									3.48267		3.49976									3.42041		3.42773
		2.4353			3.42041									3.44482		3.52295									3.49365		3.45459									3.48389		3.50342									3.42041		3.42896
		2.4353			3.42041									3.44604		3.52295									3.49487		3.45459									3.48511		3.50586									3.42407		3.4314
		2.43408			3.42163									3.44727		3.52539									3.49609		3.45581									3.48633		3.50708									3.42529		3.4314
		2.43408			3.42285									3.44849		3.52661									3.49731		3.45703									3.48755		3.50952									3.42773		3.43384
		2.43408			3.42529									3.45093		3.52783									3.49854		3.45825									3.48877		3.51074									3.42896		3.43628
		2.43286			3.42773									3.45093		3.53027									3.49976		3.45947									3.48999		3.51318									3.43018		3.43872
		2.43286			3.42896									3.45337		3.53149									3.50342		3.46069									3.49121		3.51562									3.43018		3.43872
		2.43408			3.43018									3.45459		3.53271									3.5022		3.46191									3.49243		3.5144									3.43262		3.44116
		2.43408			3.4314									3.45337		3.53271									3.50342		3.46313									3.49243		3.51562									3.43384		3.44238
		2.43286			3.43262									3.45581		3.53516									3.50586		3.46436									3.49487		3.51685									3.43384		3.4436
		2.43286			3.43384									3.45825		3.53638									3.50708		3.4668									3.49731		3.51929									3.43628		3.44604
		2.43286			3.43506									3.45947		3.5376									3.50952		3.46802									3.49731		3.51929									3.4375		3.44727
		2.43164			3.43628									3.45947		3.5376									3.50952		3.46924									3.49854		3.52173									3.43872		3.44971
		2.43286			3.4375									3.46191		3.53882									3.51074		3.47168									3.49731		3.52173									3.44116		3.44971
		2.43042			3.43872									3.46436		3.54126									3.51318		3.47168									3.50098		3.52417									3.44116		3.45215
		2.43164			3.43994									3.46558		3.5437									3.5144		3.47168									3.50464		3.52539									3.44238		3.45215
		2.43164			3.4436									3.4668		3.54492									3.5144		3.4729									3.50708		3.52661									3.44482		3.45581
		2.43042			3.44482									3.4668		3.54614									3.5144		3.47412									3.50708		3.52783									3.44604		3.45581
		2.43042			3.44604									3.46924		3.54858									3.51685		3.47412									3.50952		3.53027									3.44727		3.45825
		2.43042			3.44727									3.46802		3.5498									3.51685		3.47534									3.51074		3.53027									3.44849		3.45825
		2.43042			3.44971									3.47046		3.55103									3.51807		3.47656									3.51318		3.53149									3.45093		3.46191
		2.4292			3.45093									3.47046		3.55347									3.51929		3.479									3.5144		3.53149									3.45215		3.46313
		2.43042			3.45093									3.47168		3.55469									3.51929		3.48022									3.51562		3.53394									3.45337		3.46558
		2.43042			3.45215									3.4729		3.55591									3.51929		3.48145									3.51807		3.53638									3.45337		3.46436
		2.43042			3.45459									3.47534		3.55591									3.51929		3.48145									3.51807		3.53516									3.45459		3.4668
		2.43164			3.45581									3.47534		3.55713									3.52295		3.48511									3.51929		3.53638									3.45581		3.46802
		2.4292			3.45581									3.479		3.55957									3.52417		3.48633									3.51929		3.53638									3.45825		3.46924
		2.4292			3.46069									3.479		3.55957									3.52417		3.48755									3.52173		3.53882									3.45825		3.47046
		2.43042			3.45947									3.48022		3.56201									3.52539		3.48755									3.52173		3.53882									3.45947		3.4729
		2.4292			3.46191									3.48145		3.56201									3.52661		3.48877									3.52417		3.54004									3.46069		3.47412
		2.43042			3.46191									3.48267		3.56445									3.52661		3.48877									3.52539		3.54126									3.46191		3.4729
		2.4292			3.46436									3.48389		3.56689									3.52783		3.49121									3.52539		3.54248									3.46313		3.47412
		2.42798			3.46558									3.48511		3.56812									3.53027		3.49121									3.52661		3.5437									3.46558		3.47656
		2.42798			3.46436									3.48511		3.56812									3.53149		3.49243									3.52905		3.54614									3.4668		3.479
		2.4292			3.46802									3.48633		3.56812									3.53271		3.49365									3.53027		3.54614									3.4668		3.479
		2.42798			3.4668									3.48755		3.57056									3.53271		3.49609									3.53271		3.54858									3.46802		3.48145
		2.42798			3.47046									3.48877		3.57178									3.53394		3.49609									3.53271		3.5498									3.47046		3.48145
		2.42798			3.47046									3.48999		3.573									3.53516		3.49854									3.53271		3.55225									3.47046		3.48267
		2.42798			3.47168									3.48999		3.57178									3.5376		3.49854									3.53394		3.55469									3.47168		3.48511
		2.42676			3.47168									3.49121		3.57544									3.5376		3.49976									3.53638		3.55469									3.4729		3.48511
		2.42554			3.47534									3.49365		3.57544									3.5376		3.49976									3.53638		3.55713									3.47656		3.48511
		2.42676			3.47534									3.49731		3.57666									3.53882		3.5022									3.53638		3.55713									3.47656		3.48633
		2.42676			3.47656									3.49731		3.57788									3.54004		3.50464									3.53882		3.55835									3.47778		3.48755
		2.42676			3.47656									3.49854		3.5791									3.54126		3.50586									3.53882		3.55957									3.479		3.48999
		2.42676			3.479									3.49976		3.58032									3.54248		3.5083									3.54004		3.56079									3.479		3.48999
		2.42554			3.48145									3.50098		3.58154									3.5437		3.5083									3.54004		3.56201									3.48145		3.49121
		2.42554			3.48145									3.50464		3.58276									3.54492		3.51074									3.54004		3.56323									3.48145		3.49365
		2.42554			3.48267									3.50708		3.58398									3.54492		3.51196									3.5437		3.56567									3.48389		3.49487
		2.42554			3.48511									3.5083		3.58521									3.54736		3.5144									3.5437		3.56567									3.48511		3.49609
		2.42554			3.48511									3.51074		3.58521									3.54858		3.5144									3.54614		3.56567									3.48633		3.49731
		2.42432			3.48511									3.51074		3.58643									3.5498		3.51685									3.54736		3.56812									3.48633		3.49854
		2.42554			3.48633									3.51196		3.58765									3.5498		3.51685									3.5498		3.56934									3.48755		3.50342
		2.42554			3.48755									3.51318		3.58887									3.55347		3.51807									3.5498		3.56934									3.48755		3.50342
		2.42554			3.48877									3.5144		3.59009									3.55225		3.51807									3.55103		3.57056									3.48999		3.50464
		2.42554			3.48999									3.5144		3.59131									3.55347		3.51929									3.55347		3.573									3.49121		3.50708
		2.42676			3.48999									3.51562		3.59253									3.55469		3.52051									3.55347		3.57422									3.49121		3.5083
		2.42554			3.48999									3.51929		3.59253									3.55591		3.52173									3.55591		3.573									3.49121		3.51196
		2.42676			3.49243									3.51807		3.59375									3.55713		3.52295									3.55591		3.57544									3.49243		3.5144
		2.42676			3.49365									3.52051		3.59375									3.55713		3.52295									3.55835		3.57788									3.49487		3.5144
		2.42554			3.49365									3.52173		3.59497									3.55835		3.52539									3.55713		3.57788									3.49609		3.51562
		2.42676			3.49487									3.52173		3.59619									3.55957		3.52539									3.55835		3.57666									3.49609		3.51807
		2.42676			3.49487									3.52417		3.59741									3.56201		3.52783									3.55835		3.5791									3.49854		3.51807
		2.42676			3.49854									3.52539		3.59985									3.56323		3.52905									3.56201		3.5791									3.50098		3.52051
		2.42798			3.49976									3.52661		3.59863									3.56323		3.53027									3.56323		3.58032									3.5022		3.52173
		2.42798			3.5022									3.52783		3.60107									3.56445		3.53149									3.56323		3.58154									3.50464		3.52173
		2.43042			3.50342									3.52905		3.60229									3.56567		3.53271									3.56445		3.58398									3.50464		3.52295
		2.43042			3.50464									3.53027		3.60352									3.56689		3.53271									3.56567		3.58398									3.50586		3.52417
		2.43042			3.5083									3.53027		3.60474									3.56812		3.53394									3.56689		3.58643									3.50952		3.52661
		2.43164			3.5083									3.53149		3.60718									3.56934		3.53638									3.56934		3.58643									3.51074		3.52661
		2.43286			3.51074									3.53271		3.60962									3.57056		3.53516									3.57056		3.58765									3.51196		3.52905
		2.43408			3.50952									3.53394		3.61084									3.57178		3.53516									3.57056		3.58887									3.51318		3.53027
		2.43408			3.51196									3.53394		3.61328									3.573		3.53882									3.57178		3.59009									3.5144		3.53149
		2.4353			3.51562									3.53516		3.6145									3.573		3.53882									3.573		3.59131									3.51685		3.53271
		2.43652			3.5144									3.53516		3.61572									3.57422		3.54004									3.57422		3.59131									3.51807		3.53394
		2.43774			3.51562									3.53638		3.61694									3.57544		3.54004									3.57422		3.59253									3.51929		3.53516
		2.43896			3.51807									3.5376		3.61572									3.57422		3.54126									3.57666		3.59253									3.51807		3.53638
		2.44141			3.51929									3.53882		3.61938									3.57544		3.54248									3.57544		3.59375									3.51929		3.5376
		2.44385			3.52051									3.54004		3.62061									3.57666		3.54492									3.57788		3.59497									3.52173		3.5376
		2.44629			3.52051									3.54248		3.62183									3.57788		3.54492									3.57788		3.59497									3.52051		3.53882
		2.44873			3.52173									3.54248		3.62427									3.5791		3.54736									3.57788		3.59619									3.52295		3.54004
		2.44995			3.52417									3.5437		3.62549									3.58032		3.54858									3.5791		3.59741									3.52539		3.54126
		2.45239			3.52661									3.54492		3.62671									3.58154		3.54858									3.58032		3.59863									3.52661		3.5437
		2.45483			3.52539									3.54736		3.62793									3.58276		3.5498									3.58154		3.59985									3.52661		3.5437
		2.45483			3.52905									3.5498		3.62793									3.58276		3.55103									3.58276		3.59985									3.52783		3.54492
		2.4585			3.52905									3.54858		3.62915									3.58521		3.55225									3.58398		3.60352									3.52783		3.54614
		2.46094			3.53027									3.5498		3.63159									3.58643		3.55347									3.58521		3.60352									3.53027		3.54736
		2.4646			3.53149									3.55225		3.63281									3.58643		3.55469									3.58643		3.60596									3.53149		3.54858
		2.46704			3.53271									3.55225		3.63525									3.58643		3.55591									3.58643		3.60596									3.53394		3.55103
		2.4707			3.53271									3.55347		3.63525									3.58887		3.55591									3.58887		3.6084									3.53516		3.55347
		2.47314			3.53271									3.55469		3.63647									3.58887		3.55713									3.58887		3.6084									3.53638		3.55347
		2.47437			3.53638									3.55591		3.6377									3.59009		3.55835									3.59009		3.61084									3.5376		3.55469
		2.47803			3.53516									3.55469		3.6377									3.59131		3.55957									3.59009		3.61206									3.5376		3.55591
		2.48169			3.53638									3.55713		3.63892									3.59131		3.55957									3.59253		3.61328									3.5376		3.55713
		2.48535			3.53638									3.55591		3.64014									3.59375		3.56079									3.59375		3.61328									3.5376		3.55713
		2.48657			3.5376									3.55957		3.64258									3.59253		3.56323									3.59253		3.61572									3.54004		3.55835
		2.48901			3.54004									3.55957		3.64258									3.59497		3.56323									3.59497		3.61572									3.54126		3.55957
		2.4939			3.54126									3.56201		3.6438									3.59619		3.56445									3.59497		3.61694									3.54126		3.55957
		2.49634			3.54004									3.56323		3.64258									3.59619		3.56567									3.59619		3.61938									3.5437		3.56201
		2.49878			3.54248									3.56567		3.64502									3.59863		3.56689									3.59741		3.61938									3.54492		3.56323
		2.50122			3.5437									3.56689		3.64624									3.59863		3.56689									3.59741		3.61938									3.54492		3.56445
		2.50366			3.54614									3.56812		3.64868									3.59985		3.56812									3.59741		3.62183									3.54614		3.56689
		2.50732			3.54736									3.56934		3.64868									3.60107		3.56934									3.59985		3.62305									3.5498		3.56812
		2.51099			3.54858									3.56812		3.65234									3.60107		3.57056									3.59985		3.62427									3.55103		3.56934
		2.51343			3.5498									3.57056		3.65234									3.60229		3.57178									3.60107		3.62427									3.55225		3.56934
		2.51587			3.5498									3.57056		3.65356									3.60352		3.573									3.60229		3.62671									3.55347		3.57178
		2.51831			3.55103									3.573		3.65601									3.60474		3.57422									3.60474		3.62793									3.55347		3.57178
		2.52075			3.55225									3.57422		3.65723									3.60718		3.57422									3.60474		3.62915									3.55469		3.573
		2.52319			3.55469									3.57666		3.65723									3.60596		3.57544									3.60596		3.62915									3.55469		3.57422
		2.52686			3.55347									3.57544		3.65845									3.6084		3.57544									3.6084		3.63159									3.55713		3.57666
		2.5293			3.55469									3.57544		3.65845									3.6084		3.57666									3.61084		3.63281									3.55835		3.57788
		2.53052			3.55591									3.57788		3.65967									3.6084		3.57788									3.61328		3.63403									3.55835		3.57788
		2.53296			3.55713									3.5791		3.66089									3.61084		3.57788									3.61328		3.63525									3.55835		3.5791
		2.53418			3.55713									3.58032		3.66333									3.61206		3.5791									3.6145		3.63647									3.55957		3.58032
		2.53662			3.55835									3.5791		3.66211									3.61328		3.58032									3.6145		3.6377									3.56201		3.58032
		2.53906			3.55835									3.58032		3.66333									3.6145		3.58032									3.61572		3.63647									3.56201		3.58276
		2.5415			3.55957									3.58276		3.66455									3.6145		3.58276									3.61572		3.63647									3.56323		3.58398
		2.54395			3.56201									3.58276		3.66577									3.61572		3.58276									3.61816		3.64014									3.56323		3.58521
		2.54639			3.56323									3.58521		3.66699									3.61816		3.58521									3.61938		3.63892									3.56445		3.58521
		2.54883			3.56445									3.58643		3.66821									3.61816		3.58521									3.62061		3.63892									3.56689		3.58765
		2.55005			3.56445									3.58643		3.66943									3.61938		3.58643									3.62061		3.64014									3.56689		3.58887
		2.55127			3.56689									3.58765		3.66943									3.61816		3.58765									3.62183		3.64014									3.56934		3.58887
		2.55493			3.56689									3.58765		3.67065									3.61938		3.58765									3.62305		3.64136									3.56934		3.59009
		2.55371			3.56812									3.58887		3.67188									3.62183		3.59009									3.62549		3.64258									3.56934		3.59131
		2.55615			3.56934									3.59009		3.67188									3.62305		3.59009									3.62671		3.64502									3.57178		3.59131
		2.55615			3.57178									3.59009		3.6731									3.62427		3.59131									3.62549		3.64624									3.57178		3.59375
		2.55981			3.57178									3.59009		3.67432									3.62427		3.59131									3.62793		3.64624									3.573		3.59253
		2.56226			3.573									3.59131		3.67554									3.62671		3.59375									3.63037		3.64868									3.573		3.59497
		2.56104			3.573									3.59253		3.67554									3.62671		3.59497									3.63281		3.6499									3.57544		3.59497
		2.56592			3.57422									3.59253		3.67676									3.62793		3.59497									3.63037		3.6499									3.57544		3.59619
		2.56714			3.57422									3.59253		3.67676									3.62915		3.59497									3.63281		3.6499									3.57544		3.59741
		2.56836			3.57544									3.59619		3.67798									3.63037		3.59497									3.63281		3.65234									3.57666		3.59741
		2.56958			3.57666									3.59497		3.68042									3.63037		3.59619									3.63525		3.65479									3.57788		3.59985
		2.5708			3.57666									3.59619		3.68164									3.63281		3.59619									3.63525		3.65723									3.58032		3.59985
		2.57324			3.57788									3.59741		3.68164									3.63281		3.59741									3.6377		3.65723									3.5791		3.60107
		2.57202			3.57788									3.59863		3.68408									3.63403		3.59863									3.6377		3.65723									3.5791		3.60352
		2.57324			3.58032									3.59863		3.68286									3.63403		3.59863									3.63892		3.65845									3.58032		3.60352
		2.57568			3.58398									3.60107		3.68408									3.63647		3.59863									3.63892		3.65967									3.58154		3.60474
		2.57568			3.58276									3.60229		3.6853									3.6377		3.60229									3.63892		3.66089									3.58276		3.60718
		2.57568			3.58398									3.60229		3.6853									3.6377		3.60229									3.64136		3.65967									3.58398		3.6084
		2.57568			3.58521									3.60352		3.68774									3.6377		3.60352									3.64014		3.66211									3.58643		3.6084
		2.5769			3.58521									3.60474		3.68774									3.63892		3.60474									3.64014		3.66333									3.58765		3.60962
		2.5769			3.58765									3.60474		3.68896									3.63892		3.60474									3.64258		3.66455									3.58887		3.61084
		2.5769			3.58765									3.6084		3.69141									3.64014		3.60718									3.6438		3.66577									3.59009		3.61328
		2.57812			3.58765									3.60962		3.69019									3.64014		3.60718									3.6438		3.66577									3.58887		3.6145
		2.57812			3.58887									3.60962		3.69141									3.64136		3.6084									3.64624		3.66699									3.59131		3.61572
		2.5769			3.58887									3.60962		3.69263									3.6438		3.60962									3.64624		3.66821									3.59253		3.61694
		2.57812			3.59009									3.61206		3.69385									3.64258		3.61084									3.64746		3.66943									3.59375		3.61694
		2.57568			3.59009									3.6145		3.69385									3.64624		3.61206									3.64746		3.66821									3.59375		3.61938
		2.5769			3.59131									3.6145		3.69507									3.64502		3.61328									3.6499		3.67065									3.59375		3.61938
		2.5769			3.59375									3.6145		3.69629									3.64746		3.6145									3.65234		3.67065									3.59497		3.62183
		2.5769			3.59253									3.61572		3.69751									3.6499		3.6145									3.65234		3.67065									3.59619		3.62183
		2.57568			3.59375									3.61816		3.69751									3.65234		3.61572									3.65234		3.67188									3.59741		3.62305
		2.5769			3.59375									3.61938		3.69873									3.65234		3.61694									3.65479		3.6731									3.59619		3.62427
		2.57446			3.59497									3.62061		3.69873									3.65234		3.61694									3.65601		3.6731									3.59741		3.62549
		2.57446			3.59619									3.62061		3.69873									3.65356		3.61816									3.65723		3.67432									3.59863		3.62671
		2.57446			3.59619									3.62305		3.70117									3.65479		3.61938									3.65845		3.67432									3.59985		3.62915
		2.57324			3.59741									3.62305		3.70117									3.65479		3.61938									3.65967		3.67432									3.60107		3.63159
		2.57324			3.59863									3.62549		3.70117									3.65723		3.61938									3.65967		3.67554									3.60229		3.63159
		2.5708			3.59985									3.62671		3.70239									3.65601		3.62183									3.66089		3.67676									3.60352		3.63281
		2.5708			3.60107									3.62671		3.70483									3.65723		3.62183									3.66089		3.67676									3.60474		3.63159
		2.5708			3.60107									3.62793		3.70605									3.65723		3.62305									3.66455		3.67676									3.60474		3.63647
		2.56836			3.60107									3.63037		3.70605									3.65967		3.62427									3.66333		3.67676									3.60596		3.63525
		2.56592			3.60352									3.63159		3.70728									3.66089		3.62671									3.66455		3.68042									3.60718		3.63647
		2.5647			3.60474									3.63281		3.70972									3.66089		3.62793									3.66333		3.6792									3.6084		3.6377
		2.56348			3.60596									3.63403		3.71094									3.66089		3.62793									3.66699		3.68042									3.61084		3.63892
		2.56226			3.60596									3.63403		3.71094									3.66089		3.63037									3.66699		3.68042									3.61206		3.63892
		2.56104			3.6084									3.63647		3.71216									3.66333		3.63037									3.66821		3.68164									3.61084		3.64014
		2.55859			3.6084									3.63525		3.7146									3.66211		3.63159									3.66943		3.68164									3.61328		3.64014
		2.55737			3.6084									3.63525		3.71582									3.66455		3.63403									3.67065		3.68286									3.6145		3.64258
		2.55615			3.61084									3.63647		3.71582									3.66455		3.63525									3.66821		3.68408									3.6145		3.6438
		2.55615			3.61084									3.6377		3.71704									3.66699		3.63403									3.67065		3.68286									3.61694		3.6438
		2.55371			3.61328									3.63892		3.71826									3.66577		3.63647									3.67188		3.68408									3.61694		3.64624
		2.55371			3.61328									3.64014		3.71826									3.66821		3.6377									3.67188		3.6853									3.61938		3.64746
		2.55127			3.6145									3.64136		3.71948									3.66821		3.6377									3.67188		3.68652									3.61938		3.64746
		2.55005			3.6145									3.63892		3.72192									3.66821		3.63892									3.6731		3.68896									3.61938		3.6499
		2.54883			3.61572									3.64136		3.72192									3.66943		3.64014									3.67432		3.68896									3.62183		3.6499
		2.54761			3.61694									3.6438		3.72314									3.66943		3.64136									3.67432		3.68896									3.62061		3.65112
		2.54395			3.61694									3.6438		3.72314									3.66943		3.64136									3.67554		3.69141									3.62305		3.65479
		2.54272			3.61938									3.64502		3.72437									3.67065		3.64136									3.67554		3.69263									3.62427		3.65479
		2.54028			3.62061									3.64502		3.72559									3.67188		3.64136									3.67676		3.69385									3.62427		3.65601
		2.53906			3.62061									3.64624		3.72925									3.67188		3.64258									3.67676		3.69385									3.62671		3.65723
		2.53784			3.62183									3.64868		3.72925									3.67188		3.6438									3.67676		3.69507									3.62915		3.65723
		2.53662			3.62061									3.6499		3.73169									3.67432		3.64624									3.67676		3.69507									3.62793		3.65845
		2.5354			3.62427									3.65112		3.73169									3.67432		3.64624									3.67798		3.69629									3.63037		3.65845
		2.53418			3.62549									3.65112		3.73291									3.67432		3.64502									3.67798		3.69751									3.63159		3.66089
		2.53174			3.62671									3.65234		3.73291									3.67432		3.64624									3.68042		3.69873									3.63281		3.66089
		2.53052			3.62793									3.65479		3.73413									3.67554		3.64868									3.68042		3.69873									3.63281		3.66089
		2.5293			3.62793									3.65479		3.73535									3.67554		3.6499									3.68164		3.69995									3.63403		3.66211
		2.52686			3.63037									3.65601		3.73535									3.67554		3.65234									3.68042		3.69873									3.63525		3.66333
		2.52563			3.62915									3.65601		3.73657									3.67676		3.65112									3.68286		3.69995									3.63647		3.66333
		2.52441			3.63281									3.65723		3.73779									3.67798		3.65234									3.68286		3.70117									3.63647		3.66455
		2.51953			3.63403									3.65845		3.73779									3.67798		3.65356									3.68408		3.70239									3.63892		3.66699
		2.51831			3.63281									3.65845		3.73657									3.67798		3.65601									3.6853		3.70239									3.6377		3.66577
		2.51709			3.63403									3.65967		3.73779									3.6792		3.65601									3.68408		3.70361									3.63892		3.66699
		2.51587			3.63525									3.66089		3.74023									3.68042		3.65601									3.68652		3.70483									3.64014		3.66821
		2.51221			3.63647									3.66089		3.74023									3.68164		3.65723									3.68652		3.70728									3.64136		3.66821
		2.50977			3.63647									3.66211		3.74146									3.68286		3.65723									3.68774		3.70605									3.64258		3.66943
		2.50854			3.63892									3.66333		3.74146									3.68408		3.65845									3.68896		3.7085									3.6438		3.67188
		2.5061			3.6377									3.66333		3.74268									3.68408		3.65967									3.68896		3.7085									3.64258		3.67188
		2.50122			3.64014									3.66455		3.74268									3.68286		3.66089									3.69019		3.70972									3.6438		3.67188
		2.5			3.64136									3.66577		3.74268									3.68652		3.66089									3.69263		3.70972									3.64502		3.67188
		2.49756			3.64014									3.66577		3.74512									3.6853		3.66211									3.69263		3.71216									3.64624		3.67188
		2.49634			3.64136									3.66821		3.74512									3.68774		3.66089									3.69385		3.71216									3.64868		3.6731
		2.4939			3.64258									3.66821		3.74634									3.68774		3.66333									3.69507		3.71582									3.6499		3.67432
		2.49146			3.64258									3.66943		3.74756									3.68896		3.66333									3.69629		3.71582									3.65112		3.67432
		2.48901			3.6438									3.66943		3.74878									3.69019		3.66455									3.69629		3.71582									3.65234		3.67676
		2.48657			3.6438									3.67065		3.74756									3.69019		3.66333									3.69629		3.71704									3.65112		3.67432
		2.48291			3.64624									3.67065		3.75122									3.69019		3.66577									3.69751		3.71704									3.65234		3.67554
		2.48047			3.64624									3.67188		3.75244									3.69141		3.66577									3.69873		3.71948									3.65479		3.67554
		2.47681			3.64868									3.67188		3.75244									3.69263		3.66699									3.69873		3.71826									3.65723		3.67676
		2.47437			3.6499									3.6731		3.75244									3.69263		3.66943									3.69995		3.7207									3.65723		3.6792
		2.47314			3.6499									3.67432		3.7561									3.69385		3.66943									3.69995		3.71948									3.65723		3.6792
		2.4707			3.65234									3.67432		3.7561									3.69385		3.66943									3.70117		3.7207									3.65723		3.68042
		2.46704			3.65234									3.67432		3.75732									3.69507		3.67065									3.70117		3.72192									3.65723		3.68164
		2.46582			3.65356									3.67432		3.75732									3.69629		3.66943									3.70361		3.72192									3.65967		3.68408
		2.46094			3.65479									3.67676		3.75732									3.69507		3.67188									3.70361		3.72314									3.66089		3.68286
		2.45728			3.65479									3.67798		3.75854									3.69507		3.67188									3.70361		3.72314									3.66211		3.6853
		2.45605			3.65723									3.67798		3.75977									3.69751		3.67432									3.70483		3.72437									3.66333		3.68408
		2.45483			3.65723									3.67798		3.76099									3.69873		3.6731									3.70483		3.72559									3.66211		3.68774
		2.45239			3.65723									3.6792		3.76099									3.69873		3.67432									3.70728		3.72437									3.66211		3.68774
		2.45117			3.65723									3.68042		3.76221									3.69995		3.67554									3.7085		3.72681									3.66333		3.68774
		2.44873			3.65845									3.68042		3.76343									3.69995		3.67676									3.7085		3.72803									3.66333		3.69019
		2.44629			3.65967									3.68042		3.76343									3.69995		3.67676									3.7085		3.73047									3.66577		3.69019
		2.44507			3.66089									3.68286		3.76343									3.70117		3.67676									3.70972		3.73047									3.66699		3.69141
		2.44263			3.66089									3.68286		3.76465									3.70239		3.67798									3.70972		3.73291									3.66577		3.69263
		2.44019			3.65967									3.6853		3.76587									3.70239		3.67798									3.71216		3.73291									3.66821		3.69385
		2.43774			3.66333									3.68652		3.76587									3.70239		3.67798									3.71216		3.73169									3.66821		3.69385
		2.43652			3.66333									3.6853		3.76709									3.70361		3.6792									3.7146		3.73291									3.66943		3.69385
		2.43408			3.66211									3.68774		3.76831									3.70361		3.6792									3.7146		3.73657									3.66943		3.69385
		2.43408			3.66455									3.68652		3.76953									3.70483		3.68164									3.7146		3.73535									3.67065		3.69507
		2.43042			3.66577									3.68896		3.77197									3.70483		3.68164									3.71704		3.73657									3.67188		3.69629
		2.43042			3.66577									3.68896		3.77075									3.70728		3.68164									3.71826		3.73657									3.67065		3.69629
		2.4292			3.66699									3.69019		3.77197									3.70972		3.68286									3.71826		3.73779									3.67188		3.69995
		2.42798			3.66821									3.69141		3.77441									3.7085		3.68286									3.71948		3.73779									3.67188		3.69751
		2.42676			3.66821									3.69141		3.77441									3.70972		3.68408									3.7207		3.73901									3.67432		3.69873
		2.42676			3.66821									3.69263		3.77441									3.71094		3.68408									3.71948		3.73901									3.67432		3.69995
		2.42432			3.66821									3.69385		3.77808									3.71216		3.68408									3.72192		3.74023									3.67432		3.69995
		2.42432			3.67065									3.69385		3.77808									3.71338		3.6853									3.7207		3.74146									3.67554		3.70117
		2.4231			3.67065									3.69385		3.77808									3.7146		3.6853									3.7207		3.74023									3.67676		3.70117
		2.4231			3.67065									3.69385		3.7793									3.7146		3.68774									3.72192		3.74268									3.67676		3.70361
		2.42188			3.67188									3.69507		3.78052									3.7146		3.68774									3.72314		3.74268									3.67798		3.70361
		2.41943			3.67188									3.69629		3.78052									3.71582		3.68896									3.72559		3.74512									3.6792		3.70239
		2.41699			3.67188									3.69629		3.78174									3.71704		3.68896									3.72559		3.7439									3.6792		3.70483
		2.41821			3.67188									3.69751		3.78296									3.71582		3.69019									3.72559		3.7439									3.6792		3.70728
		2.41699			3.6731									3.69751		3.78418									3.71704		3.69141									3.72803		3.74512									3.68042		3.70728
		2.41699			3.67554									3.69873		3.78418									3.71826		3.69141									3.72681		3.74512									3.68042		3.70972
		2.41455			3.67554									3.69995		3.7854									3.71948		3.69385									3.72925		3.74634									3.68164		3.70972
		2.41455			3.67676									3.69995		3.7854									3.7207		3.69263									3.73047		3.74634									3.68164		3.71094
		2.41455			3.67676									3.69995		3.7854									3.72192		3.69385									3.73169		3.74634									3.68286		3.71094
		2.41211			3.67554									3.70117		3.78662									3.72314		3.69385									3.73169		3.74878									3.68286		3.71338
		2.41333			3.67798									3.70239		3.78906									3.72314		3.69385									3.73291		3.74878									3.6853		3.71338
		2.41211			3.67798									3.70361		3.78906									3.72437		3.69629									3.73413		3.75									3.68652		3.71582
		2.41089			3.6792									3.70483		3.79028									3.72559		3.69751									3.73535		3.75									3.6853		3.71704
		2.41089			3.68042									3.70483		3.79028									3.72437		3.69629									3.73413		3.75122									3.68774		3.71826
		2.40967			3.68164									3.70605		3.7915									3.72437		3.69629									3.73535		3.75366									3.68896		3.71704
		2.40967			3.68164									3.70728		3.79272									3.72559		3.69629									3.73535		3.75244									3.68896		3.71704
		2.40967			3.68164									3.70728		3.79395									3.72803		3.69751									3.73657		3.7561									3.68896		3.71826
		2.40845			3.68164									3.7085		3.79395									3.72925		3.69751									3.73779		3.75732									3.69019		3.71948
		2.40723			3.68286									3.70972		3.79395									3.73047		3.69873									3.73901		3.7561									3.69019		3.7207
		2.40723			3.68408									3.70972		3.79517									3.73169		3.69873									3.73779		3.75732									3.69263		3.72192
		2.40479			3.6853									3.71216		3.79761									3.73047		3.69995									3.74023		3.75854									3.69263		3.72192
		2.40356			3.6853									3.71338		3.79761									3.73047		3.70117									3.74146		3.75854									3.69385		3.72314
		2.40356			3.68774									3.71338		3.79761									3.73291		3.70117									3.74023		3.75854									3.69263		3.72559
		2.40234			3.68652									3.7146		3.79883									3.73291		3.69995									3.74146		3.76099									3.69507		3.72437
		2.40234			3.68774									3.71582		3.79761									3.73413		3.70239									3.74146		3.76099									3.69385		3.72803
		2.40112			3.68774									3.71704		3.79883									3.73413		3.70361									3.74146		3.76221									3.69629		3.72925
		2.40112			3.68896									3.71704		3.80005									3.73413		3.70605									3.74268		3.76221									3.69507		3.73047
		2.39868			3.69019									3.71826		3.80005									3.73535		3.70728									3.74268		3.76221									3.69629		3.73047
		2.39868			3.69141									3.71826		3.80005									3.73535		3.70605									3.7439		3.76343									3.69751		3.73169
		2.39868			3.69141									3.7207		3.80249									3.73657		3.70728									3.74512		3.76343									3.69629		3.73169
		2.39746			3.69141									3.72192		3.80127									3.73657		3.70972									3.74512		3.76343									3.69873		3.73413
		2.39502			3.69263									3.72314		3.80249									3.73657		3.70972									3.74512		3.76465									3.69873		3.73291
		2.39624			3.69263									3.72192		3.80371									3.73779		3.71216									3.74512		3.76465									3.69873		3.73535
		2.39624			3.69385									3.72437		3.80371									3.73779		3.71216									3.74512		3.76709									3.70117		3.73413
		2.39502			3.69385									3.72559		3.80493									3.73779		3.71338									3.74634		3.76465									3.70117		3.73535
		2.3938			3.69507									3.72559		3.80493									3.73779		3.71216									3.74756		3.76709									3.70117		3.73535
		2.39258			3.69629									3.72803		3.80493									3.73901		3.7146									3.74756		3.76953									3.70117		3.73657
		2.39258			3.69629									3.72803		3.80737									3.73901		3.71582									3.74878		3.76953									3.70361		3.73657
		2.39258			3.69629									3.73047		3.80859									3.74023		3.7146									3.75		3.77075									3.70239		3.73779
		2.39136			3.69629									3.73047		3.80981									3.74023		3.71704									3.75122		3.77075									3.70361		3.73901
		2.39136			3.69751									3.73047		3.80981									3.74146		3.71704									3.75122		3.77075									3.70483		3.73901
		2.38892			3.69873									3.73291		3.81226									3.74146		3.71826									3.75366		3.77197									3.70605		3.73901
		2.3877			3.69873									3.73291		3.81348									3.74268		3.71704									3.75366		3.77319									3.70728		3.74023
		2.3877			3.69995									3.73291		3.81348									3.74146		3.71826									3.75366		3.77441									3.7085		3.74023
		2.38647			3.69995									3.73535		3.8147									3.7439		3.71948									3.75488		3.77563									3.7085		3.74146
		2.38403			3.69995									3.73413		3.81592									3.74268		3.7207									3.75488		3.77563									3.71094		3.74268
		2.38403			3.70117									3.73413		3.8147									3.7439		3.7207									3.75732		3.77686									3.71338		3.74146
		2.38159			3.70117									3.73535		3.81592									3.74512		3.7207									3.75732		3.77686									3.71216		3.74268
		2.38159			3.70239									3.73413		3.81836									3.74512		3.72192									3.75854		3.77808									3.71338		3.7439
		2.37793			3.70361									3.73657		3.81836									3.74512		3.72192									3.75854		3.77808									3.7146		3.74512
		2.37793			3.70361									3.73535		3.81714									3.74634		3.72314									3.75854		3.77808									3.71338		3.74634
		2.37915			3.70605									3.73657		3.81836									3.74634		3.72314									3.75977		3.7793									3.71582		3.74634
		2.37549			3.70483									3.73657		3.8208									3.74634		3.72559									3.75977		3.78052									3.71704		3.74634
		2.37305			3.70728									3.73779		3.81958									3.74756		3.72437									3.76221		3.7793									3.71826		3.74756
		2.37183			3.70605									3.73901		3.82202									3.74756		3.72559									3.76221		3.78052									3.71826		3.74878
		2.37183			3.7085									3.73779		3.82202									3.74878		3.72681									3.76221		3.78052									3.72192		3.74756
		2.37061			3.70728									3.73901		3.82202									3.75122		3.72681									3.76343		3.78174									3.7207		3.74878
		2.36938			3.7085									3.73901		3.82446									3.75122		3.72803									3.76587		3.78174									3.7207		3.75122
		2.36816			3.70972									3.74023		3.82324									3.75122		3.72803									3.76465		3.78296									3.72192		3.75244
		2.36572			3.70972									3.73901		3.82446									3.75		3.72925									3.76709		3.78296									3.72314		3.75244
		2.3645			3.71216									3.74146		3.8269									3.75244		3.72925									3.76465		3.78418									3.72314		3.75366
		2.36206			3.71338									3.74146		3.8269									3.75366		3.73047									3.76587		3.78418									3.72559		3.75366
		2.36084			3.71338									3.74268		3.82568									3.75366		3.73169									3.76709		3.7854									3.72681		3.7561
		2.35962			3.71704									3.74268		3.82812									3.75488		3.73169									3.76831		3.7854									3.72681		3.7561
		2.3584			3.71704									3.74268		3.82935									3.75732		3.73169									3.76953		3.78662									3.72681		3.7561
		2.35718			3.71826									3.74268		3.83057									3.75732		3.73291									3.76953		3.78662									3.72803		3.75732
		2.35352			3.71826									3.7439		3.83057									3.75854		3.73413									3.77075		3.78784									3.72803		3.75854
		2.35352			3.71826									3.74512		3.83057									3.75854		3.73535									3.77197		3.78662									3.72925		3.75977
		2.34985			3.71826									3.7439		3.83179									3.75977		3.73413									3.77197		3.78906									3.73169		3.75854
		2.34863			3.71948									3.74512		3.83301									3.75977		3.73413									3.77319		3.78784									3.73169		3.76099
		2.34619			3.7207									3.74756		3.83179									3.75854		3.73657									3.77319		3.78906									3.73291		3.76099
		2.34375			3.7207									3.74756		3.83301									3.76099		3.73657									3.77441		3.78906									3.73413		3.76221
		2.33887			3.7207									3.74878		3.83301									3.76099		3.73657									3.77563		3.7915									3.73291		3.76221
		2.33765			3.72314									3.75		3.83423									3.76099		3.73901									3.77563		3.79028									3.73291		3.76343
		2.33521			3.72192									3.74878		3.83545									3.76099		3.73901									3.77563		3.79272									3.73413		3.76343
		2.33154			3.72437									3.75122		3.83545									3.76221		3.73779									3.77686		3.79395									3.73413		3.76343
		2.33032			3.72437									3.75		3.83545									3.76343		3.74023									3.77686		3.79272									3.73413		3.76465
		2.32666			3.72559									3.75122		3.83667									3.76221		3.74023									3.7793		3.79395									3.73535		3.76709
		2.32544			3.72559									3.75366		3.83789									3.76343		3.74023									3.7793		3.79395									3.73657		3.76953
		2.323			3.72681									3.75488		3.83911									3.76343		3.74146									3.7793		3.79639									3.73657		3.76831
		2.32056			3.72803									3.75366		3.83789									3.76465		3.74146									3.7793		3.79517									3.73657		3.76831
		2.31812			3.72803									3.75488		3.83789									3.76587		3.74268									3.78052		3.79639									3.73657		3.76953
		2.31567			3.72925									3.7561		3.83911									3.76587		3.74268									3.78052		3.79639									3.73779		3.77075
		2.31323			3.72803									3.75732		3.84033									3.76587		3.74268									3.78174		3.79761									3.73901		3.77197
		2.31079			3.72925									3.75854		3.84155									3.76709		3.7439									3.78174		3.79883									3.73779		3.77197
		2.30957			3.73169									3.75854		3.84155									3.76709		3.7439									3.78174		3.79883									3.74023		3.77197
		2.30591			3.73169									3.75854		3.84277									3.76831		3.7439									3.78296		3.80005									3.74023		3.77563
		2.30347			3.73169									3.76099		3.84277									3.76831		3.7439									3.78296		3.80005									3.74023		3.77563
		2.30103			3.73291									3.76221		3.84277									3.76953		3.74512									3.78418		3.80005									3.74146		3.77563
		2.29736			3.73291									3.75977		3.84277									3.76953		3.74634									3.78418		3.80127									3.74023		3.77686
		2.29492			3.73413									3.76221		3.84521									3.77075		3.7439									3.78418		3.80127									3.74268		3.77686
		2.29248			3.73413									3.76221		3.84521									3.77197		3.74634									3.78418		3.80249									3.74268		3.77563
		2.29004			3.73413									3.76343		3.84521									3.77197		3.74634									3.7854		3.80249									3.74268		3.77686
		2.2876			3.73535									3.76343		3.84766									3.77319		3.74634									3.78662		3.80249									3.7439		3.77808
		2.2876			3.73535									3.76465		3.84766									3.77319		3.74878									3.78662		3.80249									3.7439		3.77808
		2.28394			3.73535									3.76465		3.84888									3.77441		3.74756									3.78662		3.80371									3.74512		3.7793
		2.28271			3.73535									3.76465		3.85132									3.77441		3.74878									3.78784		3.80371									3.74512		3.78052
		2.28027			3.73535									3.76587		3.85132									3.77563		3.75									3.78906		3.80371									3.74512		3.78052
		2.27783			3.73535									3.76709		3.85254									3.77441		3.75									3.79028		3.80493									3.74634		3.78052
		2.27417			3.73657									3.76709		3.85376									3.77441		3.75122									3.78906		3.80615									3.74634		3.78174
		2.27295			3.73657									3.76831		3.85498									3.77563		3.75122									3.79028		3.80493									3.74756		3.78174
		2.27173			3.73779									3.76831		3.85376									3.77563		3.75244									3.79395		3.80737									3.74878		3.78296
		2.27051			3.73779									3.76953		3.85498									3.77686		3.75244									3.7915		3.80737									3.74878		3.78174
		2.26929			3.73901									3.76953		3.85498									3.77686		3.75244									3.79272		3.80737									3.75122		3.78296
		2.26562			3.73779									3.77197		3.85742									3.77808		3.75366									3.79395		3.80981									3.75244		3.78418
		2.26562			3.73901									3.77197		3.85742									3.77808		3.75366									3.79517		3.81104									3.75244		3.78418
		2.26196			3.74023									3.77197		3.85864									3.7793		3.75488									3.79517		3.81104									3.75244		3.78418
		2.26074			3.74023									3.77319		3.85864									3.7793		3.7561									3.79517		3.81348									3.75488		3.7854
		2.25586			3.74023									3.77319		3.85986									3.7793		3.7561									3.79639		3.81226									3.75488		3.78662
		2.25586			3.74023									3.77319		3.85864									3.78052		3.7561									3.79761		3.81226									3.75488		3.7854
		2.25464			3.74268									3.77441		3.85986									3.78052		3.7561									3.79761		3.81226									3.7561		3.78662
		2.2522			3.74268									3.77563		3.86108									3.78052		3.75732									3.79761		3.81348									3.7561		3.78784
		2.2522			3.74146									3.77563		3.8623									3.78174		3.75732									3.79883		3.81348									3.75732		3.78906
		2.24976			3.7439									3.77563		3.86108									3.78174		3.75854									3.79883		3.8147									3.75854		3.78906
		2.24854			3.74268									3.77686		3.86353									3.78174		3.75854									3.79883		3.8147									3.75854		3.79028
		2.24609			3.7439									3.77686		3.86353									3.78296		3.75977									3.80005		3.81592									3.75977		3.78906
		2.24731			3.74512									3.77808		3.86353									3.78296		3.75977									3.80127		3.81592									3.75977		3.7915
		2.24487			3.74512									3.77808		3.86475									3.7854		3.75977									3.80005		3.81714									3.75977		3.7915
		2.24487			3.74634									3.77808		3.86597									3.7854		3.75977									3.80005		3.81714									3.75977		3.79272
		2.24243			3.74878									3.7793		3.86597									3.7854		3.75977									3.80127		3.81714									3.76099		3.79272
		2.24365			3.74756									3.7793		3.86597									3.78418		3.76221									3.80249		3.81958									3.76221		3.79272
		2.24121			3.74878									3.78052		3.86719									3.78662		3.76221									3.80127		3.81958									3.76343		3.79395
		2.24121			3.74878									3.7793		3.86719									3.78662		3.76343									3.80249		3.81958									3.76221		3.79395
		2.24121			3.75									3.7793		3.86719									3.78662		3.76221									3.80249		3.81958									3.76465		3.79517
		2.23999			3.75122									3.78174		3.86963									3.78906		3.76343									3.80371		3.8208									3.76343		3.79517
		2.23877			3.75244									3.78174		3.87085									3.78784		3.76465									3.80249		3.8208									3.76465		3.79517
		2.23999			3.75244									3.78174		3.87085									3.78906		3.76343									3.80371		3.82202									3.76465		3.79639
		2.23999			3.75366									3.78174		3.87085									3.79028		3.76465									3.80493		3.82202									3.76587		3.79761
		2.23877			3.75488									3.78296		3.87329									3.79028		3.76465									3.80493		3.82202									3.76465		3.79883
		2.23633			3.75488									3.78296		3.87207									3.78906		3.76709									3.80493		3.82202									3.76831		3.79883
		2.23633			3.75488									3.78418		3.87329									3.79028		3.76709									3.80737		3.82324									3.76709		3.80127
		2.23755			3.75488									3.7854		3.87451									3.7915		3.76709									3.80859		3.82446									3.76831		3.80005
		2.23755			3.7561									3.7854		3.87451									3.79272		3.76831									3.80737		3.82446									3.76709		3.80127
		2.23755			3.75732									3.7854		3.87573									3.79272		3.76953									3.80737		3.82568									3.76831		3.80005
		2.23755			3.75732									3.7854		3.87573									3.7915		3.77075									3.80859		3.8269									3.77075		3.80127
		2.23755			3.75732									3.78662		3.87817									3.79272		3.76953									3.80859		3.82446									3.76953		3.80249
		2.23877			3.75854									3.78784		3.87695									3.79272		3.76953									3.80859		3.82568									3.76953		3.80249
		2.23877			3.75854									3.78784		3.87817									3.79395		3.76953									3.81104		3.82812									3.77075		3.80371
		2.23755			3.75977									3.78906		3.87939									3.79395		3.77197									3.81104		3.82812									3.77075		3.80371
		2.23755			3.75977									3.78906		3.88062									3.79395		3.77197									3.81226		3.82812									3.77197		3.80371
		2.23633			3.75977									3.78906		3.88062									3.79395		3.77197									3.81348		3.83057									3.77319		3.80493
		2.23877			3.75977									3.7915		3.88062									3.79517		3.77319									3.81226		3.82935									3.77197		3.80615
		2.23877			3.76099									3.7915		3.88184									3.79517		3.77319									3.81348		3.83179									3.77319		3.80737
		2.23999			3.76099									3.79272		3.88306									3.79639		3.77441									3.81348		3.83057									3.77441		3.80737
		2.23877			3.76221									3.79395		3.88184									3.79639		3.77563									3.81592		3.83057									3.77563		3.80859
		2.23877			3.76099									3.79517		3.88306									3.79639		3.77563									3.81592		3.83301									3.77563		3.80737
		2.23755			3.76221									3.79272		3.88306									3.79639		3.77563									3.81592		3.83301									3.77563		3.80981
		2.23999			3.76221									3.79639		3.88428									3.79883		3.77686									3.81714		3.83423									3.77808		3.80981
		2.23999			3.76343									3.79517		3.88306									3.79639		3.77686									3.81714		3.83423									3.77808		3.80981
		2.23999			3.76221									3.79517		3.88306									3.79883		3.77808									3.81592		3.83545									3.77808		3.81226
		2.23877			3.76343									3.79639		3.88428									3.79761		3.7793									3.81836		3.83423									3.77808		3.81104
		2.23877			3.76465									3.79639		3.88428									3.79883		3.77808									3.81958		3.83545									3.7793		3.81348
		2.23877			3.76587									3.79639		3.88306									3.79883		3.7793									3.81958		3.83667									3.7793		3.81348
		2.23755			3.76587									3.79761		3.88184									3.79883		3.7793									3.8208		3.83545									3.78052		3.81348
		2.23877			3.76587									3.79883		3.88306									3.80005		3.78052									3.8208		3.83667									3.78052		3.81348
		2.23877			3.76587									3.79761		3.88184									3.79883		3.78052									3.82202		3.83789									3.78174		3.81592
		2.23755			3.76709									3.79883		3.88306									3.80005		3.7793									3.8208		3.83789									3.78174		3.8147
		2.23633			3.76709									3.80005		3.88306									3.80127		3.78052									3.82446		3.83789									3.78174		3.81714
		2.23755			3.76831									3.79883		3.88306									3.80005		3.78052									3.82202		3.83911									3.78418		3.81714
		2.23633			3.76953									3.80127		3.88184									3.80005		3.78174									3.82202		3.83911									3.78296		3.81592
		2.23511			3.76953									3.80005		3.88428									3.80249		3.78052									3.82324		3.83667									3.7854		3.81714
		2.23511			3.76953									3.80005		3.88184									3.80249		3.78174									3.82446		3.83911									3.78418		3.81714
		2.23267			3.77075									3.80127		3.88428									3.80249		3.78174									3.82446		3.84033									3.78418		3.81714
		2.23267			3.77075									3.80249		3.88428									3.80371		3.78296									3.82324		3.84155									3.78418		3.81958
		2.23022			3.77075									3.80371		3.88306									3.80127		3.78296									3.82446		3.84033									3.7854		3.81958
		2.23022			3.77075									3.80249		3.88428									3.80371		3.78296									3.82446		3.84033									3.78784		3.81836
		2.23022			3.77197									3.80371		3.88306									3.80371		3.78296									3.82446		3.84155									3.78784		3.8208
		2.23022			3.77319									3.80493		3.88306									3.80371		3.7854									3.8269		3.84155									3.78784		3.8208
		2.22778			3.77441									3.80371		3.88306									3.80371		3.78418									3.8269		3.84155									3.78906		3.82202
		2.22778			3.77441									3.80371		3.88306									3.80493		3.78418									3.82568		3.84277									3.78906		3.82202
		2.22534			3.77563									3.80493		3.88428									3.80737		3.78662									3.8269		3.84277									3.78906		3.82202
		2.22412			3.77441									3.80615		3.88306									3.80615		3.78662									3.8269		3.84277									3.79028		3.82324
		2.22412			3.77563									3.80737		3.88184									3.80737		3.78662									3.82812		3.84277									3.79028		3.82446
		2.22168			3.77686									3.80737		3.88306									3.80737		3.78784									3.82812		3.84399									3.7915		3.82324
		2.22046			3.77808									3.80737		3.88306									3.80737		3.78784									3.82935		3.84399									3.7915		3.82446
		2.21802			3.77808									3.80859		3.88306									3.80859		3.78784									3.82935		3.84399									3.79272		3.82446
		2.2168			3.77808									3.80981		3.88306									3.80737		3.78906									3.83057		3.84399									3.7915		3.82568
		2.21558			3.77808									3.80859		3.88306									3.81104		3.79028									3.83057		3.84521									3.79272		3.82812
		2.21313			3.77808									3.81104		3.88306									3.80981		3.79028									3.83057		3.84521									3.79272		3.8269
		2.21069			3.7793									3.81104		3.88306									3.80981		3.79028									3.83057		3.84644									3.79395		3.82812
		2.20947			3.7793									3.81104		3.88306									3.81104		3.79028									3.83301		3.84766									3.79272		3.82935
		2.20581			3.78052									3.81104		3.88306									3.81104		3.7915									3.83301		3.84888									3.79517		3.83057
		2.20581			3.78052									3.80981		3.88306									3.81226		3.7915									3.83301		3.84888									3.79395		3.83301
		2.20215			3.78174									3.81104		3.88306									3.81226		3.79272									3.83301		3.8501									3.79517		3.83179
		2.19971			3.78174									3.81104		3.88306									3.81226		3.79272									3.83423		3.8501									3.79639		3.83301
		2.19727			3.78052									3.81348		3.88306									3.81348		3.79395									3.83423		3.8501									3.79517		3.83301
		2.19482			3.78174									3.81348		3.88184									3.81348		3.79517									3.83423		3.8501									3.79761		3.83301
		2.19116			3.78174									3.8147		3.88306									3.8147		3.79517									3.83423		3.8501									3.79639		3.83545
		2.18994			3.78296									3.81348		3.88306									3.8147		3.79395									3.83545		3.85254									3.79761		3.83423
		2.1875			3.78418									3.8147		3.88306									3.8147		3.79517									3.83667		3.85254									3.79761		3.83545
		2.1875			3.78418									3.81592		3.88062									3.8147		3.79517									3.83545		3.85254									3.79761		3.83545
		2.18506			3.78418									3.81714		3.88306									3.81592		3.79639									3.83667		3.85254									3.79883		3.83667
		2.18262			3.78296									3.81592		3.88184									3.81592		3.79517									3.83911		3.85376									3.80005		3.83667
		2.1814			3.78418									3.81592		3.88306									3.81592		3.79761									3.83667		3.85376									3.80005		3.83667
		2.18018			3.7854									3.81836		3.88184									3.81592		3.79761									3.83911		3.85376									3.79883		3.83789
		2.17651			3.7854									3.81836		3.88184									3.81592		3.79639									3.84033		3.85498									3.80005		3.83789
		2.17529			3.7854									3.81836		3.88184									3.81714		3.79761									3.83911		3.85376									3.80127		3.83911
		2.17285			3.7854									3.81836		3.88184									3.81714		3.79883									3.84033		3.8562									3.80005		3.84033
		2.17041			3.7854									3.81958		3.88184									3.81714		3.79883									3.84155		3.8562									3.80127		3.84033
		2.16797			3.78784									3.81958		3.88062									3.81714		3.79883									3.84277		3.8562									3.80249		3.84033
		2.16675			3.78784									3.81958		3.88306									3.81836		3.79883									3.84155		3.8562									3.80249		3.84033
		2.16431			3.78662									3.82202		3.88062									3.81958		3.79883									3.84155		3.85742									3.80249		3.84155
		2.16309			3.78784									3.8208		3.88062									3.81958		3.79883									3.84277		3.85742									3.80371		3.84155
		2.16064			3.78906									3.82202		3.88184									3.81836		3.80005									3.84399		3.85742									3.80493		3.84277
		2.1582			3.78906									3.82202		3.88184									3.8208		3.80005									3.84521		3.8562									3.80493		3.84277
		2.15332			3.78784									3.82324		3.88184									3.81836		3.80005									3.84644		3.85864									3.80493		3.84277
		2.15332			3.78906									3.82324		3.88184									3.81836		3.80127									3.84399		3.85742									3.80615		3.84277
		2.14844			3.79028									3.82324		3.88062									3.8208		3.80127									3.84521		3.85864									3.80615		3.84277
		2.14966			3.7915									3.82324		3.88306									3.8208		3.80127									3.84644		3.85864									3.80737		3.84277
		2.146			3.79028									3.82568		3.88184									3.8208		3.80249									3.84521		3.85864									3.80859		3.84399
		2.146			3.7915									3.82568		3.88184									3.82202		3.80127									3.84766		3.85986									3.80859		3.84521
		2.14355			3.79272									3.8269		3.88062									3.8208		3.80249									3.84766		3.85864									3.80981		3.84521
		2.14355			3.7915									3.82568		3.88184									3.82202		3.80249									3.84644		3.86108									3.80859		3.84644
		2.13989			3.79272									3.82568		3.88184									3.82202		3.80249									3.84888		3.86108									3.80981		3.84521
		2.13623			3.79272									3.82568		3.88184									3.82202		3.80249									3.8501		3.8623									3.81104		3.84521
		2.13623			3.79517									3.82812		3.88184									3.82202		3.80371									3.8501		3.86108									3.81104		3.84766
		2.13379			3.79272									3.82812		3.88306									3.82324		3.80493									3.8501		3.86108									3.81226		3.84888
		2.13257			3.79272									3.82935		3.88306									3.82446		3.80371									3.8501		3.86108									3.8147		3.84888
		2.13013			3.79395									3.82935		3.88306									3.82324		3.80371									3.8501		3.86108									3.8147		3.84888
		2.12891			3.79395									3.82935		3.88306									3.82446		3.80615									3.85132		3.86108									3.8147		3.84888
		2.12646			3.79517									3.82935		3.88184									3.82568		3.80615									3.85254		3.86353									3.81348		3.85132
		2.12769			3.79395									3.82935		3.88184									3.82568		3.80737									3.85254		3.86353									3.81348		3.8501
		2.12646			3.79517									3.83179		3.88306									3.8269		3.80615									3.85132		3.86353									3.8147		3.8501
		2.12524			3.79639									3.83179		3.88184									3.8269		3.80737									3.85376		3.86597									3.81592		3.85254
		2.12402			3.79639									3.83179		3.88306									3.8269		3.80859									3.85376		3.86475									3.81592		3.85254
		2.1228			3.79639									3.83179		3.88306									3.82812		3.80859									3.8562		3.86353									3.81592		3.85254
		2.12158			3.79639									3.83179		3.88306									3.82812		3.80859									3.85498		3.86597									3.81592		3.85254
		2.12036			3.79639									3.83179		3.88184									3.82812		3.80981									3.85498		3.86597									3.81714		3.85498
		2.12036			3.79761									3.83301		3.88184									3.82935		3.80859									3.8562		3.86597									3.81714		3.85498
		2.11792			3.79761									3.83179		3.88184									3.82935		3.80981									3.85864		3.86597									3.81714		3.85498
		2.11548			3.79883									3.83301		3.88306									3.82935		3.81104									3.85742		3.86719									3.81836		3.8562
		2.11426			3.79883									3.83179		3.88306									3.82935		3.81104									3.8562		3.86719									3.81836		3.8562
		2.11426			3.80005									3.83301		3.88306									3.82935		3.81104									3.85742		3.86841									3.81836		3.8562
		2.11304			3.80005									3.83423		3.88306									3.83057		3.80981									3.85864		3.86841									3.81836		3.85864
		2.11182			3.80005									3.83423		3.88306									3.83057		3.81226									3.85864		3.86841									3.81958		3.85864
		2.1106			3.80005									3.83545		3.88306									3.82935		3.81348									3.85864		3.86841									3.81958		3.85986
		2.1106			3.80005									3.83545		3.88184									3.83057		3.81226									3.85986		3.86841									3.8208		3.85986
		2.10815			3.80127									3.83545		3.88184									3.83057		3.81348									3.85986		3.86963									3.8208		3.85986
		2.10693			3.80249									3.83545		3.88062									3.83179		3.81226									3.86108		3.86841									3.8208		3.86108
		2.10693			3.80127									3.83545		3.88184									3.83057		3.8147									3.86108		3.87085									3.8208		3.86108
		2.10571			3.80127									3.83667		3.88062									3.83179		3.81226									3.86108		3.87207									3.82202		3.8623
		2.10571			3.80249									3.83667		3.88184									3.83301		3.8147									3.8623		3.87085									3.82202		3.8623
		2.10449			3.80249									3.83667		3.88184									3.83301		3.81348									3.8623		3.87207									3.82202		3.86353
		2.10327			3.80371									3.83667		3.88184									3.83301		3.8147									3.86108		3.87329									3.82324		3.8623
		2.10327			3.80371									3.83667		3.88184									3.83179		3.81592									3.86353		3.87329									3.82324		3.86353
		2.10083			3.80371									3.83789		3.88184									3.83179		3.81592									3.86353		3.87329									3.82324		3.86475
		2.10083			3.80493									3.83789		3.88062									3.83301		3.81592									3.86475		3.87451									3.82446		3.86475
		2.09961			3.80615									3.83789		3.88184									3.83301		3.81592									3.86353		3.87329									3.82324		3.86475
		2.09961			3.80493									3.83911		3.88184									3.83301		3.81714									3.86597		3.87451									3.82446		3.86475
		2.09839			3.80615									3.84033		3.88062									3.83301		3.81714									3.86475		3.87451									3.82446		3.86597
		2.09717			3.80615									3.83911		3.88184									3.83179		3.81714									3.86597		3.87573									3.82568		3.86597
		2.09717			3.80737									3.84155		3.88184									3.83423		3.81836									3.86475		3.87329									3.82568		3.86597
		2.09595			3.80737									3.84155		3.88062									3.83423		3.81836									3.86597		3.87573									3.8269		3.86841
		2.09473			3.80615									3.83911		3.87939									3.83423		3.81836									3.86597		3.87573									3.8269		3.86719
		2.09106			3.80615									3.84277		3.88062									3.83423		3.81958									3.86597		3.87451									3.8269		3.86719
		2.08984			3.80981									3.84277		3.88062									3.83545		3.81836									3.86597		3.87695									3.82935		3.86841
		2.08984			3.80737									3.84399		3.88062									3.83545		3.81836									3.86719		3.87573									3.82935		3.87085
		2.08862			3.80981									3.84277		3.88062									3.83423		3.81836									3.86719		3.87695									3.83057		3.86963
		2.08618			3.80981									3.84399		3.87939									3.83423		3.81958									3.86841		3.87817									3.82935		3.87085
		2.08496			3.80981									3.84399		3.87939									3.83545		3.81836									3.86841		3.87939									3.82935		3.87207
		2.08618			3.80859									3.84399		3.88062									3.83667		3.8208									3.86719		3.87817									3.83179		3.87329
		2.08496			3.80859									3.84644		3.88062									3.83545		3.81836									3.86963		3.87817									3.83179		3.87451
		2.08374			3.81226									3.84521		3.87939									3.83667		3.8208									3.86963		3.87817									3.83301		3.87329
		2.0813			3.81226									3.84766		3.87939									3.83667		3.81958									3.86963		3.87817									3.83301		3.87573
		2.07886			3.81226									3.84644		3.88184									3.83667		3.8208									3.87085		3.87939									3.83179		3.87573
		2.07642			3.81104									3.84888		3.87939									3.83545		3.8208									3.87085		3.87939									3.83301		3.87695
		2.07764			3.81226									3.84766		3.87939									3.83667		3.8208									3.87085		3.88062									3.83301		3.87695
		2.07642			3.81348									3.84766		3.88062									3.83667		3.8208									3.87207		3.88184									3.83301		3.87695
		2.0752			3.81348									3.84888		3.88062									3.83667		3.82202									3.87207		3.88062									3.83301		3.87817
		2.07275			3.81348									3.8501		3.88062									3.83789		3.82202									3.87085		3.88306									3.83301		3.87817
		2.07153			3.81348									3.8501		3.88062									3.83911		3.82202									3.87329		3.88184									3.83423		3.87817
		2.07031			3.81348									3.85132		3.88062									3.83789		3.82324									3.87451		3.88184									3.83545		3.87939
		2.06787			3.81348									3.85132		3.87939									3.83911		3.82446									3.87207		3.88184									3.83423		3.88062
		2.06787			3.81592									3.85132		3.88062									3.83911		3.82324									3.87451		3.88306									3.83667		3.87939
		2.06665			3.8147									3.85254		3.87939									3.83911		3.82324									3.87451		3.88306									3.83667		3.88184
		2.06543			3.8147									3.85376		3.87939									3.84033		3.82324									3.87695		3.88428									3.83667		3.88184
		2.06299			3.8147									3.85376		3.87939									3.84155		3.82446									3.87695		3.88428									3.83667		3.88184
		2.06177			3.81592									3.85498		3.88062									3.84155		3.82446									3.87573		3.88306									3.83667		3.88184
		2.05933			3.8147									3.85498		3.88062									3.84033		3.82446									3.87695		3.88428									3.83667		3.88184
		2.05811			3.81592									3.8562		3.88062									3.84155		3.82568									3.87695		3.8855									3.83789		3.88428
		2.05688			3.81714									3.85498		3.88062									3.84033		3.8269									3.87817		3.88428									3.83789		3.88306
		2.05566			3.8147									3.85498		3.88062									3.84155		3.82812									3.87939		3.88428									3.83789		3.8855
		2.05322			3.81592									3.85498		3.88062									3.84155		3.8269									3.87939		3.88428									3.83911		3.88428
		2.05078			3.81714									3.85742		3.88184									3.84155		3.8269									3.87939		3.88428									3.83789		3.88428
		2.05078			3.81714									3.8562		3.88062									3.84155		3.82446									3.87939		3.8855									3.83911		3.8855
		2.04834			3.81714									3.85742		3.88062									3.84155		3.8269									3.88062		3.8855									3.84033		3.8855
		2.04712			3.81836									3.85742		3.88062									3.84155		3.82812									3.88062		3.8855									3.83911		3.88672
		2.0459			3.81714									3.85742		3.88062									3.84277		3.8269									3.88184		3.8855									3.83911		3.88672
		2.04468			3.81958									3.85864		3.87939									3.84399		3.8269									3.88184		3.8855									3.83911		3.88672
		2.04224			3.81836									3.85864		3.88062									3.84277		3.82812									3.88306		3.88672									3.84155		3.88672
		2.03979			3.81836									3.85864		3.88062									3.84155		3.8269									3.88184		3.88672									3.84033		3.8855
		2.03857			3.81958									3.85986		3.88062									3.84277		3.82812									3.88306		3.88672									3.84033		3.88672
		2.03979			3.81958									3.85864		3.88062									3.84277		3.82812									3.88306		3.88672									3.84155		3.8855
		2.03369			3.81958									3.86108		3.88062									3.84155		3.82935									3.88306		3.8855									3.84155		3.88672
		2.03247			3.8208									3.85986		3.87939									3.84399		3.82935									3.88306		3.88672									3.84155		3.8855
		2.02881			3.81836									3.85986		3.87939									3.84399		3.82812									3.88428		3.88672									3.84155		3.88672
		2.02759			3.8208									3.85986		3.88062									3.84399		3.82812									3.88428		3.88672									3.84277		3.8855
		2.02515			3.81958									3.85986		3.88062									3.84277		3.82935									3.88428		3.88794									3.84277		3.88672
		2.02148			3.8208									3.86108		3.88062									3.84155		3.83057									3.8855		3.88672									3.84277		3.8855
		2.01904			3.81958									3.86108		3.88062									3.84277		3.83057									3.8855		3.88794									3.84277		3.8855
		2.01416			3.81958									3.86108		3.87939									3.84399		3.82935									3.8855		3.88916									3.84399		3.88672
		2.0105			3.82202									3.86108		3.88062									3.84277		3.82935									3.88428		3.88794									3.84399		3.8855
		2.00684			3.8208									3.8623		3.87939									3.84399		3.83057									3.88672		3.88916									3.84521		3.88672
		2.00562			3.8208									3.86108		3.87939									3.84399		3.83057									3.88672		3.88794									3.84644		3.88672
		2.00195			3.8208									3.86108		3.88062									3.84521		3.83057									3.88672		3.88916									3.84644		3.8855
		1.99951			3.8208									3.8623		3.87939									3.84277		3.83179									3.88672		3.88916									3.84644		3.8855
		1.99829			3.82202									3.8623		3.87939									3.84277		3.82935									3.88672		3.88794									3.84766		3.88672
		1.99341			3.8208									3.86353		3.87817									3.84399		3.83179									3.88672		3.89038									3.84766		3.8855
		1.99097			3.82202									3.86353		3.87939									3.84399		3.83179									3.88794		3.89038									3.84766		3.8855
		1.9873			3.82202									3.8623		3.87939									3.84399		3.83179									3.88794		3.88916									3.84766		3.8855
		1.98486			3.8208									3.86353		3.87939									3.84399		3.83179									3.88916		3.89038									3.84888		3.8855
		1.98242			3.82202									3.86353		3.87817									3.84521		3.83179									3.88916		3.88916									3.8501		3.8855
		1.97876			3.8208									3.86475		3.88062									3.84521		3.83179									3.88794		3.89038									3.8501		3.8855
		1.9751			3.82324									3.86475		3.87939									3.84521		3.83301									3.88794		3.89038									3.85254		3.8855
		1.97144			3.82202									3.86597		3.87939									3.84399		3.83301									3.88916		3.89038									3.8501		3.88672
		1.96655			3.82202									3.86597		3.87939									3.84399		3.83301									3.88916		3.8916									3.8501		3.8855
		1.96411			3.82202									3.86475		3.87817									3.84399		3.83545									3.88916		3.8916									3.85132		3.88428
		1.96167			3.82324									3.86475		3.87939									3.84521		3.83423									3.89038		3.8916									3.85132		3.8855
		1.95923			3.82324									3.86597		3.87817									3.84521		3.83545									3.89038		3.89282									3.85254		3.8855
		1.95801			3.82202									3.86475		3.87817									3.84277		3.83545									3.8916		3.89282									3.85254		3.8855
		1.95312			3.82324									3.86719		3.87817									3.84277		3.83667									3.89038		3.89404									3.85254		3.8855
		1.95068			3.82324									3.86719		3.87817									3.84399		3.83545									3.89038		3.89282									3.85254		3.88672
		1.94702			3.82324									3.86719		3.87817									3.84521		3.83545									3.89038		3.89526									3.85376		3.8855
		1.94336			3.82446									3.86841		3.87817									3.84521		3.83545									3.8916		3.89526									3.85254		3.8855
		1.94214			3.82202									3.86719		3.87939									3.84521		3.83545									3.8916		3.89648									3.85254		3.8855
		1.93604			3.82324									3.86841		3.87817									3.84644		3.83545									3.8916		3.89526									3.85254		3.88428
		1.93115			3.82324									3.86841		3.87817									3.84521		3.83545									3.8916		3.89526									3.85132		3.8855
		1.92627			3.82324									3.86719		3.87939									3.84521		3.83667									3.89282		3.89404									3.85376		3.88428
		1.92383			3.82446									3.86963		3.87939									3.84644		3.83789									3.8916		3.89648									3.85376		3.88428
		1.91895			3.82324									3.86841		3.87817									3.84766		3.83667									3.8916		3.89648									3.85498		3.88428
		1.91528			3.82324									3.86841		3.87817									3.84766		3.83667									3.8916		3.89648									3.85498		3.88428
		1.90918			3.82446									3.86841		3.87817									3.84644		3.83789									3.89404		3.89526									3.85376		3.8855
		1.90552			3.82446									3.86963		3.87939									3.84888		3.83789									3.89282		3.89526									3.85498		3.8855
		1.90186			3.82446									3.87085		3.87939									3.84644		3.83789									3.89404		3.89526									3.8562		3.88428
		1.89941			3.82568									3.87085		3.87939									3.84644		3.83789									3.8916		3.89648									3.8562		3.8855
		1.89575			3.82568									3.87085		3.87939									3.84644		3.83789									3.89282		3.89526									3.8562		3.88428
		1.89331			3.82568									3.87085		3.87939									3.84766		3.83789									3.89526		3.89404									3.85498		3.88428
		1.88965			3.82568									3.86963		3.87939									3.84888		3.83789									3.89404		3.89526									3.85498		3.88428
		1.88599			3.82568									3.87085		3.87817									3.84888		3.83911									3.89404		3.89648									3.85742		3.88672
		1.88354			3.8269									3.87085		3.87939									3.84888		3.83911									3.89648		3.89526									3.8562		3.88672
		1.87988			3.8269									3.87207		3.87939									3.84766		3.83911									3.89771		3.89404									3.85742		3.8855
		1.87866			3.82812									3.87207		3.87939									3.84766		3.84033									3.89648		3.89648									3.85864		3.88672
		1.87622			3.82812									3.87207		3.87817									3.84766		3.84033									3.89771		3.89404									3.85742		3.88428
		1.87378			3.82812									3.87085		3.87817									3.84766		3.83911									3.89648		3.89526									3.85742		3.88672
		1.87134			3.82812									3.87329		3.87817									3.84766		3.83911									3.89648		3.89648									3.85864		3.88428
		1.86768			3.82935									3.87329		3.87817									3.84644		3.83911									3.89526		3.89404									3.85742		3.8855
		1.86646			3.83057									3.87329		3.87939									3.84888		3.84155									3.89771		3.89404									3.85864		3.88672
		1.86401			3.82935									3.87451		3.87939									3.84644		3.84033									3.89648		3.89526									3.85864		3.88672
		1.86157			3.82935									3.87329		3.87939									3.84766		3.83911									3.89648		3.89526									3.85864		3.8855
		1.85913			3.82935									3.87451		3.87817									3.84766		3.84033									3.89648		3.89648									3.85986		3.8855
		1.85669			3.82935									3.87451		3.88062									3.84644		3.84155									3.89648		3.89404									3.85986		3.8855
		1.85303			3.82935									3.87451		3.88062									3.84644		3.84033									3.89526		3.89526									3.86108		3.8855
		1.85059			3.83057									3.87451		3.87939									3.84766		3.84155									3.89648		3.89526									3.86108		3.8855
		1.84814			3.82935									3.87573		3.87939									3.84644		3.84033									3.89526		3.89404									3.86108		3.8855
		1.84692			3.83057									3.87451		3.87817									3.84766		3.84033									3.89648		3.89404									3.8623		3.8855
		1.84448			3.83057									3.87573		3.87817									3.84766		3.84033									3.89648		3.89526									3.86108		3.88428
		1.84326			3.82935									3.87573		3.87817									3.84766		3.84155									3.89648		3.89526									3.8623		3.88672
		1.84326			3.83057									3.87573		3.87817									3.84644		3.84033									3.89648		3.89404									3.86353		3.88428
		1.84082			3.82935									3.87695		3.87939									3.84766		3.84155									3.89648		3.89526									3.8623		3.88672
		1.8396			3.83179									3.87451		3.87817									3.84766		3.84277									3.89648		3.89404									3.86353		3.88428
		1.83838			3.83057									3.87573		3.87817									3.84644		3.84155									3.89648		3.89526									3.86353		3.88428
		1.83716			3.83057									3.87573		3.87939									3.84644		3.84155									3.89526		3.89526									3.86353		3.8855
		1.83594			3.83057									3.87573		3.87817									3.84644		3.84277									3.89648		3.89526									3.86353		3.88672
		1.83594			3.83057									3.87695		3.87817									3.84644		3.84277									3.89648		3.89404									3.86475		3.8855
		1.8335			3.83057									3.87695		3.87817									3.84644		3.84521									3.89526		3.89404									3.86475		3.8855
		1.8335			3.83057									3.87695		3.87817									3.84521		3.84277									3.89526		3.89404									3.86475		3.8855
		1.83105			3.83057									3.87695		3.87817									3.84521		3.84277									3.89648		3.89526									3.86353		3.8855
		1.83105			3.83057									3.87817		3.87939									3.84644		3.84399									3.89526		3.89404									3.86475		3.88428
		1.83105			3.83179									3.87695		3.87817									3.84644		3.84399									3.89404		3.89404									3.86597		3.88428
		1.82983			3.82935									3.87939		3.87939									3.84644		3.84399									3.89526		3.89404									3.86353		3.88306
		1.82983			3.83057									3.87939		3.87817									3.84644		3.84399									3.89404		3.89648									3.86475		3.8855
		1.82983			3.83057									3.87817		3.87817									3.84521		3.84399									3.89648		3.89404									3.86597		3.88428
		1.83105			3.83179									3.87817		3.87939									3.84644		3.84399									3.89526		3.89648									3.86597		3.88428
		1.82983			3.83179									3.87817		3.87817									3.84399		3.84399									3.89648		3.89526									3.86597		3.88428
		1.82983			3.83057									3.87939		3.87817									3.84521		3.84521									3.89526		3.89526									3.86597		3.88428
		1.82983			3.83057									3.88184		3.87817									3.84521		3.84521									3.89648		3.89526									3.86475		3.8855
		1.83105			3.82935									3.87939		3.87695									3.84521		3.84399									3.89526		3.89526									3.86597		3.8855
		1.82861			3.83179									3.88062		3.87817									3.84521		3.84521									3.89404		3.89404									3.86597		3.88428
		1.82983			3.83179									3.88062		3.87817									3.84521		3.84399									3.89648		3.89526									3.86841		3.8855
		1.82983			3.83179									3.88062		3.87817									3.84521		3.84399									3.89526		3.89526									3.86719		3.88306
		1.82983			3.83179									3.87939		3.87817									3.84399		3.84399									3.89526		3.89526									3.86597		3.88428
		1.82983			3.83179									3.88062		3.87817									3.84521		3.84521									3.89526		3.89404									3.86719		3.88428
		1.82983			3.83179									3.88062		3.87695									3.84521		3.84399									3.89526		3.89404									3.86719		3.88428
		1.83228			3.83301									3.88184		3.87939									3.84521		3.84521									3.89404		3.89526									3.86719		3.88428
		1.83228			3.83179									3.88062		3.87817									3.84521		3.84521									3.89526		3.89404									3.86597		3.88428
		1.82983			3.83179									3.87939		3.87817									3.84644		3.84399									3.89648		3.89404									3.86719		3.88428
		1.83105			3.83179									3.88062		3.87939									3.84399		3.84521									3.89526		3.89526									3.86719		3.88428
		1.83228			3.83301									3.88062		3.87817									3.84521		3.84521									3.89893		3.89526									3.86719		3.88306
		1.83105			3.83179									3.88062		3.87939									3.84521		3.84399									3.89526		3.89526									3.86841		3.88428
		1.83105			3.83301									3.88062		3.87817									3.84399		3.84521									3.89648		3.89404									3.86719		3.8855
		1.83228			3.83423									3.88184		3.87817									3.84399		3.84644									3.89526		3.89282									3.86841		3.88672
		1.83228			3.83423									3.88184		3.87817									3.84399		3.84521									3.89771		3.89526									3.86841		3.8855
		1.83105			3.83423									3.88184		3.87939									3.84521		3.84521									3.89648		3.89526									3.86841		3.88428
		1.83228			3.83423									3.88184		3.87817									3.84277		3.84644									3.89771		3.89526									3.86841		3.88428
		1.83105			3.83545									3.88184		3.87939									3.84399		3.84644									3.89648		3.89526									3.86719		3.88428
		1.83228			3.83423									3.88062		3.87939									3.84277		3.84521									3.89648		3.89526									3.86841		3.88428
		1.82983			3.83423									3.88062		3.87695									3.84399		3.84521									3.89526		3.89526									3.86719		3.8855
		1.82983			3.83545									3.88184		3.87695									3.84399		3.84521									3.89771		3.89404									3.86841		3.8855
		1.82983			3.83423									3.88062		3.87817									3.84399		3.84521									3.89648		3.89282									3.86841		3.88672
		1.82983			3.83423									3.88184		3.87817									3.84399		3.84644									3.89648		3.89404									3.86963		3.8855
		1.82983			3.83545									3.88062		3.87695									3.84277		3.84644									3.89648		3.89404									3.86963		3.8855
		1.82861			3.83545									3.88062		3.87817									3.84399		3.84644									3.89771		3.89404									3.86841		3.8855
		1.82861			3.83667									3.88062		3.87695									3.84155		3.84521									3.89526		3.89526									3.86841		3.8855
		1.82739			3.83667									3.88062		3.87939									3.84277		3.84644									3.89648		3.89648									3.86963		3.8855
		1.82617			3.83545									3.88184		3.87939									3.84155		3.84644									3.89526		3.89526									3.87085		3.8855
		1.82495			3.83667									3.88062		3.87817									3.84155		3.84644									3.89771		3.89404									3.86841		3.8855
		1.82495			3.83667									3.88306		3.87939									3.84033		3.84644									3.89526		3.89526									3.86963		3.8855
		1.82373			3.83545									3.88062		3.87695									3.84155		3.84644									3.89404		3.89526									3.86963		3.88428
		1.82495			3.83545									3.87939		3.87817									3.84033		3.84521									3.89526		3.89404									3.87207		3.8855
		1.82251			3.83545									3.88062		3.87817									3.84033		3.84644									3.89648		3.89282									3.87207		3.8855
		1.82251			3.83423									3.87939		3.87817									3.84033		3.84644									3.89526		3.89404									3.87207		3.88428
		1.82251			3.83545									3.87939		3.87939									3.84033		3.84644									3.89526		3.89526									3.87085		3.88428
		1.82129			3.83423									3.87817		3.87817									3.84033		3.84644									3.89526		3.89526									3.87451		3.88428
		1.81885			3.83423									3.88062		3.87817									3.83911		3.84644									3.89648		3.89404									3.87329		3.88306
		1.81885			3.83423									3.88184		3.87695									3.84033		3.84766									3.89526		3.89404									3.87329		3.88428
		1.81763			3.83423									3.88062		3.87817									3.83789		3.84766									3.89526		3.89526									3.87329		3.88428
		1.81641			3.83545									3.88062		3.87817									3.83911		3.84521									3.89526		3.89526									3.87207		3.88306
		1.81519			3.83423									3.87939		3.87817									3.83911		3.84766									3.89648		3.89648									3.87207		3.88428
		1.81396			3.83301									3.88184		3.87817									3.83789		3.84766									3.89526		3.89526									3.87329		3.88428
		1.81152			3.83301									3.88184		3.87695									3.83911		3.84888									3.89526		3.89404									3.87207		3.88428
		1.8103			3.83423									3.88062		3.87817									3.83667		3.84766									3.89404		3.89526									3.87329		3.88428
		1.80908			3.83301									3.88062		3.87817									3.83789		3.84766									3.89526		3.89404									3.87329		3.88428
		1.80786			3.83301									3.87939		3.87817									3.83667		3.84644									3.89526		3.89648									3.87329		3.88428
		1.80542			3.83301									3.88062		3.87817									3.83667		3.84644									3.89404		3.89526									3.87329		3.88306
		1.8042			3.83179									3.88062		3.87817									3.83667		3.84644									3.89526		3.89526									3.87451		3.88428
		1.8042			3.83179									3.88062		3.87695									3.83667		3.84644									3.89526		3.89526									3.87451		3.88306
		1.8042			3.83179									3.88062		3.87695									3.83789		3.84644									3.89404		3.89771									3.87329		3.88428
		1.80542			3.83179									3.88062		3.87695									3.83545		3.84766									3.89404		3.89648									3.87329		3.88428
		1.80298			3.83179									3.88062		3.87817									3.83545		3.84644									3.89526		3.89526									3.87451		3.88306
		1.80176			3.83057									3.88184		3.87817									3.83545		3.84766									3.89526		3.89648									3.87451		3.88428
		1.80176			3.83179									3.88062		3.87695									3.83545		3.84644									3.89526		3.89648									3.87451		3.88306
		1.80054			3.83179									3.88062		3.87817									3.83423		3.84644									3.89526		3.89648									3.87451		3.88306
		1.80054			3.83179									3.88062		3.87817									3.83545		3.84644									3.89526		3.89526									3.87329		3.88306
		1.80054			3.83057									3.88062		3.87817									3.83423		3.84766									3.89648		3.89648									3.87451		3.88428
		1.7981			3.83057									3.88184		3.87695									3.83545		3.84644									3.89648		3.89526									3.87451		3.88428
		1.79932			3.82935									3.88062		3.87695									3.83545		3.84644									3.89648		3.89404									3.87451		3.88306
		1.7981			3.83057									3.88062		3.87695									3.83545		3.84644									3.89648		3.89526									3.87451		3.88428
		1.79932			3.83057									3.88062		3.87939									3.83423		3.84644									3.89526		3.89526									3.87573		3.88306
		1.7981			3.82935									3.88062		3.87817									3.83423		3.84644									3.89771		3.89526									3.87329		3.88306
		1.79565			3.83057									3.88062		3.87817									3.83423		3.84521									3.89648		3.89404									3.87451		3.88428
		1.79565			3.82935									3.88062		3.87939									3.83301		3.84644									3.89648		3.89404									3.87573		3.88428
		1.79565			3.83057									3.88062		3.87695									3.83423		3.84644									3.89771		3.89404									3.87451		3.88428
		1.79565			3.82935									3.88062		3.87817									3.83423		3.84766									3.89648		3.89404									3.87451		3.88428
		1.79565			3.83179									3.88062		3.87695									3.83423		3.84644									3.89648		3.89282									3.87451		3.88428
		1.79443			3.83057									3.88062		3.87817									3.83301		3.84521									3.89648		3.89282									3.87451		3.88306
		1.79321			3.82935									3.88062		3.87939									3.83179		3.84521									3.89526		3.89282									3.87329		3.88428
		1.79321			3.82812									3.88062		3.87695									3.83179		3.84399									3.89648		3.89038									3.87329		3.88428
		1.79321			3.82935									3.88062		3.87939									3.83179		3.84644									3.89648		3.8916									3.87329		3.88428
		1.79199			3.82935									3.88062		3.87817									3.83179		3.84644									3.89526		3.89282									3.87451		3.88428
		1.79199			3.83057									3.88062		3.87817									3.83179		3.84399									3.89526		3.89038									3.87329		3.88428
		1.79077			3.82935									3.87939		3.87817									3.83057		3.84521									3.89526		3.89038									3.87451		3.8855
		1.79321			3.82935									3.88062		3.87817									3.83057		3.84521									3.89648		3.89038									3.87329		3.88428
		1.79321			3.82935									3.88062		3.87817									3.82935		3.84521									3.89404		3.88916									3.87451		3.8855
		1.79199			3.83057									3.87939		3.87939									3.82935		3.84521									3.89771		3.88916									3.87451		3.88428
		1.79199			3.82935									3.88062		3.87817									3.82935		3.84399									3.89648		3.89038									3.87329		3.88428
		1.79321			3.82935									3.88062		3.87817									3.83057		3.84399									3.89648		3.88916									3.87329		3.8855
		1.79077			3.82935									3.87939		3.87817									3.82812		3.84521									3.89526		3.88916									3.87329		3.88428
		1.79199			3.82935									3.87939		3.87817									3.82935		3.84521									3.89526		3.88794									3.87329		3.88428
		1.79199			3.82935									3.87939		3.87817									3.82812		3.84521									3.89648		3.88794									3.87573		3.88428
		1.79077			3.82935									3.87939		3.87817									3.82812		3.84399									3.89648		3.88794									3.87451		3.8855
		1.79199			3.83057									3.87939		3.87817									3.8269		3.84521									3.89648		3.88794									3.87451		3.88428
		1.79199			3.82812									3.87939		3.87695									3.82812		3.84521									3.89526		3.88794									3.87329		3.88306
		1.79199			3.82935									3.88062		3.87817									3.82568		3.84644									3.89526		3.88672									3.87329		3.88428
		1.79443			3.82935									3.87939		3.87695									3.8269		3.84521									3.89526		3.88794									3.87451		3.8855
		1.79321			3.8269									3.87939		3.87817									3.82568		3.84521									3.89648		3.88672									3.87451		3.88428
		1.79443			3.8269									3.87817		3.87695									3.82568		3.84399									3.89526		3.88672									3.87451		3.88428
		1.79443			3.8269									3.87939		3.87817									3.82446		3.84644									3.89526		3.8855									3.87329		3.88428
		1.79565			3.82812									3.87817		3.87817									3.82446		3.84399									3.89404		3.88672									3.87451		3.8855
		1.79443			3.82568									3.87939		3.87817									3.82446		3.84644									3.89526		3.8855									3.87329		3.88428
		1.79565			3.8269									3.87817		3.87817									3.82202		3.84277									3.89526		3.8855									3.87451		3.88428
		1.79688			3.82568									3.87817		3.87817									3.82324		3.84521									3.89648		3.8855									3.87451		3.88428
		1.79565			3.8269									3.87695		3.87695									3.82202		3.84521									3.89526		3.88428									3.87451		3.88428
		1.7981			3.82568									3.87695		3.87695									3.82202		3.84399									3.89648		3.88428									3.87573		3.88428
		1.7981			3.82568									3.87939		3.87695									3.82202		3.84399									3.89526		3.88306									3.87329		3.88428
		1.7981			3.82568									3.87817		3.87817									3.8208		3.84399									3.89526		3.88428									3.87451		3.88428
		1.7981			3.82568									3.87817		3.87817									3.82202		3.84399									3.89648		3.88428									3.87451		3.88428
		1.79932			3.82446									3.87695		3.87573									3.8208		3.84399									3.89526		3.88428									3.87451		3.8855
		1.80054			3.82446									3.87695		3.87573									3.81958		3.84399									3.89648		3.88428									3.87451		3.8855
		1.80298			3.82446									3.87817		3.87817									3.81958		3.84277									3.89648		3.88184									3.87573		3.88428
		1.80298			3.82446									3.87695		3.87695									3.81958		3.84277									3.89648		3.88184									3.87451		3.8855
		1.80298			3.82324									3.87695		3.87817									3.81836		3.84399									3.89771		3.88184									3.87451		3.88428
		1.80542			3.82324									3.87695		3.87817									3.81836		3.84277									3.89771		3.88184									3.87451		3.88428
		1.80542			3.82324									3.87817		3.87939									3.81836		3.84277									3.89771		3.88184									3.87329		3.88428
		1.80786			3.82324									3.87695		3.87695									3.81836		3.84399									3.89771		3.88062									3.87451		3.88428
		1.80664			3.82324									3.87695		3.87695									3.81714		3.84277									3.89648		3.87939									3.87329		3.88428
		1.80908			3.82324									3.87695		3.87817									3.81714		3.84277									3.89771		3.87939									3.87329		3.88428
		1.80908			3.82202									3.87573		3.87695									3.81592		3.84277									3.89648		3.87939									3.87329		3.88428
		1.8103			3.8208									3.87451		3.87817									3.81592		3.84155									3.89771		3.87939									3.87207		3.88428
		1.81274			3.81958									3.87695		3.87817									3.8147		3.84155									3.89648		3.87695									3.87329		3.8855
		1.81396			3.8208									3.87573		3.87695									3.81714		3.84277									3.89648		3.87695									3.87207		3.8855
		1.81519			3.8208									3.87451		3.87695									3.81348		3.84033									3.89648		3.87573									3.87207		3.88428
		1.81641			3.81958									3.87451		3.87939									3.8147		3.84033									3.89648		3.87573									3.87207		3.8855
		1.81641			3.8208									3.87451		3.87939									3.81348		3.84033									3.89648		3.87573									3.87207		3.88428
		1.81885			3.81958									3.87451		3.87939									3.8147		3.84155									3.89771		3.87573									3.87085		3.8855
		1.81885			3.81958									3.87329		3.87817									3.81348		3.84033									3.89648		3.87451									3.87085		3.88428
		1.82129			3.81958									3.87329		3.87939									3.81226		3.84033									3.89771		3.87451									3.87207		3.8855
		1.82251			3.81836									3.87207		3.87817									3.81104		3.83911									3.89648		3.87207									3.87085		3.8855
		1.82251			3.81958									3.87207		3.87939									3.80981		3.84033									3.89648		3.87329									3.87085		3.8855
		1.82495			3.81958									3.87207		3.87939									3.80981		3.84033									3.89771		3.87085									3.86963		3.88428
		1.82373			3.81958									3.87207		3.87939									3.80859		3.83911									3.89648		3.86963									3.86963		3.8855
		1.82617			3.81836									3.87085		3.87939									3.80859		3.83789									3.89648		3.86963									3.86963		3.88428
		1.82739			3.81714									3.87085		3.87817									3.80737		3.83911									3.89526		3.87085									3.87085		3.8855
		1.82861			3.81836									3.87085		3.87939									3.80615		3.83911									3.89648		3.86841									3.86963		3.8855
		1.83105			3.81836									3.86963		3.87939									3.80737		3.83911									3.89648		3.86719									3.87085		3.8855
		1.83105			3.81836									3.87085		3.87939									3.80615		3.83911									3.89526		3.86719									3.86963		3.8855
		1.83228			3.81714									3.86963		3.87939									3.80493		3.83911									3.89526		3.86719									3.86841		3.8855
		1.8335			3.81592									3.86841		3.87939									3.80493		3.83911									3.89526		3.86719									3.86841		3.8855
		1.83472			3.81592									3.86963		3.87939									3.80493		3.83789									3.89526		3.86719									3.86963		3.8855
		1.83594			3.81836									3.86841		3.87939									3.80249		3.83789									3.89526		3.86597									3.86963		3.8855
		1.83716			3.81592									3.86841		3.87939									3.80249		3.83789									3.89526		3.86597									3.87085		3.88428
		1.83716			3.81592									3.86719		3.87939									3.80127		3.83911									3.89526		3.86475									3.86963		3.88428
		1.8396			3.81592									3.86719		3.87817									3.80249		3.83911									3.89526		3.86475									3.86963		3.8855
		1.8396			3.81592									3.86597		3.87817									3.80127		3.83789									3.89648		3.86475									3.86719		3.8855
		1.84082			3.8147									3.86597		3.87817									3.79883		3.83789									3.89648		3.86353									3.86841		3.8855
		1.84082			3.8147									3.86475		3.87939									3.80005		3.83789									3.89526		3.86353									3.86963		3.88672
		1.84204			3.81348									3.86475		3.87939									3.80005		3.83667									3.89648		3.86353									3.86719		3.88672
		1.84204			3.81226									3.86475		3.87695									3.79761		3.83911									3.89526		3.8623									3.86841		3.8855
		1.84326			3.81348									3.86475		3.87817									3.79883		3.83911									3.89648		3.86353									3.86841		3.8855
		1.84326			3.81226									3.86353		3.87817									3.79761		3.83789									3.89526		3.8623									3.86841		3.8855
		1.84448			3.81226									3.86353		3.87939									3.79761		3.83789									3.89526		3.86108									3.86597		3.88428
		1.84692			3.81104									3.86353		3.87817									3.79639		3.83667									3.89526		3.86108									3.86719		3.8855
		1.84448			3.80981									3.8623		3.87817									3.79639		3.83667									3.89648		3.85986									3.86597		3.88672
		1.8457			3.80981									3.86353		3.87939									3.79517		3.83667									3.89404		3.85986									3.86719		3.8855
		1.8457			3.81104									3.86108		3.87817									3.79395		3.83667									3.89771		3.85864									3.86475		3.8855
		1.84692			3.80737									3.86108		3.87817									3.79395		3.83667									3.89526		3.85864									3.86597		3.8855
		1.84692			3.80859									3.86108		3.87817									3.79272		3.83423									3.89648		3.85742									3.86719		3.88428
		1.84692			3.80737									3.86108		3.87695									3.79272		3.83423									3.89648		3.8562									3.86597		3.88672
		1.84692			3.80737									3.86108		3.87817									3.79272		3.83545									3.89648		3.8562									3.86597		3.88428
		1.84814			3.80737									3.86108		3.87817									3.79028		3.83545									3.89526		3.85498									3.86597		3.88428
		1.84937			3.80493									3.85986		3.87695									3.79028		3.83423									3.89648		3.85376									3.86475		3.88428
		1.84814			3.80493									3.85986		3.87817									3.79028		3.83423									3.89648		3.85376									3.86475		3.8855
		1.84692			3.80493									3.85864		3.87695									3.78906		3.83423									3.89648		3.85254									3.86353		3.88428
		1.84692			3.80371									3.85986		3.87817									3.78784		3.83423									3.89771		3.85132									3.86353		3.8855
		1.8457			3.80371									3.85742		3.87695									3.78662		3.83423									3.89648		3.8501									3.8623		3.8855
		1.84814			3.80249									3.85864		3.87817									3.78662		3.83301									3.89771		3.84888									3.8623		3.88428
		1.84814			3.80249									3.8562		3.87817									3.7854		3.83301									3.89771		3.84888									3.86353		3.8855
		1.84692			3.80127									3.85742		3.87817									3.7854		3.83301									3.89771		3.84644									3.86353		3.88428
		1.8457			3.80127									3.85742		3.87695									3.7854		3.83301									3.89648		3.84644									3.8623		3.8855
		1.8457			3.80005									3.85742		3.87817									3.78418		3.83301									3.89771		3.84521									3.86108		3.8855
		1.84448			3.80005									3.85742		3.87817									3.78418		3.83057									3.89648		3.84521									3.8623		3.8855
		1.84448			3.80005									3.8562		3.87695									3.78296		3.83057									3.89648		3.84521									3.86108		3.88428
		1.84326			3.80005									3.8562		3.87817									3.78296		3.83057									3.89648		3.84277									3.86108		3.88672
		1.84326			3.79883									3.8562		3.87817									3.78296		3.83057									3.89648		3.84277									3.86108		3.88428
		1.84204			3.79761									3.85376		3.87817									3.78296		3.82935									3.89648		3.84277									3.85986		3.8855
		1.84082			3.79761									3.85498		3.87695									3.78174		3.82935									3.89648		3.84155									3.85986		3.8855
		1.8396			3.79761									3.85376		3.87817									3.78174		3.83057									3.89404		3.83911									3.85864		3.8855
		1.83838			3.79639									3.85254		3.87817									3.78174		3.82812									3.89526		3.83911									3.85864		3.88672
		1.83716			3.79639									3.85376		3.87817									3.78052		3.82812									3.89648		3.83911									3.85986		3.88672
		1.83716			3.79395									3.85376		3.87939									3.78052		3.8269									3.89771		3.83789									3.85864		3.8855
		1.8335			3.79517									3.8501		3.87817									3.7793		3.82935									3.89648		3.83545									3.85742		3.88428
		1.83228			3.79517									3.84888		3.87695									3.7793		3.82812									3.89648		3.83667									3.85864		3.88306
		1.83105			3.79395									3.8501		3.87817									3.77808		3.8269									3.89648		3.83545									3.8562		3.88306
		1.82983			3.79517									3.8501		3.87939									3.77686		3.8269									3.89526		3.83423									3.8562		3.88306
		1.82739			3.79272									3.84888		3.87939									3.77686		3.82568									3.89648		3.83301									3.85742		3.88184
		1.82617			3.7915									3.84766		3.87817									3.77686		3.82568									3.89648		3.83179									3.85498		3.88184
		1.82373			3.79272									3.84888		3.87939									3.77563		3.82568									3.89526		3.83057									3.8562		3.88062
		1.82251			3.7915									3.84521		3.87939									3.77563		3.82446									3.89526		3.82935									3.85498		3.87817
		1.82007			3.79028									3.84644		3.88062									3.77563		3.82446									3.89526		3.82935									3.85498		3.87817
		1.81885			3.79028									3.84277		3.87939									3.77319		3.8269									3.89526		3.82812									3.85498		3.87817
		1.81641			3.79028									3.84277		3.87817									3.77197		3.82568									3.89526		3.82812									3.85376		3.87695
		1.81152			3.79028									3.84399		3.87817									3.77197		3.82446									3.89404		3.82812									3.85498		3.87573
		1.80908			3.78662									3.84277		3.87817									3.77075		3.82446									3.89526		3.8269									3.85254		3.87451
		1.80542			3.78662									3.84277		3.87939									3.77075		3.82446									3.89526		3.8269									3.85376		3.87451
		1.80298			3.78784									3.84155		3.87939									3.76953		3.82324									3.89526		3.82446									3.85254		3.87329
		1.80054			3.78906									3.84155		3.88062									3.76831		3.82202									3.89404		3.82324									3.85132		3.87329
		1.79688			3.7854									3.84155		3.87939									3.76587		3.82324									3.89404		3.82324									3.85132		3.87085
		1.79565			3.7854									3.84033		3.87817									3.76587		3.82202									3.89648		3.82324									3.8501		3.86963
		1.79199			3.7854									3.83911		3.87939									3.76465		3.82202									3.89648		3.82324									3.8501		3.86963
		1.78955			3.78418									3.83789		3.87939									3.76465		3.8208									3.89526		3.8208									3.84888		3.86841
		1.78589			3.7854									3.83789		3.87817									3.76343		3.82202									3.89526		3.8208									3.84888		3.86597
		1.78345			3.78296									3.83789		3.87939									3.76221		3.8208									3.89404		3.81958									3.84766		3.86719
		1.77979			3.78174									3.83667		3.87939									3.76099		3.81958									3.89526		3.81836									3.84644		3.86475
		1.77979			3.78174									3.83545		3.87939									3.75977		3.81958									3.89526		3.81836									3.84766		3.86475
		1.77856			3.78052									3.83545		3.87939									3.75854		3.81958									3.89526		3.81714									3.84521		3.86353
		1.77612			3.78174									3.83667		3.88062									3.75854		3.81836									3.89648		3.81348									3.84521		3.8623
		1.77368			3.78052									3.83423		3.88062									3.75732		3.81836									3.89526		3.8147									3.84399		3.8623
		1.77246			3.7793									3.83423		3.87939									3.7561		3.81714									3.89648		3.81348									3.84277		3.8623
		1.77124			3.77808									3.83423		3.87939									3.75488		3.81714									3.89526		3.81104									3.84277		3.8623
		1.7688			3.77686									3.83301		3.87817									3.75366		3.81836									3.89648		3.81104									3.84277		3.85986
		1.76514			3.77808									3.83301		3.88062									3.75244		3.81714									3.89771		3.80859									3.84155		3.85986
		1.7627			3.77686									3.83179		3.87939									3.75		3.8147									3.89526		3.80737									3.84033		3.85986
		1.76147			3.77563									3.83179		3.87817									3.75		3.8147									3.89648		3.80615									3.84033		3.85742
		1.75903			3.77563									3.83057		3.88062									3.74634		3.81348									3.89648		3.80493									3.84033		3.85742
		1.75781			3.77319									3.83057		3.87939									3.74634		3.81226									3.89648		3.80371									3.83911		3.8562
		1.75659			3.77319									3.83057		3.88062									3.74268		3.81226									3.89771		3.80249									3.83911		3.8562
		1.75293			3.77197									3.82935		3.88062									3.7439		3.81104									3.89526		3.80127									3.83667		3.8562
		1.75293			3.77197									3.82812		3.87939									3.74146		3.80981									3.89648		3.80249									3.83667		3.85498
		1.74927			3.77075									3.8269		3.88062									3.74146		3.80981									3.89526		3.80005									3.83545		3.85498
		1.74805			3.76953									3.8269		3.87939									3.74146		3.80737									3.89648		3.80005									3.83545		3.85376
		1.74683			3.76709									3.82446		3.87939									3.73901		3.80859									3.89648		3.79883									3.83545		3.85376
		1.74438			3.76831									3.82446		3.88062									3.73779		3.80737									3.89526		3.79761									3.83423		3.85254
		1.74194			3.76587									3.82324		3.88062									3.73657		3.80615									3.89404		3.79639									3.83301		3.85132
		1.74194			3.76465									3.82446		3.87939									3.73657		3.80493									3.89404		3.79517									3.83301		3.84888
		1.7395			3.76465									3.82202		3.87939									3.73535		3.80493									3.89282		3.79395									3.83179		3.84766
		1.73828			3.76221									3.8208		3.87817									3.73535		3.80371									3.89282		3.79272									3.83179		3.84766
		1.73584			3.76221									3.8208		3.88062									3.73291		3.80249									3.89282		3.7915									3.83179		3.84766
		1.73462			3.76099									3.81958		3.87939									3.73291		3.80249									3.89282		3.78784									3.83057		3.84521
		1.7334			3.76099									3.8208		3.88062									3.73169		3.80249									3.8916		3.78784									3.83179		3.84399
		1.73218			3.75977									3.81714		3.87939									3.73047		3.80127									3.89282		3.78662									3.82935		3.84399
		1.73096			3.75854									3.81958		3.88184									3.72803		3.80127									3.89038		3.7854									3.82935		3.84521
		1.72974			3.75732									3.81714		3.88062									3.72925		3.80127									3.89038		3.78418									3.8269		3.84155
		1.72607			3.75732									3.81714		3.88062									3.72437		3.79883									3.89038		3.78296									3.82812		3.84277
		1.72485			3.75732									3.81714		3.88062									3.72681		3.80005									3.89038		3.78296									3.82935		3.84033
		1.72485			3.7561									3.8147		3.88062									3.72437		3.79761									3.89038		3.78174									3.8269		3.83911
		1.72119			3.75366									3.81592		3.88184									3.72192		3.79761									3.88916		3.7793									3.82568		3.84033
		1.72241			3.75122									3.8147		3.88062									3.71948		3.79761									3.88794		3.7793									3.82446		3.83789
		1.71997			3.75									3.81226		3.88184									3.7207		3.79639									3.88794		3.77808									3.82446		3.83911
		1.71997			3.74878									3.81104		3.88062									3.71826		3.79761									3.88794		3.77808									3.82202		3.83545
		1.71997			3.74634									3.80981		3.88184									3.71582		3.79395									3.88672		3.77686									3.82324		3.83423
		1.71753			3.74634									3.80859		3.88062									3.7146		3.79395									3.88672		3.77686									3.82202		3.83423
		1.71753			3.74512									3.80859		3.88062									3.71338		3.79395									3.88672		3.77563									3.8208		3.83301
		1.71631			3.7439									3.80737		3.88184									3.7146		3.79395									3.88672		3.77441									3.82202		3.83301
		1.71387			3.74268									3.80615		3.88184									3.70972		3.79272									3.8855		3.77197									3.81958		3.83423
		1.71387			3.74268									3.80493		3.88062									3.70972		3.7915									3.88428		3.76953									3.81958		3.83057
		1.71143			3.74146									3.80371		3.88184									3.7085		3.79028									3.8855		3.76953									3.81958		3.82935
		1.71021			3.74023									3.80249		3.88184									3.70483		3.78906									3.8855		3.76587									3.81958		3.82935
		1.70776			3.74023									3.80249		3.88062									3.70361		3.78784									3.88428		3.76465									3.81958		3.82812
		1.70654			3.74023									3.80127		3.88062									3.70239		3.78906									3.88428		3.76465									3.81836		3.82812
		1.70532			3.73779									3.80127		3.88184									3.70117		3.78662									3.88306		3.76343									3.81592		3.82568
		1.7041			3.73901									3.80005		3.88184									3.69995		3.78418									3.88306		3.76221									3.81714		3.82446
		1.70288			3.73779									3.79883		3.88184									3.69995		3.78418									3.88184		3.76099									3.81592		3.82324
		1.7041			3.73657									3.79883		3.88062									3.69873		3.78296									3.88306		3.75977									3.8147		3.82324
		1.70288			3.73413									3.79883		3.88062									3.69629		3.78296									3.88306		3.75854									3.8147		3.82202
		1.70166			3.73413									3.79639		3.88184									3.69629		3.78052									3.88306		3.7561									3.81348		3.8208
		1.69922			3.73291									3.79761		3.88062									3.69385		3.78174									3.88184		3.75488									3.81226		3.81958
		1.69922			3.73291									3.79639		3.88184									3.69385		3.78052									3.88062		3.75244									3.80981		3.81958
		1.69922			3.73047									3.79395		3.88184									3.69385		3.7793									3.88062		3.75122									3.81104		3.81714
		1.698			3.73047									3.79517		3.88184									3.69141		3.7793									3.88062		3.74878									3.80859		3.81714
		1.69678			3.72803									3.79272		3.88062									3.69019		3.7793									3.87939		3.74756									3.80859		3.8147
		1.698			3.72681									3.79028		3.88184									3.69141		3.77686									3.87817		3.74634									3.80737		3.81348
		1.69678			3.72437									3.79272		3.88184									3.68774		3.77563									3.87695		3.74512									3.80615		3.81104
		1.69434			3.72192									3.79028		3.88062									3.68652		3.77441									3.87573		3.74512									3.80493		3.81104
		1.69434			3.7207									3.79028		3.88184									3.68408		3.77197									3.87573		3.74146									3.80371		3.81104
		1.69312			3.71948									3.78784		3.88184									3.68408		3.77197									3.87451		3.74023									3.80371		3.80859
		1.69189			3.71948									3.78662		3.88184									3.68408		3.77075									3.87329		3.74023									3.80371		3.80737
		1.69189			3.71704									3.7854		3.88184									3.68042		3.76953									3.87329		3.73901									3.80249		3.80615
		1.69189			3.71704									3.7854		3.88062									3.68042		3.76831									3.87085		3.73779									3.80127		3.80371
		1.69189			3.71338									3.78418		3.88184									3.6792		3.76587									3.87207		3.73657									3.80127		3.80371
		1.69067			3.71094									3.78296		3.88184									3.67798		3.76587									3.87085		3.73535									3.79883		3.80127
		1.69067			3.71094									3.78174		3.88184									3.67554		3.76465									3.86963		3.73413									3.79883		3.80127
		1.68823			3.70972									3.78052		3.88184									3.67676		3.76343									3.86963		3.73291									3.79761		3.79883
		1.68823			3.70728									3.78052		3.88184									3.67432		3.76221									3.86841		3.73169									3.79639		3.79883
		1.68701			3.70483									3.7793		3.88184									3.6731		3.76099									3.86841		3.73047									3.79761		3.79761
		1.68701			3.70361									3.7793		3.88184									3.67188		3.76099									3.86597		3.72681									3.79639		3.79761
		1.68701			3.70117									3.77686		3.88184									3.67188		3.75977									3.86719		3.72681									3.79517		3.79639
		1.68579			3.69995									3.77563		3.88184									3.67188		3.75854									3.86597		3.72314									3.79517		3.79517
		1.68457			3.69873									3.77563		3.88184									3.67065		3.75854									3.86597		3.72314									3.79272		3.79395
		1.68457			3.69751									3.77319		3.88184									3.66943		3.75488									3.86475		3.7207									3.79272		3.79272
		1.68213			3.69629									3.77197		3.88184									3.66821		3.75488									3.86475		3.71826									3.7915		3.79272
		1.68091			3.69507									3.77075		3.88184									3.66699		3.75366									3.86475		3.71704									3.78906		3.79028
		1.68091			3.69385									3.76831		3.88184									3.66699		3.75244									3.86353		3.71582									3.78784		3.78906
		1.68091			3.69141									3.76831		3.88184									3.66455		3.75122									3.86475		3.7146									3.78784		3.79028
		1.67847			3.69141									3.76831		3.88184									3.66211		3.74878									3.86353		3.71216									3.78662		3.78784
		1.67969			3.69019									3.76587		3.88306									3.66211		3.74634									3.86108		3.7085									3.7854		3.7854
		1.67847			3.68774									3.76587		3.88184									3.65967		3.74634									3.86108		3.70728									3.78418		3.78418
		1.67847			3.68652									3.76343		3.88184									3.65967		3.74634									3.85986		3.70605									3.78418		3.78296
		1.67847			3.68408									3.76343		3.88306									3.65601		3.74512									3.85986		3.70605									3.78296		3.78296
		1.67725			3.68286									3.76099		3.88428									3.65601		3.74512									3.85986		3.70239									3.78174		3.78174
		1.67603			3.68042									3.75977		3.88428									3.65356		3.7439									3.85986		3.70117									3.78174		3.78052
		1.67603			3.68042									3.75977		3.88428									3.65112		3.74268									3.85742		3.69873									3.78052		3.77808
		1.6748			3.67798									3.75732		3.88306									3.6499		3.74268									3.85742		3.69995									3.7793		3.77686
		1.6748			3.67676									3.75488		3.88428									3.64746		3.73901									3.85498		3.69629									3.7793		3.77563
		1.6748			3.67554									3.75488		3.88428									3.64502		3.74023									3.85376		3.69629									3.77808		3.77319
		1.67358			3.67432									3.75244		3.88428									3.6438		3.73901									3.85376		3.69385									3.77686		3.77197
		1.67358			3.6731									3.75122		3.88428									3.64136		3.73779									3.85254		3.69263									3.77563		3.77075
		1.67358			3.67188									3.75		3.88428									3.64136		3.73657									3.85132		3.69019									3.77441		3.76831
		1.67358			3.67065									3.74878		3.88428									3.63892		3.73657									3.8501		3.68774									3.77319		3.76709
		1.67114			3.66943									3.74512		3.88184									3.6377		3.73535									3.85132		3.68652									3.77197		3.76465
		1.67114			3.66821									3.7439		3.87939									3.63647		3.73413									3.8501		3.6853									3.77075		3.76343
		1.66992			3.66699									3.7439		3.87939									3.63525		3.73047									3.84766		3.68408									3.77075		3.76221
		1.66992			3.66455									3.74268		3.87695									3.63403		3.73169									3.8501		3.68164									3.77075		3.76099
		1.66992			3.66211									3.74146		3.87573									3.63281		3.73047									3.84521		3.68042									3.76831		3.75977
		1.66992			3.66089									3.74023		3.87451									3.63037		3.72803									3.84644		3.6792									3.76465		3.75854
		1.6687			3.65967									3.73901		3.87085									3.62793		3.72681									3.84521		3.67676									3.76465		3.7561
		1.66748			3.65845									3.73779		3.86841									3.62671		3.72681									3.84644		3.67676									3.76343		3.75488
		1.66748			3.65845									3.73657		3.86719									3.62305		3.72314									3.84399		3.67432									3.76343		3.75244
		1.66748			3.65601									3.73535		3.86597									3.61938		3.72192									3.84399		3.6731									3.76343		3.75122
		1.66626			3.65356									3.73535		3.86475									3.61938		3.7207									3.84277		3.67065									3.76099		3.74878
		1.66504			3.65112									3.73413		3.86353									3.61694		3.7207									3.84277		3.67065									3.75977		3.74634
		1.66382			3.64868									3.73291		3.86108									3.61572		3.7207									3.84155		3.66699									3.75977		3.74512
		1.66382			3.64624									3.73047		3.85986									3.6145		3.71826									3.84033		3.66577									3.75732		3.7439
		1.66382			3.64502									3.72925		3.85742									3.61084		3.71582									3.83911		3.66577									3.75488		3.74146
		1.66382			3.64258									3.72559		3.8562									3.61084		3.7146									3.83911		3.66333									3.75488		3.74023
		1.6626			3.64136									3.72314		3.85498									3.60718		3.71338									3.83789		3.65967									3.75488		3.73901
		1.66138			3.63892									3.72192		3.85376									3.60474		3.71216									3.83545		3.65967									3.75366		3.73779
		1.66138			3.6377									3.7207		3.85132									3.60229		3.71094									3.83667		3.65723									3.75		3.73779
		1.66016			3.63403									3.71948		3.84766									3.59985		3.70972									3.83545		3.65601									3.75		3.73657
		1.66016			3.63403									3.71704		3.84521									3.59863		3.7085									3.83545		3.65356									3.74756		3.73535
		1.65894			3.63281									3.71582		3.84277									3.59741		3.70605									3.83545		3.65112									3.74634		3.73413
		1.65894			3.62915									3.71216		3.84033									3.59497		3.70239									3.83301		3.64868									3.74512		3.73169
		1.65894			3.62793									3.71338		3.83789									3.59375		3.70239									3.83179		3.64502									3.7439		3.73047
		1.65771			3.62427									3.70972		3.83545									3.59253		3.70239									3.83057		3.64258									3.74268		3.72803
		1.65771			3.62183									3.7085		3.83545									3.59009		3.70117									3.82935		3.64136									3.74268		3.72559
		1.65894			3.61938									3.70728		3.83301									3.59009		3.69873									3.83057		3.63892									3.74023		3.72437
		1.65771			3.61816									3.70361		3.83179									3.59009		3.69873									3.8269		3.6377									3.73901		3.7207
		1.65771			3.6145									3.70239		3.82935									3.58643		3.69507									3.82812		3.6377									3.73901		3.71948
		1.65649			3.61206									3.70117		3.82812									3.58643		3.69507									3.8269		3.63525									3.73779		3.71826
		1.65527			3.60962									3.69873		3.82568									3.58276		3.69507									3.8269		3.63281									3.73779		3.71704
		1.65649			3.60718									3.69751		3.82324									3.58276		3.69385									3.82324		3.63037									3.73535		3.71582
		1.65527			3.60596									3.69751		3.8208									3.58032		3.68896									3.82324		3.62671									3.73535		3.71094
		1.65649			3.60107									3.69507		3.81836									3.5791		3.68896									3.82202		3.62427									3.73535		3.71094
		1.65649			3.59985									3.69385		3.81714									3.57788		3.68774									3.82202		3.62305									3.73291		3.7085
		1.65405			3.59741									3.69263		3.81714									3.57666		3.68652									3.8208		3.62183									3.73169		3.70728
		1.65405			3.59619									3.69019		3.81348									3.57422		3.6853									3.8208		3.61938									3.72925		3.70605
		1.65405			3.59497									3.68774		3.81104									3.57178		3.6853									3.8208		3.61694									3.72925		3.70361
		1.65283			3.59131									3.6853		3.80981									3.57178		3.68164									3.8208		3.61694									3.72681		3.70117
		1.65405			3.59009									3.68408		3.80493									3.57056		3.68286									3.81958		3.61206									3.72559		3.69873
		1.65283			3.59009									3.68042		3.80493									3.56812		3.68042									3.81836		3.60962									3.72192		3.69751
		1.65405			3.58643									3.6792		3.80249									3.56445		3.6792									3.81592		3.60718									3.72314		3.69751
		1.65283			3.58521									3.67798		3.80005									3.56323		3.6792									3.81592		3.60596									3.71948		3.69507
		1.65283			3.58398									3.67676		3.79883									3.56201		3.67798									3.8147		3.60229									3.71948		3.69507
		1.65161			3.58032									3.67432		3.79517									3.56079		3.67676									3.81592		3.59985									3.71826		3.69141
		1.65039			3.5791									3.6731		3.79395									3.55835		3.67554									3.81226		3.59863									3.71826		3.69019
		1.65161			3.57666									3.67188		3.7915									3.55591		3.67432									3.81226		3.59619									3.71582		3.68896
		1.65161			3.57422									3.67065		3.7915									3.55591		3.6731									3.81104		3.59497									3.71582		3.68652
		1.65161			3.573									3.66943		3.78906									3.55103		3.67188									3.80859		3.59375									3.71216		3.68408
		1.65039			3.57178									3.66699		3.7854									3.5498		3.67065									3.80859		3.59131									3.70972		3.68164
		1.65039			3.56812									3.66333		3.78296									3.5498		3.66821									3.80859		3.59009									3.70972		3.68042
		1.65161			3.56567									3.66211		3.78174									3.54492		3.66821									3.80737		3.58643									3.70728		3.68042
		1.65161			3.56445									3.65845		3.7793									3.5437		3.66577									3.80859		3.58643									3.70728		3.67798
		1.65283			3.56201									3.65723		3.77686									3.54126		3.66455									3.80615		3.58521									3.70361		3.67554
		1.65161			3.55957									3.65234		3.77441									3.54004		3.66333									3.80493		3.58154									3.70361		3.6731
		1.65161			3.55713									3.65112		3.77319									3.53882		3.66211									3.80249		3.5791									3.70239		3.67432
		1.65283			3.55469									3.64746		3.76831									3.53638		3.66089									3.80249		3.57788									3.69995		3.6731
		1.65161			3.55225									3.64502		3.76709									3.53394		3.65967									3.80127		3.57666									3.69873		3.66943
		1.65039			3.55103									3.6438		3.76343									3.53271		3.65845									3.80005		3.57544									3.69751		3.66821
		1.65161			3.54736									3.64014		3.76221									3.53149		3.65601									3.80005		3.57056									3.69629		3.66577
		1.65161			3.54492									3.6377		3.75854									3.52905		3.65601									3.80005		3.56934									3.69507		3.66455
		1.65161			3.54126									3.63647		3.75732									3.52661		3.65234									3.79883		3.56812									3.69385		3.66333
		1.65161			3.53882									3.63525		3.75244									3.52539		3.6499									3.79761		3.56567									3.69141		3.66089
		1.65161			3.5376									3.63281		3.75									3.52417		3.64868									3.79639		3.56323									3.69141		3.65967
		1.65283			3.53638									3.62915		3.74756									3.51929		3.64502									3.79639		3.56079									3.68896		3.65723
		1.65283			3.53394									3.62549		3.7439									3.51929		3.6438									3.79395		3.55835									3.68774		3.65479
		1.65405			3.53271									3.62305		3.74268									3.51685		3.64258									3.79395		3.55591									3.68652		3.65234
		1.65283			3.53149									3.61938		3.73901									3.51562		3.64014									3.7915		3.55469									3.68408		3.6499
		1.65283			3.52783									3.61816		3.73779									3.51318		3.63892									3.79028		3.55225									3.68164		3.64746
		1.65405			3.52661									3.61572		3.73535									3.50952		3.6377									3.78906		3.55103									3.68164		3.6438
		1.65405			3.52417									3.61328		3.73291									3.50952		3.63647									3.79028		3.54736									3.68042		3.64136
		1.65405			3.51929									3.60962		3.73169									3.50464		3.63525									3.78662		3.54614									3.6792		3.63892
		1.65405			3.51807									3.6084		3.72925									3.49976		3.63159									3.78662		3.54248									3.67798		3.63892
		1.65527			3.51562									3.60474		3.72437									3.49976		3.63037									3.78418		3.54004									3.67676		3.6377
		1.65527			3.51318									3.60107		3.72192									3.49609		3.62671									3.78296		3.5376									3.67554		3.63525
		1.65527			3.51196									3.59863		3.71704									3.49487		3.62427									3.78174		3.53638									3.67432		3.63281
		1.65527			3.5083									3.59741		3.7146									3.49365		3.62305									3.78174		3.53394									3.6731		3.62915
		1.65527			3.5022									3.59619		3.71094									3.48877		3.62061									3.7793		3.53149									3.67188		3.62671
		1.65649			3.50098									3.59375		3.70728									3.48877		3.62061									3.7793		3.53149									3.66943		3.62305
		1.65527			3.49731									3.59375		3.70361									3.48511		3.61938									3.7793		3.52783									3.66943		3.61938
		1.65527			3.49487									3.59009		3.70117									3.48511		3.61694									3.77808		3.52661									3.66699		3.61816
		1.65527			3.49121									3.58887		3.69751									3.48389		3.61206									3.77563		3.52295									3.66577		3.61572
		1.65527			3.48999									3.58765		3.69507									3.48022		3.61328									3.77563		3.52051									3.66455		3.6145
		1.65649			3.48633									3.58521		3.69385									3.48022		3.60718									3.77319		3.52051									3.66211		3.61084
		1.65649			3.48511									3.58398		3.68896									3.47656		3.60596									3.77197		3.51685									3.66089		3.6084
		1.65771			3.48267									3.58276		3.68774									3.47412		3.60718									3.76953		3.51562									3.65967		3.60718
		1.65527			3.48022									3.5791		3.68408									3.47412		3.60474									3.76831		3.51562									3.65723		3.60229
		1.65649			3.47778									3.57788		3.68164									3.47168		3.59985									3.76709		3.51074									3.65723		3.60107
		1.65649			3.47534									3.57544		3.6792									3.47046		3.59863									3.76587		3.50952									3.65479		3.59985
		1.65649			3.47168									3.57422		3.67554									3.46802		3.59741									3.76465		3.50464									3.65356		3.59741
		1.65649			3.47046									3.57178		3.67432									3.46558		3.59741									3.76343		3.5022									3.64868		3.59497
		1.65771			3.46924									3.56934		3.67188									3.46313		3.59497									3.76343		3.49854									3.64746		3.59375
		1.65649			3.4668									3.56689		3.66699									3.46313		3.59253									3.76221		3.49609									3.64624		3.59131
		1.65527			3.46436									3.56567		3.66577									3.46069		3.59131									3.75977		3.49365									3.6438		3.59009
		1.65527			3.46069									3.56201		3.66089									3.45581		3.59009									3.75977		3.49121									3.64258		3.58887
		1.65527			3.45703									3.56079		3.65967									3.45459		3.58765									3.75977		3.48999									3.64014		3.58643
		1.65527			3.45459									3.55713		3.65601									3.45337		3.58643									3.75854		3.48633									3.64014		3.58521
		1.65405			3.45337									3.55591		3.65479									3.45215		3.58521									3.7561		3.48511									3.6377		3.58276
		1.65405			3.45093									3.55225		3.6499									3.44971		3.58032									3.75366		3.48389									3.63647		3.5791
		1.65405			3.44727									3.55103		3.64746									3.44727		3.58154									3.75488		3.48145									3.63403		3.57788
		1.65405			3.44238									3.54858		3.6438									3.4436		3.57788									3.74878		3.47778									3.63281		3.57544
		1.65283			3.43994									3.5437		3.64014									3.4436		3.57666									3.75		3.47656									3.63159		3.57178
		1.65283			3.4375									3.54248		3.63892									3.43872		3.57544									3.74878		3.47412									3.62915		3.57178
		1.65161			3.43506									3.54004		3.63647									3.43628		3.57422									3.74756		3.4729									3.62793		3.57056
		1.65161			3.4314									3.5376		3.63281									3.43506		3.57178									3.74512		3.47046									3.62305		3.56689
		1.65039			3.43018									3.53638		3.62915									3.43384		3.57056									3.7439		3.46924									3.62305		3.56445
		1.64917			3.42651									3.53271		3.62671									3.4314		3.56689									3.7439		3.4668									3.62061		3.56201
		1.64917			3.42285									3.53027		3.62061									3.42896		3.56445									3.74268		3.46436									3.61694		3.55835
		1.64795			3.42041									3.52905		3.61694									3.42651		3.56323									3.74023		3.46191									3.61694		3.55713
		1.64673			3.41675									3.52539		3.6145									3.42285		3.56201									3.73901		3.45825									3.61572		3.55469
		1.64429			3.41553									3.52295		3.60962									3.42041		3.56079									3.73779		3.45703									3.61206		3.55225
		1.64551			3.41187									3.51807		3.60596									3.41797		3.55835									3.73779		3.45459									3.60962		3.5498
		1.64307			3.41064									3.51685		3.60229									3.41675		3.55713									3.73657		3.45215									3.60718		3.54736
		1.64429			3.40698									3.5144		3.59741									3.41431		3.55469									3.73413		3.45093									3.60352		3.5437
		1.64062			3.40454									3.51196		3.59497									3.41187		3.55225									3.73291		3.44849									3.60107		3.54126
		1.64185			3.40088									3.50586		3.59253									3.40942		3.5498									3.73169		3.44482									3.59985		3.5376
		1.64185			3.39722									3.5022		3.59009									3.40942		3.54736									3.73047		3.44116									3.59863		3.53638
		1.6394			3.39355									3.49854		3.58643									3.40698		3.54614									3.72925		3.43872									3.59619		3.53394
		1.6394			3.39233									3.49609		3.58398									3.40454		3.54248									3.72681		3.43628									3.59619		3.53271
		1.6394			3.38745									3.49243		3.5791									3.4021		3.54126									3.72559		3.43628									3.59375		3.53027
		1.63818			3.38623									3.48877		3.57666									3.39844		3.53882									3.72314		3.4314									3.59253		3.52783
		1.63818			3.38013									3.48755		3.57422									3.39722		3.5376									3.7207		3.43018									3.59009		3.52539
		1.63574			3.37646									3.48633		3.57056									3.39355		3.53638									3.7207		3.42651									3.58887		3.52173
		1.63574			3.37524									3.48267		3.56567									3.39111		3.53394									3.71948		3.42285									3.58765		3.51929
		1.63574			3.37036									3.48022		3.56201									3.38867		3.53271									3.71826		3.42163									3.58398		3.51807
		1.63574			3.36914									3.47656		3.55835									3.38501		3.53149									3.7146		3.41919									3.58276		3.5144
		1.63452			3.3667									3.47412		3.55469									3.38257		3.52783									3.71338		3.41675									3.58032		3.51318
		1.63452			3.36304									3.47168		3.55103									3.37891		3.52539									3.71216		3.41431									3.5791		3.51074
		1.6333			3.3606									3.46924		3.54614									3.37646		3.52539									3.70972		3.41187									3.57788		3.50342
		1.63208			3.35815									3.46558		3.54126									3.37402		3.52173									3.70728		3.41064									3.57544		3.5022
		1.63208			3.35449									3.46436		3.53882									3.37158		3.51929									3.70483		3.4082									3.57422		3.49854
		1.63086			3.35083									3.46069		3.53516									3.37036		3.51807									3.70361		3.40698									3.57422		3.49487
		1.62842			3.34839									3.45581		3.53271									3.3667		3.51562									3.70239		3.40576									3.57056		3.49243
		1.62964			3.34351									3.45459		3.52783									3.36548		3.51562									3.69995		3.40088									3.56934		3.48877
		1.6272			3.34106									3.45093		3.52417									3.36426		3.51318									3.69995		3.39844									3.56567		3.48755
		1.62842			3.33618									3.44849		3.52051									3.3606		3.51074									3.69751		3.39478									3.56445		3.48511
		1.6272			3.33374									3.44482		3.51562									3.35938		3.5083									3.69751		3.39233									3.56079		3.48267
		1.6272			3.33008									3.44116		3.51196									3.35571		3.50098									3.69507		3.38989									3.55957		3.48145
		1.6272			3.32764									3.43872		3.50586									3.35327		3.50098									3.69507		3.38745									3.55835		3.47778
		1.62476			3.3252									3.43506		3.49976									3.35205		3.49731									3.69263		3.38257									3.55591		3.47534
		1.62476			3.32397									3.4314		3.49731									3.35083		3.49609									3.69141		3.38013									3.55469		3.47412
		1.62231			3.32275									3.42896		3.49243									3.34839		3.49487									3.69019		3.37524									3.55225		3.47168
		1.62231			3.31787									3.42651		3.48877									3.34473		3.49243									3.68774		3.37402									3.55103		3.46924
		1.62109			3.31665									3.42163		3.48633									3.34106		3.48999									3.68652		3.37158									3.5498		3.46802
		1.62109			3.31299									3.41675		3.48267									3.33618		3.48877									3.68652		3.36914									3.54614		3.46436
		1.62109			3.31055									3.41553		3.48022									3.33618		3.48755									3.68286		3.3667									3.5437		3.46313
		1.61987			3.30933									3.41309		3.47412									3.33374		3.48511									3.68286		3.36548									3.54248		3.45947
		1.61865			3.30444									3.41064		3.47168									3.33008		3.48267									3.68042		3.36304									3.54126		3.45703
		1.61865			3.30322									3.40698		3.46924									3.32886		3.48022									3.68042		3.35938									3.53882		3.45337
		1.61865			3.30078									3.40698		3.46436									3.32764		3.47778									3.67798		3.35571									3.53638		3.45093
		1.61621			3.2959									3.39966		3.45947									3.3252		3.47534									3.67798		3.35449									3.53516		3.44849
		1.61621			3.29346									3.396		3.45581									3.32397		3.47412									3.67554		3.35083									3.53394		3.44482
		1.61499			3.29102									3.39233		3.45215									3.32275		3.4729									3.67432		3.34839									3.53027		3.4436
		1.61499			3.28857									3.39111		3.44849									3.32031		3.47046									3.6731		3.34473									3.53027		3.43994
		1.61255			3.28491									3.38745		3.4436									3.31909		3.46802									3.6731		3.34106									3.52783		3.43628
		1.61255			3.28003									3.38257		3.43994									3.31543		3.46558									3.67065		3.33862									3.52417		3.43506
		1.61133			3.27637									3.37891		3.43628									3.31421		3.46313									3.66943		3.33618									3.52295		3.4314
		1.61133			3.27271									3.37524		3.43384									3.31177		3.46069									3.66577		3.33374									3.52051		3.43018
		1.61011			3.26782									3.37158		3.42773									3.30811		3.45825									3.66577		3.33008									3.51929		3.42529
		1.60889			3.2666									3.36792		3.42285									3.30688		3.45703									3.66333		3.32764									3.51685		3.42285
		1.60889			3.26294									3.3667		3.41919									3.30444		3.45459									3.66333		3.32764									3.5144		3.41919
		1.60645			3.25928									3.36304		3.41431									3.302		3.45215									3.66089		3.3252									3.51196		3.41675
		1.60645			3.25562									3.3606		3.41187									3.29956		3.45093									3.65967		3.32275									3.51074		3.41553
		1.60645			3.25317									3.35693		3.40942									3.29712		3.44727									3.65723		3.32031									3.50708		3.41187
		1.60522			3.24951									3.35327		3.40454									3.29346		3.44482									3.65723		3.31787									3.50342		3.41064
		1.60522			3.24829									3.35083		3.40088									3.29346		3.44116									3.65356		3.31665									3.50098		3.40698
		1.60278			3.24463									3.34717		3.39478									3.28979		3.43994									3.65112		3.31299									3.49731		3.40698
		1.604			3.24219									3.34106		3.39111									3.28735		3.43628									3.64746		3.31177									3.49609		3.40454
		1.60156			3.2373									3.33618		3.38745									3.28369		3.43506									3.64746		3.30933									3.49365		3.4021
		1.60034			3.23364									3.33374		3.38135									3.28003		3.43262									3.6438		3.30688									3.49121		3.396
		1.59912			3.22998									3.3313		3.37524									3.27637		3.4314									3.64136		3.30444									3.48877		3.39355
		1.59912			3.22754									3.32764		3.37158									3.27148		3.42896									3.64136		3.30078									3.48755		3.39111
		1.59912			3.22632									3.32642		3.36792									3.27026		3.42529									3.64014		3.29834									3.48511		3.38623
		1.59912			3.22021									3.32397		3.36426									3.26782		3.42163									3.6377		3.2959									3.48389		3.38501
		1.5979			3.21777									3.32275		3.3606									3.26538		3.41919									3.6377		3.29346									3.48267		3.38135
		1.59668			3.21289									3.31665		3.35449									3.26294		3.41675									3.63525		3.29102									3.48022		3.37891
		1.59668			3.21045									3.31421		3.35083									3.2605		3.41553									3.63281		3.28857									3.47778		3.37402
		1.59668			3.20801									3.31299		3.34717									3.25806		3.41431									3.63037		3.28491									3.47534		3.37036
		1.59668			3.20679									3.30811		3.34106									3.25562		3.41187									3.62915		3.28003									3.47412		3.36914
		1.59668			3.20068									3.30566		3.33618									3.25195		3.41064									3.62427		3.28003									3.4729		3.36792
		1.59546			3.19946									3.302		3.33252									3.25073		3.40698									3.62183		3.27393									3.46924		3.36426
		1.59546			3.19458									3.29956		3.32886									3.24829		3.40454									3.62061		3.27271									3.46802		3.36304
		1.59546			3.19092									3.2959		3.3252									3.24585		3.40332									3.62061		3.27026									3.46558		3.35693
		1.59546			3.18848									3.29224		3.32397									3.24463		3.39966									3.61572		3.26782									3.46313		3.35449
		1.59302			3.18604									3.28857		3.32031									3.23853		3.39966									3.6145		3.26538									3.46069		3.35205
		1.59302			3.18359									3.28369		3.31543									3.2373		3.39478									3.61328		3.2605									3.45825		3.34961
		1.5918			3.18115									3.28125		3.31055									3.23364		3.39355									3.61084		3.25806									3.45703		3.34717
		1.5918			3.17749									3.27393		3.30811									3.23242		3.39111									3.60718		3.25562									3.45581		3.34473
		1.59302			3.17383									3.27026		3.30322									3.22998		3.38867									3.60596		3.25317									3.45337		3.33984
		1.59302			3.17139									3.26782		3.29834									3.22632		3.38623									3.60229		3.25073									3.45093		3.33618
		1.59546			3.16772									3.26294		3.29468									3.2251		3.38135									3.60107		3.24829									3.44849		3.33374
		1.5918			3.16406									3.26172		3.29102									3.22144		3.37769									3.60107		3.24463									3.44727		3.3313
		1.59302			3.15918									3.25562		3.28613									3.21899		3.37524									3.59741		3.24219									3.44482		3.33008
		1.5918			3.15552									3.25317		3.28003									3.21655		3.37402									3.59741		3.23975									3.44116		3.32642
		1.59424			3.15063									3.24951		3.27515									3.21411		3.37158									3.59497		3.23486									3.43994		3.32397
		1.5918			3.14575									3.24707		3.26904									3.21045		3.36914									3.59253		3.23242									3.43628		3.32397
		1.59424			3.14209									3.24341		3.2666									3.20801		3.3667									3.59253		3.22998									3.43628		3.32153
		1.59546			3.13843									3.23975		3.26172									3.20435		3.36426									3.59131		3.22754									3.43384		3.32153
		1.59424			3.13477									3.23608		3.25806									3.20312		3.36182									3.58887		3.2251									3.43262		3.31665
		1.59424			3.12988									3.2312		3.25073									3.19946		3.35938									3.58643		3.22266									3.42896		3.31299
		1.59546			3.12866									3.22876		3.24829									3.19702		3.35815									3.58398		3.21899									3.42773		3.31055
		1.59546			3.12378									3.22388		3.24341									3.19458		3.35449									3.58154		3.21411									3.42407		3.30811
		1.59668			3.12134									3.22021		3.24097									3.19214		3.35327									3.58032		3.21045									3.42285		3.30566
		1.59668			3.11768									3.21533		3.23364									3.1897		3.34961									3.57666		3.20923									3.41919		3.30322
		1.5979			3.11401									3.21167		3.22998									3.18726		3.34717									3.57666		3.20679									3.41797		3.302
		1.5979			3.10791									3.20801		3.22632									3.18604		3.34351									3.57544		3.20312									3.41553		3.29834
		1.59912			3.10547									3.20557		3.22144									3.18237		3.34106									3.573		3.20068									3.41309		3.29468
		1.60034			3.10303									3.20312		3.21533									3.18115		3.33862									3.57178		3.19824									3.41309		3.29346
		1.60034			3.09814									3.19824		3.21167									3.17749		3.33496									3.57056		3.19458									3.41064		3.28857
		1.60278			3.09448									3.1958		3.20801									3.17505		3.33252									3.56689		3.19214									3.40942		3.28613
		1.604			3.0896									3.19092		3.20312									3.17383		3.3313									3.56445		3.19092									3.40698		3.28369
		1.60522			3.08716									3.18726		3.19946									3.17017		3.32886									3.56201		3.18848									3.40454		3.28003
		1.60767			3.08472									3.18604		3.1958									3.1665		3.32764									3.55835		3.18481									3.4021		3.27515
		1.60889			3.08228									3.18359		3.19092									3.16406		3.3252									3.55591		3.18359									3.40088		3.27148
		1.61255			3.07861									3.17993		3.18726									3.16162		3.32397									3.55469		3.17993									3.396		3.27026
		1.61377			3.07617									3.17627		3.18359									3.15674		3.32031									3.55347		3.17749									3.39355		3.26538
		1.61499			3.07251									3.17383		3.18115									3.15308		3.31909									3.55347		3.17383									3.39355		3.26416
		1.61743			3.06885									3.16895		3.17627									3.14941		3.31665									3.5498		3.17139									3.38867		3.26172
		1.61865			3.06519									3.1665		3.17261									3.14575		3.31421									3.54614		3.16895									3.38623		3.25928
		1.62109			3.06152									3.16284		3.16772									3.14331		3.31177									3.5437		3.16895									3.38379		3.25562
		1.62354			3.05542									3.15552		3.16406									3.14087		3.31055									3.54126		3.16284									3.38013		3.25195
		1.62598			3.0481									3.15186		3.15552									3.13721		3.30811									3.54004		3.15918									3.37769		3.25073
		1.62842			3.04565									3.14575		3.15063									3.13232		3.30566									3.53882		3.1543									3.37524		3.24707
		1.63086			3.04321									3.14331		3.14697									3.12988		3.30444									3.53638		3.15186									3.3728		3.24463
		1.6333			3.03833									3.13965		3.14209									3.12744		3.30078									3.53394		3.14819									3.37036		3.24219
		1.63452			3.03589									3.13354		3.13599									3.125		3.29712									3.53149		3.14575									3.36914		3.2373
		1.63696			3.03101									3.12988		3.1311									3.12256		3.2959									3.53027		3.14331									3.3667		3.23608
		1.63818			3.02734									3.12622		3.12744									3.1189		3.29346									3.52905		3.14209									3.36426		3.23364
		1.64185			3.02368									3.12256		3.12378									3.11646		3.29102									3.52661		3.13721									3.36182		3.22998
		1.64551			3.0188									3.1189		3.12012									3.11157		3.29102									3.52173		3.13477									3.3606		3.22632
		1.64917			3.01514									3.11523		3.11401									3.10791		3.28613									3.52051		3.12988									3.35693		3.22388
		1.65405			3.01147									3.11035		3.10913									3.10669		3.28491									3.51929		3.12744									3.35449		3.22144
		1.65649			3.00659									3.10791		3.10547									3.10425		3.28003									3.51685		3.12622									3.35205		3.21655
		1.65771			3.00293									3.10303		3.10059									3.09937		3.27881									3.51562		3.12256									3.35083		3.21411
		1.6626			3.00049									3.09692		3.0957									3.09448		3.27393									3.51318		3.12134									3.34839		3.21045
		1.66504			2.99805									3.09448		3.09204									3.09326		3.27148									3.5083		3.11646									3.34717		3.20923
		1.6687			2.99561									3.0896		3.08716									3.09082		3.26904									3.50708		3.11401									3.34229		3.20679
		1.67236			2.9895									3.08716		3.0835									3.08716		3.2666									3.50342		3.11035									3.33984		3.20435
		1.6748			2.98706									3.0835		3.07861									3.08594		3.26538									3.5022		3.10791									3.33618		3.2019
		1.67847			2.9834									3.08105		3.07495									3.08228		3.26172									3.49976		3.10547									3.33496		3.19824
		1.68091			2.97974									3.07861		3.07129									3.08105		3.25928									3.49731		3.10303									3.33252		3.19458
		1.68213			2.97607									3.07495		3.06763									3.07861		3.25684									3.49365		3.09692									3.33008		3.19336
		1.68579			2.97241									3.07251		3.06519									3.07617		3.25439									3.49243		3.0957									3.32886		3.19092
		1.69067			2.96753									3.06763		3.05786									3.07129		3.25195									3.48999		3.09082									3.32764		3.18726
		1.69312			2.96631									3.06396		3.05054									3.06885		3.24951									3.48755		3.0896									3.32642		3.18604
		1.69678			2.96021									3.05786		3.04565									3.06763		3.24707									3.48511		3.08594									3.3252		3.18481
		1.698			2.95654									3.0542		3.03955									3.06396		3.24463									3.48511		3.08472									3.32275		3.18237
		1.70044			2.95288									3.0481		3.03589									3.06152		3.24341									3.48145		3.08228									3.32275		3.17993
		1.70532			2.948									3.04321		3.03101									3.0542		3.24097									3.479		3.07983									3.31909		3.17505
		1.70898			2.94556									3.04077		3.0249									3.05298		3.2373									3.47656		3.07739									3.31787		3.17505
		1.71387			2.94189									3.03589		3.02124									3.0481		3.23364									3.47534		3.07495									3.31421		3.17139
		1.71753			2.93823									3.03223		3.01636									3.04565		3.2312									3.47412		3.07251									3.31421		3.16772
		1.71875			2.93335									3.02856		3.01025									3.04077		3.22998									3.47168		3.06885									3.31177		3.16528
		1.72119			2.92969									3.0249		3.00537									3.03833		3.22754									3.47046		3.06641									3.30933		3.16162
		1.72241			2.92358									3.02124		3.00293									3.03589		3.2251									3.4668		3.06396									3.30811		3.15918
		1.72485			2.92114									3.01636		2.99805									3.03101		3.22388									3.46558		3.06152									3.30566		3.15186
		1.72607			2.91626									3.01147		2.99438									3.02856		3.21899									3.46313		3.0542									3.30444		3.14819
		1.72852			2.9126									3.00781		2.99072									3.02612		3.21533									3.46069		3.05176									3.30322		3.14575
		1.73096			2.90649									3.00415		2.98584									3.02368		3.21289									3.45947		3.0481									3.29956		3.14453
		1.73218			2.90405									3.00049		2.9834									3.0188		3.21167									3.45703		3.04443									3.2959		3.14087
		1.73462			2.89917									2.99805		2.97974									3.01514		3.20801									3.45459		3.04199									3.29468		3.13599
		1.73584			2.89429									2.99561		2.97363									3.01025		3.20801									3.45215		3.03955									3.29224		3.13477
		1.73706			2.89062									2.99194		2.96875									3.00781		3.20435									3.45215		3.03589									3.29102		3.1311
		1.73706			2.88574									2.98706		2.96387									3.00415		3.2019									3.44971		3.03101									3.28857		3.12866
		1.73828			2.88452									2.98584		2.96143									3.00171		3.19946									3.44482		3.02979									3.28369		3.12622
		1.7395			2.87964									2.98096		2.95532									2.99927		3.19702									3.44238		3.02612									3.28247		3.12378
		1.7395			2.87476									2.97852		2.94922									2.99561		3.19458									3.44116		3.02368									3.27881		3.12134
		1.7395			2.87354									2.97485		2.94678									2.99316		3.19214									3.4375		3.02002									3.27393		3.11768
		1.7395			2.86865									2.97119		2.94312									2.99194		3.1897									3.43506		3.01636									3.27271		3.11279
		1.74072			2.86499									2.96753		2.94067									2.98828		3.18848									3.43384		3.0127									3.27148		3.11035
		1.74072			2.86133									2.96509		2.93579									2.98584		3.18604									3.4314		3.01025									3.26904		3.10791
		1.74072			2.85645									2.96265		2.92847									2.9834		3.18481									3.42896		3.00781									3.26538		3.10425
		1.74072			2.85278									2.95654		2.9248									2.98096		3.18237									3.42651		3.00415									3.26416		3.10181
		1.74072			2.84668									2.95288		2.92114									2.97729		3.17871									3.42285		3.00293									3.26172		3.10059
		1.74072			2.84302									2.94922		2.91626									2.97485		3.17749									3.41919		2.99927									3.2605		3.09448
		1.74072			2.8418									2.94556		2.91138									2.97119		3.17383									3.41675		2.99683									3.25806		3.09082
		1.74072			2.83691									2.94312		2.90405									2.96753		3.17261									3.41553		2.99438									3.25439		3.08838
		1.7395			2.83691									2.93945		2.90283									2.96387		3.17139									3.41431		2.99194									3.25195		3.08716
		1.73828			2.83325									2.93579		2.89795									2.96143		3.16772									3.41309		2.98828									3.25073		3.08472
		1.73828			2.82715									2.93213		2.89185									2.95654		3.1665									3.40942		2.98706									3.24829		3.0835
		1.73706			2.82471									2.92725		2.88574									2.9541		3.16162									3.40942		2.98462									3.24707		3.08105
		1.73706			2.8186									2.92236		2.88208									2.95044		3.15796									3.40698		2.98218									3.24463		3.07739
		1.73462			2.81616									2.9187		2.87842									2.948		3.1543									3.40454		2.97852									3.24219		3.07495
		1.73462			2.81128									2.91626		2.87476									2.94434		3.15186									3.40088		2.97607									3.24097		3.07251
		1.7334			2.80762									2.91138		2.86987									2.94312		3.14941									3.39966		2.97241									3.2373		3.07007
		1.73218			2.80518									2.90649		2.86499									2.94067		3.14575									3.396		2.96997									3.23486		3.06763
		1.73096			2.80029									2.90405		2.86133									2.93823		3.14575									3.39478		2.96753									3.23242		3.06519
		1.72852			2.79907									2.90039		2.85767									2.93335		3.14209									3.39111		2.96387									3.22998		3.0603
		1.72729			2.79419									2.89673		2.85278									2.92969		3.13721									3.38989		2.96021									3.22754		3.05542
		1.72607			2.79053									2.89185		2.84668									2.92725		3.13477									3.38745		2.95776									3.22754		3.05298
		1.72241			2.78687									2.88696		2.8418									2.92236		3.1311									3.38379		2.9541									3.2251		3.05054
		1.72241			2.78198									2.88452		2.83936									2.91992		3.12866									3.37769		2.95044									3.22144		3.04565
		1.71997			2.77954									2.88086		2.83691									2.91626		3.12622									3.37769		2.948									3.21777		3.04443
		1.71997			2.7771									2.87842		2.83325									2.91138		3.125									3.37524		2.94434									3.21655		3.04077
		1.71753			2.77222									2.87476		2.82715									2.90771		3.12134									3.3728		2.94189									3.21411		3.03833
		1.71631			2.76733									2.87109		2.82104									2.90527		3.1189									3.37036		2.94067									3.21167		3.03467
		1.71387			2.76489									2.86743		2.8186									2.90283		3.11646									3.36914		2.93701									3.21045		3.03223
		1.71265			2.76123									2.86377		2.8125									2.89917		3.11279									3.36548		2.93335									3.20801		3.02856
		1.70654			2.75879									2.86133		2.8064									2.89673		3.11035									3.36426		2.92969									3.20801		3.02612
		1.7041			2.75513									2.85767		2.80396									2.89307		3.10791									3.36182		2.9248									3.20557		3.0249
		1.70288			2.75391									2.85034		2.79907									2.89062		3.10547									3.35815		2.92358									3.20312		3.02124
		1.69922			2.75024									2.84668		2.79541									2.88574		3.10303									3.35449		2.9187									3.2019		3.01758
		1.69922			2.74658									2.84424		2.79053									2.8833		3.09814									3.35327		2.91504									3.20068		3.01392
		1.69678			2.74414									2.84058		2.78564									2.88086		3.09692									3.35205		2.91138									3.19702		3.01147
		1.69434			2.74048									2.83813		2.78076									2.8772		3.09448									3.34839		2.90771									3.1958		3.00781
		1.69189			2.73682									2.83691		2.77832									2.87598		3.09082									3.34595		2.90283									3.19214		3.00415
		1.68945			2.73438									2.83203		2.77344									2.87231		3.08838									3.34229		2.90161									3.19092		3.00293
		1.68701			2.73071									2.82959		2.76733									2.86987		3.08594									3.33862		2.89795									3.18848		2.99927
		1.68579			2.72583									2.82349		2.76367									2.86499		3.0835									3.33618		2.89551									3.18726		2.99805
		1.68335			2.72217									2.82104		2.75879									2.86255		3.08228									3.33252		2.89062									3.18604		2.99561
		1.68091			2.71851									2.81616		2.75757									2.86011		3.07861									3.33252		2.88696									3.18481		2.99072
		1.67969			2.71729									2.81372		2.75391									2.85767		3.07617									3.33008		2.8833									3.18237		2.98828
		1.67847			2.7124									2.80884		2.75024									2.85278		3.07373									3.32764		2.88208									3.18115		2.98584
		1.67603			2.70874									2.80518		2.74536									2.8479		3.07129									3.3252		2.8772									3.17871		2.9834
		1.6748			2.70386									2.80029		2.74048									2.84546		3.06763									3.3252		2.87476									3.17627		2.98096
		1.67236			2.7002									2.79785		2.73926									2.84302		3.06763									3.32397		2.87231									3.17261		2.97729
		1.67114			2.69775									2.79663		2.7356									2.84058		3.06396									3.32031		2.86865									3.17139		2.97485
		1.66748			2.69165									2.79053		2.72827									2.83813		3.0603									3.31787		2.86499									3.16895		2.96997
		1.66748			2.68677									2.78687		2.72461									2.83569		3.05664									3.31421		2.86255									3.16895		2.96753
		1.66504			2.68188									2.7832		2.72095									2.83203		3.05298									3.31299		2.86011									3.1665		2.96509
		1.6626			2.67822									2.77954		2.71729									2.82837		3.04932									3.31177		2.85522									3.16284		2.96265
		1.66016			2.67334									2.77588		2.71484									2.82593		3.04565									3.31055		2.85034									3.15918		2.96143
		1.65894			2.66724									2.77466		2.71118									2.82104		3.04199									3.30811		2.8479									3.15674		2.95654
		1.65771			2.66235									2.76733		2.70386									2.81738		3.04077									3.30444		2.84546									3.15308		2.9541
		1.65649			2.65991									2.76367		2.69897									2.81372		3.03833									3.302		2.84302									3.15186		2.94922
		1.65527			2.65625									2.76123		2.69409									2.81128		3.03467									3.29956		2.83936									3.14819		2.94678
		1.65283			2.65381									2.75879		2.68677									2.80762		3.03223									3.29712		2.83691									3.14697		2.94556
		1.65161			2.65015									2.75635		2.68311									2.80518		3.02979									3.29468		2.83325									3.14453		2.94312
		1.64917			2.64771									2.75391		2.67822									2.80151		3.02612									3.29346		2.83081									3.14209		2.94067
		1.64673			2.6416									2.75146		2.67578									2.79907		3.02368									3.29102		2.82593									3.13965		2.93823
		1.64307			2.64038									2.74902		2.66602									2.79541		3.02124									3.28857		2.82227									3.13721		2.93579
		1.64307			2.63672									2.74414		2.66113									2.79053		3.0188									3.28491		2.81982									3.13477		2.93335
		1.64185			2.63428									2.7417		2.65747									2.78931		3.01514									3.28125		2.81494									3.13232		2.92969
		1.64062			2.62939									2.73804		2.65381									2.78564		3.01147									3.27881		2.8125									3.1311		2.9248
		1.63818			2.62573									2.73438		2.64893									2.78198		3.00781									3.27637		2.8064									3.12744		2.92358
		1.63818			2.62207									2.73071		2.64648									2.77954		3.00537									3.27148		2.80273									3.12622		2.92236
		1.63574			2.61963									2.72583		2.64282									2.77588		3.00415									3.26782		2.80029									3.125		2.91626
		1.63574			2.61597									2.72339		2.63916									2.77222		3.00171									3.2666		2.79907									3.12256		2.9126
		1.63452			2.61475									2.71973		2.6355									2.76855		2.99927									3.26416		2.79297									3.12012		2.90771
		1.6333			2.61108									2.71606		2.63184									2.76489		2.99561									3.2605		2.78931									3.1189		2.90527
		1.63208			2.60742									2.71362		2.62817									2.76367		2.99316									3.25928		2.78564									3.11401		2.90161
		1.63208			2.60498									2.70874		2.62451									2.76001		2.99072									3.25806		2.78198									3.11157		2.89917
		1.62964			2.6001									2.70508		2.61963									2.75757		2.98706									3.25317		2.77832									3.11035		2.89917
		1.62964			2.59766									2.7002		2.61719									2.75513		2.98462									3.25195		2.77588									3.10791		2.89551
		1.6272			2.59399									2.69653		2.6123									2.75269		2.98218									3.24951		2.77222									3.10547		2.89185
		1.62476			2.59033									2.69043		2.60864									2.74902		2.97974									3.24707		2.76733									3.10547		2.88696
		1.62598			2.58667									2.68433		2.60742									2.7478		2.97729									3.24463		2.76367									3.10303		2.88574
		1.62476			2.58423									2.68066		2.60132									2.74414		2.97485									3.24219		2.76001									3.10059		2.8833
		1.62109			2.57935									2.677		2.59766									2.74292		2.97119									3.23975		2.75635									3.09937		2.88086
		1.62109			2.57446									2.6709		2.59399									2.73926		2.96875									3.23608		2.75513									3.09692		2.87964
		1.62109			2.57202									2.66602		2.58911									2.7356		2.96509									3.23364		2.75146									3.09448		2.8772
		1.61987			2.56958									2.66113		2.58301									2.73193		2.96265									3.2312		2.7478									3.09082		2.87598
		1.61987			2.56592									2.65747		2.58057									2.72949		2.96021									3.22998		2.74658									3.0896		2.87354
		1.61987			2.56226									2.65381		2.5769									2.72827		2.95654									3.22754		2.74292									3.08838		2.86987
		1.61621			2.55737									2.65259		2.57324									2.72461		2.9541									3.2251		2.73926									3.08716		2.86865
		1.61743			2.55493									2.64893		2.56958									2.72095		2.948									3.22144		2.7356									3.08472		2.86499
		1.61499			2.55127									2.64404		2.56592									2.71851		2.94678									3.21777		2.72949									3.08228		2.86377
		1.61377			2.54883									2.6416		2.55981									2.71606		2.94434									3.21411		2.72461									3.08228		2.85889
		1.61377			2.54639									2.63794		2.55859									2.71362		2.94189									3.21167		2.72339									3.07983		2.85767
		1.61133			2.54395									2.6355		2.55493									2.70996		2.93945									3.20923		2.72095									3.07861		2.85522
		1.60889			2.53906									2.63062		2.55249									2.7063		2.93579									3.20801		2.71606									3.07739		2.85156
		1.60767			2.53662									2.62573		2.54883									2.7002		2.93213									3.20557		2.71362									3.07495		2.84912
		1.60767			2.53418									2.62207		2.54517									2.69897		2.92969									3.20312		2.70752									3.07373		2.84424
		1.60645			2.53052									2.61963		2.54028									2.69531		2.92603									3.19946		2.70386									3.07007		2.84302
		1.60522			2.5293									2.61597		2.53784									2.69043		2.92236									3.19702		2.69897									3.06885		2.8418
		1.60278			2.52563									2.61353		2.5354									2.68677		2.9187									3.19458		2.69531									3.06763		2.83936
		1.60156			2.52197									2.6123		2.53174									2.68311		2.91504									3.19092		2.68921									3.06519		2.83691
		1.59912			2.51831									2.60864		2.53052									2.67944		2.91138									3.19092		2.68188									3.06396		2.83569
		1.59912			2.51709									2.60376		2.52686									2.67456		2.90894									3.18848		2.67944									3.05908		2.83325
		1.5979			2.51343									2.59888		2.52319									2.66846		2.90527									3.18481		2.67456									3.05664		2.82837
		1.59668			2.50977									2.59399		2.51953									2.66479		2.90161									3.18359		2.6709									3.0542		2.82593
		1.59424			2.50732									2.59155		2.51709									2.66113		2.90039									3.18115		2.66235									3.05176		2.82349
		1.59424			2.50244									2.58911		2.51343									2.65869		2.89673									3.17749		2.66113									3.04932		2.81982
		1.59058			2.49756									2.58545		2.51099									2.65625		2.89307									3.17627		2.65747									3.04688		2.81494
		1.58936			2.49634									2.58179		2.50488									2.65381		2.88818									3.17261		2.65503									3.04443		2.81372
		1.58813			2.49268									2.5769		2.50244									2.65015		2.88574									3.17139		2.65015									3.04199		2.81128
		1.58569			2.49023									2.57446		2.49756									2.64648		2.88574									3.16772		2.64648									3.04077		2.80762
		1.58203			2.48657									2.5708		2.49512									2.64404		2.88208									3.1665		2.64404									3.03833		2.80396
		1.58081			2.48047									2.56836		2.49268									2.6416		2.87964									3.16162		2.64038									3.03711		2.80151
		1.57959			2.47803									2.56348		2.48901									2.63794		2.8772									3.1604		2.63672									3.03223		2.79907
		1.57715			2.47559									2.55981		2.48535									2.6355		2.87231									3.15552		2.63306									3.03223		2.79663
		1.57715			2.4707									2.55737		2.47925									2.63306		2.86987									3.15308		2.62817									3.02856		2.79419
		1.57471			2.46704									2.55371		2.47681									2.62939		2.86743									3.14819		2.62329									3.02612		2.79053
		1.57227			2.46338									2.55249		2.47192									2.62573		2.86499									3.14697		2.61963									3.0249		2.78564
		1.57227			2.46094									2.55127		2.46704									2.62207		2.86133									3.14331		2.61841									3.02368		2.7832
		1.56982			2.45483									2.54639		2.4646									2.61963		2.85767									3.14087		2.61475									3.02246		2.78076
		1.56738			2.45361									2.54395		2.45972									2.61719		2.854									3.13843		2.61108									3.0188		2.77832
		1.56616			2.44995									2.5415		2.45483									2.61475		2.85034									3.13354		2.6062									3.01636		2.77588
		1.56372			2.44751									2.53662		2.45239									2.6123		2.8479									3.12988		2.60132									3.0127		2.77222
		1.5625			2.44263									2.5354		2.44873									2.60986		2.84424									3.12744		2.59766									3.01025		2.76855
		1.56006			2.44019									2.53296		2.44385									2.6062		2.84302									3.125		2.59399									3.00781		2.76611
		1.55884			2.4353									2.53052		2.44141									2.60132		2.83936									3.12256		2.59033									3.00659		2.76245
		1.5564			2.43286									2.5293		2.43652									2.59888		2.83691									3.12012		2.58667									3.00537		2.76001
		1.5564			2.43042									2.52563		2.43286									2.59644		2.83447									3.11646		2.58179									3.00415		2.75879
		1.55396			2.42798									2.52441		2.4292									2.59399		2.83203									3.11157		2.57568									3.00171		2.75635
		1.55273			2.42676									2.52075		2.42676									2.59033		2.82715									3.11035		2.57446									2.99927		2.75391
		1.55151			2.42432									2.51831		2.42432									2.58667		2.82593									3.10791		2.57202									2.99927		2.75146
		1.54907			2.4231									2.51343		2.42188									2.58179		2.82104									3.10425		2.56714									2.99805		2.74902
		1.54785			2.42065									2.51099		2.41821									2.57935		2.8186									3.10181		2.56104									2.99561		2.74658
		1.54541			2.41699									2.50854		2.41333									2.5769		2.81494									3.09937		2.55859									2.99561		2.74414
		1.54663			2.41333									2.5061		2.41089									2.57446		2.8125									3.09448		2.55493									2.99316		2.74048
		1.54419			2.41089									2.50122		2.40723									2.57202		2.80884									3.09204		2.55371									2.99194		2.73926
		1.54175			2.40845									2.49756		2.40234									2.56836		2.80518									3.08838		2.55005									2.98828		2.7356
		1.53931			2.40601									2.49512		2.39868									2.5647		2.80396									3.08594		2.54517									2.98584		2.73315
		1.53931			2.40112									2.4939		2.39502									2.56104		2.80029									3.0835		2.5415									2.98462		2.73071
		1.53809			2.39868									2.49023		2.39136									2.55981		2.79785									3.08105		2.53784									2.9834		2.72705
		1.53687			2.39624									2.48779		2.3877									2.55737		2.79419									3.07861		2.5354									2.98096		2.72461
		1.53687			2.3938									2.48291		2.38281									2.55493		2.79053									3.07617		2.53296									2.97974		2.72095
		1.53564			2.39258									2.47803		2.38037									2.55249		2.78687									3.07251		2.5293									2.97974		2.71851
		1.53442			2.38892									2.47559		2.37549									2.54883		2.78442									3.06885		2.52686									2.97485		2.71484
		1.5332			2.38647									2.47314		2.37183									2.54639		2.78198									3.06763		2.52319									2.97363		2.71362
		1.53198			2.38403									2.46948		2.36816									2.54395		2.77954									3.06274		2.51953									2.97241		2.70996
		1.53076			2.38159									2.46582		2.36572									2.54028		2.77588									3.0603		2.51709									2.96997		2.7063
		1.52954			2.37671									2.46094		2.36206									2.53906		2.77344									3.05542		2.51343									2.96875		2.70264
		1.52954			2.37305									2.45605		2.35962									2.5354		2.76855									3.05176		2.50977									2.96631		2.7002
		1.52832			2.36938									2.45361		2.35596									2.53296		2.76611									3.04688		2.5061									2.96387		2.69531
		1.5271			2.36694									2.45117		2.35229									2.53174		2.76123									3.04321		2.50244									2.96265		2.69043
		1.5271			2.36572									2.44873		2.34985									2.53052		2.76123									3.04077		2.49878									2.96021		2.68677
		1.52588			2.36328									2.44385		2.34619									2.52808		2.75879									3.03711		2.49512									2.95776		2.68188
		1.52588			2.36206									2.44019		2.34009									2.52563		2.75635									3.03345		2.49268									2.9541		2.67822
		1.52588			2.35962									2.43652		2.33521									2.52319		2.75391									3.02979		2.48901									2.9541		2.67578
		1.52344			2.35718									2.43408		2.33154									2.52075		2.75146									3.02856		2.48413									2.95166		2.67334
		1.52344			2.35352									2.43164		2.3291									2.51709		2.7478									3.02246		2.47925									2.94922		2.66846
		1.52222			2.35229									2.4292		2.32788									2.51465		2.74536									3.02124		2.47681									2.94678		2.66357
		1.521			2.34985									2.42676		2.32422									2.51221		2.74414									3.0188		2.47314									2.94434		2.66113
		1.521			2.34497									2.42554		2.32056									2.50977		2.7417									3.0127		2.46704									2.94312		2.65747
		1.51978			2.34253									2.42065		2.31689									2.50732		2.73804									3.00903		2.46216									2.94067		2.65503
		1.51978			2.34009									2.41699		2.31323									2.50122		2.73438									3.00781		2.45972									2.93945		2.65259
		1.51855			2.33643									2.41455		2.31079									2.49878		2.73193									3.00415		2.45605									2.93823		2.65015
		1.51733			2.33398									2.41211		2.30835									2.49756		2.72827									3.00293		2.45239									2.93579		2.64648
		1.51733			2.33032									2.40845		2.30591									2.49512		2.72339									2.99805		2.44995									2.93335		2.64404
		1.51855			2.33032									2.40601		2.30225									2.4939		2.72339									2.99561		2.44507									2.92969		2.6416
		1.51855			2.32788									2.40112		2.29736									2.49023		2.71851									2.99438		2.44019									2.92603		2.63916
		1.51733			2.32544									2.39746		2.29492									2.48779		2.71606									2.99194		2.43774									2.92603		2.63672
		1.51611			2.32178									2.39502		2.29126									2.48413		2.7124									2.98584		2.43408									2.9248		2.63428
		1.51489			2.32056									2.39136		2.2876									2.48169		2.70874									2.98462		2.43042									2.92236		2.63062
		1.51611			2.31812									2.38892		2.28516									2.47803		2.70508									2.98218		2.42798									2.91992		2.62695
		1.51611			2.31689									2.38647		2.28394									2.47437		2.70264									2.97974		2.42676									2.91748		2.62451
		1.51489			2.31323									2.38159		2.28271									2.4707		2.69897									2.97485		2.4231									2.91382		2.62207
		1.51489			2.31079									2.37671		2.27783									2.46826		2.69531									2.97119		2.41943									2.9126		2.62207
		1.51611			2.30957									2.37427		2.27417									2.46582		2.68921									2.96875		2.41577									2.91138		2.61719
		1.51489			2.30835									2.37183		2.27173									2.46216		2.68433									2.96631		2.41333									2.90771		2.61475
		1.51489			2.30347									2.36694		2.26929									2.45972		2.68066									2.96265		2.41089									2.90527		2.61353
		1.51611			2.30225									2.36572		2.26562									2.45483		2.67578									2.95776		2.40601									2.90283		2.6123
		1.51489			2.2998									2.36328		2.26318									2.45361		2.67212									2.95532		2.40234									2.90161		2.60864
		1.51611			2.29736									2.35962		2.2583									2.45117		2.66846									2.95166		2.39746									2.90161		2.6062
		1.51611			2.29492									2.35718		2.2522									2.44995		2.66235									2.94678		2.39502									2.89795		2.60254
		1.51611			2.29248									2.35229		2.24976									2.44751		2.65991									2.94434		2.39258									2.89673		2.6001
		1.51733			2.29126									2.34985		2.24487									2.44385		2.65625									2.94189		2.38892									2.89429		2.59766
		1.51611			2.2876									2.34741		2.24243									2.44019		2.65503									2.93945		2.38525									2.89062		2.59277
		1.51855			2.2876									2.34131		2.23877									2.43652		2.65015									2.93457		2.38159									2.88696		2.59277
		1.51733			2.28638									2.33765		2.23511									2.43652		2.64648									2.93335		2.37671									2.88696		2.58911
		1.51855			2.28516									2.33154		2.23022									2.43408		2.64282									2.92725		2.37305									2.88696		2.58667
		1.51855			2.28271									2.33032		2.22778									2.43164		2.64038									2.92358		2.36938									2.8833		2.58423
		1.51855			2.28271									2.3291		2.22412									2.43042		2.63794									2.92114		2.36694									2.88208		2.58057
		1.51978			2.27905									2.32422		2.22168									2.42798		2.6355									2.91748		2.36328									2.87964		2.57935
		1.52222			2.27783									2.323		2.21924									2.42676		2.63062									2.9126		2.36084									2.87842		2.57568
		1.52344			2.27417									2.31812		2.21436									2.42432		2.62695									2.90894		2.3584									2.8772		2.57324
		1.52344			2.27295									2.31445		2.21191									2.4231		2.62207									2.90527		2.35474									2.87476		2.57202
		1.52466			2.27173									2.31201		2.20825									2.42188		2.61963									2.90405		2.35107									2.87354		2.56836
		1.52466			2.26929									2.30957		2.20703									2.41699		2.61841									2.90039		2.34741									2.87109		2.56592
		1.52588			2.26929									2.30591		2.20337									2.41577		2.61597									2.89673		2.34131									2.86865		2.56226
		1.52588			2.26685									2.30225		2.19849									2.41333		2.6123									2.89185		2.33887									2.86499		2.55981
		1.5271			2.26318									2.29736		2.19482									2.41089		2.60986									2.88818		2.33398									2.86499		2.55859
		1.5271			2.26196									2.2937		2.19116									2.40967		2.6062									2.88452		2.33154									2.86377		2.55737
		1.52832			2.2583									2.29126		2.18994									2.40723		2.60254									2.8833		2.3291									2.86011		2.55493
		1.52954			2.25464									2.28882		2.18628									2.40356		2.59766									2.87964		2.32666									2.85889		2.55249
		1.52954			2.2522									2.28638		2.18384									2.40112		2.59521									2.8772		2.323									2.85645		2.55005
		1.53076			2.24976									2.28394		2.18262									2.39868		2.59277									2.87476		2.31934									2.854		2.54761
		1.53198			2.24854									2.28271		2.18018									2.39624		2.58789									2.86987		2.31567									2.85156		2.54517
		1.53198			2.24487									2.27783		2.17651									2.39502		2.58301									2.86865		2.31323									2.84912		2.54272
		1.5332			2.24243									2.27417		2.17285									2.39136		2.58057									2.86499		2.30957									2.8479		2.54272
		1.53442			2.23999									2.27295		2.17041									2.38892		2.5769									2.86255		2.30713									2.84424		2.53906
		1.53442			2.23755									2.26929		2.16797									2.3877		2.57568									2.86011		2.30347									2.84302		2.53662
		1.53564			2.23511									2.26807		2.16431									2.38525		2.5708									2.85645		2.29858									2.84058		2.5354
		1.53687			2.23267									2.2644		2.16064									2.38281		2.56836									2.85156		2.29614									2.83936		2.53418
		1.53809			2.23022									2.25952		2.1582									2.37793		2.56226									2.8479		2.29248									2.83813		2.53174
		1.53931			2.229									2.25464		2.15332									2.37793		2.56104									2.84546		2.28882									2.83691		2.53052
		1.54053			2.22778									2.2522		2.14966									2.37305		2.55615									2.84302		2.2876									2.83447		2.52808
		1.54175			2.22534									2.24731		2.14722									2.37183		2.55493									2.8418		2.28516									2.83325		2.52686
		1.54419			2.2229									2.24487		2.14233									2.36938		2.55371									2.83936		2.28149									2.82959		2.52563
		1.54297			2.22168									2.23999		2.13989									2.36694		2.55005									2.83569		2.27783									2.82837		2.52197
		1.54419			2.22046									2.23755		2.13623									2.3645		2.54517									2.83325		2.27539									2.82471		2.52075
		1.54541			2.21802									2.23267		2.13135									2.36206		2.5415									2.82959		2.27051									2.82471		2.51831
		1.54663			2.21436									2.229		2.12769									2.36206		2.53906									2.82593		2.26807									2.81982		2.51709
		1.54785			2.21313									2.22656		2.12402									2.35718		2.53662									2.82349		2.26562									2.81738		2.51465
		1.54785			2.21069									2.22534		2.1228									2.35596		2.53418									2.82104		2.26074									2.81494		2.51343
		1.55029			2.20825									2.22168		2.12036									2.35474		2.53296									2.81616		2.25464									2.81372		2.50854
		1.55029			2.20703									2.22046		2.11914									2.35229		2.5293									2.81372		2.2522									2.8125		2.50488
		1.55029			2.20459									2.2168		2.11182									2.34863		2.52686									2.81006		2.24854									2.80884		2.5061
		1.55151			2.20093									2.21313		2.1106									2.34863		2.52319									2.8064		2.24609									2.8064		2.50122
		1.55029			2.19971									2.21069		2.10815									2.34619		2.52075									2.80396		2.24121									2.80273		2.49878
		1.55151			2.19604									2.20947		2.10571									2.34253		2.51709									2.80151		2.23633									2.80151		2.49756
		1.55029			2.1936									2.20581		2.10205									2.33887		2.51465									2.79907		2.23267									2.80029		2.49512
		1.55273			2.19116									2.20215		2.09961									2.33521		2.51099									2.79541		2.23022									2.79785		2.4939
		1.55273			2.18872									2.19971		2.09839									2.33276		2.5061									2.79053		2.22778									2.79663		2.49146
		1.55273			2.18628									2.19727		2.09717									2.33032		2.50366									2.78809		2.22412									2.79175		2.48779
		1.55396			2.18628									2.1936		2.09473									2.3291		2.50122									2.78442		2.22046									2.79053		2.48779
		1.55273			2.18384									2.1936		2.09106									2.3291		2.49756									2.78076		2.21802									2.78931		2.48291
		1.55273			2.18262									2.18872		2.08862									2.32544		2.49634									2.77954		2.21313									2.78442		2.48169
		1.55273			2.18018									2.1875		2.08618									2.323		2.49146									2.77588		2.21069									2.78198		2.47803
		1.55396			2.17773									2.18506		2.08374									2.32056		2.48779									2.77222		2.20825									2.78076		2.47559
		1.55518			2.17773									2.18262		2.07886									2.31812		2.48413									2.76855		2.20581									2.77954		2.47437
		1.55396			2.17285									2.1814		2.07642									2.31689		2.48047									2.76489		2.20215									2.7771		2.4707
		1.55396			2.17407									2.18018		2.07275									2.31323		2.47559									2.76245		2.19604									2.77588		2.46826
		1.55396			2.17041									2.17651		2.07031									2.31201		2.47314									2.75879		2.1936									2.77344		2.46704
		1.55396			2.16797									2.17407		2.06665									2.30957		2.46948									2.75757		2.18994									2.76978		2.46216
		1.55273			2.16797									2.17163		2.06543									2.30835		2.46582									2.75391		2.18872									2.76855		2.46094
		1.55396			2.16431									2.16919		2.06299									2.30713		2.46216									2.75391		2.18628									2.76489		2.45728
		1.55396			2.16309									2.16553		2.06055									2.30347		2.4585									2.74902		2.18384									2.76123		2.45483
		1.55273			2.16064									2.16431		2.05811									2.30225		2.45483									2.74658		2.1814									2.75879		2.45483
		1.55273			2.15942									2.16064		2.05444									2.30103		2.45239									2.74414		2.17773									2.75879		2.45361
		1.55273			2.15576									2.15698		2.05322									2.29858		2.45117									2.7417		2.17529									2.75635		2.45117
		1.55151			2.15088									2.15454		2.05078									2.29492		2.44507									2.73926		2.17285									2.75391		2.44751
		1.55396			2.14844									2.15088		2.04834									2.2937		2.44141									2.73682		2.17041									2.75269		2.44385
		1.55273			2.14844									2.14722		2.0459									2.29126		2.43774									2.73193		2.16919									2.75024		2.44141
		1.55273			2.14355									2.146		2.04468									2.29004		2.4353									2.72827		2.16431									2.74902		2.43896
		1.55151			2.14111									2.14233		2.04346									2.28882		2.4353									2.72583		2.16187									2.74536		2.43774
		1.55029			2.13867									2.13745		2.04102									2.28638		2.43164									2.72217		2.15698									2.7417		2.43408
		1.55151			2.13623									2.13623		2.03979									2.28394		2.42798									2.71851		2.15454									2.74048		2.43286
		1.55029			2.13257									2.13257		2.03613									2.28149		2.42676									2.71606		2.14966									2.73682		2.43042
		1.55029			2.12891									2.12891		2.03491									2.28027		2.42432									2.71484		2.14722									2.7356		2.43042
		1.54907			2.12769									2.12769		2.03125									2.27783		2.42188									2.7124		2.14355									2.73071		2.42676
		1.54907			2.12524									2.12402		2.02881									2.27539		2.41943									2.70874		2.13989									2.72827		2.42676
		1.54785			2.1228									2.1228		2.02515									2.27417		2.41699									2.70264		2.13745									2.72461		2.42432
		1.54663			2.12036									2.12036		2.02393									2.27295		2.41455									2.7002		2.13257									2.72217		2.42065
		1.54663			2.11792									2.1167		2.02148									2.27173		2.41089									2.69653		2.13013									2.71973		2.42065
		1.54785			2.11548									2.11426		2.01782									2.26807		2.40845									2.69287		2.12524									2.71729		2.41699
		1.54541			2.11304									2.1106		2.01538									2.26562		2.40479									2.68555		2.12402									2.71606		2.41333
		1.54419			2.10938									2.10938		2.01294									2.26562		2.40112									2.68433		2.11914									2.7124		2.41211
		1.54297			2.10693									2.10571		2.0105									2.26196		2.39868									2.67944		2.1167									2.70874		2.41089
		1.54175			2.10571									2.10205		2.00562									2.2583		2.39502									2.67578		2.11426									2.70386		2.40723
		1.54297			2.10327									2.10205		2.00439									2.25586		2.3938									2.66968		2.11182									2.70142		2.40356
		1.54175			2.10205									2.09839		2.00439									2.25342		2.38892									2.66602		2.10815									2.69775		2.40112
		1.54053			2.09961									2.09839		2.00195									2.24976		2.38647									2.66235		2.10449									2.69531		2.39746
		1.53809			2.09717									2.09595		2.00073									2.24976		2.38403									2.65869		2.10327									2.69043		2.39624
		1.53931			2.09595									2.09473		1.99829									2.24609		2.38037									2.65625		2.10205									2.68433		2.3938
		1.53809			2.09473									2.08984		1.99707									2.24487		2.37549									2.65259		2.09717									2.68066		2.39136
		1.53809			2.09106									2.0874		1.99463									2.23999		2.37305									2.64893		2.09595									2.677		2.38892
		1.53687			2.08984									2.08618		1.99219									2.23877		2.37183									2.64648		2.09229									2.67456		2.38525
		1.53687			2.0874									2.08374		1.99097									2.23511		2.36938									2.6416		2.08984									2.66968		2.38281
		1.53564			2.08496									2.0813		1.9873									2.23267		2.3645									2.64038		2.0874									2.66479		2.37915
		1.53564			2.08252									2.07886		1.9873									2.23145		2.36206									2.63794		2.08496									2.66235		2.37671
		1.53442			2.07886									2.0752		1.98608									2.229		2.35962									2.63428		2.0813									2.65869		2.37305
		1.53442			2.07642									2.07275		1.98242									2.22778		2.35718									2.63184		2.07886									2.65503		2.37061
		1.5332			2.0752									2.06909		1.9812									2.22534		2.35352									2.62695		2.07397									2.65259		2.36694
		1.5332			2.07153									2.06787		1.97876									2.2229		2.35107									2.62451		2.07031									2.65015		2.36572
		1.5332			2.06787									2.06543		1.97754									2.22046		2.34863									2.62207		2.06909									2.64771		2.3645
		1.5332			2.06665									2.06299		1.97388									2.22046		2.34497									2.61719		2.06665									2.64282		2.36084
		1.5332			2.06421									2.06177		1.97144									2.2168		2.34009									2.61597		2.06421									2.6416		2.35962
		1.5332			2.06299									2.05811		1.97021									2.21436		2.33765									2.61353		2.06055									2.63794		2.35596
		1.53198			2.06055									2.05566		1.96777									2.21191		2.33398									2.60986		2.05811									2.6355		2.35474
		1.53076			2.05811									2.05444		1.96655									2.21191		2.33154									2.60742		2.05688									2.63428		2.35107
		1.53076			2.05566									2.05078		1.96411									2.20825		2.32788									2.60254		2.05322									2.63306		2.34863
		1.53076			2.05444									2.04956		1.96167									2.20581		2.32666									2.59888		2.04956									2.62573		2.34619
		1.52954			2.05078									2.04834		1.96045									2.20459		2.32178									2.59521		2.04712									2.62573		2.34131
		1.52954			2.04834									2.04468		1.95801									2.20215		2.31934									2.59277		2.0459									2.62085		2.33765
		1.53076			2.0459									2.04224		1.95679									2.19849		2.31567									2.58911		2.04346									2.61841		2.33765
		1.52954			2.04346									2.04224		1.95679									2.19727		2.31323									2.58423		2.04102									2.61719		2.33276
		1.52954			2.04346									2.03979		1.95435									2.19482		2.31201									2.58057		2.03857									2.61475		2.33032
		1.52832			2.04102									2.03857		1.95068									2.19238		2.30957									2.5769		2.03613									2.6123		2.3291
[truncated: 9,612 more rows]

## Sheet: Suppl. figure 5a
Supplementary figure 5a
Total % of Celf4+ Reelin+/ Total Reelin+ cells:
E17.5	P0		Prism analysis:
14.0426	12.3615		Table Analyzed	Total Celf4 and Reelin/Reelin_WT E17 vs P0
20.6452	12.0879
24.1135	13.4409		Column B	P0
19.1919	16.129		vs.	vs.
20.6061	23.4694		Column A	E17.5
19.7861	13.9665
12.0482	19.7368		Unpaired t test with Welch's correction
14.6465	14.2857		P value	0.164
18.2857	10.0962		P value summary	ns
14.1414			Significantly different (P < 0.05)?	No
			One- or two-tailed P value?	Two-tailed
			Welch-corrected t, df	t=1.457, df=16.39
			How big is the difference?
			Mean of column A	17.75
			Mean of column B	15.06
			Difference between means (B - A) ± SEM	-2.687 ± 1.844
			95% confidence interval	-6.589 to 1.215
			R squared (eta squared)	0.1147
			F test to compare variances
			F, DFn, Dfd	1.180, 8, 9
			P value	0.8045
			P value summary	ns
			Significantly different (P < 0.05)?	No
			Data analyzed
			Sample size, column A	10
			Sample size, column B	9
Raw counts of Celf4+ and Reelin+ cells in E17 and P0 neocortices:
E17 developmental stage								P0 developmental stage
Figure ID	Bin (left--> right)	DAPI	Red (Celf4)	Green (Reelin)	Red,Green (Celf4, Reelin)	Check		Figure ID	Bin (left--> right)	DAPI	Red (Celf4)	Green (Reelin)	Red,Green (Celf4, Reelin)					Check
E17#7 WT_Section 1RH	1	67	8	60	6			P0 Emx#38 M WT Section 1 LH Parts	1	48	6	44	6
168x72	2	65	7	46	6			183x66	2	62	7	44	7
	3	70	6	40	6				3	58	1	37	1
	4	67	8	44	8				4	66	4	33	4
	5	60	7	45	7				5	53	5	30	4
	Total	329	36	235	33				Total	287	23	188	22
	Normalized to DAPI		10.9422	71.4286	10.0304	14.0426			Normalized to DAPI		8.01394	65.5052	7.66551		9.37887	72.422	8.99804	12.3615
	Normalized to Reelin		15.3191		14.0426				Normalized to Reelin		12.234		11.7021		12.8879		12.3615
Figure ID	Bin (left--> right)	DAPI	Red (Celf4)	Green (Reelin)	Red,Green (Celf4, Reelin)			Figure ID	Bin (left--> right)	DAPI	Red (Celf4)	Green (Reelin)	Red,Green (Celf4, Reelin)
E17#7 WT_Section 2 LH	1	68	23	28	11			P0 Emx#38 M WT Section 1 LH Parts	1	42	3	45	3
178x68	2	60	13	37	6			183x66	2	53	5	38	5
	3	69	24	32	7				3	49	5	37	5
	4	60	21	31	5				4	54	6	37	6
	5	45	14	27	3				5	44	7	35	6
	Total	302	95	155	32				Total	242	26	192	25
	Normalized to DAPI		31.457	51.3245	10.596	20.6452			Normalized to DAPI		10.7438	79.3388	10.3306
	Normalized to Reelin		61.2903		20.6452				Normalized to Reelin		13.5417		13.0208
Figure ID	Bin (left--> right)	DAPI	Red (Celf4)	Green (Reelin)	Red,Green (Celf4, Reelin)			Figure ID	Bin (left--> right)	DAPI	Red (Celf4)	Green (Reelin)	Red,Green (Celf4, Reelin)
E17#10 WT Section 1 parts LH	1	63	8	32	7			P0 Emx#38 M WT Section 2 LH Parts	1	60	8	36	6
163x74	2	67	11	27	8			140x86	2	62	5	29	5
	3	67	8	26	8				3	61	3	32	3
	4	54	9	29	5				4	64	4	39	3
	5	51	8	27	6				5	67	6	46	5
	Total	302	44	141	34				Total	314	26	182	22
	Normalized to DAPI		14.5695	46.6887	11.2583	24.1135			Normalized to DAPI		8.28025	57.9618	7.00637					12.0879
	Normalized to Reelin		31.2057		24.1135				Normalized to Reelin		14.2857		12.0879
Figure ID	Bin (left--> right)	DAPI	Red (Celf4)	Green (Reelin)	Red,Green (Celf4, Reelin)			Figure ID	Bin (left--> right)	DAPI	Red (Celf4)	Green (Reelin)	Red,Green (Celf4, Reelin)
E17#10 WT Section 1 RH	1	74	11	37	11			P0 Emx#38 M WT Section 2 RH Parts	1	51	7	37	6
144x84	2	55	8	43	7			155x78	2	67	4	35	3
	3	53	5	38	5				3	69	7	43	7
	4	51	10	41	7				4	62	4	38	4
	5	62	10	39	8				5	52	5	33	5
	Total	295	44	198	38				Total	301	27	186	25
	Normalized to DAPI		14.9153	67.1186	12.8814	19.1919			Normalized to DAPI		8.9701	61.794	8.30565					13.4409
	Normalized to Reelin		22.2222		19.1919				Normalized to Reelin		14.5161		13.4409
Figure ID	Bin (left--> right)	DAPI	Red (Celf4)	Green (Reelin)	Red,Green (Celf4, Reelin)			Figure ID	Bin (left--> right)	DAPI	Red (Celf4)	Green (Reelin)	Red,Green (Celf4, Reelin)
E17 #10 WT Section 2 LH	1	59	7	36	5			P0 Emx#39 F WT Section 1 LH Parts	1	52	10	33	9
163x74	2	72	8	33	6			147x82	2	51	6	34	5
	3	53	14	30	7				3	49	6	23	5
	4	59	7	31	7				4	43	5	35	4
	5	52	9	35	9				5	49	4	30	2
	Total	295	45	165	34				Total	244	31	155	25
	Normalized to DAPI		15.2542	55.9322	11.5254	20.6061			Normalized to DAPI		12.7049	63.5246	10.2459					16.129
	Normalized to Reelin		27.2727		20.6061				Normalized to Reelin		20		16.129
Figure ID	Bin (left--> right)	DAPI	Red (Celf4)	Green (Reelin)	Red,Green (Celf4, Reelin)			Figure ID	Bin (left--> right)	DAPI	Red (Celf4)	Green (Reelin)	Red,Green (Celf4, Reelin)
E17 #10 WT Section 2 RH	1	63	7	46	7			P0 Emx#39 F WT Section 2 RH parts	1	51	2	28	2
163x74	2	66	8	39	7			137x88	2	43	6	29	6
	3	54	7	39	6				3	46	6	25	5
	4	45	10	32	8				4	45	4	10	4
	5	62	11	31	9				5	48	6	6	6
	Total	290	43	187	37				Total	233	24	98	23
	Normalized to DAPI		14.8276	64.4828	12.7586	19.7861			Normalized to DAPI		10.3004	42.0601	9.87124					23.4694
	Normalized to Reelin		22.9947		19.7861				Normalized to Reelin		24.4898		23.4694
Figure ID	Bin (left--> right)	DAPI	Red (Celf4)	Green (Reelin)	Red,Green (Celf4, Reelin)			Figure ID	Bin (left--> right)	DAPI	Red (Celf4)	Green (Reelin)	Red,Green (Celf4, Reelin)
E17 #11 WT Section 1 LH	1	62	8	35	6			P0 Emx#40 M WT Section 1 LH parts	1	47	4	32	4
151x80	2	45	4	31	2			157x77	2	52	4	36	4
	3	60	6	39	6				3	52	5	38	4
	4	56	4	30	4				4	47	9	38	8
	5	58	2	31	2				5	48	5	35	5
	Total	281	24	166	20				Total	246	27	179	25
	Normalized to DAPI		8.54093	59.0747	7.11744	12.0482			Normalized to DAPI		10.9756	72.7642	10.1626					13.9665
	Normalized to Reelin		14.4578		12.0482				Normalized to Reelin		15.0838		13.9665
Figure ID	Bin (left--> right)	DAPI	Red (Celf4)	Green (Reelin)	Red,Green (Celf4, Reelin)			Figure ID	Bin (left--> right)	DAPI	Red (Celf4)	Green (Reelin)	Red,Green (Celf4, Reelin)
E17 #11 WT Section 1 RH	1	63	8	40	6			P0 Emx#40 M WT Section1 RH parts	1	65	9	41	8
134x90	2	56	5	43	4			186x65	2	61	4	3	4
	3	61	6	40	6				3	69	4	38	4
	4	57	7	39	5				4	59	8	32	8
	5	76	9	36	8				5	62	6	38	6
	Total	313	35	198	29				Total	316	31	152	30
	Normalized to DAPI		11.1821	63.2588	9.26518	14.6465			Normalized to DAPI		9.81013	48.1013	9.49367					19.7368
	Normalized to Reelin		17.6768		14.6465				Normalized to Reelin		20.3947		19.7368
Figure ID	Bin (left--> right)	DAPI	Red (Celf4)	Green (Reelin)	Red,Green (Celf4, Reelin)			Figure ID	Bin (left--> right)	DAPI	Red (Celf4)	Green (Reelin)	Red,Green (Celf4, Reelin)
E17 #11 WT Section 2 LH	1	54	9	37	9			P0 Emx#40 M WT section 2 LH	1	52	6	42	7
155x78	2	63	9	32	7			195x62	2	53	9	46	7
	3	66	5	31	4				3	60	6	44	6
	4	63	8	35	8				4	59	5	45	5
	5	61	6	40	4				5	56	6	33	5
	Total	307	37	175	32				Total	280	32	210	30
	Normalized to DAPI		12.0521	57.0033	10.4235	18.2857			Normalized to DAPI		11.4286	75	10.7143					14.2857
	Normalized to Reelin		21.1429		18.2857				Normalized to Reelin		15.2381		14.2857
Figure ID	Bin (left--> right)	DAPI	Red (Celf4)	Green (Reelin)	Red,Green (Celf4, Reelin)			Figure ID	Bin (left--> right)	DAPI	Red (Celf4)	Green (Reelin)	Red,Green (Celf4, Reelin)
17 #11 WT Section 2 RH	1	56	6	43	6			P0 Emx#40 M WT section 2 RH	1	39	3	36	3
134x90	2	57	5	41	4			189x64	2	58	5	40	4
	3	62	5	38	4				3	64	4	42	4
	4	65	8	34	8				4	57	6	47	6
	5	62	6	42	6				5	59	5	43	4
	Total	302	30	198	28				Total	277	23	208	21
	Normalized to DAPI		9.93377	65.5629	9.27152	14.1414			Normalized to DAPI		8.30325	75.0903	7.58123					10.0962
	Normalized to Reelin		15.1515		14.1414				Normalized to Reelin		11.0577		10.0962

## Sheet: Suppl. figure 5b
Supplementary figure 5b left
E15.5_% Celf4+ or Celf4+Ctip2+/ Total Celf4+ :
Bin:	Celf4+ @ E15.5			Celf4+Ctip2+ @ E15.5				Prism analysis:
10	0	0	0	0	0	0		Table Analyzed	Bin 1_E15.5_CELF4+ OR CELF4+CTIP2+/CELF4+		Table Analyzed	Bin 2_E15.5_CELF4+ OR CELF4+CTIP2+/CELF4+		Table Analyzed	Bin 3_E15.5_CELF4+ OR CELF4+CTIP2+/CELF4+		Table Analyzed	Bin 4_E15.5_CELF4+ OR CELF4+CTIP2+/CELF4+		Table Analyzed	Bin 5_E15.5_CELF4+ OR CELF4+CTIP2+/CELF4+		Table Analyzed	Bin 6_E15.5_CELF4+ OR CELF4+CTIP2+/CELF4+		Table Analyzed	Bin 7_E15.5_CELF4+ OR CELF4+CTIP2+/CELF4+		Table Analyzed	Bin 8_E15.5_CELF4+ OR CELF4+CTIP2+/CELF4+		Table Analyzed	Bin 9_E15.5_CELF4+ OR CELF4+CTIP2+/CELF4+		Table Analyzed	Bin 10_E15.5_CELF4+ OR CELF4+CTIP2+/CELF4+
9	0	0	0.8772	0	0	0.8772
8	0	0	0.8772	0	0	0.8772		Column B	Celf4+Ctip2+ @ E15.5		Column B	Celf4+Ctip2+ @ E15.5		Column B	Celf4+Ctip2+ @ E15.5		Column B	Celf4+Ctip2+ @ E15.5		Column B	Celf4+Ctip2+ @ E15.5		Column B	Celf4+Ctip2+ @ E15.5		Column B	Celf4+Ctip2+ @ E15.5		Column B	Celf4+Ctip2+ @ E15.5		Column B	Celf4+Ctip2+ @ E15.5		Column B	Celf4+Ctip2+ @ E15.5
7	0	0	0.8772	0	0	0.8772		vs.	vs.		vs.	vs.		vs.	vs.		vs.	vs.		vs.	vs.		vs.	vs.		vs.	vs.		vs.	vs.		vs.	vs.		vs.	vs.
6	0	0	0	0	0	0		Column A	Celf4+ @ E15.5		Column A	Celf4+ @ E15.5		Column A	Celf4+ @ E15.5		Column A	Celf4+ @ E15.5		Column A	Celf4+ @ E15.5		Column A	Celf4+ @ E15.5		Column A	Celf4+ @ E15.5		Column A	Celf4+ @ E15.5		Column A	Celf4+ @ E15.5		Column A	Celf4+ @ E15.5
5	0	0	0	0	0	0
4	5.5556	18.1818	13.1579	5.5556	16.6667	13.1579		Unpaired t test with Welch's correction			Mann Whitney test			Unpaired t test with Welch's correction			Unpaired t test with Welch's correction			Error:See Commentary			Error:See Commentary			Mann Whitney test			Mann Whitney test			Mann Whitney test			Mann Whitney test
3	68.5185	75.7576	55.2632	68.5185	74.2424	53.5088		P value	0.2144		P value	0.8		P value	0.9054		P value	0.9233								P value	>0.9999		P value	>0.9999		P value	>0.9999		P value	>0.9999
2	16.6667	0	14.9123	14.8148	0	14.9123		P value summary	ns		Exact or approximate P value?	Exact		P value summary	ns		P value summary	ns								Exact or approximate P value?	Exact		Exact or approximate P value?	Exact		Exact or approximate P value?	Exact		Exact or approximate P value?	Exact
1	9.2593	6.0606	14.0351	5.5556	4.5455	7.0175		Significantly different (P < 0.05)?	No		P value summary	ns		Significantly different (P < 0.05)?	No		Significantly different (P < 0.05)?	No								P value summary	ns		P value summary	ns		P value summary	ns		P value summary	ns
								One- or two-tailed P value?	Two-tailed		Significantly different (P < 0.05)?	No		One- or two-tailed P value?	Two-tailed		One- or two-tailed P value?	Two-tailed								Significantly different (P < 0.05)?	No		Significantly different (P < 0.05)?	No		Significantly different (P < 0.05)?	No		Significantly different (P < 0.05)?	No
								Welch-corrected t, df	t=1.682, df=2.380		One- or two-tailed P value?	Two-tailed		Welch-corrected t, df	t=0.1265, df=3.996		Welch-corrected t, df	t=0.1026, df=3.950								One- or two-tailed P value?	Two-tailed		One- or two-tailed P value?	Two-tailed		One- or two-tailed P value?	Two-tailed		One- or two-tailed P value?	Two-tailed
											Sum of ranks in column A,B	12 , 9														Sum of ranks in column A,B	10.50 , 10.50		Sum of ranks in column A,B	10.50 , 10.50		Sum of ranks in column A,B	10.50 , 10.50		Sum of ranks in column A,B	10.50 , 10.50
								How big is the difference?			Mann-Whitney U	3		How big is the difference?			How big is the difference?									Mann-Whitney U	4.5		Mann-Whitney U	4.5		Mann-Whitney U	4.5		Mann-Whitney U	4.5
								Mean of column A	9.785					Mean of column A	66.51		Mean of column A	12.3
								Mean of column B	5.706		Difference between medians			Mean of column B	65.42		Mean of column B	11.79								Difference between medians			Difference between medians			Difference between medians			Difference between medians
								Difference between means (B - A) ± SEM	-4.079 ± 2.426		Median of column A	14.91, n=3		Difference between means (B - A) ± SEM	-1.090 ± 8.615		Difference between means (B - A) ± SEM	-0.5050 ± 4.922								Median of column A	0.000, n=3		Median of column A	0.000, n=3		Median of column A	0.000, n=3		Median of column A	0.000, n=3
								95% confidence interval	-13.07 to 4.912		Median of column B	14.81, n=3		95% confidence interval	-25.02 to 22.84		95% confidence interval	-14.24 to 13.23								Median of column B	0.000, n=3		Median of column B	0.000, n=3		Median of column B	0.000, n=3		Median of column B	0.000, n=3
								R squared (eta squared)	0.543		Difference: Actual	-0.0975		R squared (eta squared)	0.003988		R squared (eta squared)	0.002658								Difference: Actual	0		Difference: Actual	0		Difference: Actual	0		Difference: Actual	0
											Difference: Hodges-Lehmann	-0.0975														Difference: Hodges-Lehmann	0		Difference: Hodges-Lehmann	0		Difference: Hodges-Lehmann	0		Difference: Hodges-Lehmann	0
								F test to compare variances						F test to compare variances			F test to compare variances
								F, DFn, Dfd	10.43, 2, 2					F, DFn, Dfd	1.061, 2, 2		F, DFn, Dfd	1.253, 2, 2
								P value	0.175					P value	0.9702		P value	0.8879
								P value summary	ns					P value summary	ns		P value summary	ns
								Significantly different (P < 0.05)?	No					Significantly different (P < 0.05)?	No		Significantly different (P < 0.05)?	No
								Data analyzed						Data analyzed			Data analyzed
								Sample size, column A	3					Sample size, column A	3		Sample size, column A	3
								Sample size, column B	3					Sample size, column B	3		Sample size, column B	3
Supplementary figure 5b middle
E17.5_% Celf4+ or Celf4+Ctip2+/ Total Celf4+ :
Bin:	Celf4+ @ E17.5			Celf4+Ctip2+ @ E17.5				Prism analysis:
10	0	0	0.4673	0	0	0.4673		Table Analyzed	Bin 1_E17.5_CELF4+ OR CELF4+CTIP2+/CELF4+		Table Analyzed	Bin 2_E17.5_CELF4+ OR CELF4+CTIP2+/CELF4+		Table Analyzed	Bin 3_E17.5_CELF4+ OR CELF4+CTIP2+/CELF4+		Table Analyzed	Bin 4_E17.5_CELF4+ OR CELF4+CTIP2+/CELF4+		Table Analyzed	Bin 5_E17.5_CELF4+ OR CELF4+CTIP2+/CELF4+		Table Analyzed	Bin 6_E17.5_CELF4+ OR CELF4+CTIP2+/CELF4+		Table Analyzed	Bin 7_E17.5_CELF4+ OR CELF4+CTIP2+/CELF4+		Table Analyzed	Bin 8_E17.5_CELF4+ OR CELF4+CTIP2+/CELF4+		Table Analyzed	Bin 9_E17.5_CELF4+ OR CELF4+CTIP2+/CELF4+		Table Analyzed	Bin 10_E17.5_CELF4+ OR CELF4+CTIP2+/CELF4+
9	0	1.6304	0.9346	0	0.5435	0.9346
8	0	0.5435	1.4019	0	0.5435	0.4673		Column B	Celf4+Ctip2+ @ E17.5		Column B	Celf4+Ctip2+ @ E17.5		Column B	Celf4+Ctip2+ @ E17.5		Column B	Celf4+Ctip2+ @ E17.5		Column B	Celf4+Ctip2+ @ E17.5		Column B	Celf4+Ctip2+ @ E17.5		Column B	Celf4+Ctip2+ @ E17.5		Column B	Celf4+Ctip2+ @ E17.5		Column B	Celf4+Ctip2+ @ E17.5		Column B	Celf4+Ctip2+ @ E17.5
7	0	0	0.4673	0	0	0.4673		vs.	vs.		vs.	vs.		vs.	vs.		vs.	vs.		vs.	vs.		vs.	vs.		vs.	vs.		vs.	vs.		vs.	vs.		vs.	vs.
6	0	0	0.9346	0	0	0.9346		Column A	Celf4+ @ E17.5		Column A	Celf4+ @ E17.5		Column A	Celf4+ @ E17.5		Column A	Celf4+ @ E17.5		Column A	Celf4+ @ E17.5		Column A	Celf4+ @ E17.5		Column A	Celf4+ @ E17.5		Column A	Celf4+ @ E17.5		Column A	Celf4+ @ E17.5		Column A	Celf4+ @ E17.5
5	0	0	2.3364	0	0	2.3364
4	45.8564	45.1087	39.2523	44.1989	44.5652	39.2523		Unpaired t test with Welch's correction			Unpaired t test with Welch's correction			Unpaired t test with Welch's correction			Unpaired t test with Welch's correction			Mann Whitney test			Mann Whitney test			Mann Whitney test			Unpaired t test with Welch's correction			Unpaired t test with Welch's correction			Mann Whitney test
3	43.6464	35.8696	37.3832	43.6464	35.8696	35.0467		P value	0.6013		P value	0.2749		P value	0.8408		P value	0.7998		P value	>0.9999		P value	>0.9999		P value	>0.9999		P value	0.5374		P value	0.5508		P value	>0.9999
2	7.1823	8.6957	8.4112	5.5249	6.5217	8.4112		P value summary	ns		P value summary	ns		P value summary	ns		P value summary	ns		Exact or approximate P value?	Exact		Exact or approximate P value?	Exact		Exact or approximate P value?	Exact		P value summary	ns		P value summary	ns		Exact or approximate P value?	Exact
1	3.3149	8.1522	8.4112	3.3149	8.1522	4.6729		Significantly different (P < 0.05)?	No		Significantly different (P < 0.05)?	No		Significantly different (P < 0.05)?	No		Significantly different (P < 0.05)?	No		P value summary	ns		P value summary	ns		P value summary	ns		Significantly different (P < 0.05)?	No		Significantly different (P < 0.05)?	No		P value summary	ns
								One- or two-tailed P value?	Two-tailed		One- or two-tailed P value?	Two-tailed		One- or two-tailed P value?	Two-tailed		One- or two-tailed P value?	Two-tailed		Significantly different (P < 0.05)?	No		Significantly different (P < 0.05)?	No		Significantly different (P < 0.05)?	No		One- or two-tailed P value?	Two-tailed		One- or two-tailed P value?	Two-tailed		Significantly different (P < 0.05)?	No
								Welch-corrected t, df	t=0.5675, df=3.924		Welch-corrected t, df	t=1.323, df=3.104		Welch-corrected t, df	t=0.2146, df=3.923		Welch-corrected t, df	t=0.2716, df=3.853		One- or two-tailed P value?	Two-tailed		One- or two-tailed P value?	Two-tailed		One- or two-tailed P value?	Two-tailed		Welch-corrected t, df	t=0.7048, df=2.673		Welch-corrected t, df	t=0.6653, df=3.188		One- or two-tailed P value?	Two-tailed
																				Sum of ranks in column A,B	10.50 , 10.50		Sum of ranks in column A,B	10.50 , 10.50		Sum of ranks in column A,B	10.50 , 10.50								Sum of ranks in column A,B	10.50 , 10.50
								How big is the difference?			How big is the difference?			How big is the difference?			How big is the difference?			Mann-Whitney U	4.5		Mann-Whitney U	4.5		Mann-Whitney U	4.5		How big is the difference?			How big is the difference?			Mann-Whitney U	4.5
								Mean of column A	6.626		Mean of column A	8.096		Mean of column A	38.97		Mean of column A	43.41											Mean of column A	0.6485		Mean of column A	0.855
								Mean of column B	5.38		Mean of column B	6.819		Mean of column B	38.19		Mean of column B	42.67		Difference between medians			Difference between medians			Difference between medians			Mean of column B	0.3369		Mean of column B	0.4927		Difference between medians
								Difference between means (B - A) ± SEM	-1.246 ± 2.196		Difference between means (B - A) ± SEM	-1.277 ± 0.9654		Difference between means (B - A) ± SEM	-0.7788 ± 3.629		Difference between means (B - A) ± SEM	-0.7337 ± 2.701		Median of column A	0.000, n=3		Median of column A	0.000, n=3		Median of column A	0.000, n=3		Difference between means (B - A) ± SEM	-0.3115 ± 0.4420		Difference between means (B - A) ± SEM	-0.3623 ± 0.5446		Median of column A	0.000, n=3
								95% confidence interval	-7.390 to 4.897		95% confidence interval	-4.292 to 1.738		95% confidence interval	-10.93 to 9.376		95% confidence interval	-8.347 to 6.879		Median of column B	0.000, n=3		Median of column B	0.000, n=3		Median of column B	0.000, n=3		95% confidence interval	-1.821 to 1.198		95% confidence interval	-2.039 to 1.314		Median of column B	0.000, n=3
								R squared (eta squared)	0.07585		R squared (eta squared)	0.3605		R squared (eta squared)	0.0116		R squared (eta squared)	0.01879		Difference: Actual	0		Difference: Actual	0		Difference: Actual	0		R squared (eta squared)	0.1567		R squared (eta squared)	0.1219		Difference: Actual	0
																				Difference: Hodges-Lehmann	0		Difference: Hodges-Lehmann	0		Difference: Hodges-Lehmann	0								Difference: Hodges-Lehmann	0
								F test to compare variances			F test to compare variances			F test to compare variances			F test to compare variances												F test to compare variances			F test to compare variances
								F, DFn, Dfd	1.324, 2, 2		F, DFn, Dfd	3.322, 2, 2		F, DFn, Dfd	1.325, 2, 2		F, DFn, Dfd	1.485, 2, 2											F, DFn, Dfd	5.769, 2, 2		F, DFn, Dfd	3.038, 2, 2
								P value	0.8607		P value	0.4627		P value	0.8603		P value	0.8047											P value	0.2954		P value	0.4953
								P value summary	ns		P value summary	ns		P value summary	ns		P value summary	ns											P value summary	ns		P value summary	ns
								Significantly different (P < 0.05)?	No		Significantly different (P < 0.05)?	No		Significantly different (P < 0.05)?	No		Significantly different (P < 0.05)?	No											Significantly different (P < 0.05)?	No		Significantly different (P < 0.05)?	No
								Data analyzed			Data analyzed			Data analyzed			Data analyzed												Data analyzed			Data analyzed
								Sample size, column A	3		Sample size, column A	3		Sample size, column A	3		Sample size, column A	3											Sample size, column A	3		Sample size, column A	3
								Sample size, column B	3		Sample size, column B	3		Sample size, column B	3		Sample size, column B	3											Sample size, column B	3		Sample size, column B	3
Supplementary figure 5b right
% Total Celf4+ Ctip2+/Total Celf4+ :
E15.5	E17.5			Prism analysis:
94.444	96.685			Column B	E17.5
95.455	96.196			vs.	vs.
91.228	92.991			Column A	E15.5
				Unpaired t test with Welch's correction
				P value	0.4108
				P value summary	ns
				Significantly different (P < 0.05)?	No
				One- or two-tailed P value?	Two-tailed
				Welch-corrected t, df	t=0.9184, df=3.964
				How big is the difference?
				Mean of column A	93.71
				Mean of column B	95.29
				Difference between means (B - A) ± SEM	1.582 ± 1.722
				95% confidence interval	-3.217 to 6.380
				R squared (eta squared)	0.1754
				F test to compare variances
				F, DFn, Dfd	1.210, 2, 2
				P value	0.9049
				P value summary	ns
				Significantly different (P < 0.05)?	No
				Data analyzed
				Sample size, column A	3
				Sample size, column B	3
Raw counts for Supplementary figure 5b:
Name: E15_111020-1_S1A_LH
Bin:	Total Dapi+	Total Dapi+/Celf4+	Total Dapi+/Celf4+/Ctip2+		Celf4+/Total Celf4+	Celf4+Ctip2+/Total Celf4+	Celf4+/ Total DAPI+	Celf4+Ctip2+/ Total DAPI		total Celf4+Ctip2+/ Total Celf4	total Celf4+Ctip2+/ Total DAPI
1	88	5	3	1	0.0925926	0.0555556	0.00386399	0.00231839		0.944444	0.0394127			0.944444	0.0394127
2	143	9	8	2	0.166667	0.148148	0.00695518	0.00618238						0.954545	0.0529412
3	139	37	37	3	0.685185	0.685185	0.0285935	0.0285935						0.912281	0.0718232
4	132	3	3	4	0.0555556	0.0555556	0.00231839	0.00231839
5	117	0	0	5	0	0	0	0
6	132	0	0	6	0	0	0	0
7	148	0	0	7	0	0	0	0
8	132	0	0	8	0	0	0	0
9	139	0	0	9	0	0	0	0
10	124	0	0	10	0	0	0	0
					54	54		1294
Name: E15_111020-2_S1A_LH
Bin:	Total Dapi+	Total Dapi+/Celf4+	Total Dapi+/Celf4+/Ctip2+		Celf4+/Total Celf4+	Celf4+Ctip2+/Total Celf4+	Celf4+/ Total DAPI+	Celf4+Ctip2+/ Total DAPI		total Celf4+Ctip2+/ Total Celf4	total Celf4+Ctip2+/ Total DAPI
1	86	4	3	1	0.0606061	0.0454545	0.00336134	0.00252101		0.954545	0.0529412
2	128	0	0	2	0	0	0	0
3	120	50	49	3	0.757576	0.742424	0.0420168	0.0411765
4	115	12	11	4	0.181818	0.166667	0.010084	0.0092437
5	109	0	0	5	0	0	0	0
6	120	0	0	6	0	0	0	0
7	126	0	0	7	0	0	0	0
8	136	0	0	8	0	0	0	0
9	143	0	0	9	0	0	0	0
10	107	0	0	10	0	0	0	0
					66	66		1190
Name: E15_111020-5_S1A_RH
Bin:	Total Dapi+	Total Dapi+/Celf4+	Celf4+/Ctip2+		Celf4+/Total Celf4+	Celf4+Ctip2+/Total Celf4+	Celf4+/ Total DAPI+	Celf4+Ctip2+/ Total DAPI		total Celf4+Ctip2+/ Total Celf4	total Celf4+Ctip2+/ Total DAPI
1	110	16	8	1	0.140351	0.0701754	0.0110497	0.00552486		0.912281	0.0718232
2	182	17	17	2	0.149123	0.149123	0.0117403	0.0117403
3	168	63	61	3	0.552632	0.535088	0.0435083	0.0421271
4	159	15	15	4	0.131579	0.131579	0.0103591	0.0103591
5	144	0	0	5	0	0	0	0
6	134	0	0	6	0	0	0	0
7	133	1	1	7	0.00877193	0.00877193	0.000690608	0.000690608
8	140	1	1	8	0.00877193	0.00877193	0.000690608	0.000690608
9	142	1	1	9	0.00877193	0.00877193	0.000690608	0.000690608
10	136	0	0	10	0	0	0	0
					114	114		1448
Name: E17_111420-1_S1A_RH
Bin:	Total Dapi+	Total Dapi+/Celf4+	Total Dapi+/Celf4+/Ctip2+		Celf4+/Total Celf4+	Celf4+Ctip2+/Total Celf4+	Celf4+/ Total DAPI+	Celf4+Ctip2+/ Total DAPI		total Celf4+Ctip2+/ Total Celf4	total Celf4+Ctip2+/ Total DAPI
1	114	6	6	1	0.0331492	0.0331492	0.0037831	0.0037831	1	0.966851	0.11034			0.966851	0.11034
2	175	13	10	2	0.0718232	0.0552486	0.00819672	0.00630517	2					0.961957	0.131696
3	166	79	79	3	0.436464	0.436464	0.0498108	0.0498108	3					0.929907	0.166249
4	157	83	80	4	0.458564	0.441989	0.0523329	0.0504414	4
5	147	0	0	5	0	0	0	0	5
6	158	0	0	6	0	0	0	0	6
7	155	0	0	7	0	0	0	0	7
8	175	0	0	8	0	0	0	0	8
9	180	0	0	9	0	0	0	0	9
10	159	0	0	10	0	0	0	0	10
					181	181		1586
Name: E17_111420-2_S1A_RH
Bin:	Total Dapi+	Total Dapi+/Celf4+	Total Dapi+/Celf4+/Ctip2+		Celf4+/Total Celf4+	Celf4+Ctip2+/Total Celf4+	Celf4+/ Total DAPI+	Celf4+Ctip2+/ Total DAPI		total Celf4+Ctip2+/ Total Celf4	total Celf4+Ctip2+/ Total DAPI
1	105	15	15	1	0.0815217	0.0815217	0.0111607	0.0111607	1	0.961957	0.131696
2	139	16	12	2	0.0869565	0.0652174	0.0119048	0.00892857	2
3	173	66	66	3	0.358696	0.358696	0.0491071	0.0491071	3
4	123	83	82	4	0.451087	0.445652	0.061756	0.0610119	4
5	106	0	0	5	0	0	0	0	5
6	131	0	0	6	0	0	0	0	6
7	137	0	0	7	0	0	0	0	7
8	145	1	1	8	0.00543478	0.00543478	0.000744048	0.000744048	8
9	146	3	1	9	0.0163043	0.00543478	0.00223214	0.000744048	9
10	139	0	0	10	0	0	0	0	10
					184	184		1344
Name: E17_111420-7_S1A_LH
Bin:	Total Dapi+	Total Dapi+/Celf4+	Total Dapi+/Celf4+/Ctip2+		Celf4+/Total Celf4+	Celf4+Ctip2+/Total Celf4+	Celf4+/ Total DAPI+	Celf4+Ctip2+/ Total DAPI		total Celf4+Ctip2+/ Total Celf4	total Celf4+Ctip2+/ Total DAPI
1	85	18	10	1	0.0841121	0.046729	0.0150376	0.00835422	1	0.929907	0.166249
2	130	18	18	2	0.0841121	0.0841121	0.0150376	0.0150376	2
3	140	80	75	3	0.373832	0.350467	0.0668338	0.0626566	3
4	122	84	84	4	0.392523	0.392523	0.0701754	0.0701754	4
5	118	5	5	5	0.0233645	0.0233645	0.00417711	0.00417711	5
6	111	2	2	6	0.00934579	0.00934579	0.00167084	0.00167084	6
7	115	1	1	7	0.0046729	0.0046729	0.000835422	0.000835422	7
8	133	3	1	8	0.0140187	0.0046729	0.00250627	0.000835422	8
9	132	2	2	9	0.00934579	0.00934579	0.00167084	0.00167084	9
10	111	1	1	10	0.0046729	0.0046729	0.000835422	0.000835422	10
					214	214		1197

## Sheet: Suppl. figure 6b
Supplementary figure 6b top, right
% Celf4+CldU+ vs. Celf4+IdU+/ Total Celf4+_Distribution:
Bin:	% Celf4+ ldU+/ Total Celf4+								% Celf4+ CldU+/ Total Celf4+									Prism analysis:
10	0	0	0	0.23	0	0.25	0	0	0	0	0	0	0.38	0.72	0.21	0.17		Table Analyzed	Bin 1_ % Celf4+CldU+ vs. Celf4+IdU+/ Total Celf4+_Distribution			Table Analyzed	Bin 2_ % Celf4+CldU+ vs. Celf4+IdU+/ Total Celf4+_Distribution		Table Analyzed	Bin 3_% Celf4+CldU+ vs. Celf4+IdU+/ Total Celf4+_Distribution		Table Analyzed	Bin 4_% Celf4+CldU+ vs. Celf4+IdU+/ Total Celf4+_Distribution		Table Analyzed	Bin 5_ % Celf4+CldU+ vs. Celf4+IdU+/ Total Celf4+_Distribution		Table Analyzed	Bin 6_ % Celf4+CldU+ vs. Celf4+IdU+/ Total Celf4+_Distribution		Table Analyzed	Bin 7_% Celf4+CldU+ vs. Celf4+IdU+/ Total Celf4+_Distribution		Table Analyzed	Bin 8_% Celf4+CldU+ vs. Celf4+IdU+/ Total Celf4+_Distribution		Table Analyzed	Bin 9_% Celf4+CldU+ vs. Celf4+IdU+/ Total Celf4+_Distribution		Table Analyzed	Bin 10_% Celf4+CldU+ vs. Celf4+IdU+/ Total Celf4+_Distribution
9	0.16	0.13	0.13	0.35	1.12	0.46	0.34	1.29	0	0.34	0.92	0	0.55	1.54	1.25	1.46
8	0.28	0	0.27	0.12	0.33	0.35	0.76	0.2	0.21	0.45	0	0	0.45	0.63	0.21	0		Column B	Celf4+ CldU+/ Celf4			Column B	Celf4+ CldU+/ Celf4		Column B	Celf4+ CldU+/ Celf4		Column B	Celf4+ CldU+/ Celf4		Column B	Celf4+ CldU+/ Celf4		Column B	Celf4+ CldU+/ Celf4		Column B	Celf4+ CldU+/ Celf4		Column B	Celf4+ CldU+/ Celf4		Column B	Celf4+ CldU+/ Celf4		Column B	Celf4+ CldU+/ Celf4
7	0.55	0.57	0	0.12	0.22	0.35	0.53	0.2	0.23	0.13	0.23	0.13	0.45	0.63	0.52	0.8		vs.	vs.			vs.	vs.		vs.	vs.		vs.	vs.		vs.	vs.		vs.	vs.		vs.	vs.		vs.	vs.		vs.	vs.		vs.	vs.
6	0.78	0.61	0.94	1.05	1.15	0.93	0.93	0.87	1.4	1.02	2.36	2.57	2.34	4.79	2.7	3.77		Column A	Celf4+ ldU+/ Celf4			Column A	Celf4+ ldU+/ Celf4		Column A	Celf4+ ldU+/ Celf4		Column A	Celf4+ ldU+/ Celf4		Column A	Celf4+ ldU+/ Celf4		Column A	Celf4+ ldU+/ Celf4		Column A	Celf4+ ldU+/ Celf4		Column A	Celf4+ ldU+/ Celf4		Column A	Celf4+ ldU+/ Celf4		Column A	Celf4+ ldU+/ Celf4
5	3.42	1.9	2.4	2.1	2.38	1.88	2.31	1.07	9.86	0.85	7.26	8.37	9.45	9.04	8.47	8.83
4	14.4	7.48	9.8	7.24	7.91	8.7	10.84	8.2	11.35	5.48	13.13	9.44	9.11	13.09	12.62	13.79		Unpaired t test with Welch's correction				Mann Whitney test			Unpaired t test with Welch's correction			Unpaired t test with Welch's correction			Mann Whitney test			Mann Whitney test			Unpaired t test with Welch's correction			Unpaired t test with Welch's correction			Mann Whitney test			Mann Whitney test
3	12.42	10.45	8.35	6.54	8.16	8.68	11.1	9.84	10.87	9.41	10.34	10.78	8.87	10.93	12.29	12.83		P value	0.6467			P value	0.5242		P value	0.1214		P value	0.22		P value	0.0104		P value	0.0006		P value	0.5438		P value	0.7056		P value	0.5214		P value	0.4126
2	7.96	7.66	6.49	5.96	5.74	7.02	6.95	8.09	7.76	7.43	6.46	8.78	3.83	7.5	7.58	8.09		P value summary	ns			Exact or approximate P value?	Exact		P value summary	ns		P value summary	ns		Exact or approximate P value?	Exact		Exact or approximate P value?	Exact		P value summary	ns		P value summary	ns		Exact or approximate P value?	Exact		Exact or approximate P value?	Exact
1	6.35	5.01	3.06	5.61	4.16	4.78	6.27	7.31	5.88	4.65	4.13	4.72	4.78	5.33	6.86	8.96		Significantly different (P < 0.05)?	No			P value summary	ns		Significantly different (P < 0.05)?	No		Significantly different (P < 0.05)?	No		P value summary	*		P value summary	***		Significantly different (P < 0.05)?	No		Significantly different (P < 0.05)?	No		P value summary	ns		P value summary	ns
																		One- or two-tailed P value?	Two-tailed			Significantly different (P < 0.05)?	No		One- or two-tailed P value?	Two-tailed		One- or two-tailed P value?	Two-tailed		Significantly different (P < 0.05)?	Yes		Significantly different (P < 0.05)?	Yes		One- or two-tailed P value?	Two-tailed		One- or two-tailed P value?	Two-tailed		Significantly different (P < 0.05)?	No		Significantly different (P < 0.05)?	No
																		Welch-corrected t, df	t=0.4686, df=13.68			One- or two-tailed P value?	Two-tailed		Welch-corrected t, df	t=1.661, df=12.58		Welch-corrected t, df	t=1.286, df=13.61		One- or two-tailed P value?	Two-tailed		One- or two-tailed P value?	Two-tailed		Welch-corrected t, df	t=0.6224, df=13.74		Welch-corrected t, df	t=0.3857, df=13.89		One- or two-tailed P value?	Two-tailed		One- or two-tailed P value?	Two-tailed
																						Sum of ranks in column A,B	61.50 , 74.50								Sum of ranks in column A,B	44 , 92		Sum of ranks in column A,B	38 , 98								Sum of ranks in column A,B	61.50 , 74.50		Sum of ranks in column A,B	60 , 76
																		How big is the difference?				Mann-Whitney U	25.5		How big is the difference?			How big is the difference?			Mann-Whitney U	8		Mann-Whitney U	2		How big is the difference?			How big is the difference?			Mann-Whitney U	25.5		Mann-Whitney U	24
																		Mean of column A	5.319						Mean of column A	9.443		Mean of column A	9.321								Mean of column A	0.3175		Mean of column A	0.2888
																		Mean of column B	5.664			Difference between medians			Mean of column B	10.79		Mean of column B	11		Difference between medians			Difference between medians			Mean of column B	0.39		Mean of column B	0.2438		Difference between medians			Difference between medians
																		Difference between means (B - A) ± SEM	0.3450 ± 0.7362			Median of column A	6.985, n=8		Difference between means (B - A) ± SEM	1.348 ± 0.8113		Difference between means (B - A) ± SEM	1.680 ± 1.307		Median of column A	2.205, n=8		Median of column A	0.9300, n=8		Difference between means (B - A) ± SEM	0.07250 ± 0.1165		Difference between means (B - A) ± SEM	-0.04500 ± 0.1167		Median of column A	0.3450, n=8		Median of column A	0.000, n=8
																		95% confidence interval	-1.238 to 1.928			Median of column B	7.540, n=8		95% confidence interval	-0.4113 to 3.106		95% confidence interval	-1.130 to 4.490		Median of column B	8.650, n=8		Median of column B	2.465, n=8		95% confidence interval	-0.1778 to 0.3228		95% confidence interval	-0.2954 to 0.2054		Median of column B	0.7350, n=8		Median of column B	0.08500, n=8
																		R squared (eta squared)	0.0158			Difference: Actual	0.555		R squared (eta squared)	0.1799		R squared (eta squared)	0.1083		Difference: Actual	6.445		Difference: Actual	1.535		R squared (eta squared)	0.02743		R squared (eta squared)	0.01059		Difference: Actual	0.39		Difference: Actual	0.085
																						Difference: Hodges-Lehmann	0.49								Difference: Hodges-Lehmann	6.46		Difference: Hodges-Lehmann	1.57								Difference: Hodges-Lehmann	0.21		Difference: Hodges-Lehmann	0
																		F test to compare variances							F test to compare variances			F test to compare variances									F test to compare variances			F test to compare variances
																		F, DFn, Dfd	1.363, 7, 7						F, DFn, Dfd	2.014, 7, 7		F, DFn, Dfd	1.409, 7, 7								F, DFn, Dfd	1.322, 7, 7		F, DFn, Dfd	1.193, 7, 7
																		P value	0.6935						P value	0.3761		P value	0.6624								P value	0.7217		P value	0.8219
																		P value summary	ns						P value summary	ns		P value summary	ns								P value summary	ns		P value summary	ns
																		Significantly different (P < 0.05)?	No						Significantly different (P < 0.05)?	No		Significantly different (P < 0.05)?	No								Significantly different (P < 0.05)?	No		Significantly different (P < 0.05)?	No
																		Data analyzed							Data analyzed			Data analyzed									Data analyzed			Data analyzed
																		Sample size, column A	8						Sample size, column A	8		Sample size, column A	8								Sample size, column A	8		Sample size, column A	8
																		Sample size, column B	8						Sample size, column B	8		Sample size, column B	8								Sample size, column B	8		Sample size, column B	8
Supplementary figure 6b bottom, left											Supplementary figure 6b bottom, middle											Supplementary figure 6b bottom, right
% Total Celf4+CldU+ vs. Celf4+IdU+/ Total Celf4+:											% Total SP Celf4+CldU+ vs. SP Celf4+IdU+/ Total Celf4+:											% Total CP Celf4+CldU+ vs. CP Celf4+IdU+/ Total Celf4+:
Celf4+ CldU+	Celf4+ ldU+				Prism analysis:						SP Celf4+ CldU+	SP Celf4+ ldU+					Prism analysis:					CP Celf4+ CldU+	CP Celf4+ ldU+				Prism analysis:
47.552	46.3217				Table Analyzed	% Total Celf4+CldU+ vs. Celf4+IdU+/ Total Celf4+					17.105	12.7722					Table Analyzed	% Total SP Celf4+CldU+ vs. SP Celf4+IdU+/ Total Celf4+				30.447	33.5495				Table Analyzed	% Total CP Celf4+CldU+ vs. CP Celf4+IdU+/ Total Celf4+
29.7592	33.819										6.402	7.9545										23.3572	25.8644
44.8281	31.4526				Column B	Celf4+ ldU+					14.1968	6.7601					Column B	SP Celf4+ ldU+				30.6313	24.6924				Column B	CP Celf4+ ldU+
44.7889	29.3224				vs.	vs.					13.6112	8.8785					vs.	vs.				31.1777	20.4439				vs.	vs.
40.2157	31.1669				Column A	Celf4+ CldU+					16.5342	9.7599					Column A	SP Celf4+ CldU+				23.6814	21.407				Column A	CP Celf4+ CldU+
54.2039	32.1693										19.6093	7.2084										34.5946	24.9609
52.7009	40.0319				Unpaired t test with Welch's correction						18.1872	9.6653					Mann Whitney test					34.5137	30.3666				Unpaired t test with Welch's correction
58.6996	37.0624				P value	0.0108					21.1841	8.7899					P value	0.0104				37.5155	28.2725				P value	0.0765
					P value summary	*											Exact or approximate P value?	Exact									P value summary	ns
					Significantly different (P < 0.05)?	Yes											P value summary	*									Significantly different (P < 0.05)?	No
					One- or two-tailed P value?	Two-tailed											Significantly different (P < 0.05)?	Yes									One- or two-tailed P value?	Two-tailed
					Welch-corrected t, df	t=3.024, df=11.78											One- or two-tailed P value?	Two-tailed									Welch-corrected t, df	t=1.915, df=13.73
																	Sum of ranks in column A,B	92 , 44
					How big is the difference?												Mann-Whitney U	8									How big is the difference?
					Mean of column A	46.59																					Mean of column A	30.74
					Mean of column B	35.17											Difference between medians										Mean of column B	26.19
					Difference between means (B - A) ± SEM	-11.43 ± 3.779											Median of column A	16.82, n=8									Difference between means (B - A) ± SEM	-4.545 ± 2.373
					95% confidence interval	-19.67 to -3.176											Median of column B	8.834, n=8									95% confidence interval	-9.644 to 0.5535
					R squared (eta squared)	0.4369											Difference: Actual	-7.985									R squared (eta squared)	0.2108
																	Difference: Hodges-Lehmann	-7.548
					F test to compare variances																						F test to compare variances
					F, DFn, Dfd	2.531, 7, 7																					F, DFn, Dfd	1.324, 7, 7
					P value	0.2436																					P value	0.7207
					P value summary	ns																					P value summary	ns
					Significantly different (P < 0.05)?	No																					Significantly different (P < 0.05)?	No
					Data analyzed																						Data analyzed
					Sample size, column A	8																					Sample size, column A	8
					Sample size, column B	8																					Sample size, column B	8

## Sheet: Suppl. figure 7a
Supplementary figure 7a left
Representative Western blot of Celf4 and GapdhP0 whole brain (male and female) lysates (10ug, run in duplicates) probed for Celf4 and Gapdh – blot was cut between 80 and 60 kDa, only lower blot was probed with:
anti-Celf4 ab (upper blot):
													WT = Emx1-Celf4 WT
													cKO = Emx1-Celf4 cKO
anti-Gapdh ab (lower blot):
Raw densitometry data of Celf4 and Gapdh female and male blots (whole lysates):
Densitometry analysis for 022322_Female (10ug)_First set														Densitometry analysis for 030122_Male (10ug)_First set
Blot 1_first run	022422_Celf4_Manual 10s 1x1_pub					Sample ID	Normalization to GAPDH	Average of all normalizations per each WT						Blot 1_second run	Celf4_1st blot_10sec 3x3_S1-Frame1_pub					Sample ID	Normalization to GAPDH	Average of all normalizations per each WT
	WT 4	1	44796.6	1		WT 4	3.59727	1.44133							WT 1	1	9208.2	1		WT 1	0.758364	0.832556
	cKO 10	2	5335.53	0.119106		cKO 10	0.436154	0.178747							cKO 7	2	517.92	0.0562455		cKO 7	0.0463805	0.0509895
	WT5	3	39357.6	0.878584		WT5	3.13362	1.30655							WT 2	3	11455.9	1.2441		WT 2	0.95848	1.04029
	cKO 11	4	4715.31	0.10526		cKO 11	0.359916	0.14911							cKO 8	4	568.213	0.0617072		cKO 8	0.0531645	0.0585119
	WT6	5	22087	0.493051		WT6	1.58702	0.651499							WT 3	5	12674.2	1.3764		WT 3	1.08175	1.19532
	cKO 12	6	2863.01	0.0639113		cKO 12	0.221228	0.0911561							cKO 9	6	320.849	0.0348438		cKO 9	0.0275836	0.0306707
	022422_GAPDH_10ms 1x1_RapidCapture 1s749ms 3x3_pub					Sample ID	Normalization to GAPDH	Normalization of cKOs to WT littermate	Normalization of cKOs to each WT4	Normalization of cKOs to each WT5	Normalization of cKOs to each WT6	Average of all normalizations per each WT			GAPDH_1st blot_RapidCapture 1s899ms 3x3_pub					Sample ID	Normalization to GAPDH	Normalization of cKOs to WT littermate	Normalization of cKOs to each WT4	Normalization of cKOs to each WT5	Normalization of cKOs to each WT6	Average of all normalizations per each WT
	WT 4	1	9024.2	1		WT 4	4.96405	1	1	1.25012	2.38457	1.5449			WT 1	1	8791.62	1		WT 1	1.04738	1	1	0.77706	0.708457	0.828506
	cKO 10	2	9292.03	1.02968		cKO 10	0.574204	0.115673	0.115673	0.144605	0.27583	0.178702			cKO 7	2	8103.62	0.921744		cKO 7	0.0639122	0.0610208	0.0610208	0.0474168	0.0432306	0.0505561
	WT5	3	9911.62	1.09834		WT5	3.97086	1	0.799922	1	1.90747	1.2358			WT 2	3	8499.2	0.966739		WT 2	1.34788	1	1.2869	1	0.911715	1.06621
	cKO 11	4	10190.9	1.12929		cKO 11	0.462697	0.116523	0.0932095	0.116523	0.222265	0.143999			cKO 8	4	7769.79	0.883772		cKO 8	0.0731311	0.0542563	0.0698226	0.0542563	0.0494663	0.0578484
	WT6	5	10609.9	1.17572		WT6	2.08174	1	0.419362	0.524254	1	0.647872			WT 3	5	8572.91	0.975123		WT 3	1.4784	1	1.41152	1.09683	1	1.16945
	cKO 12	6	9946.33	1.10218		cKO 12	0.287846	0.138272	0.0579861	0.0724897	0.138272	0.0895826			cKO 9	6	8599.03	0.978094		cKO 9	0.0373122	0.0252382	0.0356242	0.0276821	0.0252382	0.0295148
	022422_GAPDH_10ms 1x1_Frame2_pub					Sample ID	Normalization to GAPDH	Normalization of cKOs to WT littermate	Normalization of cKOs to each WT4	Normalization of cKOs to each WT5	Normalization of cKOs to each WT6	Average of all normalizations per each WT			GAPDH_1st blot_40ms 1x1_S1-Frame2_pub					Sample ID	Normalization to GAPDH	Normalization of cKOs to WT littermate	Normalization of cKOs to each WT4	Normalization of cKOs to each WT5	Normalization of cKOs to each WT6	Average of all normalizations per each WT
	WT 4	1	20083.9	1		WT 4	2.23048	1	1	0.971301	2.042	1.33777			WT 1	1	19619.3	1		WT 1	0.469344	1	1	0.824743	0.685073	0.836605
	cKO 10	2	17898.3	0.891177		cKO 10	0.298103	0.13365	0.13365	0.129814	0.272913	0.178792			cKO 7	2	17952.9	0.915063		cKO 7	0.0288488	0.0614663	0.0614663	0.0506939	0.0421089	0.051423
	WT5	3	17139	0.85337		WT5	2.29638	1	1.02955	1	2.10234	1.3773			WT 2	3	20130.6	1.02606		WT 2	0.569079	1	1.2125	1	0.83065	1.01438
	cKO 11	4	18337.8	0.913062		cKO 11	0.257135	0.111974	0.115283	0.111974	0.235408	0.154221			cKO 8	4	17115.9	0.8724		cKO 8	0.033198	0.0583363	0.0707327	0.0583363	0.0484571	0.0591754
	WT6	5	20220.7	1.00681		WT6	1.0923	1	0.489715	0.475661	1	0.655125			WT 3	5	18499.8	0.942937		WT 3	0.685101	1	1.4597	1.20388	1	1.22119
	cKO 12	6	18517.7	0.92202		cKO 12	0.154609	0.141545	0.0693166	0.0673273	0.141545	0.0927296			cKO 9	6	17969.7	0.915917		cKO 9	0.017855	0.0260619	0.0380426	0.0313753	0.0260619	0.0318266
2	022422_Celf4_Rapidcapture 8s 644ms 3x3_pub					Sample ID	Normalization to GAPDH	Average of all normalizations per each WT						2	Celf4_1st blot_RapidCapture 19s853ms 3x3_pub					Sample ID	Normalization to GAPDH	Average of all normalizations per each WT
	WT 4	1	14585.3	1		WT 4	1.17123	1.38369							WT 1	1	12736.9			WT 1	1.04898	0.885209
	cKO 10	2	691.627	0.0474196		cKO 10	0.0565372	0.0683249							cKO 7	2	237.435			cKO 7	0.0212627	0.0179684
	WT5	3	13867.6	0.950794		WT5	1.10412	1.35759							WT 2	3	14393.3			WT 2	1.20424	1.00469
	cKO 11	4	409.678	0.0280885		cKO 11	0.0312705	0.0382035							cKO 8	4	474.506			cKO 8	0.0443969	0.0375595
	WT6	5	7491.03	0.513603		WT6	0.538252	0.651576							WT 3	5	15783.8			WT 3	1.34716	1.14425
	cKO 12	6	603.92	0.0414062		cKO 12	0.0466655	0.0567017							cKO 9	6	417.385			cKO 9	0.0358829	0.0306695
	022422_GAPDH_10ms 1x1_RapidCapture 1s749ms 3x3_pub					Sample ID	Normalization to GAPDH	Normalization of cKOs to WT littermate	Normalization of cKOs to each WT4	Normalization of cKOs to each WT5	Normalization of cKOs to each WT6	Average of all normalizations per each WT			GAPDH_1st blot_RapidCapture 1s899ms 3x3_pub					Sample ID	Normalization to GAPDH	Normalization of cKOs to WT littermate	Normalization of cKOs to each WT4	Normalization of cKOs to each WT5	Normalization of cKOs to each WT6	Average of all normalizations per each WT
	WT 4	1	9024.2	1		WT 4	1.61624	1	1	1.15518	2.28915	1.48144			WT 1	1	8791.62	1		WT 1	1.44875	1	1	0.855482	0.786884	0.880788
	cKO 10	2	9292.03	1.02968		cKO 10	0.0744323	0.0460528	0.0460528	0.0531992	0.105422	0.0682247			cKO 7	2	8103.62	0.921744		cKO 7	0.0292999	0.0202242	0.0202242	0.0173015	0.0159141	0.0178133
	WT5	3	9911.62	1.09834		WT5	1.39912	1	0.865667	1	1.98164	1.28244			WT 2	3	8499.2	0.966739		WT 2	1.69349	1	1.16893	1	0.919814	1.02958
	cKO 11	4	10190.9	1.12929		cKO 11	0.0402003	0.0287325	0.0248728	0.0287325	0.0569377	0.0368477			cKO 8	4	7769.79	0.883772		cKO 8	0.0610706	0.036062	0.042154	0.036062	0.0331703	0.0371288
	WT6	5	10609.9	1.17572		WT6	0.706041	1	0.436842	0.504631	1	0.647158			WT 3	5	8572.91	0.975123		WT 3	1.84112	1	1.27084	1.08718	1	1.11934
	cKO 12	6	9946.33	1.10218		cKO 12	0.0607179	0.0859977	0.0375674	0.0433971	0.0859977	0.0556541			cKO 9	6	8599.03	0.978094		cKO 9	0.0485386	0.0263636	0.0335038	0.0286619	0.0263636	0.0295097
	022422_GAPDH_10ms 1x1_Frame2_pub					Sample ID	Normalization to GAPDH	Normalization of cKOs to WT littermate	Normalization of cKOs to each WT4	Normalization of cKOs to each WT5	Normalization of cKOs to each WT6	Average of all normalizations per each WT			GAPDH_1st blot_40ms 1x1_S1-Frame2_pub					Sample ID	Normalization to GAPDH	Normalization of cKOs to WT littermate	Normalization of cKOs to each WT4	Normalization of cKOs to each WT5	Normalization of cKOs to each WT6	Average of all normalizations per each WT
	WT 4	1	20083.9	1		WT 4	0.726218	1	1	0.897534	1.96029	1.28594			WT 1	1	19619.3	1		WT 1	0.6492	1	1	0.907977	0.760911	0.889629
	cKO 10	2	17898.3	0.891177		cKO 10	0.0386421	0.0532101	0.0532101	0.0477578	0.104307	0.0684251			cKO 7	2	17952.9	0.915063		cKO 7	0.0132254	0.0203719	0.0203719	0.0184972	0.0155012	0.0181234
	WT5	3	17139	0.85337		WT5	0.809125	1	1.11416	1	2.18409	1.43275			WT 2	3	20130.6	1.02606		WT 2	0.714997	1	1.10135	1	0.838029	0.979793
	cKO 11	4	18337.8	0.913062		cKO 11	0.0223406	0.0276108	0.030763	0.0276108	0.0603045	0.0395594			cKO 8	4	17115.9	0.8724		cKO 8	0.0277231	0.0387738	0.0427035	0.0387738	0.0324936	0.0379903
	WT6	5	20220.7	1.00681		WT6	0.370464	1	0.510128	0.457857	1	0.655995			WT 3	5	18499.8	0.942937		WT 3	0.853188	1	1.31421	1.19328	1	1.16916
	cKO 12	6	18517.7	0.92202		cKO 12	0.0326131	0.0880332	0.0449081	0.0403066	0.0880332	0.0577493			cKO 9	6	17969.7	0.915917		cKO 9	0.0232272	0.027224	0.0357782	0.0324858	0.027224	0.0318293
Densitometry analysis for 040522_Female 1st blot (10ug)_Second set														Densitometry analysis for 040722_Male 3rd blot (10ug)_Second set
Celf4_FEMALE_1st blot	2. Celf4_FEMALE 10ug 1st blot_RapidCapture 1m27s719ms 3x3_pub					Sample ID	Normalization to GAPDH	Average of all normalizations per each WT	AVR					Blot 3	3. Celf4_MALE 10ug 3rd blot_Covered bellow 50kDA_Manual 20s 3x3_Frame1_pub					Sample ID	Normalization to GAPDH	Average of all normalizations per each WT	AVR
	WT 16	1	13463.7	1		WT 16	0.537322	0.853134	0.9678						WT 13	1	7849.86	1		WT 13	0.491279	1.24031	1.46601
	cKO 22	2	391.506	0.0290785		cKO 22	0.0188096	0.0298681	0.0678581						cKO 19	2	221.435	0.0282088		cKO 19	0.0142607	0.0359563	0.0351213
	WT 17	3	14376.4	1.06778		WT 17	0.647196	1.02764	0.987605						WT 14	3	14444.4	1.84009		WT 14	0.856828	2.16792	1.87501
	cKO 23	4	1088.53	0.0808488		cKO 23	0.0519254	0.0824445	0.0878819						cKO 20	4	278.849	0.0355228		cKO 20	0.0174291	0.0440979	0.0453059
	WT 18	5	16038.3	1.19122		WT 18	0.736939	1.17008	1.07485						WT 15	5	3812.01	0.485615		WT 15	0.227321	0.577729	0.570448
	cKO 24	6	1589.77	0.118078		cKO 24	0.0634803	0.100799	0.05687						cKO 21	6	480.92	0.0612648		cKO 21	0.0273904	0.0696039	0.139624
	WT 16	1	16275	1		WT 16	0.601947	1.08247							WT 13	1	12417.9	1		WT 13	0.84956	1.69172
	cKO 22	2	1537.65	0.0944792		cKO 22	0.0588906	0.105848							cKO 19	2	260.849	0.0210059		cKO 19	0.0171601	0.0342863
	WT 17	3	13684.9	0.840857		WT 17	0.52698	0.94757							WT 14	3	14621.9	1.17749		WT 14	0.785147	1.58209
	cKO 23	4	1280.89	0.078703		cKO 23	0.0519158	0.0933193							cKO 20	4	385.506	0.0310443		cKO 20	0.0230973	0.0465139
	WT 18	5	13319.6	0.818412		WT 18	0.54486	0.97961							WT 15	5	4633.13	0.373101		WT 15	0.281184	0.563167
	cKO 24	6	182.021	0.0111841		cKO 24	0.00719866	0.012941							cKO 21	6	1810.84	0.145825		cKO 21	0.104558	0.209645
	2. GAPDH_FEMALE 10ug 1st blot_RapidCapture 16s843ms 1x1_pub					Sample ID	Normalization to GAPDH	Normalization of cKOs to WT littermate	Normalization of cKOs to each WT16	Normalization of cKOs to each WT17	Normalization of cKOs to each WT18	Average of all normalizations per each WT			3. GAPDH_MALE 10ug 3rd blot_Manual 2s 1x1_Frame2_pub					Sample ID	Normalization to GAPDH	Normalization of cKOs to WT littermate	Normalization of cKOs to each WT13	Normalization of cKOs to each WT14	Normalization of cKOs to each WT15	Average of all normalizations per each WT
	WT 16	1	25280.2	1		WT 16	0.53258	1	1	0.819103	0.727725	0.848943			WT 13	1	19051.8	1		WT 13	0.412026	1	1	0.562343	2.03919	1.20051
	cKO 22	2	20450.5	0.808952		cKO 22	0.0191441	0.0359459	0.0359459	0.0294434	0.0261588	0.030516			cKO 19	2	18735.5	0.983395		cKO 19	0.011819	0.0286851	0.0286851	0.0161309	0.0584943	0.0344368
	WT 17	3	22110.8	0.874626		WT 17	0.650198	1	1.22085	1	0.888441	1.03643			WT 14	3	19714.1	1.03476		WT 14	0.732696	1	1.77827	1	3.62623	2.13484
	cKO 23	4	21159.5	0.836996		cKO 23	0.051444	0.0791204	0.096594	0.0791204	0.0702939	0.0820028			cKO 20	4	18712	0.982162		cKO 20	0.0149022	0.0203388	0.036168	0.0203388	0.0737533	0.04342
	WT 18	5	21915	0.866882		WT 18	0.731842	1	1.37414	1.12557	1	1.16657			WT 15	5	18866.3	0.99026		WT 15	0.202054	1	0.490391	0.275768	1	0.58872
	cKO 24	6	24752.4	0.979121		cKO 24	0.0642269	0.0877606	0.120596	0.0987804	0.0877606	0.102379			cKO 21	6	19772.6	1.03783		cKO 21	0.0243226	0.120376	0.0590316	0.033196	0.120376	0.070868
	WT 16	1	26542.5	1		WT 16	0.613167	1	1	1.13795	1.09533	1.07776			WT 13	1	18825.8	1		WT 13	0.659624	1	1	1.00601	2.91418	1.64006
	cKO 22	2	25093.6	0.945413		cKO 22	0.0612764	0.0999343	0.0999343	0.11372	0.109461	0.107705			cKO 19	2	19167	1.01813		cKO 19	0.0136092	0.0206318	0.0206318	0.0207559	0.0601249	0.0338375
	WT 17	3	25397.3	0.956853		WT 17	0.538835	1	0.878773	1	0.962551	0.947108			WT 14	3	22300.3	1.18457		WT 14	0.655681	1	0.994023	1	2.89676	1.63026
	cKO 23	4	23791.6	0.89636		cKO 23	0.0538379	0.0999154	0.087803	0.0999154	0.0961736	0.0946307			cKO 20	4	20057.3	1.06542		cKO 20	0.0192202	0.0293133	0.0291381	0.0293133	0.0849137	0.0477884
	WT 18	5	23793.6	0.896435		WT 18	0.559799	1	0.912963	1.03891	1	0.983957			WT 15	5	20468.9	1.08728		WT 15	0.22635	1	0.34315	0.345213	1	0.562788
	cKO 24	6	24486.9	0.922556		cKO 24	0.00743339	0.0132787	0.0121229	0.0137953	0.0132787	0.0130656			cKO 21	6	21369.4	1.13511		cKO 21	0.0847401	0.374377	0.128467	0.12924	0.374377	0.210695
	1. GAPDH_FEMALE 10ug 1st blot_RapidCapture 13s451ms 1x1_pub					Sample ID	Normalization to GAPDH	Normalization of cKOs to WT littermate	Normalization of cKOs to each WT16	Normalization of cKOs to each WT17	Normalization of cKOs to each WT18	Average of all normalizations per each WT			3. GAPDH_MALE 10ug 3rd blot_Manual 1s 1x1_Frame1_pub					Sample ID	Normalization to GAPDH	Normalization of cKOs to WT littermate	Normalization of cKOs to each WT13	Normalization of cKOs to each WT14	Normalization of cKOs to each WT15	Average of all normalizations per each WT
	WT 16	1	24837.9	1		WT 16	0.542065	1	1	0.841463	0.73051	0.857325			WT 13	1	13758.9	1		WT 13	0.570531	1	1	0.581604	2.25874	1.28012
	cKO 22	2	21190.9	0.853168		cKO 22	0.0184752	0.034083	0.034083	0.0286796	0.024898	0.0292202			cKO 19	2	13257.6	0.963569		cKO 19	0.0167025	0.0292753	0.0292753	0.0170266	0.0661253	0.0374758
	WT 17	3	22316.9	0.898502		WT 17	0.644193	1	1.18841	1	0.868143	1.01885			WT 14	3	14724.8	1.0702		WT 14	0.98096	1	1.71938	1	3.88364	2.20101
	cKO 23	4	20770.7	0.83625		cKO 23	0.0524069	0.0813528	0.0966801	0.0813528	0.0706258	0.0828862			cKO 20	4	13973.2	1.01558		cKO 20	0.019956	0.0203433	0.0349779	0.0203433	0.079006	0.0447757
	WT 18	5	21613.9	0.8702		WT 18	0.742036	1	1.36891	1.15188	1	1.1736			WT 15	5	15091.8	1.09688		WT 15	0.252588	1	0.442724	0.25749	1	0.566738
	cKO 24	6	25341.5	1.02028		cKO 24	0.0627338	0.0845428	0.115731	0.0973835	0.0845428	0.0992191			cKO 21	6	15789.5	1.14759		cKO 21	0.0304582	0.120584	0.0533857	0.0310493	0.120584	0.0683398
	WT 16	1	27550.8	1		WT 16	0.590728	1	1	1.14676	1.11474	1.08717			WT 13	1	11946.1	1		WT 13	1.0395	1	1	1.13654	3.09357	1.74337
	cKO 22	2	27212.7	0.987731		cKO 22	0.0565047	0.0956528	0.0956528	0.109691	0.106628	0.103991			cKO 19	2	12594.7	1.05429		cKO 19	0.020711	0.0199241	0.0199241	0.0226446	0.0616367	0.0347351
	WT 17	3	26566.2	0.964265		WT 17	0.515125	1	0.872018	1	0.972078	0.948032			WT 14	3	15987	1.33826		WT 14	0.914613	1	0.879862	1	2.72191	1.53393
	cKO 23	4	25621.1	0.929959		cKO 23	0.0499937	0.0970515	0.0846307	0.0970515	0.0943416	0.0920079			cKO 20	4	14291.6	1.19634		cKO 20	0.0269743	0.0294926	0.0259495	0.0294926	0.0802764	0.0452395
	WT 18	5	25135.1	0.912321		WT 18	0.529922	1	0.897066	1.02872	1	0.975264			WT 15	5	13788.3	1.15421		WT 15	0.336018	1	0.323251	0.367389	1	0.563547
	cKO 24	6	26137.7	0.94871		cKO 24	0.00696393	0.0131414	0.0117887	0.0135189	0.0131414	0.0128164			cKO 21	6	14559.4	1.21876		cKO 21	0.124376	0.370146	0.11965	0.135988	0.370146	0.208595
2	3. Celf4_FEMALE 10ug 1st blot_Manual 30s 3x3_Frame1_pub					Sample ID	Normalization to GAPDH	Average of all normalizations per each WT	AVR					2	1. Celf4_MALE 10ug 3rd blot_RapidCapture 1m26s634ms 3x3_pub					Sample ID	Normalization to GAPDH	Average of all normalizations per each WT	AVR
	WT 16	1	11826.3	1		WT 16	0.471975	0.841146	0.962789						WT 13	1	7497.2	1		WT 13	0.469208	1.05306	1.34876
	cKO 22	2	286.263	0.0242056		cKO 22	0.0137533	0.0245135	0.0511568						cKO 19	2	380.92	0.0508083		cKO 19	0.0245318	0.0549837	0.0499631
	WT 17	3	12705.6	1.07435		WT 17	0.571982	1.01943	0.961487						WT 14	3	14938.8	1.99259		WT 14	0.886155	1.99327	1.74277
	cKO 23	4	797.042	0.0673956		cKO 23	0.0380209	0.06776	0.0683973						cKO 20	4	526.213	0.0701879		cKO 20	0.0328902	0.0739803	0.0869136
	WT 18	5	14711	1.24392		WT 18	0.675952	1.20468	1.11724						WT 15	5	4797.01	0.63984		WT 15	0.286059	0.646384	0.61379
	cKO 24	6	1183.28	0.100055		cKO 24	0.0472491	0.0842133	0.0466926						cKO 21	6	667.991	0.0890987		cKO 21	0.0380448	0.0859567	0.157971
	WT 16	1	13874.5	1		WT 16	0.513163	1.08443							WT 13	1	13256.7	1		WT 13	0.906942	1.64446
	cKO 22	2	961.749	0.0693178		cKO 22	0.0368342	0.0778001							cKO 19	2	375.506	0.0283258		cKO 19	0.0247029	0.0449425
	WT 17	3	11104.3	0.800336		WT 17	0.427603	0.903545							WT 14	3	15146.7	1.14257		WT 14	0.813325	1.49228
	cKO 23	4	806.335	0.0581163		cKO 23	0.0326816	0.0690346							cKO 20	4	908.82	0.0685557		cKO 20	0.0544512	0.0998468
	WT 18	5	11915.1	0.858776		WT 18	0.487405	1.02979							WT 15	5	5251.13	0.396113		WT 15	0.31869	0.581196
	cKO 24	6	109.778	0.00791221		cKO 24	0.00434156	0.00917179							cKO 21	6	2181.67	0.164571		cKO 21	0.12597	0.229985
	2. GAPDH_FEMALE 10ug 1st blot_RapidCapture 16s843ms 1x1_pub					Sample ID	Normalization to GAPDH	Normalization of cKOs to WT littermate	Normalization of cKOs to each WT16	Normalization of cKOs to each WT17	Normalization of cKOs to each WT18	Average of all normalizations per each WT			3. GAPDH_MALE 10ug 3rd blot_Manual 2s 1x1_Frame2_pub					Sample ID	Normalization to GAPDH	Normalization of cKOs to WT littermate	Normalization of cKOs to each WT13	Normalization of cKOs to each WT14	Normalization of cKOs to each WT15	Average of all normalizations per each WT
	WT 16	1	25280.2	1		WT 16	0.467809	1	1	0.814097	0.696894	0.836997			WT 13	1	19051.8	1		WT 13	0.393516	1	1	0.519305	1.54767	1.02232
	cKO 22	2	20450.5	0.808952		cKO 22	0.0139978	0.0299221	0.0299221	0.0243595	0.0208526	0.0250447			cKO 19	2	18735.5	0.983395		cKO 19	0.0203315	0.0516662	0.0516662	0.0268305	0.0799622	0.0528196
	WT 17	3	22110.8	0.874626		WT 17	0.574635	1	1.22835	1	0.856033	1.02813			WT 14	3	19714.1	1.03476		WT 14	0.757774	1	1.92565	1	2.98027	1.96864
	cKO 23	4	21159.5	0.836996		cKO 23	0.0376684	0.0655518	0.0805208	0.0655518	0.0561145	0.0673957			cKO 20	4	18712	0.982162		cKO 20	0.0281217	0.0371109	0.0714626	0.0371109	0.110601	0.073058
	WT 18	5	21915	0.866882		WT 18	0.671277	1	1.43494	1.16818	1	1.20104			WT 15	5	18866.3	0.99026		WT 15	0.254264	1	0.646133	0.33554	1	0.660558
	cKO 24	6	24752.4	0.979121		cKO 24	0.0478048	0.0712147	0.102189	0.0831915	0.0712147	0.0855317			cKO 21	6	19772.6	1.03783		cKO 21	0.0337837	0.132869	0.0858509	0.0445828	0.132869	0.0877675
	WT 16	1	26542.5	1		WT 16	0.522727	1	1	1.19556	1.04385	1.07981			WT 13	1	18825.8	1		WT 13	0.704177	1	1	1.03676	2.74488	1.59388
	cKO 22	2	25093.6	0.945413		cKO 22	0.0383264	0.0733201	0.0733201	0.0876589	0.0765353	0.0791714			cKO 19	2	19167	1.01813		cKO 19	0.0195912	0.0278214	0.0278214	0.028844	0.0763666	0.044344
	WT 17	3	25397.3	0.956853		WT 17	0.437222	1	0.836425	1	0.873104	0.903176			WT 14	3	22300.3	1.18457		WT 14	0.679213	1	0.964547	1	2.64757	1.53737
	cKO 23	4	23791.6	0.89636		cKO 23	0.0338915	0.0775156	0.064836	0.0775156	0.0676792	0.0700102			cKO 20	4	20057.3	1.06542		cKO 20	0.0453111	0.0667112	0.0643461	0.0667112	0.176623	0.10256
	WT 18	5	23793.6	0.896435		WT 18	0.500768	1	0.95799	1.14534	1	1.03444			WT 15	5	20468.9	1.08728		WT 15	0.256542	1	0.364314	0.377705	1	0.580673
	cKO 24	6	24486.9	0.922556		cKO 24	0.00448312	0.0089525	0.00857641	0.0102537	0.0089525	0.00926085			cKO 21	6	21369.4	1.13511		cKO 21	0.102093	0.39796	0.144982	0.150311	0.39796	0.231085
	1. GAPDH_FEMALE 10ug 1st blot_RapidCapture 13s451ms 1x1_pub					Sample ID	Normalization to GAPDH	Normalization of cKOs to WT littermate	Normalization of cKOs to each WT16	Normalization of cKOs to each WT17	Normalization of cKOs to each WT18	Average of all normalizations per each WT			3. GAPDH_MALE 10ug 3rd blot_Manual 1s 1x1_Frame1_pub					Sample ID	Normalization to GAPDH	Normalization of cKOs to WT littermate	Normalization of cKOs to each WT13	Normalization of cKOs to each WT14	Normalization of cKOs to each WT15	Average of all normalizations per each WT
	WT 16	1	24837.9	1		WT 16	0.476141	1	1	0.836321	0.699561	0.845294			WT 13	1	13758.9	1		WT 13	0.5449	1	1	0.537092	1.7143	1.0838
	cKO 22	2	21190.9	0.853168		cKO 22	0.0135088	0.0283714	0.0283714	0.0237276	0.0198475	0.0239822			cKO 19	2	13257.6	0.963569		cKO 19	0.0287321	0.0527292	0.0527292	0.0283205	0.0903938	0.0571478
	WT 17	3	22316.9	0.898502		WT 17	0.569328	1	1.19571	1	0.836475	1.01073			WT 14	3	14724.8	1.0702		WT 14	1.01454	1	1.86188	1	3.19182	2.0179
	cKO 23	4	20770.7	0.83625		cKO 23	0.0383734	0.0674013	0.0805926	0.0674013	0.0563795	0.0681244			cKO 20	4	13973.2	1.01558		cKO 20	0.0376587	0.0371191	0.0691112	0.0371191	0.118478	0.0749026
	WT 18	5	21613.9	0.8702		WT 18	0.680628	1	1.42947	1.19549	1	1.20832			WT 15	5	15091.8	1.09688		WT 15	0.317855	1	0.583328	0.313301	1	0.63221
	cKO 24	6	25341.5	1.02028		cKO 24	0.0466935	0.0686036	0.0980665	0.0820151	0.0686036	0.082895			cKO 21	6	15789.5	1.14759		cKO 21	0.0423059	0.133098	0.0776399	0.0416998	0.133098	0.084146
	WT 16	1	27550.8	1		WT 16	0.503598	1	1	1.20483	1.06235	1.08906			WT 13	1	11946.1	1		WT 13	1.10971	1	1	1.17127	2.91385	1.69504
	cKO 22	2	27212.7	0.987731		cKO 22	0.0353419	0.0701788	0.0701788	0.0845533	0.0745544	0.0764288			cKO 19	2	12594.7	1.05429		cKO 19	0.0298146	0.0268671	0.0268671	0.0314687	0.0782868	0.0455409
	WT 17	3	26566.2	0.964265		WT 17	0.417984	1	0.829995	1	0.881745	0.903914			WT 14	3	15987	1.33826		WT 14	0.947437	1	0.853772	1	2.48776	1.44718
	cKO 23	4	25621.1	0.929959		cKO 23	0.0314716	0.0752938	0.0624935	0.0752938	0.0663899	0.068059			cKO 20	4	14291.6	1.19634		cKO 20	0.0635913	0.0671193	0.0573046	0.0671193	0.166977	0.0971336
	WT 18	5	25135.1	0.912321		WT 18	0.474041	1	0.941309	1.13411	1	1.02514			WT 15	5	13788.3	1.15421		WT 15	0.380839	1	0.343189	0.401967	1	0.581719
	cKO 24	6	26137.7	0.94871		cKO 24	0.00419999	0.00885997	0.00833997	0.0100482	0.00885997	0.00908272			cKO 21	6	14559.4	1.21876		cKO 21	0.149846	0.393463	0.135032	0.158159	0.393463	0.228885
Supplementary figure 7a right
All data points normalized to Gapdh from Western blots probed against Celf4 and Gapdh abs:
WT	Emx1-Celf4 cKO		Prism analysis:
1.441	0.179		Table Analyzed	FINAL_Celf4_total Nctx_male and female
1.307	0.149
0.651	0.091		Column B	Emx1-Celf4 cKO
1.384	0.068		vs.	vs.
1.358	0.038		Column A	WT
0.652	0.057
0.968	0.068		Mann Whitney test
0.988	0.088		P value	<0.0001
1.075	0.057		Exact or approximate P value?	Exact
0.963	0.051		P value summary	****
0.961	0.068		Significantly different (P < 0.05)?	Yes
1.117	0.047		One- or two-tailed P value?	Two-tailed
0.833	0.051		Sum of ranks in column A,B	876 , 300
1.04	0.059		Mann-Whitney U	0
1.195	0.031
0.885	0.018		Difference between medians
1.005	0.038		Median of column A	1.058, n=24
1.144	0.031		Median of column B	0.05700, n=24
1.466	0.035		Difference: Actual	-1.001
1.875	0.045		Difference: Hodges-Lehmann	-0.987
0.57	0.14
1.349	0.05
1.743	0.087
0.614	0.158
Raw densitometry data for Celf4 and Gapdh blots:
Raw counts_Densitometry analysis of FEMALE samples																		Raw counts_Densitometry analysis of MALE samples
	Densitometry analysis for 022322_Female First set(10ug)																	Densitometry analysis for 030122_Male First set(10ug)
Blot 1_first run	022422_Celf4_Manual 10s 1x1_pub							Sample ID	Normalization to GAPDH	Average of all normalizations per each WT							Blot 1_second run	Celf4_1st blot_10sec 3x3_S1-Frame1_pub							Sample ID	Normalization to GAPDH	Average of all normalizations per each WT
	WT 1	1		#DIV/0!				WT 1										WT 1	1	9208.2	1				WT 1	0.758364	0.832556
	cKO 7	2		#DIV/0!				cKO 7										cKO 7	2	517.92	0.0562455				cKO 7	0.0463805	0.0509895
	WT 2	3		#DIV/0!				WT 2										WT 2	3	11455.9	1.2441				WT 2	0.95848	1.04029
	cKO 8	4		#DIV/0!				cKO 8										cKO 8	4	568.213	0.0617072				cKO 8	0.0531645	0.0585119
	WT 3	5		#DIV/0!				WT 3										WT 3	5	12674.2	1.3764				WT 3	1.08175	1.19532
	cKO 9	6		#DIV/0!				cKO 9										cKO 9	6	320.849	0.0348438				cKO 9	0.0275836	0.0306707
	WT 4	1	44796.6	1				WT 4	3.59727	1.44133								WT 4			#DIV/0!				WT 4
	cKO 10	2	5335.53	0.119106				cKO 10	0.436154	0.178747								cKO 10			#DIV/0!				cKO 10
	WT5	3	39357.6	0.878584				WT5	3.13362	1.30655								WT5			#DIV/0!				WT5
	cKO 11	4	4715.31	0.10526				cKO 11	0.359916	0.14911								cKO 11			#DIV/0!				cKO 11
	WT6	5	22087	0.493051				WT6	1.58702	0.651499								WT6			#DIV/0!				WT6
	cKO 12	6	2863.01	0.0639113				cKO 12	0.221228	0.0911561								cKO 12			#DIV/0!				cKO 12
	022422_GAPDH_10ms 1x1_RapidCapture 1s749ms 3x3_pub							Sample ID	Normalization to GAPDH	Normalization of cKOs to WT littermate	Normalization of cKOs to each WT4	Normalization of cKOs to each WT5	Normalization of cKOs to each WT6	Average of all normalizations per each WT				GAPDH_1st blot_RapidCapture 1s899ms 3x3_pub							Sample ID	Normalization to GAPDH	Normalization of cKOs to WT littermate	Normalization of cKOs to each WT4	Normalization of cKOs to each WT5	Normalization of cKOs to each WT6	Average of all normalizations per each WT
	WT 1	1		#DIV/0!				WT 1	#DIV/0!	#DIV/0!	#DIV/0!	#DIV/0!	#DIV/0!	#DIV/0!				WT 1	1	8791.62	1				WT 1	1.04738	1	1	0.77706	0.708457	0.828506
	cKO 7	2		#DIV/0!				cKO 7	#DIV/0!	#DIV/0!	#DIV/0!	#DIV/0!	#DIV/0!	#DIV/0!				cKO 7	2	8103.62	0.921744				cKO 7	0.0639122	0.0610208	0.0610208	0.0474168	0.0432306	0.0505561
	WT 2	3		#DIV/0!				WT 2	#DIV/0!	#DIV/0!	#DIV/0!	#DIV/0!	#DIV/0!	#DIV/0!				WT 2	3	8499.2	0.966739				WT 2	1.34788	1	1.2869	1	0.911715	1.06621
	cKO 8	4		#DIV/0!				cKO 8	#DIV/0!	#DIV/0!	#DIV/0!	#DIV/0!	#DIV/0!	#DIV/0!				cKO 8	4	7769.79	0.883772				cKO 8	0.0731311	0.0542563	0.0698226	0.0542563	0.0494663	0.0578484
	WT 3	5		#DIV/0!				WT 3	#DIV/0!	#DIV/0!	#DIV/0!	#DIV/0!	#DIV/0!	#DIV/0!				WT 3	5	8572.91	0.975123				WT 3	1.4784	1	1.41152	1.09683	1	1.16945
	cKO 9	6		#DIV/0!				cKO 9	#DIV/0!	#DIV/0!	#DIV/0!	#DIV/0!	#DIV/0!	#DIV/0!				cKO 9	6	8599.03	0.978094				cKO 9	0.0373122	0.0252382	0.0356242	0.0276821	0.0252382	0.0295148
	WT 4	1	9024.2	1				WT 4	4.96405	1	1	1.25012	2.38457	1.5449				WT 4	1		#DIV/0!				WT 4	#DIV/0!	#DIV/0!	#DIV/0!	#DIV/0!	#DIV/0!	#DIV/0!
	cKO 10	2	9292.03	1.02968				cKO 10	0.574204	0.115673	0.115673	0.144605	0.27583	0.178702				cKO 10	2		#DIV/0!				cKO 10	#DIV/0!	#DIV/0!	#DIV/0!	#DIV/0!	#DIV/0!	#DIV/0!
	WT5	3	9911.62	1.09834				WT5	3.97086	1	0.799922	1	1.90747	1.2358				WT5	3		#DIV/0!				WT5	#DIV/0!	#DIV/0!	#DIV/0!	#DIV/0!	#DIV/0!	#DIV/0!
	cKO 11	4	10190.9	1.12929				cKO 11	0.462697	0.116523	0.0932095	0.116523	0.222265	0.143999				cKO 11	4		#DIV/0!				cKO 11	#DIV/0!	#DIV/0!	#DIV/0!	#DIV/0!	#DIV/0!	#DIV/0!
	WT6	5	10609.9	1.17572				WT6	2.08174	1	0.419362	0.524254	1	0.647872				WT6	5		#DIV/0!				WT6	#DIV/0!	#DIV/0!	#DIV/0!	#DIV/0!	#DIV/0!	#DIV/0!
	cKO 12	6	9946.33	1.10218				cKO 12	0.287846	0.138272	0.0579861	0.0724897	0.138272	0.0895826				cKO 12	6		#DIV/0!				cKO 12	#DIV/0!	#DIV/0!	#DIV/0!	#DIV/0!	#DIV/0!	#DIV/0!
	022422_GAPDH_10ms 1x1_Frame2_pub							Sample ID	Normalization to GAPDH	Normalization of cKOs to WT littermate	Normalization of cKOs to each WT4	Normalization of cKOs to each WT5	Normalization of cKOs to each WT6	Average of all normalizations per each WT				GAPDH_1st blot_40ms 1x1_S1-Frame2_pub							Sample ID	Normalization to GAPDH	Normalization of cKOs to WT littermate	Normalization of cKOs to each WT4	Normalization of cKOs to each WT5	Normalization of cKOs to each WT6	Average of all normalizations per each WT
	WT 1	1		#DIV/0!				WT 1	#DIV/0!	#DIV/0!	#DIV/0!	#DIV/0!	#DIV/0!	#DIV/0!				WT 1	1	19619.3	1				WT 1	0.469344	1	1	0.824743	0.685073	0.836605
	cKO 7	2		#DIV/0!				cKO 7	#DIV/0!	#DIV/0!	#DIV/0!	#DIV/0!	#DIV/0!	#DIV/0!				cKO 7	2	17952.9	0.915063				cKO 7	0.0288488	0.0614663	0.0614663	0.0506939	0.0421089	0.051423
	WT 2	3		#DIV/0!				WT 2	#DIV/0!	#DIV/0!	#DIV/0!	#DIV/0!	#DIV/0!	#DIV/0!				WT 2	3	20130.6	1.02606				WT 2	0.569079	1	1.2125	1	0.83065	1.01438
	cKO 8	4		#DIV/0!				cKO 8	#DIV/0!	#DIV/0!	#DIV/0!	#DIV/0!	#DIV/0!	#DIV/0!				cKO 8	4	17115.9	0.8724				cKO 8	0.033198	0.0583363	0.0707327	0.0583363	0.0484571	0.0591754
	WT 3	5		#DIV/0!				WT 3	#DIV/0!	#DIV/0!	#DIV/0!	#DIV/0!	#DIV/0!	#DIV/0!				WT 3	5	18499.8	0.942937				WT 3	0.685101	1	1.4597	1.20388	1	1.22119
	cKO 9	6		#DIV/0!				cKO 9	#DIV/0!	#DIV/0!	#DIV/0!	#DIV/0!	#DIV/0!	#DIV/0!				cKO 9	6	17969.7	0.915917				cKO 9	0.017855	0.0260619	0.0380426	0.0313753	0.0260619	0.0318266
	WT 4	1	20083.9	1				WT 4	2.23048	1	1	0.971301	2.042	1.33777				WT 4	1		#DIV/0!				WT 4	#DIV/0!	#DIV/0!	#DIV/0!	#DIV/0!	#DIV/0!	#DIV/0!
	cKO 10	2	17898.3	0.891177				cKO 10	0.298103	0.13365	0.13365	0.129814	0.272913	0.178792				cKO 10	2		#DIV/0!				cKO 10	#DIV/0!	#DIV/0!	#DIV/0!	#DIV/0!	#DIV/0!	#DIV/0!
	WT5	3	17139	0.85337				WT5	2.29638	1	1.02955	1	2.10234	1.3773				WT5	3		#DIV/0!				WT5	#DIV/0!	#DIV/0!	#DIV/0!	#DIV/0!	#DIV/0!	#DIV/0!
	cKO 11	4	18337.8	0.913062				cKO 11	0.257135	0.111974	0.115283	0.111974	0.235408	0.154221				cKO 11	4		#DIV/0!				cKO 11	#DIV/0!	#DIV/0!	#DIV/0!	#DIV/0!	#DIV/0!	#DIV/0!
	WT6	5	20220.7	1.00681				WT6	1.0923	1	0.489715	0.475661	1	0.655125				WT6	5		#DIV/0!				WT6	#DIV/0!	#DIV/0!	#DIV/0!	#DIV/0!	#DIV/0!	#DIV/0!
	cKO 12	6	18517.7	0.92202				cKO 12	0.154609	0.141545	0.0693166	0.0673273	0.141545	0.0927296				cKO 12	6		#DIV/0!				cKO 12	#DIV/0!	#DIV/0!	#DIV/0!	#DIV/0!	#DIV/0!	#DIV/0!
2	022422_Celf4_Rapidcapture 8s 644ms 3x3_pub							Sample ID	Normalization to GAPDH	Average of all normalizations per each WT							2	Celf4_1st blot_RapidCapture 19s853ms 3x3_pub							Sample ID	Normalization to GAPDH	Average of all normalizations per each WT
	WT 1	1						WT 1										WT 1	1	12736.9					WT 1	1.04898	0.885209
	cKO 7	2						cKO 7										cKO 7	2	237.435					cKO 7	0.0212627	0.0179684
	WT 2	3						WT 2										WT 2	3	14393.3					WT 2	1.20424	1.00469
	cKO 8	4						cKO 8										cKO 8	4	474.506					cKO 8	0.0443969	0.0375595
	WT 3	5						WT 3										WT 3	5	15783.8					WT 3	1.34716	1.14425
	cKO 9	6						cKO 9										cKO 9	6	417.385					cKO 9	0.0358829	0.0306695
	WT 4	1	14585.3	1				WT 4	1.17123	1.38369								WT 4	1						WT 4
	cKO 10	2	691.627	0.0474196				cKO 10	0.0565372	0.0683249								cKO 10	2						cKO 10
	WT5	3	13867.6	0.950794				WT5	1.10412	1.35759								WT5	3						WT5
	cKO 11	4	409.678	0.0280885				cKO 11	0.0312705	0.0382035								cKO 11	4						cKO 11
	WT6	5	7491.03	0.513603				WT6	0.538252	0.651576								WT6	5						WT6
	cKO 12	6	603.92	0.0414062				cKO 12	0.0466655	0.0567017								cKO 12	6						cKO 12
	022422_GAPDH_10ms 1x1_RapidCapture 1s749ms 3x3_pub							Sample ID	Normalization to GAPDH	Normalization of cKOs to WT littermate	Normalization of cKOs to each WT4	Normalization of cKOs to each WT5	Normalization of cKOs to each WT6	Average of all normalizations per each WT				GAPDH_1st blot_RapidCapture 1s899ms 3x3_pub							Sample ID	Normalization to GAPDH	Normalization of cKOs to WT littermate	Normalization of cKOs to each WT4	Normalization of cKOs to each WT5	Normalization of cKOs to each WT6	Average of all normalizations per each WT
	WT 1	1		#DIV/0!				WT 1	#DIV/0!	#DIV/0!	#DIV/0!	#DIV/0!	#DIV/0!	#DIV/0!				WT 1	1	8791.62	1				WT 1	1.44875	1	1	0.855482	0.786884	0.880788
	cKO 7	2		#DIV/0!				cKO 7	#DIV/0!	#DIV/0!	#DIV/0!	#DIV/0!	#DIV/0!	#DIV/0!				cKO 7	2	8103.62	0.921744				cKO 7	0.0292999	0.0202242	0.0202242	0.0173015	0.0159141	0.0178133
	WT 2	3		#DIV/0!				WT 2	#DIV/0!	#DIV/0!	#DIV/0!	#DIV/0!	#DIV/0!	#DIV/0!				WT 2	3	8499.2	0.966739				WT 2	1.69349	1	1.16893	1	0.919814	1.02958
	cKO 8	4		#DIV/0!				cKO 8	#DIV/0!	#DIV/0!	#DIV/0!	#DIV/0!	#DIV/0!	#DIV/0!				cKO 8	4	7769.79	0.883772				cKO 8	0.0610706	0.036062	0.042154	0.036062	0.0331703	0.0371288
	WT 3	5		#DIV/0!				WT 3	#DIV/0!	#DIV/0!	#DIV/0!	#DIV/0!	#DIV/0!	#DIV/0!				WT 3	5	8572.91	0.975123				WT 3	1.84112	1	1.27084	1.08718	1	1.11934
	cKO 9	6		#DIV/0!				cKO 9	#DIV/0!	#DIV/0!	#DIV/0!	#DIV/0!	#DIV/0!	#DIV/0!				cKO 9	6	8599.03	0.978094				cKO 9	0.0485386	0.0263636	0.0335038	0.0286619	0.0263636	0.0295097
	WT 4	1	9024.2	1				WT 4	1.61624	1	1	1.15518	2.28915	1.48144				WT 4	1		#DIV/0!				WT 4	#DIV/0!	#DIV/0!	#DIV/0!	#DIV/0!	#DIV/0!	#DIV/0!
	cKO 10	2	9292.03	1.02968				cKO 10	0.0744323	0.0460528	0.0460528	0.0531992	0.105422	0.0682247				cKO 10	2		#DIV/0!				cKO 10	#DIV/0!	#DIV/0!	#DIV/0!	#DIV/0!	#DIV/0!	#DIV/0!
	WT5	3	9911.62	1.09834				WT5	1.39912	1	0.865667	1	1.98164	1.28244				WT5	3		#DIV/0!				WT5	#DIV/0!	#DIV/0!	#DIV/0!	#DIV/0!	#DIV/0!	#DIV/0!
	cKO 11	4	10190.9	1.12929				cKO 11	0.0402003	0.0287325	0.0248728	0.0287325	0.0569377	0.0368477				cKO 11	4		#DIV/0!				cKO 11	#DIV/0!	#DIV/0!	#DIV/0!	#DIV/0!	#DIV/0!	#DIV/0!
	WT6	5	10609.9	1.17572				WT6	0.706041	1	0.436842	0.504631	1	0.647158				WT6	5		#DIV/0!				WT6	#DIV/0!	#DIV/0!	#DIV/0!	#DIV/0!	#DIV/0!	#DIV/0!
	cKO 12	6	9946.33	1.10218				cKO 12	0.0607179	0.0859977	0.0375674	0.0433971	0.0859977	0.0556541				cKO 12	6		#DIV/0!				cKO 12	#DIV/0!	#DIV/0!	#DIV/0!	#DIV/0!	#DIV/0!	#DIV/0!
	022422_GAPDH_10ms 1x1_Frame2_pub							Sample ID	Normalization to GAPDH	Normalization of cKOs to WT littermate	Normalization of cKOs to each WT4	Normalization of cKOs to each WT5	Normalization of cKOs to each WT6	Average of all normalizations per each WT				GAPDH_1st blot_40ms 1x1_S1-Frame2_pub							Sample ID	Normalization to GAPDH	Normalization of cKOs to WT littermate	Normalization of cKOs to each WT4	Normalization of cKOs to each WT5	Normalization of cKOs to each WT6	Average of all normalizations per each WT
	WT 1	1		#DIV/0!				WT 1	#DIV/0!	#DIV/0!	#DIV/0!	#DIV/0!	#DIV/0!	#DIV/0!				WT 1	1	19619.3	1				WT 1	0.6492	1	1	0.907977	0.760911	0.889629
	cKO 7	2		#DIV/0!				cKO 7	#DIV/0!	#DIV/0!	#DIV/0!	#DIV/0!	#DIV/0!	#DIV/0!				cKO 7	2	17952.9	0.915063				cKO 7	0.0132254	0.0203719	0.0203719	0.0184972	0.0155012	0.0181234
	WT 2	3		#DIV/0!				WT 2	#DIV/0!	#DIV/0!	#DIV/0!	#DIV/0!	#DIV/0!	#DIV/0!				WT 2	3	20130.6	1.02606				WT 2	0.714997	1	1.10135	1	0.838029	0.979793
	cKO 8	4		#DIV/0!				cKO 8	#DIV/0!	#DIV/0!	#DIV/0!	#DIV/0!	#DIV/0!	#DIV/0!				cKO 8	4	17115.9	0.8724				cKO 8	0.0277231	0.0387738	0.0427035	0.0387738	0.0324936	0.0379903
	WT 3	5		#DIV/0!				WT 3	#DIV/0!	#DIV/0!	#DIV/0!	#DIV/0!	#DIV/0!	#DIV/0!				WT 3	5	18499.8	0.942937				WT 3	0.853188	1	1.31421	1.19328	1	1.16916
	cKO 9	6		#DIV/0!				cKO 9	#DIV/0!	#DIV/0!	#DIV/0!	#DIV/0!	#DIV/0!	#DIV/0!				cKO 9	6	17969.7	0.915917				cKO 9	0.0232272	0.027224	0.0357782	0.0324858	0.027224	0.0318293
	WT 4	1	20083.9	1				WT 4	0.726218	1	1	0.897534	1.96029	1.28594				WT 4	1		#DIV/0!				WT 4	#DIV/0!	#DIV/0!	#DIV/0!	#DIV/0!	#DIV/0!	#DIV/0!
	cKO 10	2	17898.3	0.891177				cKO 10	0.0386421	0.0532101	0.0532101	0.0477578	0.104307	0.0684251				cKO 10	2		#DIV/0!				cKO 10	#DIV/0!	#DIV/0!	#DIV/0!	#DIV/0!	#DIV/0!	#DIV/0!
	WT5	3	17139	0.85337				WT5	0.809125	1	1.11416	1	2.18409	1.43275				WT5	3		#DIV/0!				WT5	#DIV/0!	#DIV/0!	#DIV/0!	#DIV/0!	#DIV/0!	#DIV/0!
	cKO 11	4	18337.8	0.913062				cKO 11	0.0223406	0.0276108	0.030763	0.0276108	0.0603045	0.0395594				cKO 11	4		#DIV/0!				cKO 11	#DIV/0!	#DIV/0!	#DIV/0!	#DIV/0!	#DIV/0!	#DIV/0!
	WT6	5	20220.7	1.00681				WT6	0.370464	1	0.510128	0.457857	1	0.655995				WT6	5		#DIV/0!				WT6	#DIV/0!	#DIV/0!	#DIV/0!	#DIV/0!	#DIV/0!	#DIV/0!
	cKO 12	6	18517.7	0.92202				cKO 12	0.0326131	0.0880332	0.0449081	0.0403066	0.0880332	0.0577493				cKO 12	6		#DIV/0!				cKO 12	#DIV/0!	#DIV/0!	#DIV/0!	#DIV/0!	#DIV/0!	#DIV/0!
	Densitometry analysis for 040722_Male 3rd blot (10ug)_Second set																	Densitometry analysis for 040722_Male 3rd blot (10ug)_Second set
Celf4_FEMALE_1st blot	2. Celf4_FEMALE 10ug 1st blot_RapidCapture 1m27s719ms 3x3_pub							Sample ID	Normalization to GAPDH	Average of all normalizations per each WT	AVR						Blot 3	3. Celf4_MALE 10ug 3rd blot_Covered bellow 50kDA_Manual 20s 3x3_Frame1_pub							Sample ID	Normalization to GAPDH	Average of all normalizations per each WT	AVR
	WT 16	1	13463.7	1				WT 16	0.537322	0.853134	0.9678							WT 13	1	7849.86	1				WT 13	0.491279	1.24031	1.46601
	cKO 22	2	391.506	0.0290785				cKO 22	0.0188096	0.0298681	0.0678581							cKO 19	2	221.435	0.0282088				cKO 19	0.0142607	0.0359563	0.0351213
	WT 17	3	14376.4	1.06778				WT 17	0.647196	1.02764	0.987605							WT 14	3	14444.4	1.84009				WT 14	0.856828	2.16792	1.87501
	cKO 23	4	1088.53	0.0808488				cKO 23	0.0519254	0.0824445	0.0878819							cKO 20	4	278.849	0.0355228				cKO 20	0.0174291	0.0440979	0.0453059
	WT 18	5	16038.3	1.19122				WT 18	0.736939	1.17008	1.07485							WT 15	5	3812.01	0.485615				WT 15	0.227321	0.577729	0.570448
	cKO 24	6	1589.77	0.118078				cKO 24	0.0634803	0.100799	0.05687							cKO 21	6	480.92	0.0612648				cKO 21	0.0273904	0.0696039	0.139624
	WT 16	1	16275	1				WT 16	0.601947	1.08247								WT 13	1	12417.9	1				WT 13	0.84956	1.69172
	cKO 22	2	1537.65	0.0944792				cKO 22	0.0588906	0.105848								cKO 19	2	260.849	0.0210059				cKO 19	0.0171601	0.0342863
	WT 17	3	13684.9	0.840857				WT 17	0.52698	0.94757								WT 14	3	14621.9	1.17749				WT 14	0.785147	1.58209
	cKO 23	4	1280.89	0.078703				cKO 23	0.0519158	0.0933193								cKO 20	4	385.506	0.0310443				cKO 20	0.0230973	0.0465139
	WT 18	5	13319.6	0.818412				WT 18	0.54486	0.97961								WT 15	5	4633.13	0.373101				WT 15	0.281184	0.563167
	cKO 24	6	182.021	0.0111841				cKO 24	0.00719866	0.012941								cKO 21	6	1810.84	0.145825				cKO 21	0.104558	0.209645
	2. GAPDH_FEMALE 10ug 1st blot_RapidCapture 16s843ms 1x1_pub							Sample ID	Normalization to GAPDH	Normalization of cKOs to WT littermate	Normalization of cKOs to each WT16	Normalization of cKOs to each WT17	Normalization of cKOs to each WT18	Average of all normalizations per each WT				3. GAPDH_MALE 10ug 3rd blot_Manual 2s 1x1_Frame2_pub							Sample ID	Normalization to GAPDH	Normalization of cKOs to WT littermate	Normalization of cKOs to each WT13	Normalization of cKOs to each WT14	Normalization of cKOs to each WT15	Average of all normalizations per each WT
	WT 16	1	25280.2	1				WT 16	0.53258	1	1	0.819103	0.727725	0.848943				WT 13	1	19051.8	1				WT 13	0.412026	1	1	0.562343	2.03919	1.20051
	cKO 22	2	20450.5	0.808952				cKO 22	0.0191441	0.0359459	0.0359459	0.0294434	0.0261588	0.030516				cKO 19	2	18735.5	0.983395				cKO 19	0.011819	0.0286851	0.0286851	0.0161309	0.0584943	0.0344368
	WT 17	3	22110.8	0.874626				WT 17	0.650198	1	1.22085	1	0.888441	1.03643				WT 14	3	19714.1	1.03476				WT 14	0.732696	1	1.77827	1	3.62623	2.13484
	cKO 23	4	21159.5	0.836996				cKO 23	0.051444	0.0791204	0.096594	0.0791204	0.0702939	0.0820028				cKO 20	4	18712	0.982162				cKO 20	0.0149022	0.0203388	0.036168	0.0203388	0.0737533	0.04342
	WT 18	5	21915	0.866882				WT 18	0.731842	1	1.37414	1.12557	1	1.16657				WT 15	5	18866.3	0.99026				WT 15	0.202054	1	0.490391	0.275768	1	0.58872
	cKO 24	6	24752.4	0.979121				cKO 24	0.0642269	0.0877606	0.120596	0.0987804	0.0877606	0.102379				cKO 21	6	19772.6	1.03783				cKO 21	0.0243226	0.120376	0.0590316	0.033196	0.120376	0.070868
	WT 16	1	26542.5	1				WT 16	0.613167	1	1	1.13795	1.09533	1.07776				WT 13	1	18825.8	1				WT 13	0.659624	1	1	1.00601	2.91418	1.64006
	cKO 22	2	25093.6	0.945413				cKO 22	0.0612764	0.0999343	0.0999343	0.11372	0.109461	0.107705				cKO 19	2	19167	1.01813				cKO 19	0.0136092	0.0206318	0.0206318	0.0207559	0.0601249	0.0338375
	WT 17	3	25397.3	0.956853				WT 17	0.538835	1	0.878773	1	0.962551	0.947108				WT 14	3	22300.3	1.18457				WT 14	0.655681	1	0.994023	1	2.89676	1.63026
	cKO 23	4	23791.6	0.89636				cKO 23	0.0538379	0.0999154	0.087803	0.0999154	0.0961736	0.0946307				cKO 20	4	20057.3	1.06542				cKO 20	0.0192202	0.0293133	0.0291381	0.0293133	0.0849137	0.0477884
	WT 18	5	23793.6	0.896435				WT 18	0.559799	1	0.912963	1.03891	1	0.983957				WT 15	5	20468.9	1.08728				WT 15	0.22635	1	0.34315	0.345213	1	0.562788
	cKO 24	6	24486.9	0.922556				cKO 24	0.00743339	0.0132787	0.0121229	0.0137953	0.0132787	0.0130656				cKO 21	6	21369.4	1.13511				cKO 21	0.0847401	0.374377	0.128467	0.12924	0.374377	0.210695
	1. GAPDH_FEMALE 10ug 1st blot_RapidCapture 13s451ms 1x1_pub							Sample ID	Normalization to GAPDH	Normalization of cKOs to WT littermate	Normalization of cKOs to each WT16	Normalization of cKOs to each WT17	Normalization of cKOs to each WT18	Average of all normalizations per each WT				3. GAPDH_MALE 10ug 3rd blot_Manual 1s 1x1_Frame1_pub							Sample ID	Normalization to GAPDH	Normalization of cKOs to WT littermate	Normalization of cKOs to each WT13	Normalization of cKOs to each WT14	Normalization of cKOs to each WT15	Average of all normalizations per each WT
	WT 16	1	24837.9	1				WT 16	0.542065	1	1	0.841463	0.73051	0.857325				WT 13	1	13758.9	1				WT 13	0.570531	1	1	0.581604	2.25874	1.28012
	cKO 22	2	21190.9	0.853168				cKO 22	0.0184752	0.034083	0.034083	0.0286796	0.024898	0.0292202				cKO 19	2	13257.6	0.963569				cKO 19	0.0167025	0.0292753	0.0292753	0.0170266	0.0661253	0.0374758
	WT 17	3	22316.9	0.898502				WT 17	0.644193	1	1.18841	1	0.868143	1.01885				WT 14	3	14724.8	1.0702				WT 14	0.98096	1	1.71938	1	3.88364	2.20101
	cKO 23	4	20770.7	0.83625				cKO 23	0.0524069	0.0813528	0.0966801	0.0813528	0.0706258	0.0828862				cKO 20	4	13973.2	1.01558				cKO 20	0.019956	0.0203433	0.0349779	0.0203433	0.079006	0.0447757
	WT 18	5	21613.9	0.8702				WT 18	0.742036	1	1.36891	1.15188	1	1.1736				WT 15	5	15091.8	1.09688				WT 15	0.252588	1	0.442724	0.25749	1	0.566738
	cKO 24	6	25341.5	1.02028				cKO 24	0.0627338	0.0845428	0.115731	0.0973835	0.0845428	0.0992191				cKO 21	6	15789.5	1.14759				cKO 21	0.0304582	0.120584	0.0533857	0.0310493	0.120584	0.0683398
	WT 16	1	27550.8	1				WT 16	0.590728	1	1	1.14676	1.11474	1.08717				WT 13	1	11946.1	1				WT 13	1.0395	1	1	1.13654	3.09357	1.74337
	cKO 22	2	27212.7	0.987731				cKO 22	0.0565047	0.0956528	0.0956528	0.109691	0.106628	0.103991				cKO 19	2	12594.7	1.05429				cKO 19	0.020711	0.0199241	0.0199241	0.0226446	0.0616367	0.0347351
	WT 17	3	26566.2	0.964265				WT 17	0.515125	1	0.872018	1	0.972078	0.948032				WT 14	3	15987	1.33826				WT 14	0.914613	1	0.879862	1	2.72191	1.53393
	cKO 23	4	25621.1	0.929959				cKO 23	0.0499937	0.0970515	0.0846307	0.0970515	0.0943416	0.0920079				cKO 20	4	14291.6	1.19634				cKO 20	0.0269743	0.0294926	0.0259495	0.0294926	0.0802764	0.0452395
	WT 18	5	25135.1	0.912321				WT 18	0.529922	1	0.897066	1.02872	1	0.975264				WT 15	5	13788.3	1.15421				WT 15	0.336018	1	0.323251	0.367389	1	0.563547
	cKO 24	6	26137.7	0.94871				cKO 24	0.00696393	0.0131414	0.0117887	0.0135189	0.0131414	0.0128164				cKO 21	6	14559.4	1.21876				cKO 21	0.124376	0.370146	0.11965	0.135988	0.370146	0.208595
2	3. Celf4_FEMALE 10ug 1st blot_Manual 30s 3x3_Frame1_pub							Sample ID	Normalization to GAPDH	Average of all normalizations per each WT	AVR						2	1. Celf4_MALE 10ug 3rd blot_RapidCapture 1m26s634ms 3x3_pub							Sample ID	Normalization to GAPDH	Average of all normalizations per each WT	AVR
	WT 16	1	11826.3	1				WT 16	0.471975	0.841146	0.962789							WT 13	1	7497.2	1				WT 13	0.469208	1.05306	1.34876
	cKO 22	2	286.263	0.0242056				cKO 22	0.0137533	0.0245135	0.0511568							cKO 19	2	380.92	0.0508083				cKO 19	0.0245318	0.0549837	0.0499631
	WT 17	3	12705.6	1.07435				WT 17	0.571982	1.01943	0.961487							WT 14	3	14938.8	1.99259				WT 14	0.886155	1.99327	1.74277
	cKO 23	4	797.042	0.0673956				cKO 23	0.0380209	0.06776	0.0683973							cKO 20	4	526.213	0.0701879				cKO 20	0.0328902	0.0739803	0.0869136
	WT 18	5	14711	1.24392				WT 18	0.675952	1.20468	1.11724							WT 15	5	4797.01	0.63984				WT 15	0.286059	0.646384	0.61379
	cKO 24	6	1183.28	0.100055				cKO 24	0.0472491	0.0842133	0.0466926							cKO 21	6	667.991	0.0890987				cKO 21	0.0380448	0.0859567	0.157971
	WT 16	1	13874.5	1				WT 16	0.513163	1.08443								WT 13	1	13256.7	1				WT 13	0.906942	1.64446
	cKO 22	2	961.749	0.0693178				cKO 22	0.0368342	0.0778001								cKO 19	2	375.506	0.0283258				cKO 19	0.0247029	0.0449425
	WT 17	3	11104.3	0.800336				WT 17	0.427603	0.903545								WT 14	3	15146.7	1.14257				WT 14	0.813325	1.49228
	cKO 23	4	806.335	0.0581163				cKO 23	0.0326816	0.0690346								cKO 20	4	908.82	0.0685557				cKO 20	0.0544512	0.0998468
	WT 18	5	11915.1	0.858776				WT 18	0.487405	1.02979								WT 15	5	5251.13	0.396113				WT 15	0.31869	0.581196
	cKO 24	6	109.778	0.00791221				cKO 24	0.00434156	0.00917179								cKO 21	6	2181.67	0.164571				cKO 21	0.12597	0.229985
	2. GAPDH_FEMALE 10ug 1st blot_RapidCapture 16s843ms 1x1_pub							Sample ID	Normalization to GAPDH	Normalization of cKOs to WT littermate	Normalization of cKOs to each WT16	Normalization of cKOs to each WT17	Normalization of cKOs to each WT18	Average of all normalizations per each WT				3. GAPDH_MALE 10ug 3rd blot_Manual 2s 1x1_Frame2_pub							Sample ID	Normalization to GAPDH	Normalization of cKOs to WT littermate	Normalization of cKOs to each WT13	Normalization of cKOs to each WT14	Normalization of cKOs to each WT15	Average of all normalizations per each WT
	WT 16	1	25280.2	1				WT 16	0.467809	1	1	0.814097	0.696894	0.836997				WT 13	1	19051.8	1				WT 13	0.393516	1	1	0.519305	1.54767	1.02232
	cKO 22	2	20450.5	0.808952				cKO 22	0.0139978	0.0299221	0.0299221	0.0243595	0.0208526	0.0250447				cKO 19	2	18735.5	0.983395				cKO 19	0.0203315	0.0516662	0.0516662	0.0268305	0.0799622	0.0528196
	WT 17	3	22110.8	0.874626				WT 17	0.574635	1	1.22835	1	0.856033	1.02813				WT 14	3	19714.1	1.03476				WT 14	0.757774	1	1.92565	1	2.98027	1.96864
	cKO 23	4	21159.5	0.836996				cKO 23	0.0376684	0.0655518	0.0805208	0.0655518	0.0561145	0.0673957				cKO 20	4	18712	0.982162				cKO 20	0.0281217	0.0371109	0.0714626	0.0371109	0.110601	0.073058
	WT 18	5	21915	0.866882				WT 18	0.671277	1	1.43494	1.16818	1	1.20104				WT 15	5	18866.3	0.99026				WT 15	0.254264	1	0.646133	0.33554	1	0.660558
	cKO 24	6	24752.4	0.979121				cKO 24	0.0478048	0.0712147	0.102189	0.0831915	0.0712147	0.0855317				cKO 21	6	19772.6	1.03783				cKO 21	0.0337837	0.132869	0.0858509	0.0445828	0.132869	0.0877675
	WT 16	1	26542.5	1				WT 16	0.522727	1	1	1.19556	1.04385	1.07981				WT 13	1	18825.8	1				WT 13	0.704177	1	1	1.03676	2.74488	1.59388
	cKO 22	2	25093.6	0.945413				cKO 22	0.0383264	0.0733201	0.0733201	0.0876589	0.0765353	0.0791714				cKO 19	2	19167	1.01813				cKO 19	0.0195912	0.0278214	0.0278214	0.028844	0.0763666	0.044344
	WT 17	3	25397.3	0.956853				WT 17	0.437222	1	0.836425	1	0.873104	0.903176				WT 14	3	22300.3	1.18457				WT 14	0.679213	1	0.964547	1	2.64757	1.53737
	cKO 23	4	23791.6	0.89636				cKO 23	0.0338915	0.0775156	0.064836	0.0775156	0.0676792	0.0700102				cKO 20	4	20057.3	1.06542				cKO 20	0.0453111	0.0667112	0.0643461	0.0667112	0.176623	0.10256
	WT 18	5	23793.6	0.896435				WT 18	0.500768	1	0.95799	1.14534	1	1.03444				WT 15	5	20468.9	1.08728				WT 15	0.256542	1	0.364314	0.377705	1	0.580673
	cKO 24	6	24486.9	0.922556				cKO 24	0.00448312	0.0089525	0.00857641	0.0102537	0.0089525	0.00926085				cKO 21	6	21369.4	1.13511				cKO 21	0.102093	0.39796	0.144982	0.150311	0.39796	0.231085
	1. GAPDH_FEMALE 10ug 1st blot_RapidCapture 13s451ms 1x1_pub							Sample ID	Normalization to GAPDH	Normalization of cKOs to WT littermate	Normalization of cKOs to each WT16	Normalization of cKOs to each WT17	Normalization of cKOs to each WT18	Average of all normalizations per each WT				3. GAPDH_MALE 10ug 3rd blot_Manual 1s 1x1_Frame1_pub							Sample ID	Normalization to GAPDH	Normalization of cKOs to WT littermate	Normalization of cKOs to each WT13	Normalization of cKOs to each WT14	Normalization of cKOs to each WT15	Average of all normalizations per each WT
	WT 16	1	24837.9	1				WT 16	0.476141	1	1	0.836321	0.699561	0.845294				WT 13	1	13758.9	1				WT 13	0.5449	1	1	0.537092	1.7143	1.0838
	cKO 22	2	21190.9	0.853168				cKO 22	0.0135088	0.0283714	0.0283714	0.0237276	0.0198475	0.0239822				cKO 19	2	13257.6	0.963569				cKO 19	0.0287321	0.0527292	0.0527292	0.0283205	0.0903938	0.0571478
	WT 17	3	22316.9	0.898502				WT 17	0.569328	1	1.19571	1	0.836475	1.01073				WT 14	3	14724.8	1.0702				WT 14	1.01454	1	1.86188	1	3.19182	2.0179
	cKO 23	4	20770.7	0.83625				cKO 23	0.0383734	0.0674013	0.0805926	0.0674013	0.0563795	0.0681244				cKO 20	4	13973.2	1.01558				cKO 20	0.0376587	0.0371191	0.0691112	0.0371191	0.118478	0.0749026
	WT 18	5	21613.9	0.8702				WT 18	0.680628	1	1.42947	1.19549	1	1.20832				WT 15	5	15091.8	1.09688				WT 15	0.317855	1	0.583328	0.313301	1	0.63221
	cKO 24	6	25341.5	1.02028				cKO 24	0.0466935	0.0686036	0.0980665	0.0820151	0.0686036	0.082895				cKO 21	6	15789.5	1.14759				cKO 21	0.0423059	0.133098	0.0776399	0.0416998	0.133098	0.084146
	WT 16	1	27550.8	1				WT 16	0.503598	1	1	1.20483	1.06235	1.08906				WT 13	1	11946.1	1				WT 13	1.10971	1	1	1.17127	2.91385	1.69504
	cKO 22	2	27212.7	0.987731				cKO 22	0.0353419	0.0701788	0.0701788	0.0845533	0.0745544	0.0764288				cKO 19	2	12594.7	1.05429				cKO 19	0.0298146	0.0268671	0.0268671	0.0314687	0.0782868	0.0455409
	WT 17	3	26566.2	0.964265				WT 17	0.417984	1	0.829995	1	0.881745	0.903914				WT 14	3	15987	1.33826				WT 14	0.947437	1	0.853772	1	2.48776	1.44718
	cKO 23	4	25621.1	0.929959				cKO 23	0.0314716	0.0752938	0.0624935	0.0752938	0.0663899	0.068059				cKO 20	4	14291.6	1.19634				cKO 20	0.0635913	0.0671193	0.0573046	0.0671193	0.166977	0.0971336
	WT 18	5	25135.1	0.912321				WT 18	0.474041	1	0.941309	1.13411	1	1.02514				WT 15	5	13788.3	1.15421				WT 15	0.380839	1	0.343189	0.401967	1	0.581719
	cKO 24	6	26137.7	0.94871				cKO 24	0.00419999	0.00885997	0.00833997	0.0100482	0.00885997	0.00908272				cKO 21	6	14559.4	1.21876				cKO 21	0.149846	0.393463	0.135032	0.158159	0.393463	0.228885

## Sheet: Suppl. figure 7b and 7c
Supplementary figure 7b top
% Ctip2+/ Total Ctip2+_Distribution:
Bin:	Emx1-Celf4 cKO										Emx1-Celf4 WT						Prism analysis:
10	1.68408	0.939893	1.83488	0.236901	0	0.734932	0.740224	0	0.2805	1.66096	1.20143	2.29188	1.92416	0.366724	1.48566		Table Analyzed	Bin 1_Ctip2 (red)/Ctip2_Distribution		Table Analyzed	Bin 2_Ctip2 (red)/Ctip2_Distribution		Table Analyzed	Bin 3_Ctip2 (red)/Ctip2_Distribution		Table Analyzed	Bin 4_Ctip2 (red)/Ctip2_Distribution		Table Analyzed	Bin 5_Ctip2 (red)/Ctip2_Distribution		Table Analyzed	Bin 6_Ctip2 (red)/Ctip2_Distribution		Table Analyzed	Bin 7_ Ctip2 (red)/Ctip2_Distribution		Table Analyzed	Bin 8_Ctip2 (red)/Ctip2_Distribution		Table Analyzed	Bin 9_Ctip2 (red)/Ctip2_Distribution		Table Analyzed	Bin 10_Ctip2 (red)/Ctip2_Distribution
9	0.456581	1.04137	1.56208	0.247345	0.0355114	2.96702	1.14297	0.188442	1.09593	0.893925	0.403053	1.66539	2.24995	1.42081	2.52761
8	0.545149	8.20952	0.728582	2.84837	3.67741	7.90578	0.592914	0.203998	1.55242	2.50813	0.396897	7.75322	2.37461	0.222862	6.2586		Column B	Emx-Celf4 WT		Column B	Emx-Celf4 WT		Column B	Emx-Celf4 WT		Column B	Emx-Celf4 WT		Column B	Emx-Celf4 WT		Column B	Emx-Celf4 WT		Column B	Emx-Celf4 WT		Column B	Emx-Celf4 WT		Column B	Emx-Celf4 WT		Column B	Emx-Celf4 WT
7	12.4642	20.579	9.86742	17.0199	16.0413	17.6864	13.5766	13.3859	16.1614	18.2987	14.907	18.3088	14.3005	21.7452	16.7022		vs.	vs.		vs.	vs.		vs.	vs.		vs.	vs.		vs.	vs.		vs.	vs.		vs.	vs.		vs.	vs.		vs.	vs.		vs.	vs.
6	13.0994	23.1214	16.224	21.0862	18.5164	27.0623	19.3978	18.5941	17.6318	17.8474	18.3117	20.9893	18.2996	20.163	20.0966		Column A	Emx-Celf4 cKO		Column A	Emx-Celf4 cKO		Column A	Emx-Celf4 cKO		Column A	Emx-Celf4 cKO		Column A	Emx-Celf4 cKO		Column A	Emx-Celf4 cKO		Column A	Emx-Celf4 cKO		Column A	Emx-Celf4 cKO		Column A	Emx-Celf4 cKO		Column A	Emx-Celf4 cKO
5	21.3145	14.1468	22.2155	19.5787	21.4085	24.4235	24.4083	23.0962	18.1157	18.887	19.1908	13.6997	19.4511	19.5157	16.5867
4	16.6905	15.9137	16.66	12.5586	16.8506	11.8219	16.4606	19.6796	16.3965	14.183	15.6328	15.0872	16.5964	18.4886	15.5016		Unpaired t test with Welch's correction			Unpaired t test with Welch's correction			Unpaired t test with Welch's correction			Unpaired t test with Welch's correction			Unpaired t test with Welch's correction			Mann Whitney test			Unpaired t test with Welch's correction			Mann Whitney test			Unpaired t test with Welch's correction			Unpaired t test with Welch's correction
3	11.2785	3.30275	14.7445	5.24519	5.27732	3.13777	10.1032	13.3533	7.14113	7.08672	9.13476	5.08995	7.55298	9.55198	11.3029		P value	0.2888		P value	0.2995		P value	0.7873		P value	0.579		P value	0.0704		P value	0.6787		P value	0.3414		P value	0.8591		P value	0.1695		P value	0.146
2	4.98819	3.92251	5.60467	7.07279	4.70587	1.27259	4.92806	3.05973	8.12507	5.41709	6.45172	6.99756	6.14445	3.86929	5.49394		P value summary	ns		P value summary	ns		P value summary	ns		P value summary	ns		P value summary	ns		Exact or approximate P value?	Exact		P value summary	ns		Exact or approximate P value?	Exact		P value summary	ns		P value summary	ns
1	17.4789	8.82311	10.5583	14.1059	13.4871	2.9879	8.64941	8.43871	13.4995	13.217	14.3699	8.11701	11.1062	4.65579	4.044		Significantly different (P < 0.05)?	No		Significantly different (P < 0.05)?	No		Significantly different (P < 0.05)?	No		Significantly different (P < 0.05)?	No		Significantly different (P < 0.05)?	No		P value summary	ns		Significantly different (P < 0.05)?	No		P value summary	ns		Significantly different (P < 0.05)?	No		Significantly different (P < 0.05)?	No
																	One- or two-tailed P value?	Two-tailed		One- or two-tailed P value?	Two-tailed		One- or two-tailed P value?	Two-tailed		One- or two-tailed P value?	Two-tailed		One- or two-tailed P value?	Two-tailed		Significantly different (P < 0.05)?	No		One- or two-tailed P value?	Two-tailed		Significantly different (P < 0.05)?	No		One- or two-tailed P value?	Two-tailed		One- or two-tailed P value?	Two-tailed
																	Welch-corrected t, df	t=1.140, df=7.626		Welch-corrected t, df	t=1.084, df=12.04		Welch-corrected t, df	t=0.2757, df=12.56		Welch-corrected t, df	t=0.5698, df=12.35		Welch-corrected t, df	t=2.025, df=9.977		One- or two-tailed P value?	Two-tailed		Welch-corrected t, df	t=1.007, df=8.559		One- or two-tailed P value?	Two-tailed		Welch-corrected t, df	t=1.503, df=8.405		Welch-corrected t, df	t=1.615, df=7.789
																																Sum of ranks in column A,B	76 , 44					Sum of ranks in column A,B	82 , 38
																	How big is the difference?			How big is the difference?			How big is the difference?			How big is the difference?			How big is the difference?			Mann-Whitney U	21		How big is the difference?			Mann-Whitney U	23		How big is the difference?			How big is the difference?
																	Mean of column A	11.12		Mean of column A	4.91		Mean of column A	8.067		Mean of column A	15.72		Mean of column A	20.76					Mean of column A	15.51					Mean of column A	0.9631		Mean of column A	0.8112
																	Mean of column B	8.459		Mean of column B	5.791		Mean of column B	8.527		Mean of column B	16.26		Mean of column B	17.69		Difference between medians			Mean of column B	17.19		Difference between medians			Mean of column B	1.653		Mean of column B	1.454
																	Difference between means (B - A) ± SEM	-2.666 ± 2.338		Difference between means (B - A) ± SEM	0.8817 ± 0.8133		Difference between means (B - A) ± SEM	0.4595 ± 1.667		Difference between means (B - A) ± SEM	0.5398 ± 0.9474		Difference between means (B - A) ± SEM	-3.071 ± 1.516		Median of column A	18.56, n=10		Difference between means (B - A) ± SEM	1.685 ± 1.672		Median of column A	2.030, n=10		Difference between means (B - A) ± SEM	0.6902 ± 0.4593		Difference between means (B - A) ± SEM	0.6427 ± 0.3979
																	95% confidence interval	-8.105 to 2.773		95% confidence interval	-0.8896 to 2.653		95% confidence interval	-3.154 to 4.073		95% confidence interval	-1.518 to 2.598		95% confidence interval	-6.450 to 0.3086		Median of column B	20.10, n=5		95% confidence interval	-2.128 to 5.497		Median of column B	2.375, n=5		95% confidence interval	-0.3600 to 1.741		95% confidence interval	-0.2793 to 1.565
																	R squared (eta squared)	0.1456		R squared (eta squared)	0.08898		R squared (eta squared)	0.006013		R squared (eta squared)	0.02561		R squared (eta squared)	0.2914		Difference: Actual	1.541		R squared (eta squared)	0.106		Difference: Actual	0.3443		R squared (eta squared)	0.2118		R squared (eta squared)	0.2509
																																Difference: Hodges-Lehmann	0.6893					Difference: Hodges-Lehmann	-0.1504
																	F test to compare variances			F test to compare variances			F test to compare variances			F test to compare variances			F test to compare variances						F test to compare variances						F test to compare variances			F test to compare variances
																	F, DFn, Dfd	1.140, 4, 9		F, DFn, Dfd	2.562, 9, 4		F, DFn, Dfd	3.077, 9, 4		F, DFn, Dfd	2.836, 9, 4		F, DFn, Dfd	1.560, 9, 4					F, DFn, Dfd	1.124, 9, 4					F, DFn, Dfd	1.082, 9, 4		F, DFn, Dfd	1.088, 4, 9
																	P value	0.7946		P value	0.3786		P value	0.2911		P value	0.3279		P value	0.7067					P value	0.9839					P value			P value	0.836
																	P value summary	ns		P value summary	ns		P value summary	ns		P value summary	ns		P value summary	ns					P value summary	ns					P value summary			P value summary	ns
																	Significantly different (P < 0.05)?	No		Significantly different (P < 0.05)?	No		Significantly different (P < 0.05)?	No		Significantly different (P < 0.05)?	No		Significantly different (P < 0.05)?	No					Significantly different (P < 0.05)?	No					Significantly different (P < 0.05)?	No		Significantly different (P < 0.05)?	No
																	Data analyzed			Data analyzed			Data analyzed			Data analyzed			Data analyzed						Data analyzed						Data analyzed			Data analyzed
																	Sample size, column A	10		Sample size, column A	10		Sample size, column A	10		Sample size, column A	10		Sample size, column A	10					Sample size, column A	10					Sample size, column A	10		Sample size, column A	10
																	Sample size, column B	5		Sample size, column B	5		Sample size, column B	5		Sample size, column B	5		Sample size, column B	5					Sample size, column B	5					Sample size, column B	5		Sample size, column B	5
% Satb2+/ Total Satb2+_Distribution:
Bin:	Emx-Celf4 cKO										Emx-Celf4 WT						Prism analysis:
10	0	0	0	0.0534188	0	0	0	0	0	0.067446	0.101626	0.104473	0	0	0		Table Analyzed	Bin 1_Satb2 (green)/Satb2_Distribution		Table Analyzed	Bin 2_Satb2 (green)/Satb2_Distribution		Table Analyzed	Bin 3_Satb2 (green)/Satb2_Distribution		Table Analyzed	Bin 4_Satb2 (green)/Satb2_Distribution		Table Analyzed	Bin 5_Satb2 (green)/Satb2_Distribution		Table Analyzed	Bin 6_Satb2 (green)/Satb2_Distribution		Table Analyzed	Bin 7_Satb2 (green)/Satb2_Distribution		Table Analyzed	Bin 8_Satb2 (green)/Satb2_Distribution		Table Analyzed	Bin 9_Satb2 (green)/Satb2_Distribution		Table Analyzed	Bin 10_Satb2 (green)/Satb2_Distribution
9	0.15683	0.409604	0.133181	0.0606061	0.0262605	2.85569	0	0	0.374284	0.136623	0	0.64019	0	0.0402576	0.0437063
8	0.950796	5.02349	0.295473	1.39878	1.47472	7.78157	0.128628	0.248698	2.1805	2.39502	0.354451	3.90522	0	0.222691	0.0874126		Column B	Emx-Celf4 WT		Column B	Emx-Celf4 WT		Column B	Emx-Celf4 WT		Column B	Emx-Celf4 WT		Column B	Emx-Celf4 WT		Column B	Emx-Celf4 WT		Column B	Emx-Celf4 WT		Column B	Emx-Celf4 WT		Column B	Emx-Celf4 WT		Column B	Emx-Celf4 WT
7	5.27095	10.3586	5.21683	6.83187	6.11764	9.25263	5.93413	4.09665	9.77128	10.4711	7.9967	8.54701	6.166	7.15441	5.76769		vs.	vs.		vs.	vs.		vs.	vs.		vs.	vs.		vs.	vs.		vs.	vs.		vs.	vs.		vs.	vs.		vs.	vs.		vs.	vs.
6	7.29701	12.6484	10.8824	11.8585	12.1373	13.0422	9.55994	8.3885	14.9312	13.981	13.4064	13.5617	11.5052	11.7025	10.5974		Column A	Emx-Celf4 cKO		Column A	Emx-Celf4 cKO		Column A	Emx-Celf4 cKO		Column A	Emx-Celf4 cKO		Column A	Emx-Celf4 cKO		Column A	Emx-Celf4 cKO		Column A	Emx-Celf4 cKO		Column A	Emx-Celf4 cKO		Column A	Emx-Celf4 cKO		Column A	Emx-Celf4 cKO
5	14.6448	16.3597	15.3444	15.0443	13.7963	14.6784	12.3663	9.90155	15.4473	13.7185	15.3355	13.845	16.0609	17.3531	17.1566
4	15.8273	18.9967	16.7051	17.4102	15.5188	14.3239	15.3753	13.2147	13.7344	11.9749	14.3625	13.4247	12.3285	13.2424	15.3477		Mann Whitney test			Unpaired t test with Welch's correction			Unpaired t test with Welch's correction			Unpaired t test with Welch's correction			Unpaired t test with Welch's correction			Unpaired t test with Welch's correction			Unpaired t test with Welch's correction			Mann Whitney test			Mann Whitney test			Mann Whitney test
3	19.0152	22.5495	20.5579	23.0039	23.3677	19.6485	21.7973	18.4709	18.4831	18.8001	20.0222	18.9887	20.0888	20.0509	17.7443		P value	0.4396		P value	0.3595		P value	0.1458		P value	0.0846		P value	0.0619		P value	0.4911		P value	0.8268		P value	0.1292		P value	0.3503		P value	0.2857
2	27.9893	13.444	24.8571	22.2914	26.3948	17.7307	24.1845	23.4054	21.4982	22.463	21.0467	22.9968	24.8093	25.731	25.0627		Exact or approximate P value?	Exact		P value summary	ns		P value summary	ns		P value summary	ns		P value summary	ns		P value summary	ns		P value summary	ns		Exact or approximate P value?	Exact		Exact or approximate P value?	Exact		Exact or approximate P value?	Exact
1	8.84787	0.20996	6.00757	2.04696	1.16635	0.686413	10.654	22.2735	3.57964	5.99236	7.37399	3.98606	9.04124	4.50266	8.19241		P value summary	ns		Significantly different (P < 0.05)?	No		Significantly different (P < 0.05)?	No		Significantly different (P < 0.05)?	No		Significantly different (P < 0.05)?	No		Significantly different (P < 0.05)?	No		Significantly different (P < 0.05)?	No		P value summary	ns		P value summary	ns		P value summary	ns
																	Significantly different (P < 0.05)?	No		One- or two-tailed P value?	Two-tailed		One- or two-tailed P value?	Two-tailed		One- or two-tailed P value?	Two-tailed		One- or two-tailed P value?	Two-tailed		One- or two-tailed P value?	Two-tailed		One- or two-tailed P value?	Two-tailed		Significantly different (P < 0.05)?	No		Significantly different (P < 0.05)?	No		Significantly different (P < 0.05)?	No
																	One- or two-tailed P value?	Two-tailed		Welch-corrected t, df	t=0.9499, df=12.98		Welch-corrected t, df	t=1.548, df=12.87		Welch-corrected t, df	t=1.871, df=12.70		Welch-corrected t, df	t=2.095, df=10.26		Welch-corrected t, df	t=0.7087, df=12.86		Welch-corrected t, df	t=0.2233, df=12.98		One- or two-tailed P value?	Two-tailed		One- or two-tailed P value?	Two-tailed		One- or two-tailed P value?	Two-tailed
																	Sum of ranks in column A,B	73 , 47																				Sum of ranks in column A,B	93 , 27		Sum of ranks in column A,B	88 , 32		Sum of ranks in column A,B	73 , 47
																	Mann-Whitney U	18		How big is the difference?			How big is the difference?			How big is the difference?			How big is the difference?			How big is the difference?			How big is the difference?			Mann-Whitney U	12		Mann-Whitney U	17		Mann-Whitney U	18
																				Mean of column A	22.43		Mean of column A	20.57		Mean of column A	15.31		Mean of column A	14.13		Mean of column A	11.47		Mean of column A	7.332
																	Difference between medians			Mean of column B	23.93		Mean of column B	19.38		Mean of column B	13.74		Mean of column B	15.95		Mean of column B	12.15		Mean of column B	7.126		Difference between medians			Difference between medians			Difference between medians
																	Median of column A	4.786, n=10		Difference between means (B - A) ± SEM	1.503 ± 1.583		Difference between means (B - A) ± SEM	-1.190 ± 0.7689		Difference between means (B - A) ± SEM	-1.567 ± 0.8375		Difference between means (B - A) ± SEM	1.820 ± 0.8690		Difference between means (B - A) ± SEM	0.6820 ± 0.9623		Difference between means (B - A) ± SEM	-0.2058 ± 0.9218		Median of column A	1.437, n=10		Median of column A	0.1349, n=10		Median of column A	0.000, n=10
																	Median of column B	7.374, n=5		95% confidence interval	-1.916 to 4.923		95% confidence interval	-2.853 to 0.4724		95% confidence interval	-3.381 to 0.2468		95% confidence interval	-0.1094 to 3.750		95% confidence interval	-1.399 to 2.763		95% confidence interval	-2.198 to 1.786		Median of column B	0.2227, n=5		Median of column B	0.04026, n=5		Median of column B	0.000, n=5
																	Difference: Actual	2.588		R squared (eta squared)	0.06501		R squared (eta squared)	0.157		R squared (eta squared)	0.2161		R squared (eta squared)	0.2994		R squared (eta squared)	0.0376		R squared (eta squared)	0.003826		Difference: Actual	-1.214		Difference: Actual	-0.09464		Difference: Actual	0
																	Difference: Hodges-Lehmann	2.192																				Difference: Hodges-Lehmann	-1.081		Difference: Hodges-Lehmann	-0.07504		Difference: Hodges-Lehmann	0
																				F test to compare variances			F test to compare variances			F test to compare variances			F test to compare variances			F test to compare variances			F test to compare variances
																				F, DFn, Dfd	4.918, 9, 4		F, DFn, Dfd	3.639, 9, 4		F, DFn, Dfd	3.283, 9, 4		F, DFn, Dfd	1.663, 9, 4		F, DFn, Dfd	3.614, 9, 4		F, DFn, Dfd	4.130, 9, 4
																				P value	0.1396		P value	0.226		P value	0.2644		P value	0.6573		P value	0.2285		P value	0.1853
																				P value summary	ns		P value summary	ns		P value summary	ns		P value summary	ns		P value summary	ns		P value summary	ns
																				Significantly different (P < 0.05)?	No		Significantly different (P < 0.05)?	No		Significantly different (P < 0.05)?	No		Significantly different (P < 0.05)?	No		Significantly different (P < 0.05)?	No		Significantly different (P < 0.05)?	No
																				Data analyzed			Data analyzed			Data analyzed			Data analyzed			Data analyzed			Data analyzed
																				Sample size, column A	10		Sample size, column A	10		Sample size, column A	10		Sample size, column A	10		Sample size, column A	10		Sample size, column A	10
																				Sample size, column B	5		Sample size, column B	5		Sample size, column B	5		Sample size, column B	5		Sample size, column B	5		Sample size, column B	5
Supplementary figure 7b bottom
% Total Ctip2+/ Total DAPI:									% Total Satb2+/ Total DAPI:
WT	Emx1-Celf4 cKO		Prism analysis:						WT	Emx1-Celf4 cKO		Prism analysis:
32.738	34.6781		Table Analyzed	Total Ctip2/DAPI					43.0219	42.9876		Table Analyzed	Total Satb2/DAPI
28.2851	31.5115								50.2975	36.31
27.9236	34.1137		Column B	Emx1-Celf4 cKO					40.4136	40.8048		Column B	Emx1-Celf4 cKO
21.8824	27.3804		vs.	vs.					45.4909	35.5474		vs.	vs.
22.9403	25.3971		Column A	WT					39.0817	40.8131		Column A	WT
	25.5657									53.0193
	25.8472		Unpaired t test with Welch's correction							35.2727		Mann Whitney test
	25.2358		P value	0.3495						69.7189		P value	0.953
	31.8025		P value summary	ns						46.0705		Exact or approximate P value?	Exact
	29.0273		Significantly different (P < 0.05)?	No						47.241		P value summary	ns
			One- or two-tailed P value?	Two-tailed								Significantly different (P < 0.05)?	No
			Welch-corrected t, df	t=1.003, df=6.949								One- or two-tailed P value?	Two-tailed
												Sum of ranks in column A,B	41 , 79
			How big is the difference?									Mann-Whitney U	24
			Mean of column A	26.75
			Mean of column B	29.06								Difference between medians
			Difference between means (B - A) ± SEM	2.302 ± 2.295								Median of column A	43.02, n=5
			95% confidence interval	-3.133 to 7.737								Median of column B	41.90, n=10
			R squared (eta squared)	0.1265								Difference: Actual	-1.122
												Difference: Hodges-Lehmann	-1.122
			F test to compare variances
			F, DFn, Dfd	1.411, 4, 9
			P value	0.6115
			P value summary	ns
			Significantly different (P < 0.05)?	No
			Data analyzed
			Sample size, column A	5
			Sample size, column B	10
Supplementary figure 7c top
% Brn1+/ Total Brn1+_Distribution:
Bin:	Emx-Celf4 cKO						Emx-Celf4 WT										Prism analysis:
10	0.464073	0.561149	0.223315	0.093678	0.255658	0	0.928699	0.129224	0	0	6.14755	4.19779					Table Analyzed	Bin 1_Brn1 (green)/Brn1_Distribution		Table Analyzed	Bin 2_Brn1 (green)/Brn1_Distribution		Table Analyzed	Bin 3_Brn1 (green)/Brn1_Distribution		Table Analyzed	Bin 4_Brn1 (green)/Brn1_Distribution		Table Analyzed	Bin 5_Brn1 (green)/Brn1_Distribution		Table Analyzed	Bin 6_Brn1 (green)/Brn1_Distribution		Table Analyzed	Bin 7_Brn1 (green)/Brn1_Distribution		Table Analyzed	Bin 8_Brn1 (green)/Brn1_Distribution		Table Analyzed	Bin 9_Brn1 (green)/Brn1_Distribution		Table Analyzed	Bin 10_Brn1 (green)/Brn1_Distribution
9	0.333764	1.41939	0.236417	0.528111	0.065757	0	1.46601	0.582412	0.031486	0.098405	4.07583	2.89312
8	1.37461	2.41654	1.43555	1.86212	0.879847	0.046057	4.59807	2.14943	0.862288	0.540019	3.58555	5.55384					Column B	Emx-Celf4 WT		Column B	Emx-Celf4 WT		Column B	Emx-Celf4 WT		Column B	Emx-Celf4 WT		Column B	Emx-Celf4 WT		Column B	Emx-Celf4 WT		Column B	Emx-Celf4 WT		Column B	Emx-Celf4 WT		Column B	Emx-Celf4 WT		Column B	Emx-Celf4 WT
7	3.48935	3.58575	1.7433	3.15519	1.36599	0.223596	6.30609	2.72711	3.18493	1.07974	5.46881	6.10115					vs.	vs.		vs.	vs.		vs.	vs.		vs.	vs.		vs.	vs.		vs.	vs.		vs.	vs.		vs.	vs.		vs.	vs.		vs.	vs.
6	5.15557	6.02868	4.74002	6.44715	7.95567	3.9985	6.17919	5.20104	5.95287	3.681	6.39396	6.85123					Column A	Emx-Celf4 cKO		Column A	Emx-Celf4 cKO		Column A	Emx-Celf4 cKO		Column A	Emx-Celf4 cKO		Column A	Emx-Celf4 cKO		Column A	Emx-Celf4 cKO		Column A	Emx-Celf4 cKO		Column A	Emx-Celf4 cKO		Column A	Emx-Celf4 cKO		Column A	Emx-Celf4 cKO
5	7.29854	10.3092	8.0794	15.7943	18.5416	11.6959	9.40744	9.51102	10.5589	9.9266	8.99584	11.2569
4	15.1283	16.1875	18.4124	23.4741	24.6085	20.0097	15.9197	15.9407	18.6888	19.3264	14.7619	15.9537					Unpaired t test with Welch's correction			Unpaired t test with Welch's correction			Unpaired t test with Welch's correction			Unpaired t test with Welch's correction			Mann Whitney test			Unpaired t test with Welch's correction			Unpaired t test with Welch's correction			Unpaired t test with Welch's correction			Mann Whitney test			Mann Whitney test
3	21.1701	20.6268	22.9115	24.8525	28.5476	25.7465	19.2978	21.7099	24.2911	22.7763	18.5232	19.1423					P value	0.9388		P value	0.6597		P value	0.0817		P value	0.1399		P value	0.5887		P value	0.9883		P value	0.1027		P value	0.1304		P value	0.2403		P value	0.6991
2	29.4896	27.7365	30.4601	20.0423	15.91	33.3168	25.7987	29.166	31.3251	34.4572	24.2258	21.2324					P value summary	ns		P value summary	ns		P value summary	ns		P value summary	ns		Exact or approximate P value?	Exact		P value summary	ns		P value summary	ns		P value summary	ns		Exact or approximate P value?	Exact		Exact or approximate P value?	Exact
1	16.0961	11.1285	11.758	3.7505	1.94364	4.96288	10.0984	12.8832	5.10456	8.11433	7.82155	6.81764					Significantly different (P < 0.05)?	No		Significantly different (P < 0.05)?	No		Significantly different (P < 0.05)?	No		Significantly different (P < 0.05)?	No		P value summary	ns		Significantly different (P < 0.05)?	No		Significantly different (P < 0.05)?	No		Significantly different (P < 0.05)?	No		P value summary	ns		P value summary	ns
																	One- or two-tailed P value?	Two-tailed		One- or two-tailed P value?	Two-tailed		One- or two-tailed P value?	Two-tailed		One- or two-tailed P value?	Two-tailed		Significantly different (P < 0.05)?	No		One- or two-tailed P value?	Two-tailed		One- or two-tailed P value?	Two-tailed		One- or two-tailed P value?	Two-tailed		Significantly different (P < 0.05)?	No		Significantly different (P < 0.05)?	No
																	Welch-corrected t, df	t=0.07954, df=7.270		Welch-corrected t, df	t=0.4551, df=9.114		Welch-corrected t, df	t=1.949, df=9.408		Welch-corrected t, df	t=1.661, df=7.122		One- or two-tailed P value?	Two-tailed		Welch-corrected t, df	t=0.01500, df=9.573		Welch-corrected t, df	t=1.828, df=8.517		Welch-corrected t, df	t=1.728, df=6.569		One- or two-tailed P value?	Two-tailed		One- or two-tailed P value?	Two-tailed
																													Sum of ranks in column A,B	43 , 35											Sum of ranks in column A,B	31 , 47		Sum of ranks in column A,B	36 , 42
																	How big is the difference?			How big is the difference?			How big is the difference?			How big is the difference?			Mann-Whitney U	14		How big is the difference?			How big is the difference?			How big is the difference?			Mann-Whitney U	10		Mann-Whitney U	15
																	Mean of column A	8.273		Mean of column A	26.16		Mean of column A	23.98		Mean of column A	19.64					Mean of column A	5.721		Mean of column A	2.261		Mean of column A	1.336
																	Mean of column B	8.473		Mean of column B	27.7		Mean of column B	20.96		Mean of column B	16.77		Difference between medians			Mean of column B	5.71		Mean of column B	4.145		Mean of column B	2.882		Difference between medians			Difference between medians
																	Difference between means (B - A) ± SEM	0.2000 ± 2.515		Difference between means (B - A) ± SEM	1.542 ± 3.387		Difference between means (B - A) ± SEM	-3.019 ± 1.549		Difference between means (B - A) ± SEM	-2.872 ± 1.729		Median of column A	11.00, n=6		Difference between means (B - A) ± SEM	-0.01105 ± 0.7369		Difference between means (B - A) ± SEM	1.884 ± 1.031		Difference between means (B - A) ± SEM	1.546 ± 0.8946		Median of column A	0.2851, n=6		Median of column A	0.2395, n=6
																	95% confidence interval	-5.702 to 6.102		95% confidence interval	-6.107 to 9.190		95% confidence interval	-6.500 to 0.4621		95% confidence interval	-6.945 to 1.202		Median of column B	9.719, n=6		95% confidence interval	-1.663 to 1.641		95% confidence interval	-0.4674 to 4.236		95% confidence interval	-0.5980 to 3.690		Median of column B	1.024, n=6		Median of column B	0.5290, n=6
																	R squared (eta squared)	0.0008693		R squared (eta squared)	0.02222		R squared (eta squared)	0.2876		R squared (eta squared)	0.2793		Difference: Actual	-1.284		R squared (eta squared)	2.35e-05		R squared (eta squared)	0.2818		R squared (eta squared)	0.3125		Difference: Actual	0.7391		Difference: Actual	0.2895
																													Difference: Hodges-Lehmann	-1.019											Difference: Hodges-Lehmann	0.5495		Difference: Hodges-Lehmann	0.2484
																	F test to compare variances			F test to compare variances			F test to compare variances			F test to compare variances						F test to compare variances			F test to compare variances			F test to compare variances
																	F, DFn, Dfd	4.165, 5, 5		F, DFn, Dfd	1.906, 5, 5		F, DFn, Dfd	1.670, 5, 5		F, DFn, Dfd	4.490, 5, 5					F, DFn, Dfd	1.535, 5, 5		F, DFn, Dfd	2.432, 5, 5		F, DFn, Dfd	6.214, 5, 5
																	P value	0.1435		P value	0.4961		P value	0.5873		P value	0.1249					P value	0.6495		P value	0.3517		P value	0.0665
																	P value summary	ns		P value summary	ns		P value summary	ns		P value summary	ns					P value summary	ns		P value summary	ns		P value summary	ns
																	Significantly different (P < 0.05)?	No		Significantly different (P < 0.05)?	No		Significantly different (P < 0.05)?	No		Significantly different (P < 0.05)?	No					Significantly different (P < 0.05)?	No		Significantly different (P < 0.05)?	No		Significantly different (P < 0.05)?	No
																	Data analyzed			Data analyzed			Data analyzed			Data analyzed						Data analyzed			Data analyzed			Data analyzed
																	Sample size, column A	6		Sample size, column A	6		Sample size, column A	6		Sample size, column A	6					Sample size, column A	6		Sample size, column A	6		Sample size, column A	6
																	Sample size, column B	6		Sample size, column B	6		Sample size, column B	6		Sample size, column B	6					Sample size, column B	6		Sample size, column B	6		Sample size, column B	6
% CDP+/ Total CDP+_Distribution:
Bin:	Emx-Celf4 cKO						Emx-Celf4 WT										Prism analysis:
10	2.55082	1.47484	1.07344	1.11263	1.94251	0.186961	2.51056	2.26228	0.22266	0.91575	13.2957	15.1583					Table Analyzed	Bin 1_CDP/CDP_Distribution		Table Analyzed	Bin 2_CDP/CDP_Distribution		Table Analyzed	Bin 3_CDP/CDP_Distribution		Table Analyzed	Bin 4_CDP/CDP_Distribution		Table Analyzed	Bin 5_CDP/CDP_Distribution		Table Analyzed	Bin 6_CDP/CDP_Distribution		Table Analyzed	Bin 7_CDP/CDP_Distribution		Table Analyzed	Bin 8_CDP/CDP_Distribution		Table Analyzed	Bin 9_CDP/CDP_Distribution		Table Analyzed	Bin 10_CDP/CDP_Distribution
9	2.68091	2.09335	1.87101	1.47398	1.67482	0.149536	2.44326	3.17399	0.24758	0.55485	8.95649	6.21174
8	1.2852	2.96332	2.83341	2.29817	2.44887	0.26496	4.09287	4.76502	0.462725	0.739415	4.19203	5.04665					Column B	Emx-Celf4 WT		Column B	Emx-Celf4 WT		Column B	Emx-Celf4 WT		Column B	Emx-Celf4 WT		Column B	Emx-Celf4 WT		Column B	Emx-Celf4 WT		Column B	Emx-Celf4 WT		Column B	Emx-Celf4 WT		Column B	Emx-Celf4 WT		Column B	Emx-Celf4 WT
7	2.86066	5.00746	2.05706	4.19646	3.77243	0.872913	5.16926	4.4647	1.28576	1.33041	5.77401	5.19864					vs.	vs.		vs.	vs.		vs.	vs.		vs.	vs.		vs.	vs.		vs.	vs.		vs.	vs.		vs.	vs.		vs.	vs.		vs.	vs.
6	3.22718	5.87704	2.00265	2.4018	4.17596	1.49661	5.67108	4.88177	2.78688	2.38344	5.2974	5.07579					Column A	Emx-Celf4 cKO		Column A	Emx-Celf4 cKO		Column A	Emx-Celf4 cKO		Column A	Emx-Celf4 cKO		Column A	Emx-Celf4 cKO		Column A	Emx-Celf4 cKO		Column A	Emx-Celf4 cKO		Column A	Emx-Celf4 cKO		Column A	Emx-Celf4 cKO		Column A	Emx-Celf4 cKO
5	5.18134	8.37813	3.53072	4.8747	6.10126	3.84321	7.35505	7.87415	7.12275	4.93001	7.19136	6.61194
4	8.3327	11.3534	8.44963	8.41974	10.7831	8.71895	10.1898	9.73072	14.9762	10.0087	9.09028	9.25572					Unpaired t test with Welch's correction			Unpaired t test with Welch's correction			Unpaired t test with Welch's correction			Mann Whitney test			Unpaired t test with Welch's correction			Unpaired t test with Welch's correction			Mann Whitney test			Mann Whitney test			Mann Whitney test			Mann Whitney test
3	17.2395	18.0987	16.0485	21.9243	21.272	22.6151	16.154	14.2706	22.5787	19.3794	13.9751	14.9203					P value	0.3083		P value	0.1369		P value	0.1703		P value	0.2403		P value	0.1035		P value	0.2167		P value	0.3095		P value	0.2403		P value	0.3095		P value	0.3939
2	35.1076	30.8144	41.4413	39.0888	33.5925	44.1861	28.9205	29.6108	40.2719	41.7394	20.8985	19.6544					P value summary	ns		P value summary	ns		P value summary	ns		Exact or approximate P value?	Exact		P value summary	ns		P value summary	ns		Exact or approximate P value?	Exact		Exact or approximate P value?	Exact		Exact or approximate P value?	Exact		Exact or approximate P value?	Exact
1	21.5341	13.9394	20.6923	14.2094	14.2365	17.6657	17.4936	18.966	10.0448	18.0186	11.3291	12.8665					Significantly different (P < 0.05)?	No		Significantly different (P < 0.05)?	No		Significantly different (P < 0.05)?	No		P value summary	ns		Significantly different (P < 0.05)?	No		Significantly different (P < 0.05)?	No		P value summary	ns		P value summary	ns		P value summary	ns		P value summary	ns
																	One- or two-tailed P value?	Two-tailed		One- or two-tailed P value?	Two-tailed		One- or two-tailed P value?	Two-tailed		Significantly different (P < 0.05)?	No		One- or two-tailed P value?	Two-tailed		One- or two-tailed P value?	Two-tailed		Significantly different (P < 0.05)?	No		Significantly different (P < 0.05)?	No		Significantly different (P < 0.05)?	No		Significantly different (P < 0.05)?	No
																	Welch-corrected t, df	t=1.074, df=9.891		Welch-corrected t, df	t=1.660, df=7.718		Welch-corrected t, df	t=1.483, df=9.559		One- or two-tailed P value?	Two-tailed		Welch-corrected t, df	t=1.837, df=8.023		Welch-corrected t, df	t=1.320, df=9.792		One- or two-tailed P value?	Two-tailed		One- or two-tailed P value?	Two-tailed		One- or two-tailed P value?	Two-tailed		One- or two-tailed P value?	Two-tailed
																										Sum of ranks in column A,B	31 , 47								Sum of ranks in column A,B	32 , 46		Sum of ranks in column A,B	31 , 47		Sum of ranks in column A,B	32 , 46		Sum of ranks in column A,B	33 , 45
																	How big is the difference?			How big is the difference?			How big is the difference?			Mann-Whitney U	10		How big is the difference?			How big is the difference?			Mann-Whitney U	11		Mann-Whitney U	10		Mann-Whitney U	11		Mann-Whitney U	12
																	Mean of column A	17.05		Mean of column A	37.37		Mean of column A	19.53					Mean of column A	5.318		Mean of column A	3.197
																	Mean of column B	14.79		Mean of column B	30.18		Mean of column B	16.88		Difference between medians			Mean of column B	6.848		Mean of column B	4.349		Difference between medians			Difference between medians			Difference between medians			Difference between medians
																	Difference between means (B - A) ± SEM	-2.260 ± 2.104		Difference between means (B - A) ± SEM	-7.189 ± 4.331		Difference between means (B - A) ± SEM	-2.653 ± 1.789		Median of column A	8.584, n=6		Difference between means (B - A) ± SEM	1.529 ± 0.8327		Difference between means (B - A) ± SEM	1.153 ± 0.8728		Median of column A	3.317, n=6		Median of column A	2.374, n=6		Median of column A	1.773, n=6		Median of column A	1.294, n=6
																	95% confidence interval	-6.954 to 2.435		95% confidence interval	-17.24 to 2.861		95% confidence interval	-6.665 to 1.358		Median of column B	9.870, n=6		95% confidence interval	-0.3899 to 3.448		95% confidence interval	-0.7979 to 3.103		Median of column B	4.817, n=6		Median of column B	4.142, n=6		Median of column B	2.809, n=6		Median of column B	2.386, n=6
																	R squared (eta squared)	0.1045		R squared (eta squared)	0.2631		R squared (eta squared)	0.187		Difference: Actual	1.285		R squared (eta squared)	0.296		R squared (eta squared)	0.1511		Difference: Actual	1.5		Difference: Actual	1.769		Difference: Actual	1.036		Difference: Actual	1.093
																										Difference: Hodges-Lehmann	0.9674								Difference: Hodges-Lehmann	0.8697		Difference: Hodges-Lehmann	1.769		Difference: Hodges-Lehmann	1.025		Difference: Hodges-Lehmann	1.093
																	F test to compare variances			F test to compare variances			F test to compare variances						F test to compare variances			F test to compare variances
																	F, DFn, Dfd	1.235, 5, 5		F, DFn, Dfd	3.384, 5, 5		F, DFn, Dfd	1.547, 5, 5					F, DFn, Dfd	2.971, 5, 5		F, DFn, Dfd	1.341, 5, 5
																	P value	0.8226		P value	0.2071		P value	0.6436					P value	0.2572		P value	0.7553
																	P value summary	ns		P value summary	ns		P value summary	ns					P value summary	ns		P value summary	ns
																	Significantly different (P < 0.05)?	No		Significantly different (P < 0.05)?	No		Significantly different (P < 0.05)?	No					Significantly different (P < 0.05)?	No		Significantly different (P < 0.05)?	No
																	Data analyzed			Data analyzed			Data analyzed						Data analyzed			Data analyzed
																	Sample size, column A	6		Sample size, column A	6		Sample size, column A	6					Sample size, column A	6		Sample size, column A	6
																	Sample size, column B	6		Sample size, column B	6		Sample size, column B	6					Sample size, column B	6		Sample size, column B	6
Supplementary figure 7c bottom
% Total Brn1+/ Total DAPI:										% Total CDP+/ Total DAPI:
WT	Emx1-Celf4 cKO		Prism analysis:							WT	Emx1-Celf4 cKO		Prism analysis:
37.7787	36.6853		Table Analyzed	Total Brn1/DAPI						33.4912	30.6595		Table Analyzed	Total CDP/DAPI
38.6706	42.3043									40.8559	41.3476
28.1231	27.4596		Column B	Emx1-Celf4 cKO						28.3314	24.5021		Column B	Emx1-Celf4 cKO
28.0823	24.0128		vs.	vs.						26.8848	19.5174		vs.	vs.
41.1233	27.6946		Column A	WT						50.63	27.2018		Column A	WT
48.7787	29.8368									58.7346	26.598
			Unpaired t test with Welch's correction										Unpaired t test with Welch's correction
			P value	0.2091									P value	0.092
			P value summary	ns									P value summary	ns
			Significantly different (P < 0.05)?	No									Significantly different (P < 0.05)?	No
			One- or two-tailed P value?	Two-tailed									One- or two-tailed P value?	Two-tailed
			Welch-corrected t, df	t=1.345, df=9.771									Welch-corrected t, df	t=1.914, df=7.998
			How big is the difference?										How big is the difference?
			Mean of column A	37.09									Mean of column A	39.82
			Mean of column B	31.33									Mean of column B	28.3
			Difference between means (B - A) ± SEM	-5.761 ± 4.284									Difference between means (B - A) ± SEM	-11.52 ± 6.018
			95% confidence interval	-15.34 to 3.814									95% confidence interval	-25.40 to 2.361
			R squared (eta squared)	0.1562									R squared (eta squared)	0.3141
			F test to compare variances										F test to compare variances
			F, DFn, Dfd	1.362, 5, 5									F, DFn, Dfd	3.002, 5, 5
			P value	0.743									P value	0.2528
			P value summary	ns									P value summary	ns
			Significantly different (P < 0.05)?	No									Significantly different (P < 0.05)?	No
			Data analyzed										Data analyzed
			Sample size, column A	6									Sample size, column A	6
			Sample size, column B	6									Sample size, column B	6

## Sheet: Suppl. figure 9a
Supplementary figure 9a
WinDaq digital polysome profile_07/18/2020: Emx-Celf4 WT (♂♂♂):			WinDaq digital polysome profile_07/19/2020: Emx-Celf4 WT (♀♀♀):			WinDaq digital polysome profile_07/20/2020: Emx-Celf4 WT (♀♀♀):
WinDaq digital polysome profile_07/12/2020: Emx-Celf4 cKO (♂♂♂):			WinDaq digital polysome profile_07/13/2020: Emx-Celf4 cKO (♀♀♀):			WinDaq digital polysome profile_07/20/2020: Emx-Celf4 cKO (♀♀♂):
WinDaq Recordings (Volt) of WT and Emx1-Cre/Celf4 cKOs at P0 aligned by 80S peak (120min, sen 0.5):
07/18/2020_Emx-Celf4 WT (♂♂♂)	07/19/2020_Emx-Celf4 WT (♀♀♀)	07/20/2020_Emx-Celf4 WT (♀♀♀)	07/12/2020_Emx-Celf4 cKO (♂♂♂)	07/13/2020_Emx-Celf4 cKO (♀♀♀)	07/20/2020_Emx-Celf4 cKO (♀♀♂)
		-0.0012207
		0.0012207
		0.00244141
		0.00366211
		0.00488281
		0.00488281
		0.00610352
		0.00732422
		0.00854492
		0.0109863
		0.012207
		0.0158691
		0.0170898
		0.0195312
		0.0219727
		0.0244141
		0.0268555
		0.0256348
		0.0292969
		0.0292969
		0.032959
		0.0341797
		0.0378418
		0.0390625
		0.0427246
		0.0427246
		0.045166
		0.0463867
		0.0476074
		0.0488281
		0.0512695
		0.0561523
		0.0573731
		0.0598144
		0.0622559
		0.0646973
		0.065918
		0.0671387
		0.0695801
		0.0732422
		0.0756836
		0.0805664
		0.0817871
		0.0830078
		0.0854492
		0.0866699
		0.0878906
		0.090332
		0.0939941
		0.0976562
		0.100098
		0.102539
		0.10376
		0.106201
		0.108643
		0.109863
		0.114746
		0.117188
		0.12085
		0.123291
		0.125732
		0.128174
		0.129395
		0.131836
		0.134277
		0.136719
		0.141602
		0.142822
		0.144043
		0.146484
		0.148926
		0.150146
		0.152588
		0.15625
		0.159912
		0.163574
		0.166016
		0.168457
		0.172119
		0.177002
		0.181885
		0.184326
		0.187988
		0.19165
		0.196533
		0.200195
		0.205078
		0.20874
		0.212402
		0.218506
		0.223389
		0.228271
		0.235596
		0.245361
		0.252686
		0.258789
		0.267334
		0.274658
		0.281982
		0.291748
		0.301514
		0.310059
		0.318604
		0.32959
		0.341797
		0.354004
		0.368652
		0.375977
		0.389404
		0.400391
		0.415039
		0.428467
		0.443115
		0.460205
		0.474854
		0.490723
		0.506592
		0.523682
		0.539551
		0.560303
		0.577393
		0.593262
		0.612793
		0.631104
		0.648193
		0.666504
		0.690918
		0.710449
		0.727539
		0.749512
		0.771484			-0.0012207
		0.795898			0
		0.817871			0
		0.842285			0.0012207
		0.863037			0.0012207
		0.883789			0.0012207
		0.908203			0.0012207
		0.933838			0.0012207
		0.958252			0.0012207
		0.981445			0.0012207
		1.0083			0.00244141
		1.03516			0.00244141
		1.05957			0.0012207
		1.08154			0.00244141
		1.10596			0.0012207
		1.13037			0.00244141
		1.15967			0.00244141
		1.18408			0.00366211
		1.20972			0.00244141
		1.23535			0.00244141
		1.26099			0.00244141
		1.28662			0.00244141
		1.30737			0.00244141
		1.33423			0.00366211
		1.35986			0.00244141
		1.3916			0.00366211
		1.41479			0.00244141
		1.43799			0.00366211
		1.46362			0.00366211
		1.48926			0.00244141
		1.51123			0.00366211
		1.53076			0.00366211
		1.55396			0.00366211
		1.57837			0.00366211
		1.60278			0.00244141
		1.62476			0.00366211
		1.64185			0.00244141
		1.66504			0.00366211
		1.68457			0.00366211
		1.70532			0.00366211
		1.72974			0.00366211
		1.74805			0.00488281
		1.7688			0.00366211
		1.78711			0.00488281
		1.80786			0.00366211
		1.82983			0.00366211
		1.84814			0.00366211
		1.86646			0.00366211
		1.88354			0.00488281
		1.89941			0.00366211
		1.92017			0.00488281
		1.94092			0.00366211
		1.95801			0.00366211
		1.97388			0.00366211
		1.99097			0.00366211
		2.00806			0.00244141
		2.02881			0.00366211
		2.04346			0.00488281
		2.05688			0.00366211
		2.07397			0.00244141
		2.08862			0.00366211
		2.10327			0.00244141
		2.1167			0.00244141
		2.13135			0.00244141
		2.14966			0.0012207
		2.16675			0.0012207
		2.17896			0.0012207
		2.19116			0.0012207
		2.20581			0.00244141
		2.21924			0.0012207
		2.23145			0
		2.24731			0
		2.26196			-0.0012207
		2.27539			0
		2.28638			0
		2.29736			-0.0012207
		2.30957			-0.0012207
		2.32056			-0.0012207
		2.33276			-0.0024414
		2.34497			-0.0024414
		2.35718			-0.0024414
		2.36816			-0.0024414
		2.37793			-0.0036621
		2.38892			-0.0036621
		2.3999			-0.0048828
		2.40967			-0.0048828
		2.41943			-0.0061035
		2.42798			-0.0061035
		2.4353			-0.0061035
		2.44507			-0.0061035
		2.45483			-0.0073242
		2.4646			-0.0061035
		2.47559			-0.0085449
		2.48535			-0.0073242
		2.4939			-0.0085449
		2.50122			-0.0085449
		2.50977			-0.0085449
		2.51831			-0.0097656
		2.52441			-0.0085449
		2.53174			-0.0085449
		2.53784			-0.0109863
		2.54395			-0.0109863
		2.55005			-0.0109863
		2.55615			-0.0097656
		2.56226			-0.0109863
		2.5708			-0.0109863
		2.57568			-0.0109863
		2.58179			-0.0109863
		2.59033			-0.012207
		2.59644			-0.0109863
		2.60254			-0.0109863
		2.60742			-0.0109863
		2.61475			-0.0109863
		2.62085			-0.012207
		2.62573			-0.012207
		2.63184			-0.012207
		2.63672			-0.0109863
		2.6416			-0.0109863
		2.64648			-0.012207
		2.65259			-0.012207
		2.65625			-0.0109863
		2.66235			-0.012207
		2.6709			-0.012207
		2.677			-0.012207
		2.68311			-0.012207
		2.69043			-0.012207
		2.69897			-0.0109863
		2.70508			-0.012207
		2.70996			-0.012207
		2.71606			-0.012207
		2.71973			-0.0109863
		2.72461			-0.0109863
		2.73193			-0.0109863
		2.73682			-0.0109863
		2.7417			-0.012207
		2.74658			-0.0109863
		2.75024			-0.0109863
		2.75391			-0.0109863
		2.75879			-0.0109863
		2.76245			-0.0097656
		2.76733			-0.0109863
		2.77344			-0.0097656
		2.77832			-0.0109863
		2.7832			-0.0109863
		2.78809			-0.0097656
		2.79419			-0.0097656
		2.80029			-0.0085449
		2.80396			-0.0085449
		2.80762			-0.0085449
		2.81372			-0.0085449
		2.8186			-0.0085449
		2.82349			-0.0085449
		2.82837			-0.0085449
		2.83447			-0.0073242
		2.83813			-0.0061035
		2.84302			-0.0085449
		2.84546			-0.0061035
		2.85156			-0.0061035
		2.85645			-0.0036621
		2.86133			-0.0036621
		2.86499			-0.0048828
		2.86987			-0.0036621
		2.87476			-0.0024414
		2.87964			-0.0024414
		2.88208			-0.0012207
		2.88818			0
		2.89185			0
		2.89673			0
		2.90161			-0.0012207
		2.90405			0
		2.91016			0.0012207
		2.91748			0.0012207
		2.92236			0.0012207
		2.92603			0.00244141
		2.93091			0.00244141
		2.93457			0.00366211
		2.94067			0.00244141
		2.94434			0.00366211
		2.94678			0.00488281
		2.95044			0.00366211
		2.95532			0.00488281
		2.96021			0.00488281
		2.96509			0.00488281
		2.96631			0.00488281
		2.96997			0.00610352
		2.97363			0.00610352
		2.97852			0.00610352
		2.9834			0.00610352
		2.98706			0.00610352
		2.9895			0.00610352
		2.99316			0.00732422
		2.99683			0.00732422
		2.99927			0.00732422
		3.00171			0.00732422
		3.00537			0.00732422
		3.00903			0.00854492
		3.0127			0.00854492
		3.01758			0.00976563
		3.02124			0.00854492
		3.0249			0.00976563
		3.02734			0.0109863
		3.03101	0.183105		0.00976563
		3.03467	0.183105		0.012207
		3.03955	0.184326		0.012207
		3.04199	0.181885		0.0134277
		3.04688	0.183105	-0.0012207	0.012207
		3.05054	0.183105	0	0.012207
		3.05542	0.184326	0.0012207	0.0146484
		3.0603	0.183105	0.0012207	0.0158691
		3.06396	0.183105	0.00244141	0.0158691
		3.06763	0.184326	0.00244141	0.0158691
		3.07129	0.184326	0.00366211	0.0170898
		3.07251	0.184326	0.00366211	0.0195312
		3.07617	0.185547	0.00488281	0.0195312
		3.07983	0.185547	0.00610352	0.0195312
		3.08228	0.186768	0.00488281	0.020752
		3.08472	0.186768	0.00610352	0.0219727
		3.08716	0.187988	0.00732422	0.0219727
		3.0896	0.186768	0.00732422	0.0219727
		3.09204	0.187988	0.00854492	0.0231934
		3.0957	0.186768	0.00976563	0.0231934
		3.09937	0.189209	0.00976563	0.0231934
		3.10425	0.189209	0.0109863	0.0244141
		3.10669	0.189209	0.0134277	0.0244141
		3.10913	0.189209	0.0158691	0.0256348
		3.11157	0.19043	0.0170898	0.0256348
		3.11401	0.19043	0.0195312	0.0268555
		3.11768	0.19043	0.020752	0.0268555
		3.12256	0.19043	0.0219727	0.0268555
		3.125	0.19165	0.0244141	0.0280762
		3.12744	0.19165	0.0244141	0.0292969
		3.12866	0.194092	0.0244141	0.0292969
		3.13354	0.192871	0.0256348	0.0292969
		3.13477	0.194092	0.0280762	0.0305176
		3.13965	0.194092	0.0292969	0.0305176
		3.14331	0.195312	0.0305176	0.0317383
		3.14575	0.196533	0.0317383	0.0317383
		3.14941	0.197754	0.0341797	0.032959
	-0.0012207	3.15186	0.197754	0.0354004	0.032959
	0	3.1543	0.197754	0.0354004	0.0354004
	0	3.15796	0.200195	0.0366211	0.0366211
	0.0012207	3.16284	0.200195	0.0390625	0.0366211
	0.0012207	3.1665	0.200195	0.0415039	0.0378418
	0.00244141	3.16895	0.201416	0.0427246	0.0390625
	0.00244141	3.17139	0.203857	0.0439453	0.0402832
	0.00488281	3.17383	0.202637	0.045166	0.0415039
	0.00366211	3.17627	0.202637	0.0463867	0.0415039
	0.00366211	3.17871	0.202637	0.0463867	0.0427246
	0.00488281	3.18115	0.203857	0.0488281	0.0439453
	0.00610352	3.18359	0.203857	0.0500488	0.0439453
	0.00610352	3.18481	0.205078	0.0524902	0.0439453
	0.00732422	3.18848	0.205078	0.0537109	0.045166
	0.00732422	3.18848	0.206299	0.0561523	0.0463867
	0.00854492	3.19092	0.206299	0.0573731	0.0463867
	0.00976563	3.19336	0.206299	0.0598144	0.0463867
	0.00976563	3.1958	0.20752	0.0610352	0.0463867
	0.0109863	3.19824	0.20752	0.0622559	0.0476074
	0.0109863	3.2019	0.20874	0.0646973	0.0476074
	0.0146484	3.20312	0.20874	0.0646973	0.0488281
	0.0158691	3.20679	0.20874	0.0683594	0.0488281
	0.0183105	3.20801	0.209961	0.0695801	0.0488281
	0.0170898	3.21045	0.209961	0.0708008	0.0524902
	0.0195312	3.21289	0.211182	0.0720215	0.0512695
	0.020752	3.21411	0.211182	0.0744629	0.0537109
	0.0231934	3.21777	0.212402	0.0793457	0.0549316
	0.0231934	3.21899	0.213623	0.078125	0.0561523
	0.0244141	3.2251	0.213623	0.0817871	0.0561523
	0.0256348	3.22632	0.213623	0.0830078	0.0573731
	0.0256348	3.22754	0.216064	0.0854492	0.0573731
	0.0280762	3.22876	0.214844	0.0854492	0.0610352
	0.0292969	3.2312	0.214844	0.0878906	0.0610352
	0.0280762	3.23486	0.216064	0.0891113	0.0622559
	0.0305176	3.23608	0.217285	0.090332	0.0634766
	0.032959	3.23853	0.218506	0.0915527	0.0646973
	0.032959	3.24219	0.217285	0.0939941	0.0646973
	0.0366211	3.24341	0.218506	0.0964355	0.0646973
	0.0366211	3.24585	0.219727	0.0976562	0.0646973
	0.0402832	3.24951	0.220947	0.098877	0.065918
	0.0402832	3.25073	0.220947	0.101318	0.0683594
	0.0415039	3.25317	0.220947	0.10376	0.0683594
	0.0427246	3.25439	0.222168	0.10376	0.0683594
	0.0439453	3.25562	0.222168	0.10498	0.0695801
	0.045166	3.25928	0.222168	0.108643	0.0720215
	0.0463867	3.26294	0.222168	0.108643	0.0720215
	0.0488281	3.26294	0.224609	0.111084	0.0732422
	0.0500488	3.2666	0.224609	0.112305	0.0744629
	0.0512695	3.26782	0.223389	0.113525	0.0756836
	0.0524902	3.27148	0.22583	0.115967	0.0769043
	0.0561523	3.27271	0.22583	0.118408	0.078125
	0.0573731	3.27393	0.22583	0.12207	0.0793457
	0.0598144	3.27637	0.227051	0.123291	0.0805664
	0.0610352	3.28003	0.228271	0.125732	0.0830078
	0.0634766	3.28247	0.228271	0.126953	0.0817871
	0.0646973	3.28613	0.229492	0.129395	0.0830078
	0.065918	3.29102	0.229492	0.129395	0.0842285
	0.0683594	3.29102	0.231934	0.131836	0.0854492
	0.0695801	3.29224	0.230713	0.131836	0.0866699
	0.0720215	3.29346	0.231934	0.134277	0.0878906
	0.0744629	3.29468	0.231934	0.135498	0.0891113
	0.0769043	3.29834	0.234375	0.136719	0.0891113
	0.0805664	3.30078	0.234375	0.137939	0.090332
	0.0842285	3.302	0.236816	0.141602	0.0915527
	0.0842285	3.30566	0.238037	0.142822	0.0927734
	0.0866699	3.30688	0.236816	0.144043	0.0952148
	0.0878906	3.30933	0.239258	0.146484	0.0952148
	0.090332	3.31055	0.240479	0.147705	0.0964355
	0.0939941	3.31177	0.244141	0.148926	0.0976562
	0.0964355	3.31299	0.24292	0.151367	0.100098
	0.100098	3.31299	0.244141	0.151367	0.101318
	0.101318	3.31787	0.245361	0.153809	0.102539
	0.106201	3.31787	0.24292	0.158691	0.102539
	0.107422	3.32031	0.246582	0.161133	0.10498
	0.108643	3.32153	0.247803	0.162354	0.106201
	0.114746	3.32397	0.247803	0.166016	0.107422
	0.115967	3.3252	0.247803	0.168457	0.108643
	0.12207	3.32764	0.249023	0.172119	0.109863
	0.124512	3.32764	0.250244	0.17334	0.109863
	0.129395	3.33008	0.251465	0.178223	0.113525
	0.130615	3.33252	0.251465	0.181885	0.113525
	0.133057	3.33252	0.252686	0.185547	0.115967
	0.136719	3.33374	0.252686	0.186768	0.115967
	0.140381	3.33374	0.255127	0.19043	0.119629
	0.145264	3.33618	0.255127	0.195312	0.12207
	0.147705	3.33862	0.256348	0.198975	0.124512
	0.150146	3.34351	0.256348	0.202637	0.125732
	0.153809	3.34717	0.257568	0.203857	0.128174
	0.159912	3.34839	0.258789	0.20752	0.128174
	0.166016	3.34961	0.26001	0.211182	0.129395
	0.169678	3.35083	0.26001	0.214844	0.131836
	0.17334	3.35327	0.26123	0.217285	0.131836
	0.180664	3.35327	0.262451	0.220947	0.133057
	0.186768	3.35571	0.263672	0.22583	0.135498
	0.19043	3.35815	0.264893	0.228271	0.137939
	0.196533	3.35938	0.264893	0.229492	0.13916
	0.202637	3.3606	0.264893	0.235596	0.141602
	0.20752	3.36426	0.267334	0.239258	0.142822
	0.214844	3.36426	0.267334	0.244141	0.144043
	0.220947	3.3667	0.268555	0.247803	0.146484
	0.228271	3.36914	0.269775	0.249023	0.147705
	0.236816	3.37036	0.270996	0.252686	0.148926
	0.247803	3.37158	0.272217	0.256348	0.150146
	0.253906	3.3728	0.272217	0.258789	0.153809
	0.263672	3.37402	0.272217	0.263672	0.155029
	0.270996	3.37524	0.273438	0.266113	0.158691
	0.280762	3.37769	0.275879	0.269775	0.162354
	0.291748	3.38135	0.2771	0.270996	0.164795
	0.302734	3.38135	0.2771	0.274658	0.167236
	0.3125	3.38623	0.27832	0.27832	0.167236
	0.323486	3.38867	0.279541	0.283203	0.170898
	0.335693	3.38989	0.281982	0.286865	0.17334
	0.349121	3.39233	0.284424	0.289307	0.177002
	0.361328	3.39233	0.286865	0.291748	0.179443
	0.373535	3.39355	0.285645	0.29541	0.184326
	0.385742	3.39478	0.286865	0.300293	0.186768
	0.39917	3.39722	0.288086	0.303955	0.189209
	0.412598	3.40088	0.290527	0.307617	0.19043
	0.427246	3.40088	0.289307	0.311279	0.195312
	0.443115	3.40332	0.291748	0.314941	0.198975
	0.458984	3.40576	0.292969	0.319824	0.202637
	0.474854	3.40698	0.294189	0.324707	0.206299
	0.490723	3.40942	0.296631	0.32959	0.20752
	0.506592	3.41187	0.296631	0.333252	0.209961
	0.523682	3.41187	0.297852	0.339355	0.214844
	0.540771	3.41309	0.300293	0.34668	0.218506
	0.561523	3.41431	0.300293	0.354004	0.223389
	0.578613	3.41553	0.303955	0.360107	0.227051
	0.596924	3.41675	0.305176	0.36499	0.231934
	0.615234	3.41797	0.305176	0.372314	0.235596
	0.635986	3.41797	0.306396	0.378418	0.244141
	0.654297	3.42163	0.307617	0.385742	0.249023
	0.67627	3.42285	0.310059	0.391846	0.253906
	0.699463	3.42407	0.311279	0.401611	0.257568
	0.718994	3.42651	0.3125	0.410156	0.264893
	0.739746	3.42773	0.314941	0.41748	0.269775
	0.762939	3.4314	0.316162	0.427246	0.273438
	0.788574	3.4314	0.318604	0.437012	0.280762
	0.811768	3.43384	0.321045	0.449219	0.288086
	0.836182	3.43506	0.321045	0.461426	0.294189
	0.859375	3.43506	0.323486	0.472412	0.302734
	0.882568	3.43628	0.324707	0.483398	0.308838
	0.909424	3.43872	0.327148	0.495605	0.316162
	0.935059	3.44116	0.327148	0.509033	0.324707
	0.960693	3.44238	0.32959	0.522461	0.332031
	0.986328	3.44482	0.330811	0.534668	0.343018
	1.0144	3.44604	0.333252	0.551758	0.354004
	1.04248	3.44727	0.335693	0.567627	0.362549
	1.06689	3.44971	0.338135	0.581055	0.373535
	1.09131	3.45093	0.343018	0.595703	0.38208
	1.11816	3.45215	0.34668	0.611572	0.391846
	1.14746	3.45337	0.349121	0.628662	0.402832
	1.17554	3.45459	0.351562	0.645752	0.415039
-0.0024414	1.20117	3.45703	0.352783	0.661621	0.427246
0	1.22803	3.45703	0.355225	0.679932	0.440674
0.0012207	1.25488	3.45825	0.358887	0.700684	0.456543
0.00244141	1.28052	3.46069	0.361328	0.716553	0.46875
0.00610352	1.30737	3.46069	0.36377	0.734863	0.482178
0.00610352	1.33057	3.46313	0.367432	0.754395	0.498047
0.00854492	1.36108	3.46436	0.368652	0.776367	0.513916
0.0109863	1.39038	3.46802	0.372314	0.79834	0.529785
0.0158691	1.41724	3.46924	0.373535	0.819092	0.545654
0.0183105	1.44165	3.46924	0.375977	0.841064	0.563965
0.0219727	1.46729	3.47168	0.379639	0.860596	0.579834
0.0256348	1.49414	3.4729	0.383301	0.880127	0.595703
0.0280762	1.51733	3.47412	0.385742	0.905762	0.614014
0.0317383	1.53809	3.47412	0.390625	0.928955	0.633545
0.0366211	1.56372	3.47534	0.391846	0.952148	0.650635
0.0402832	1.58936	3.47656	0.395508	0.974121	0.672607
0.045166	1.61377	3.47778	0.39917	0.997314	0.697021
0.0476074	1.63452	3.479	0.405273	1.02295	0.71167
0.0537109	1.65649	3.48022	0.410156	1.0498	0.732422
0.0585938	1.67725	3.48145	0.413818	1.06934	0.754395
0.0646973	1.70044	3.48267	0.41626	1.09253	0.776367
0.0695801	1.72729	3.48389	0.422363	1.11572	0.800781
0.0744629	1.74683	3.48511	0.427246	1.14136	0.822754
0.0805664	1.76758	3.48633	0.430908	1.16577	0.847168
0.0854492	1.78589	3.48755	0.435791	1.19019	0.869141
0.0915527	1.81152	3.48755	0.443115	1.21338	0.893555
0.0964355	1.83228	3.49121	0.449219	1.23657	0.92041
0.100098	1.85181	3.49121	0.455322	1.26099	0.947266
0.107422	1.87134	3.49243	0.461426	1.2854	0.970459
0.113525	1.88965	3.49365	0.469971	1.30737	0.996094
0.12085	1.90918	3.49609	0.474854	1.32935	1.02539
0.128174	1.93115	3.49609	0.480957	1.35498	1.05103
0.131836	1.95068	3.49609	0.490723	1.38306	1.07544
0.137939	1.96533	3.49854	0.496826	1.40625	1.09985
0.144043	1.98242	3.49976	0.506592	1.42822	1.12793
0.148926	2.00195	3.5022	0.515137	1.4502	1.15845
0.155029	2.02148	3.50464	0.523682	1.47461	1.18408
0.163574	2.03857	3.50586	0.532227	1.4978	1.21094
0.170898	2.05444	3.5083	0.544434	1.51733	1.23779
0.178223	2.07031	3.50952	0.55542	1.53687	1.26587
0.186768	2.0874	3.51196	0.567627	1.55762	1.29395
0.194092	2.10205	3.5144	0.577393	1.58081	1.31836
0.201416	2.11548	3.5144	0.588379	1.60278	1.34644
0.209961	2.13379	3.51685	0.599365	1.62354	1.38062
0.217285	2.15088	3.51685	0.614014	1.64062	1.40869
0.228271	2.16919	3.51929	0.627441	1.66016	1.43555
0.238037	2.18262	3.51929	0.640869	1.67847	1.4624
0.251465	2.1936	3.52051	0.653076	1.69678	1.48926
0.26123	2.20947	3.52173	0.667725	1.71997	1.51489
0.270996	2.2229	3.52295	0.686035	1.7395	1.53809
0.284424	2.23755	3.52417	0.701904	1.75781	1.56372
0.292969	2.2522	3.52539	0.715332	1.77368	1.5918
0.307617	2.26929	3.52661	0.72998	1.79077	1.61865
0.318604	2.28027	3.52905	0.748291	1.81274	1.64307
0.333252	2.2937	3.52905	0.765381	1.83105	1.66504
0.349121	2.30713	3.53149	0.786133	1.84692	1.68823
0.36377	2.31812	3.53271	0.803223	1.86523	1.71631
0.375977	2.33032	3.53394	0.821533	1.87988	1.74072
0.390625	2.34253	3.53516	0.842285	1.89453	1.76392
0.406494	2.35474	3.53516	0.859375	1.9104	1.78345
0.421143	2.36694	3.53638	0.876465	1.92993	1.8103
0.439453	2.37671	3.5376	0.897217	1.94824	1.8335
0.457764	2.39136	3.5376	0.921631	1.96045	1.85547
0.474854	2.40112	3.53882	0.942383	1.97632	1.87744
0.494385	2.41333	3.54126	0.963135	1.99219	1.89575
0.511475	2.4231	3.54248	0.981445	2.00562	1.91895
0.531006	2.43164	3.54126	1.00708	2.02637	1.94214
0.550537	2.44019	3.54492	1.03149	2.04102	1.96289
0.571289	2.45117	3.54614	1.05347	2.052	1.98364
0.5896	2.46216	3.54736	1.07178	2.06543	2.00195
0.60791	2.47437	3.54858	1.09375	2.07886	2.02393
0.629883	2.48413	3.55103	1.11572	2.09351	2.04468
0.649414	2.49512	3.55225	1.14136	2.10449	2.06177
0.671387	2.50366	3.55347	1.16455	2.11914	2.0813
0.69458	2.51465	3.55347	1.18896	2.13257	2.09717
0.715332	2.52197	3.55469	1.21094	2.14722	2.11548
0.737305	2.5293	3.55591	1.23291	2.16431	2.13379
0.760498	2.53784	3.55713	1.25854	2.17529	2.15576
0.786133	2.54395	3.55835	1.28174	2.18506	2.17529
0.809326	2.55249	3.55835	1.30249	2.19604	2.18872
0.834961	2.56104	3.55957	1.32324	2.20947	2.20581
0.856934	2.56836	3.56079	1.3501	2.22168	2.2229
0.877686	2.5769	3.56201	1.37817	2.23267	2.23877
0.906982	2.58545	3.56323	1.40259	2.24731	2.2583
0.933838	2.59521	3.56567	1.42578	2.26074	2.27661
0.959473	2.60254	3.56689	1.44775	2.27295	2.29004
0.982666	2.61108	3.56812	1.47217	2.28271	2.30591
1.01196	2.61719	3.56934	1.49536	2.29248	2.32056
1.04004	2.62451	3.57056	1.51733	2.30225	2.33643
1.06445	2.63184	3.57056	1.53687	2.31445	2.35352
1.09009	2.63794	3.57178	1.55884	2.32422	2.36694
1.1145	2.64526	3.573	1.58203	2.33276	2.38159
1.14258	2.65259	3.57422	1.60645	2.34619	2.39624
1.16943	2.65869	3.57544	1.62598	2.35474	2.41211
1.19507	2.66724	3.57544	1.64673	2.3645	2.42432
1.2207	2.677	3.57666	1.66748	2.37183	2.4353
1.24756	2.68555	3.57788	1.68701	2.38403	2.44873
1.27441	2.69531	3.5791	1.70776	2.39258	2.46338
1.29883	2.70264	3.5791	1.73096	2.40234	2.47803
1.32202	2.71118	3.5791	1.75049	2.41211	2.49268
1.34888	2.71729	3.58032	1.77002	2.41943	2.50488
1.37817	2.72339	3.58276	1.78833	2.42798	2.51831
1.40381	2.72827	3.58276	1.81152	2.43408	2.5293
1.42822	2.7356	3.58521	1.83228	2.44263	2.53906
1.45264	2.74292	3.58521	1.85181	2.45117	2.54883
1.47949	2.7478	3.58643	1.8689	2.45972	2.55981
1.50269	2.75146	3.58887	1.88599	2.46948	2.57202
1.52344	2.75879	3.58887	1.9043	2.47681	2.58301
1.54419	2.76123	3.59009	1.92627	2.48657	2.59277
1.56738	2.76611	3.59131	1.94702	2.49512	2.6062
1.59302	2.77466	3.59253	1.96289	2.50122	2.61597
1.61621	2.78076	3.59253	1.9812	2.50977	2.62329
1.63452	2.7832	3.59375	1.99951	2.51709	2.63428
1.65771	2.79053	3.59375	2.01782	2.52319	2.64404
1.67603	2.79785	3.59497	2.03857	2.5293	2.65259
1.69678	2.80151	3.59497	2.052	2.5354	2.66235
1.71997	2.8064	3.59741	2.06909	2.5415	2.67578
1.74194	2.8125	3.59741	2.08618	2.54761	2.68921
1.75903	2.8186	3.59741	2.10205	2.55371	2.7002
1.77856	2.82349	3.59985	2.11548	2.55859	2.70996
1.79932	2.82715	3.60107	2.13257	2.56592	2.71973
1.82007	2.83447	3.60229	2.15454	2.57324	2.72705
1.83838	2.83936	3.60229	2.17041	2.57935	2.73682
1.85791	2.8418	3.60718	2.18384	2.58667	2.74536
1.875	2.84668	3.60718	2.19849	2.59521	2.75269
1.89209	2.85156	3.6084	2.21436	2.6001	2.75879
1.90918	2.85767	3.60962	2.229	2.60986	2.76733
1.92749	2.86255	3.61206	2.24609	2.6123	2.77588
1.94824	2.86743	3.61328	2.26562	2.61841	2.78198
1.96289	2.87231	3.61328	2.27905	2.62573	2.79053
1.9812	2.8772	3.6145	2.29126	2.63062	2.79907
1.99707	2.88086	3.61572	2.30591	2.63794	2.8064
2.01294	2.88574	3.61572	2.31934	2.64282	2.81372
2.03125	2.8894	3.61694	2.33398	2.64771	2.82349
2.04712	2.89551	3.61816	2.34863	2.65381	2.82959
2.05933	2.90039	3.61938	2.36328	2.65869	2.83691
2.07275	2.90405	3.62061	2.37427	2.66602	2.84302
2.08984	2.90894	3.62061	2.39014	2.67334	2.84912
2.10205	2.91382	3.62305	2.40356	2.68188	2.85767
2.11548	2.91992	3.62305	2.41455	2.68799	2.86377
2.13135	2.92358	3.62549	2.42676	2.69653	2.87109
2.14722	2.92725	3.62671	2.43774	2.70264	2.87842
2.16309	2.93335	3.62671	2.44873	2.70996	2.8833
2.17529	2.93701	3.62793	2.46094	2.71606	2.8894
2.18628	2.94189	3.62915	2.47559	2.72095	2.89551
2.19971	2.94556	3.63159	2.48901	2.72461	2.90283
2.21191	2.94922	3.63281	2.49878	2.73071	2.90894
2.22412	2.95288	3.63403	2.51099	2.73682	2.91504
2.23633	2.95898	3.63403	2.52197	2.74292	2.92358
2.25098	2.96265	3.63647	2.53052	2.74536	2.92969
2.26685	2.96509	3.63647	2.53784	2.75269	2.93823
2.27661	2.96875	3.6377	2.54639	2.75513	2.94189
2.2876	2.97363	3.6377	2.55737	2.75879	2.94678
2.29614	2.97729	3.64014	2.56592	2.76245	2.95166
2.30957	2.9834	3.64014	2.57568	2.76855	2.96021
2.31934	2.98462	3.64136	2.58423	2.77466	2.96631
2.33032	2.98706	3.64136	2.59277	2.77954	2.97119
2.34131	2.99194	3.6438	2.60254	2.78442	2.97607
2.35229	2.99561	3.6438	2.6123	2.78931	2.98218
2.36084	2.99805	3.64624	2.61841	2.79419	2.98584
2.37061	3.00171	3.64502	2.62573	2.79785	2.99072
2.38159	3.00537	3.64746	2.6355	2.80396	2.99561
2.39136	3.00781	3.6499	2.64282	2.80762	3.00049
2.3999	3.0127	3.64868	2.65015	2.81372	3.00537
2.41089	3.01514	3.65112	2.65625	2.81982	3.00903
2.41699	3.02124	3.65234	2.66235	2.82349	3.01514
2.42554	3.0249	3.65356	2.67456	2.82593	3.02246
2.43286	3.02734	3.65479	2.68311	2.83325	3.02612
2.44019	3.02979	3.65601	2.69165	2.83569	3.03101
2.44995	3.03589	3.65601	2.69897	2.84058	3.03711
2.45728	3.03955	3.65723	2.70874	2.84302	3.04321
2.46582	3.04321	3.65845	2.71484	2.84668	3.04688
2.47559	3.04565	3.65845	2.71851	2.85278	3.05176
2.48291	3.05054	3.65967	2.72461	2.85889	3.06152
2.49268	3.0542	3.66089	2.73193	2.86255	3.06519
2.49878	3.0603	3.66211	2.73804	2.86621	3.07007
2.5061	3.06396	3.66211	2.74292	2.86865	3.07373
2.51465	3.06763	3.66333	2.74658	2.87476	3.07861
2.52075	3.07129	3.66333	2.75269	2.87842	3.08228
2.52563	3.07251	3.66455	2.75635	2.88208	3.08594
2.53296	3.07617	3.66577	2.76001	2.88452	3.09082
2.53662	3.07983	3.66577	2.76489	2.8894	3.09326
2.54395	3.08228	3.66577	2.76978	2.89429	3.09937
2.55005	3.08472	3.66699	2.77466	2.89795	3.10425
2.55493	3.08716	3.66821	2.78076	2.90161	3.10791
2.56104	3.0896	3.66943	2.78442	2.90527	3.11157
2.56958	3.09204	3.66943	2.79053	2.90894	3.11768
2.57446	3.09692	3.67188	2.79419	2.91504	3.12256
2.58057	3.10059	3.67065	2.80029	2.91992	3.12622
2.58789	3.10425	3.6731	2.80518	2.92236	3.12988
2.59399	3.10791	3.67188	2.81006	2.92725	3.13232
2.6001	3.10913	3.67432	2.81616	2.93091	3.13843
2.60742	3.11279	3.67432	2.81982	2.93457	3.14331
2.61353	3.11646	3.67676	2.82471	2.94067	3.14941
2.61841	3.12134	3.67554	2.83081	2.94312	3.15308
2.62329	3.12378	3.67676	2.83569	2.94556	3.15674
2.63062	3.125	3.67676	2.83936	2.94922	3.16162
2.63672	3.12744	3.67798	2.84302	2.95288	3.16772
2.6416	3.12988	3.67798	2.84912	2.95776	3.17017
2.64771	3.13354	3.6792	2.854	2.96143	3.17505
2.65259	3.13721	3.68042	2.85889	2.96387	3.17871
2.65869	3.13965	3.68164	2.86377	2.96753	3.18115
2.66602	3.14331	3.68042	2.86987	2.97119	3.18604
2.67334	3.14697	3.68164	2.87476	2.97363	3.18726
2.68066	3.14941	3.68164	2.87964	2.97852	3.19092
2.68799	3.15186	3.68286	2.8833	2.97974	3.19336
2.69531	3.15674	3.68408	2.88818	2.98462	3.19702
2.70142	3.16162	3.6853	2.89429	2.98706	3.2019
2.70874	3.16406	3.68652	2.89917	2.98828	3.20679
2.71606	3.16772	3.68408	2.90405	2.99194	3.20923
2.71973	3.17017	3.68652	2.90894	2.99561	3.21167
2.72583	3.17383	3.68652	2.91382	2.99927	3.21533
2.72949	3.17505	3.68896	2.92114	3.00171	3.21899
2.73682	3.17749	3.68896	2.92603	3.00415	3.22388
2.7417	3.18115	3.69019	2.93213	3.00659	3.22754
2.74658	3.18237	3.69141	2.93701	3.01025	3.2312
2.75024	3.18604	3.69141	2.94189	3.01514	3.23364
2.75513	3.18848	3.69263	2.94556	3.0188	3.2373
2.75879	3.1897	3.69385	2.95166	3.02246	3.24341
2.76245	3.19092	3.69629	2.95654	3.02368	3.24585
2.76733	3.19458	3.69507	2.96143	3.02734	3.24829
2.77466	3.19702	3.69507	2.96753	3.03223	3.25195
2.77832	3.19946	3.69751	2.96997	3.03345	3.25439
2.7832	3.2019	3.69751	2.97607	3.03833	3.25684
2.78809	3.20557	3.69751	2.98096	3.04077	3.26172
2.79541	3.20679	3.69873	2.9834	3.04443	3.26538
2.79907	3.20923	3.69995	2.98828	3.04688	3.2666
2.80273	3.21167	3.69995	2.99316	3.05054	3.27148
2.8064	3.21411	3.69995	2.99805	3.0542	3.27515
2.81372	3.21655	3.70117	3.00049	3.0603	3.27881
2.81982	3.21899	3.70239	3.00415	3.06396	3.28369
2.82227	3.22144	3.70361	3.00903	3.06641	3.28735
2.82837	3.22632	3.70361	3.01636	3.06885	3.29224
2.83325	3.22754	3.70483	3.02124	3.07129	3.29346
2.83691	3.22998	3.70483	3.02612	3.07251	3.29712
2.8418	3.23242	3.70728	3.02979	3.07617	3.29956
2.84424	3.23486	3.70728	3.03467	3.07983	3.30322
2.8479	3.2373	3.7085	3.04077	3.08105	3.30688
2.85278	3.23853	3.70972	3.04565	3.08472	3.30933
2.85889	3.24341	3.71094	3.05054	3.08594	3.31055
2.86133	3.24585	3.71094	3.05542	3.08838	3.31421
2.86743	3.24585	3.71094	3.06152	3.09082	3.31543
2.87109	3.24951	3.71216	3.06763	3.09326	3.31909
2.87598	3.25195	3.7146	3.07007	3.0957	3.32275
2.8772	3.25195	3.71582	3.07495	3.10059	3.3252
2.8833	3.25562	3.71582	3.07861	3.10425	3.3252
2.88574	3.25928	3.71704	3.08228	3.10669	3.32886
2.89062	3.2605	3.71826	3.08594	3.10791	3.3313
2.89551	3.26538	3.71826	3.0896	3.11035	3.33252
2.89917	3.26538	3.71826	3.09326	3.11279	3.33496
2.90405	3.26782	3.71948	3.09937	3.11523	3.33618
2.90771	3.27148	3.7207	3.10303	3.12012	3.34229
2.9126	3.27148	3.71948	3.10669	3.12378	3.34839
2.91626	3.27515	3.72192	3.11157	3.125	3.34961
2.92114	3.27637	3.72314	3.11646	3.12744	3.35327
2.92358	3.28125	3.72314	3.12012	3.12988	3.35449
2.92847	3.28369	3.72437	3.12378	3.1311	3.35693
2.93335	3.28735	3.72559	3.12744	3.13477	3.3606
2.93701	3.28979	3.72437	3.1311	3.13721	3.36304
2.94067	3.29102	3.72559	3.13477	3.14209	3.3667
2.94434	3.29346	3.72681	3.14087	3.14575	3.36914
2.94678	3.29468	3.72803	3.14331	3.14697	3.37036
2.95044	3.29834	3.72925	3.14575	3.14819	3.3728
2.9541	3.29956	3.72925	3.15063	3.15063	3.37646
2.95776	3.302	3.73169	3.15674	3.15552	3.37891
2.96265	3.30566	3.73169	3.16162	3.15796	3.38257
2.96509	3.30688	3.73291	3.1665	3.16162	3.38745
2.96875	3.30811	3.73291	3.17017	3.1665	3.38989
2.97241	3.31177	3.73413	3.17261	3.16772	3.39233
2.97607	3.31177	3.73413	3.17627	3.17017	3.39478
2.97974	3.31299	3.73535	3.17871	3.17139	3.39844
2.9834	3.31543	3.73535	3.18359	3.17383	3.40088
2.98462	3.31665	3.73657	3.18481	3.17627	3.40454
2.98828	3.32031	3.73657	3.1897	3.17993	3.40576
2.99072	3.32031	3.73779	3.19092	3.18115	3.40942
2.99561	3.32153	3.73779	3.19336	3.18359	3.41064
2.99927	3.32397	3.73901	3.19824	3.18481	3.41309
3.00049	3.32642	3.73901	3.2019	3.18604	3.41553
3.00415	3.32642	3.74023	3.20557	3.1897	3.41675
3.00537	3.32886	3.74023	3.20801	3.19214	3.41919
3.00903	3.33008	3.74023	3.20923	3.19336	3.42163
3.0127	3.33252	3.74146	3.21289	3.1958	3.42407
3.01636	3.33374	3.74268	3.21777	3.19702	3.42896
3.02124	3.33496	3.74146	3.22021	3.19824	3.4314
3.02368	3.33618	3.74268	3.22632	3.2019	3.43262
3.0249	3.33984	3.7439	3.22876	3.20557	3.43506
3.02856	3.34229	3.7439	3.22998	3.20679	3.4375
3.03223	3.34595	3.7439	3.23364	3.20679	3.44238
3.03589	3.34595	3.74512	3.2373	3.20923	3.4436
3.04077	3.34839	3.74512	3.24219	3.21167	3.44604
3.04321	3.35083	3.74512	3.24463	3.21167	3.44849
3.04565	3.35327	3.74634	3.24829	3.21533	3.45093
3.04932	3.35571	3.74756	3.24951	3.21777	3.45337
3.0542	3.35693	3.74756	3.25195	3.22266	3.45459
3.05786	3.35815	3.74878	3.25684	3.2251	3.45703
3.06152	3.3606	3.74756	3.25928	3.2251	3.45947
3.06519	3.36182	3.75	3.26172	3.22876	3.46313
3.06885	3.36548	3.75	3.2666	3.22998	3.46313
3.07129	3.36548	3.75244	3.26782	3.2312	3.4668
3.07251	3.36792	3.75244	3.27026	3.23486	3.46924
3.07617	3.37036	3.75366	3.27271	3.23608	3.47046
3.07861	3.37158	3.7561	3.27515	3.23975	3.4729
3.08105	3.37158	3.75488	3.28003	3.24097	3.47412
3.0835	3.37402	3.75732	3.28491	3.24463	3.47778
3.08472	3.37769	3.75732	3.28735	3.24585	3.479
3.08716	3.37891	3.75854	3.29102	3.24707	3.48145
3.0896	3.38135	3.75977	3.29346	3.24951	3.48267
3.09326	3.38501	3.75977	3.29468	3.25073	3.48511
3.09448	3.38501	3.75854	3.29712	3.25317	3.48633
3.09814	3.38867	3.75977	3.30078	3.25562	3.48877
3.10181	3.39111	3.76099	3.30566	3.25684	3.49243
3.10425	3.39233	3.76221	3.30933	3.25928	3.49243
3.10791	3.39478	3.76099	3.31055	3.26172	3.49487
3.11035	3.396	3.76221	3.31177	3.26294	3.49731
3.11157	3.39722	3.76343	3.31421	3.26538	3.49854
3.11401	3.39966	3.76343	3.31543	3.2666	3.50098
3.11768	3.40088	3.76343	3.31909	3.26904	3.50586
3.12134	3.40576	3.76587	3.32153	3.27148	3.50952
3.125	3.40698	3.76343	3.32275	3.27271	3.51074
3.125	3.4082	3.76587	3.3252	3.27515	3.5144
3.12744	3.40942	3.76709	3.32764	3.27637	3.51562
3.1311	3.41064	3.76709	3.32886	3.27881	3.51929
3.13232	3.41064	3.76831	3.33008	3.28369	3.52051
3.13599	3.41431	3.76831	3.33252	3.28369	3.52173
3.13843	3.41431	3.76831	3.33496	3.28857	3.52417
3.14209	3.41553	3.76953	3.33862	3.29102	3.52539
3.14453	3.41797	3.77075	3.34106	3.29224	3.52905
3.14697	3.41919	3.77197	3.34595	3.29346	3.53149
3.14941	3.42163	3.77319	3.34595	3.2959	3.53271
3.15063	3.42163	3.77319	3.34839	3.2959	3.53516
3.15552	3.42285	3.77441	3.35205	3.29834	3.53638
3.15918	3.42773	3.77441	3.35449	3.30078	3.5376
3.16284	3.42896	3.77441	3.35693	3.30322	3.53882
3.1665	3.4314	3.77563	3.35938	3.30566	3.54126
3.16772	3.43262	3.77563	3.36182	3.30811	3.5437
3.16895	3.43384	3.77686	3.36426	3.30933	3.54614
3.17261	3.43506	3.77808	3.3667	3.31177	3.54858
3.17505	3.43628	3.77808	3.36914	3.31177	3.5498
3.17627	3.4375	3.7793	3.37036	3.31299	3.55225
3.17871	3.43872	3.7793	3.3728	3.31543	3.55469
3.17993	3.44238	3.7793	3.37524	3.31665	3.55713
3.18359	3.4436	3.78052	3.37646	3.31787	3.55835
3.18481	3.44482	3.78174	3.38013	3.31909	3.55957
3.18726	3.44727	3.78296	3.38257	3.32153	3.56201
3.1897	3.44849	3.78296	3.38623	3.32275	3.56445
3.19092	3.45093	3.78174	3.38867	3.32397	3.56567
3.19092	3.45093	3.78296	3.39233	3.32642	3.56689
3.19336	3.45215	3.78418	3.39355	3.32642	3.57056
3.19702	3.45459	3.78296	3.396	3.32764	3.57056
3.19824	3.45703	3.78418	3.39844	3.33008	3.57178
3.20068	3.45825	3.78418	3.40088	3.3313	3.57544
3.2019	3.45947	3.7854	3.40454	3.33252	3.57788
3.20557	3.46069	3.7854	3.40698	3.33374	3.57788
3.20801	3.46191	3.7854	3.40698	3.33496	3.5791
3.20923	3.46313	3.7854	3.41064	3.3374	3.58032
3.21167	3.46558	3.78662	3.41309	3.33862	3.58276
3.21289	3.4668	3.78662	3.41309	3.33984	3.58521
3.21533	3.46924	3.78906	3.41553	3.34351	3.58643
3.21777	3.47046	3.78784	3.41675	3.34473	3.58765
3.22144	3.47168	3.78784	3.41919	3.34839	3.59131
3.22266	3.4729	3.79028	3.42041	3.35083	3.59131
3.2251	3.47412	3.79028	3.42285	3.35083	3.59375
3.22632	3.47534	3.79028	3.42651	3.35205	3.59375
3.22998	3.47534	3.7915	3.42896	3.35449	3.59619
3.22998	3.47656	3.7915	3.4314	3.35571	3.59741
3.23364	3.479	3.79272	3.43384	3.35693	3.59863
3.23486	3.48022	3.79395	3.43506	3.35938	3.60107
3.2373	3.48267	3.79395	3.4375	3.3606	3.60474
3.23975	3.48267	3.79395	3.43872	3.36182	3.60352
3.24219	3.48389	3.79395	3.43994	3.36548	3.60718
3.24463	3.48633	3.79395	3.4436	3.3667	3.6084
3.24585	3.48755	3.79639	3.44604	3.36792	3.61084
3.24707	3.48877	3.79761	3.44849	3.36914	3.61328
3.24951	3.49243	3.79761	3.45093	3.37036	3.6145
3.25073	3.49243	3.79761	3.45093	3.3728	3.61816
3.25195	3.49243	3.79761	3.45337	3.37402	3.61938
3.25439	3.49487	3.79883	3.45459	3.3728	3.62183
3.25684	3.49365	3.79883	3.45825	3.37646	3.62183
3.25928	3.49731	3.79883	3.45947	3.37646	3.62427
3.2605	3.49854	3.80005	3.46069	3.37891	3.62671
3.26294	3.50098	3.80005	3.46313	3.38257	3.62793
3.26538	3.5022	3.80005	3.46558	3.38501	3.63281
3.2666	3.50342	3.80005	3.46802	3.38745	3.63281
3.26904	3.5083	3.80127	3.47046	3.38867	3.63525
3.26904	3.5083	3.80127	3.47168	3.39111	3.6377
3.27271	3.51074	3.80005	3.47412	3.39233	3.6377
3.27393	3.51074	3.80127	3.47412	3.39355	3.63892
3.27637	3.51318	3.80127	3.47534	3.39478	3.64136
3.27881	3.51562	3.80371	3.47656	3.396	3.64136
3.28247	3.51685	3.80249	3.48022	3.39844	3.6438
3.28491	3.51685	3.80249	3.48145	3.39966	3.64624
3.28735	3.51929	3.80371	3.48389	3.4021	3.64746
3.28735	3.51929	3.80371	3.48511	3.40454	3.64868
3.29102	3.52173	3.80493	3.48633	3.40332	3.65234
3.29224	3.52295	3.80493	3.48877	3.40698	3.65601
3.29346	3.52417	3.80615	3.49121	3.4082	3.65601
3.2959	3.52539	3.80615	3.49365	3.40942	3.65723
3.29712	3.52661	3.80615	3.49365	3.41064	3.65967
3.29834	3.52783	3.80615	3.49609	3.41309	3.65967
3.302	3.53149	3.80737	3.49731	3.41309	3.66211
3.30322	3.53149	3.80737	3.49854	3.41431	3.66333
3.30566	3.53271	3.80737	3.50098	3.41675	3.66333
3.30688	3.53394	3.80859	3.50586	3.41675	3.66455
3.30688	3.53516	3.80981	3.50586	3.41797	3.66699
3.30933	3.53638	3.80981	3.51074	3.41919	3.67065
3.31177	3.5376	3.81104	3.51318	3.42163	3.67188
3.31299	3.53882	3.81104	3.5144	3.42407	3.67188
3.31299	3.54004	3.81104	3.51562	3.42529	3.67432
3.31543	3.53882	3.81226	3.51807	3.42773	3.67676
3.31665	3.54126	3.81348	3.52051	3.42896	3.67676
3.31787	3.5437	3.81348	3.52051	3.43018	3.67676
3.32031	3.54492	3.81348	3.52295	3.43262	3.67798
3.32031	3.54614	3.81592	3.52417	3.43384	3.6792
3.32397	3.54736	3.81592	3.52539	3.43384	3.6792
3.32397	3.5498	3.81348	3.52661	3.43506	3.68164
3.32642	3.55103	3.81592	3.53027	3.43628	3.68286
3.32642	3.55347	3.81714	3.53027	3.4375	3.68286
[truncated: 9,035 more rows]

## Sheet: Suppl. figure 9b and 9c
Supplementary figure 9b
[truncated: 61 more rows]

[truncated: 3 more sheets: Suppl. figure 10, Suppl. figure 11, Suppl. figure 12a and 12b]
