# Supplementary material for: Celf4 controls mRNA translation underlying synaptic development in the prenatal mammalian neocortex
Source: Nat Commun. 2023 Sep 27;14:6025. doi: 10.1038/s41467-023-41730-8 (PMC10533865; doi:10.1038/s41467-023-41730-8)
Supplement: Supplementary file 6 — Source data [file 41467_2023_41730_MOESM6_ESM.zip › 6. Source data/Salamon et al_source data_main figures.xlsx]

## Sheet: Figure 2g
Figure 2g
qRT-PCR validation of hCELF4 targets from early (n= 3 neocortices), mid (n= 2 neocortices) and late (n= 3 neocortices) hCELF4 RIPs:																				Prism input of fold enrichment of hCELF4 RIP targets:
	mRNA	ACTB	NES		SYNPR	SYN2	SV2A	SYP	APBA1	GABRA3		TLE4	NR4A2	ST18		EIF4A2				Fold Enrichment (CELF4/IgG RIP)													Prism analysis:
	SEM	0.407702	0.960957		14.7035	8.97549	5.98599	2.25855	8.14105	11.2164		3.09122	5.34256	12.9685		5.11276				ACTB	NESTIN	SYNPR	SYN2	SV2A	SYP	APBA1	GABRA3	TLE4	NR4A2	ST18	EIF4A2		Table Analyzed	hCELF4 RIP (all stages)_RT-PCR		Table Analyzed	hCELF4 RIP (all stages)_RT-PCR		Table Analyzed	hCELF4 RIP (all stages)_RT-PCR		Table Analyzed	hCELF4 RIP (all stages)_RT-PCR		Table Analyzed	hCELF4 RIP (all stages)_RT-PCR		Table Analyzed	hCELF4 RIP (all stages)_RT-PCR
	Fold of log2 Average	2.67875	2.77554		101.418	36.9029	38.7925	34.6044	76.7188	59.7685		45.9045	35.9103	45.246		46.8374				0.500889	0.29	47.1668	31.5153	48.8761	36.1765	88.0414	69.4675	42.5144	32.2309	51.4701	12.8396
	Sample ID:	Fold of log2:																		0.280993	0.120359	70.91	27.3498	47.2135	34.5545	88.2781	71.3328	31.5347	32.7347	85.4585	52.1641		Column B	NES		Column D	SYNPR		Column E	SYN2		Column F	SV2A		Column G	SYP		Column H	APBA1
Repeat:	11518 11 PCW	0.500889	0.29		47.1668											12.8396				4.68908	0.0274747	39.8568	11.8309	43.1256	37.2079	40.9835	72.1133	48.4974	22.7919	23.2166	47.6128		vs.	vs.		vs.	vs.		vs.	vs.		vs.	vs.		vs.	vs.		vs.	vs.
2021-05-07									88.0414				32.2309	51.4701						3.29341	1.30324	150.476	62.4675	13.7464	28.9564	105.833	26.1604	65.0119	60.2649	54.5447	59.0552		Column A	ACTB		Column A	ACTB		Column A	ACTB		Column A	ACTB		Column A	ACTB		Column A	ACTB
2021-06-30	15053 12 PCW											42.5144				52.1641				3.4829	0.28	48.5396	51.3511	53.2932	42.806	92.6782		42.0868	25.8274	11.5402	61.5392
2021-04-16		0.280993										31.5347				47.6128				0.809746	7.49364	110.98		37.0459	27.9251	51.4159		49.8955	50.8447		99.1755		Mann Whitney test			Mann Whitney test			Mann Whitney test			Mann Whitney test			Mann Whitney test			Mann Whitney test
2021-04-20		4.68908			70.91											59.0552				3.25955	1.88194	104.433		54.9557		87.511		37.5946	26.6776		32.7189		P value	0.4342		P value	<0.0001		P value	0.0002		P value	<0.0001		P value	<0.0001		P value	<0.0001
2021-06-23									88.2781											1.35692	7.81507	151.305		12.0838		59.0096		43.2025			41.3397		Exact or approximate P value?	Exact		Exact or approximate P value?	Exact		Exact or approximate P value?	Exact		Exact or approximate P value?	Exact		Exact or approximate P value?	Exact		Exact or approximate P value?	Exact
2021-06-30						31.5153														3.43786	6.50948	136.371						62.6321			27.5157		P value summary	ns		P value summary	****		P value summary	***		P value summary	****		P value summary	****		P value summary	****
2021-08-10	15154 12 PCW		0.120359													61.5392				3.41488	0.19919	154.141						37.3608			62.0388		Significantly different (P < 0.05)?	No		Significantly different (P < 0.05)?	Yes		Significantly different (P < 0.05)?	Yes		Significantly different (P < 0.05)?	Yes		Significantly different (P < 0.05)?	Yes		Significantly different (P < 0.05)?	Yes
2021-04-20					39.8568											99.1755				5.43581	4.61054							44.6184			53.6619		One- or two-tailed P value?	Two-tailed		One- or two-tailed P value?	Two-tailed		One- or two-tailed P value?	Two-tailed		One- or two-tailed P value?	Two-tailed		One- or two-tailed P value?	Two-tailed		One- or two-tailed P value?	Two-tailed
2021-06-21									40.9835				32.7347							2.61224											36.1005		Sum of ranks in column A,B	197 , 128		Sum of ranks in column A,D	105 , 195		Sum of ranks in column A,E	105 , 85		Sum of ranks in column A,F	105 , 148		Sum of ranks in column A,G	105 , 105		Sum of ranks in column A,H	105 , 148
2021-06-30																				2.07672											40.6261		Mann-Whitney U	62		Mann-Whitney U	0		Mann-Whitney U	0		Mann-Whitney U	0		Mann-Whitney U	0		Mann-Whitney U	0
2021-08-10	15295 14 PCW	3.29341	0.0274747		150.476							48.4974				32.7189				2.85151											40.5743
2021-04-30						27.3498			105.833				22.7919	85.4585																	35.5981		Difference between medians			Difference between medians			Difference between medians			Difference between medians			Difference between medians			Difference between medians
2021-09-09		3.4829								69.4675																							Median of column A	3.056, n=14		Median of column A	3.056, n=14		Median of column A	3.056, n=14		Median of column A	3.056, n=14		Median of column A	3.056, n=14		Median of column A	3.056, n=14
2021-09-22	15296 15 PCW	0.809746	1.30324		48.5396							65.0119				41.3397																	Median of column B	1.303, n=11		Median of column D	107.7, n=10		Median of column E	31.52, n=5		Median of column F	45.17, n=8		Median of column G	35.37, n=6		Median of column H	87.78, n=8
2021-04-30									92.6782				60.2649	23.2166																			Difference: Actual	-1.752		Difference: Actual	104.7		Difference: Actual	28.46		Difference: Actual	42.11		Difference: Actual	32.31		Difference: Actual	84.72
2021-09-09		3.25955								71.3328																							Difference: Hodges-Lehmann	-0.65		Difference: Hodges-Lehmann	104.8		Difference: Hodges-Lehmann	28.46		Difference: Hodges-Lehmann	42.57		Difference: Hodges-Lehmann	32.61		Difference: Hodges-Lehmann	84.64
2021-09-22	15506 17 PCW	1.35692	0.28									42.0868
2021-04-09																27.5157
2021-04-16		3.43786	7.49364		110.98							49.8955				62.0388
2021-04-26		3.41488	1.88194		104.433							37.5946				53.6619
2021-04-28						11.8309			51.4159
2021-09-09	15294 18 PCW		7.81507									43.2025				36.1005
2021-04-02		5.43581	6.50948		151.305		48.8761					62.6321				40.6261
2021-04-26		2.61224	0.19919		136.371		47.2135					37.3608				40.5743
2021-04-28						62.4675	43.1256	36.1765	87.511				25.8274	54.5447
2021-06-25							13.7464	34.5545		72.1133
2021-09-20		2.07672					53.2932	37.2079
2021-09-23							37.0459	28.9564
2022-04-12							54.9557	42.806
2022-04-12							12.0838	27.9251
2022-07-07	15293 20 PCW	2.85151	4.61054		154.141							44.6184				35.5981
2021-05-07
2021-06-21						51.3511			59.0096				50.8447	11.5402
2021-06-25													26.6776
2021-08-10										26.1604
2021-09-20	Repeat:	14	11		10	5	8	6	8	4		11	7	5		15

## Sheet: Figure 3d
Figure 3d
qRT-PCR validation (ΔΔCt) of mCelf4/hCELF4 targets using E17 mCelf4 RIPs:
Gene	Gapdh	Actb	Nes		Adra2a,c	Atp6v0c	Sv2a	Syn2	Gabra3		Celf4	Celf2		Eif4a2	Eif4e2	Eif1b		Prism analysis:
SEM	0.917792	0.72425	0.963352		0.914062	0.524756	0.493461	0.8552	0.564403		0.98496	0.463714		0.675571	0.865249	0.651233		Table Analyzed	mCelf4 RIP (E17)_RT-PCR		Table Analyzed	mCelf4 RIP (E17)_RT-PCR		Table Analyzed	mCelf4 RIP (E17)_RT-PCR		Table Analyzed	mCelf4 RIP (E17)_RT-PCR		Table Analyzed	mCelf4 RIP (E17)_RT-PCR		Table Analyzed	mCelf4 RIP (E17)_RT-PCR		Table Analyzed	mCelf4 RIP (E17)_RT-PCR		Table Analyzed	mCelf4 RIP (E17)_RT-PCR		Table Analyzed	mCelf4 RIP (E17)_RT-PCR		Table Analyzed	mCelf4 RIP (E17)_RT-PCR		Table Analyzed	mCelf4 RIP (E17)_RT-PCR
log2 (Celf4 IP/IgG IP) Average	0	0.106936	-0.540608		-0.080006	4.0186	1.04261	0.838125	1.95678		-0.682984	1.81067		2.07857	1.71995	1.34264
log2 (Celf4 IP/IgG IP)	-0.168218	0.109539	-0.45289		-0.277723	4.29145	1.05188	0.417345	2.45305		0.0888309	2.2007		0.111967	-0.0688152	1.41854		Column B	Actb		Column C	Nes		Column E	Adra2a,c		Column G	Atp6v0c		Column H	Sv2a		Column I	Syn2		Column K	Gabra3		Column M	Celf4		Column N	Celf2		Column P	Eif4a2		Column Q	Eif4e2
	-0.549016	0.198038	-0.617836		-0.231388	5.02003	0.882446	0.333199	1.84187		-1.01418	1.55959		2.11008	1.93461	2.64041		vs.	vs.		vs.	vs.		vs.	vs.		vs.	vs.		vs.	vs.		vs.	vs.		vs.	vs.		vs.	vs.		vs.	vs.		vs.	vs.		vs.	vs.
	0.717234	0.0132313	-0.998812		-1.11272	2.91021	1.19349	1.12389	0.604414		-0.176588	2.08853		1.70914	2.87497	0.971579		Column A	Gapdh		Column A	Gapdh		Column A	Gapdh		Column A	Gapdh		Column A	Gapdh		Column A	Gapdh		Column A	Gapdh		Column A	Gapdh		Column A	Gapdh		Column A	Gapdh		Column A	Gapdh
	-0.429726		-0.960619		-0.207834	4.40633		0.122301	2.92778		-1.63	1.39387		3.03337	1.74604	0.340044
	0.0351009		-0.0768242		-0.0740051	4.51157		3.14453						2.4703	0.965673			Unpaired t test with Welch's correction			Unpaired t test with Welch's correction			Unpaired t test with Welch's correction			Mann Whitney test			Unpaired t test with Welch's correction			Mann Whitney test			Mann Whitney test			Unpaired t test with Welch's correction			Unpaired t test with Welch's correction			Mann Whitney test			Mann Whitney test
	0.394625		0.378839		1.42363	4.9964		1.03852						3.03653	2.6235			P value	0.4925		P value	0.017		P value	0.8326		P value	<0.0001		P value	<0.0001		P value	0.0343		P value	0.004		P value	0.1812		P value	0.0002		P value	0.003		P value	0.0052
	-0.445413		-0.775253			3.13293		0.354895							0.276292			P value summary	ns		P value summary	*		P value summary	ns		Exact or approximate P value?	Exact		P value summary	****		Exact or approximate P value?	Exact		Exact or approximate P value?	Exact		P value summary	ns		P value summary	***		Exact or approximate P value?	Exact		Exact or approximate P value?	Exact
	0.506104		-0.525591			2.87989		0.170328							4.40066			Significantly different (P < 0.05)?	No		Significantly different (P < 0.05)?	Yes		Significantly different (P < 0.05)?	No		P value summary	****		Significantly different (P < 0.05)?	Yes		P value summary	*		P value summary	**		Significantly different (P < 0.05)?	No		Significantly different (P < 0.05)?	Yes		P value summary	**		P value summary	**
	0.200312		-0.836485												2.68892			One- or two-tailed P value?	Two-tailed		One- or two-tailed P value?	Two-tailed		One- or two-tailed P value?	Two-tailed		Significantly different (P < 0.05)?	Yes		One- or two-tailed P value?	Two-tailed		Significantly different (P < 0.05)?	Yes		Significantly different (P < 0.05)?	Yes		One- or two-tailed P value?	Two-tailed		One- or two-tailed P value?	Two-tailed		Significantly different (P < 0.05)?	Yes		Significantly different (P < 0.05)?	Yes
	-0.261003														-0.242329			Welch-corrected t, df	t=0.7103, df=10.83		Welch-corrected t, df	t=2.650, df=16.74		Welch-corrected t, df	t=0.2197, df=6.766		One- or two-tailed P value?	Two-tailed		Welch-corrected t, df	t=6.263, df=10.18		One- or two-tailed P value?	Two-tailed		One- or two-tailed P value?	Two-tailed		Welch-corrected t, df	t=1.636, df=3.787		Welch-corrected t, df	t=7.473, df=6.228		One- or two-tailed P value?	Two-tailed		One- or two-tailed P value?	Two-tailed
Repeat:	10	3	9		6	8	3	8	4		4	4		6	10	4											Sum of ranks in column A,G	55 , 116					Sum of ranks in column A,I	71 , 100		Sum of ranks in column A,K	56 , 49								Sum of ranks in column A,P	59 , 77		Sum of ranks in column A,Q	69 , 141
																		How big is the difference?			How big is the difference?			How big is the difference?			Mann-Whitney U	0		How big is the difference?			Mann-Whitney U	16		Mann-Whitney U	1		How big is the difference?			How big is the difference?			Mann-Whitney U	4		Mann-Whitney U	14
*Red: Common candidates of human and mouse RNA-seq																		Mean of column A	0		Mean of column A	0		Mean of column A	0					Mean of column A	0								Mean of column A	0		Mean of column A	0
																		Mean of column B	0.1067		Mean of column C	-0.5422		Mean of column E	-0.08		Difference between medians			Mean of column H	1.04		Difference between medians			Difference between medians			Mean of column M	-0.6825		Mean of column N	1.81		Difference between medians			Difference between medians
																		Difference between means (B - A) ± SEM	0.1067 ± 0.1502		Difference between means (C - A) ± SEM	-0.5422 ± 0.2046		Difference between means (E - A) ± SEM	-0.08000 ± 0.3641		Median of column A	-0.06500, n=10		Difference between means (H - A) ± SEM	1.040 ± 0.1661		Median of column A	-0.06500, n=10		Median of column A	-0.06500, n=10		Difference between means (M - A) ± SEM	-0.6825 ± 0.4172		Difference between means (N - A) ± SEM	1.810 ± 0.2422		Median of column A	-0.06500, n=10		Median of column A	-0.06500, n=10
																		95% confidence interval	-0.2245 to 0.4378		95% confidence interval	-0.9745 to -0.1100		95% confidence interval	-0.9470 to 0.7870		Median of column G	4.350, n=8		95% confidence interval	0.6709 to 1.409		Median of column I	0.3850, n=8		Median of column K	2.145, n=4		95% confidence interval	-1.867 to 0.5021		95% confidence interval	1.223 to 2.397		Median of column P	2.290, n=6		Median of column Q	1.840, n=10
																		R squared (eta squared)	0.04451		R squared (eta squared)	0.2955		R squared (eta squared)	0.007085		Difference: Actual	4.415		R squared (eta squared)	0.794		Difference: Actual	0.45		Difference: Actual	2.21		R squared (eta squared)	0.4141		R squared (eta squared)	0.8997		Difference: Actual	2.355		Difference: Actual	1.905
																											Difference: Hodges-Lehmann	4.165					Difference: Hodges-Lehmann	0.61		Difference: Hodges-Lehmann	2.155								Difference: Hodges-Lehmann	2.295		Difference: Hodges-Lehmann	1.895
																		F test to compare variances			F test to compare variances			F test to compare variances						F test to compare variances									F test to compare variances			F test to compare variances
																		F, DFn, Dfd	21.63, 9, 2		F, DFn, Dfd	1.029, 8, 9		F, DFn, Dfd	3.470, 5, 9					F, DFn, Dfd	8.108, 9, 2								F, DFn, Dfd	3.163, 3, 9		F, DFn, Dfd	1.249, 9, 3
																		P value	0.0899		P value	0.9571		P value	0.1009					P value	0.2291								P value	0.1569		P value	0.9518
																		P value summary	ns		P value summary	ns		P value summary	ns					P value summary	ns								P value summary	ns		P value summary	ns
																		Significantly different (P < 0.05)?	No		Significantly different (P < 0.05)?	No		Significantly different (P < 0.05)?	No					Significantly different (P < 0.05)?	No								Significantly different (P < 0.05)?	No		Significantly different (P < 0.05)?	No
																		Data analyzed			Data analyzed			Data analyzed						Data analyzed									Data analyzed			Data analyzed
																		Sample size, column A	10		Sample size, column A	10		Sample size, column A	10					Sample size, column A	10								Sample size, column A	10		Sample size, column A	10
																		Sample size, column B	3		Sample size, column C	9		Sample size, column E	6					Sample size, column H	3								Sample size, column M	4		Sample size, column N	4

## Sheet: Figure 4a
Figure 4a
qRT-PCR data of polysomic change calculated as ΔΔΔCt (ΔΔCt (ΔCt Poly - ΔCt Mono) - AVR ΔΔCt WT):
Gene	ActB		Homer2	Sema4C	Ank2	Srcin1	Dlg4	Dmxl2	Gabra2		Map1b	Ppp1r9a	Sv2a	Syp	Slc17a7		Eif4a2		Prism analysis:
SEM	0.94786		0.827276	0.819033	0.685919	0.775085	0.899969	0.761956	0.851988		0.732268	0.738753	0.930221	0.924065	0.850414		1.03467		Table Analyzed	ActB		Table Analyzed	Homer2		Table Analyzed	Sema4C		Table Analyzed	Ank2		Table Analyzed	Srcin1		Table Analyzed	Dlg4		Table Analyzed	Dmxl2		Table Analyzed	Gabra2		Table Analyzed	Map1b		Table Analyzed	Ppp1r9a		Table Analyzed
log2 (cKO - WT) of Poly/Mono Normalization [ΔΔΔCt (ΔΔCt - each WT average)]:	0		0.890754	0.735328	0.948	0.633333	0.0948664	0.52164	0.0633333		1.02	0.955	0.634	0.308797	0.858419		-1.00127
	-0.0590492		1.02949	2.18639	1.44	0.85	0.00257683	0.0569979	-0.02		1.87	1.66	0.95	1.31493	0.942152		-0.445007		Column B	cKO		Column B	cKO		Column B	cKO		Column B	cKO		Column B	cKO		Column B	cKO		Column B	cKO		Column B	cKO		Column B	cKO		Column B	cKO		Column B
	0.636963		0.127486	0.151708	1.06	0.77	-0.192661	1.07246	0.14		0.84	1.22	0.37	0.999257	0.991329		-0.217768		vs.	vs.		vs.	vs.		vs.	vs.		vs.	vs.		vs.	vs.		vs.	vs.		vs.	vs.		vs.	vs.		vs.	vs.		vs.	vs.		vs.
	0.364066		1.37026	0.723153	0.65	0.99	0.2743	0.144349	-0.22		1.23	1	0.01	0.510467	1.18122		-1.10636		Column A	WT		Column A	WT		Column A	WT		Column A	WT		Column A	WT		Column A	WT		Column A	WT		Column A	WT		Column A	WT		Column A	WT		Column A
	-0.447454		0.950598	0.418897	0.94	0.45	0.268565	0.656848	-0.16		0.48	0.71	0.24	0.0735372	0.282014		0.819253
	-0.12265		0.0860825	0.565921	0.65	0.07	0.959432	0.677546	0.28		0.61	0.87	0.36	0.0759881	1.42		-0.826301		Mann Whitney test			Unpaired t test with Welch's correction			Unpaired t test with Welch's correction			Unpaired t test with Welch's correction			Unpaired t test with Welch's correction			Unpaired t test with Welch's correction			Unpaired t test with Welch's correction			Mann Whitney test			Unpaired t test with Welch's correction			Unpaired t test with Welch's correction			Mann Whitney test
	-0.17033		0.511759	0.0112082		0.67	-0.0454985		0.36		1.09	0.27	1.84	0.656463	-0.390085		-2.9133		P value	0.9121		P value	0.023		P value	0.0475		P value	0.0015		P value	0.0258		P value	0.6335		P value	0.1101		P value	0.8939		P value	0.0029		P value	0.003		P value
	-0.0110895		2.50462	1.09002			0.336021						1.23	0.124561	0.268729		-3		Exact or approximate P value?	Exact		P value summary	*		P value summary	*		P value summary	**		P value summary	*		P value summary	ns		P value summary	ns		Exact or approximate P value?	Exact		P value summary	**		P value summary	**		Exact or approximate P value?
	-0.151333		0.545734				-0.146086						2.04	0.605254	1.71852		-2.29362		P value summary	ns		Significantly different (P < 0.05)?	Yes		Significantly different (P < 0.05)?	Yes		Significantly different (P < 0.05)?	Yes		Significantly different (P < 0.05)?	Yes		Significantly different (P < 0.05)?	No		Significantly different (P < 0.05)?	No		P value summary	ns		Significantly different (P < 0.05)?	Yes		Significantly different (P < 0.05)?	Yes		P value summary
	0.541788						-0.602852						1.02	-0.137139	1.25176		-0.816242		Significantly different (P < 0.05)?	No		One- or two-tailed P value?	Two-tailed		One- or two-tailed P value?	Two-tailed		One- or two-tailed P value?	Two-tailed		One- or two-tailed P value?	Two-tailed		One- or two-tailed P value?	Two-tailed		One- or two-tailed P value?	Two-tailed		Significantly different (P < 0.05)?	No		One- or two-tailed P value?	Two-tailed		One- or two-tailed P value?	Two-tailed		Significantly different (P < 0.05)?
	-0.372364												0.42	0.0974687	0.918552		-1.16387		One- or two-tailed P value?	Two-tailed		Welch-corrected t, df	t=2.569, df=13.33		Welch-corrected t, df	t=2.244, df=10.49		Welch-corrected t, df	t=4.526, df=8.916		Welch-corrected t, df	t=2.672, df=8.890		Welch-corrected t, df	t=0.4863, df=15.65		Welch-corrected t, df	t=1.727, df=11.86		One- or two-tailed P value?	Two-tailed		Welch-corrected t, df	t=4.599, df=6.635		Welch-corrected t, df	t=4.002, df=9.179		One- or two-tailed P value?
	0.260317												0.7	0.0415643			-1.60723		Sum of ranks in column A,B	294 , 301																				Sum of ranks in column A,B	40 , 38								Sum of ranks in column A,B
	0.418739												0.45	-0.0755297			-0.0900262		Mann-Whitney U	141		How big is the difference?			How big is the difference?			How big is the difference?			How big is the difference?			How big is the difference?			How big is the difference?			Mann-Whitney U	17		How big is the difference?			How big is the difference?			Mann-Whitney U
	-0.542664												0.31	0.394712			-1.07887					Mean of column A	0.001111		Mean of column A	-0.001111		Mean of column A	0		Mean of column A	0		Mean of column A	0.001111		Mean of column A	0					Mean of column A	0		Mean of column A	0.001667
	-0.0942881												0.31	0.0719751			-2.97917		Difference between medians			Mean of column B	0.8913		Mean of column B	0.7357		Mean of column B	0.948		Mean of column B	0.6333		Mean of column B	0.09444		Mean of column B	0.522		Difference between medians			Mean of column B	1.02		Mean of column B	0.955		Difference between medians
	0.199648												0.05	-0.12156			-0.248157		Median of column A	-0.2400, n=17		Difference between means (B - A) ± SEM	0.8901 ± 0.3465		Difference between means (B - A) ± SEM	0.7368 ± 0.3284		Difference between means (B - A) ± SEM	0.9480 ± 0.2095		Difference between means (B - A) ± SEM	0.6333 ± 0.2371		Difference between means (B - A) ± SEM	0.09333 ± 0.1919		Difference between means (B - A) ± SEM	0.5220 ± 0.3022		Median of column A	0.1500, n=6		Difference between means (B - A) ± SEM	1.020 ± 0.2218		Difference between means (B - A) ± SEM	0.9533 ± 0.2382		Median of column A
	-0.381707												0.33				-0.200654		Median of column B	-0.2000, n=17		95% confidence interval	0.1435 to 1.637		95% confidence interval	0.009733 to 1.464		95% confidence interval	0.4735 to 1.423		95% confidence interval	0.09605 to 1.171		95% confidence interval	-0.3142 to 0.5009		95% confidence interval	-0.1374 to 1.181		Median of column B	0.06000, n=6		95% confidence interval	0.4896 to 1.550		95% confidence interval	0.4160 to 1.491		Median of column B
	-0.0685913												-0.18				1.01841		Difference: Actual	0.04		R squared (eta squared)	0.3311		R squared (eta squared)	0.3243		R squared (eta squared)	0.6967		R squared (eta squared)	0.4453		R squared (eta squared)	0.01489		R squared (eta squared)	0.201		Difference: Actual	-0.09		R squared (eta squared)	0.7612		R squared (eta squared)	0.6357		Difference: Actual
													0.85				-0.874021		Difference: Hodges-Lehmann	0.02																				Difference: Hodges-Lehmann	-0.09								Difference: Hodges-Lehmann
													0.89									F test to compare variances			F test to compare variances			F test to compare variances			F test to compare variances			F test to compare variances			F test to compare variances						F test to compare variances			F test to compare variances
													0.49									F, DFn, Dfd	1.601, 7, 8		F, DFn, Dfd	1.949, 6, 8		F, DFn, Dfd	1.236, 5, 4		F, DFn, Dfd	2.093, 5, 5		F, DFn, Dfd	1.351, 8, 8		F, DFn, Dfd	2.873, 8, 4					F, DFn, Dfd	5.949, 5, 5		F, DFn, Dfd	1.853, 5, 5
Repeat:	17		8	7	5	6	9	5	6		6	6	20	15	10		18					P value	0.5228		P value	0.3757		P value	0.8614		P value	0.4369		P value	0.6807		P value	0.3232					P value	0.0726		P value	0.5148
																						P value summary	ns		P value summary	ns		P value summary	ns		P value summary	ns		P value summary	ns		P value summary	ns					P value summary	ns		P value summary	ns
																						Significantly different (P < 0.05)?	No		Significantly different (P < 0.05)?	No		Significantly different (P < 0.05)?	No		Significantly different (P < 0.05)?	No		Significantly different (P < 0.05)?	No		Significantly different (P < 0.05)?	No					Significantly different (P < 0.05)?	No		Significantly different (P < 0.05)?	No
																						Data analyzed			Data analyzed			Data analyzed			Data analyzed			Data analyzed			Data analyzed						Data analyzed			Data analyzed
																						Sample size, column A	9		Sample size, column A	9		Sample size, column A	6		Sample size, column A	6		Sample size, column A	9		Sample size, column A	9					Sample size, column A	6		Sample size, column A	6
																						Sample size, column B	8		Sample size, column B	7		Sample size, column B	5		Sample size, column B	6		Sample size, column B	9		Sample size, column B	5					Sample size, column B	6		Sample size, column B	6
[truncated: 7 more columns]

## Sheet: Figure 4e and 4f
Figure 4e
Raw counts of Eif4a2+ and Sv2a+ cells in the subplate of P0 WT and Emx-Celf4 cKOs:
Standardized Box size in the SP area	Real ID	Blind Name	Eif4a2 Strong	Eif4a2 Weak	Sv2a (Blue) Strong	Sv2a (Blue) Weak	Eif4a2 Strong vs Sv2a Weak	Eif4a2 Weak vs Sv2a Strong	Total Number of Eif4a2 + Cells	Total Number of Sv2a+ Cells	Eif4a2 Strong vs Sv2a Weak/ TOTAL Eif4a2	Eif4a2 Weak vs Sv2a Strong/ TOTAL Eif4a2		Prism analysis:
500 x 350	P0-F-WT-(L)-D-1	3	40	54	10	45	31	3	94	55	0.329787	0.0319149		Table Analyzed	"Eif4a2 strong Sv2a Weak/ total Eif4a2"				Table Analyzed	"Eif4a2 weak Sv2a strong/ total Eif4a2"
	P0-F-WT-(L)-D-2	8	43	53	16	50	27	6	96	66	0.28125	0.0625
	P0-WT- (male)-1	5	36	48	13	35	22	5	84	48	0.261905	0.0595238		Column B	Emx1-Celf4 cKO				Column B	Emx1-Celf4 cKO
	P0-M-WT(r)-B-3	7	36	54	25	44	26	12	90	69	0.288889	0.133333		vs.	vs.				vs.	vs.
	P0-WT- (male)-2	9	32	41	16	30	28	6	73	46	0.383562	0.0821918		Column A	WT				Column A	WT
	P0-M-WT(r)-B-1	12	49	39	32	50	33	10	88	82	0.375	0.113636
	P0-M-WT(r)-B-2	14	34	40	25	43	23	13	74	68	0.310811	0.175676		Unpaired t test with Welch's correction					Unpaired t test with Welch's correction
														P value	<0.0001				P value	0.0066
	P0-F-cKO(r)-A-1	2	13	47	37	29	9	21	60	66	0.15	0.35		P value summary	****				P value summary	**
	P0-F-cKO(r)-A-2	4	16	45	43	36	8	18	61	79	0.131148	0.295082		Significantly different (P < 0.05)?	Yes				Significantly different (P < 0.05)?	Yes
	P0-cKO-L (male)-3	10	16	52	37	30	2	13	68	67	0.0294118	0.191176		One- or two-tailed P value?	Two-tailed				One- or two-tailed P value?	Two-tailed
	P0-cKO-L (male)-2	1	17	48	39	21	5	15	65	60	0.0769231	0.230769		Welch-corrected t, df	t=9.133, df=11.98				Welch-corrected t, df	t=3.464, df=9.504
	P0-M-cko(L)-C-3	6	23	51	35	26	7	17	74	61	0.0945946	0.22973
	P0-M-cko(L)-C-1	11	17	40	42	18	1	4	57	60	0.0175439	0.0701754		How big is the difference?					How big is the difference?
	P0-M-cko(L)-C-2	13	14	47	33	27	6	13	61	60	0.0983607	0.213115		Mean of column A	31.87				Mean of column A	9.411
														Mean of column B	8.543				Mean of column B	22.57
														Difference between means (B - A) ± SEM	-23.33 ± 2.555				Difference between means (B - A) ± SEM	13.16 ± 3.799
														95% confidence interval	-28.90 to -17.76				95% confidence interval	4.636 to 21.69
														R squared (eta squared)	0.8745				R squared (eta squared)	0.558
														F test to compare variances					F test to compare variances
														F, DFn, Dfd	1.096, 6, 6				F, DFn, Dfd	3.102, 6, 6
														P value	0.9146				P value	0.1941
														P value summary	ns				P value summary	ns
														Significantly different (P < 0.05)?	No				Significantly different (P < 0.05)?	No
														Data analyzed					Data analyzed
														Sample size, column A	7				Sample size, column A	7
														Sample size, column B	7				Sample size, column B	7
Figure 4f
Representative Western blots of Sv2/Sv2a and Gapdh using male P0 whole brain lysates (3.2ug, run in duplicates) – same blot used but cut at 60kDa:												Prism analysis:														Representative Western blots of Sv2/Sv2a and Gapdh using male P0 synaptoneurosomes (3.2ug, run in duplicates) – same blot used:														Prism analysis:
												Table Analyzed	FINAL_Sv2/Sv2a_total Nctx_male																											Table Analyzed	FINAL_Sv2/Sv2a_Synaptoneurosomes_male
-anti-Sv2/Sv2a ab																										-anti-Sv2/Sv2a ab:
(upper blot):									WT = Emx1-Celf4 WT			Column B	Emx1-Celf4 cKO																			WT = Emx1-Celf4 WT								Column B	Emx1-Celf4 cKO
									cKO = Emx1-Celf4 cKO			vs.	vs.																			cKO = Emx1-Celf4 cKO								vs.	vs.
												Column A	WT																											Column A	WT
												Unpaired t test with Welch's correction																												Mann Whitney test
												P value	0.4101																											P value	<0.0001
												P value summary	ns																											Exact or approximate P value?	Exact
												Significantly different (P < 0.05)?	No																											P value summary	****
												One- or two-tailed P value?	Two-tailed																											Significantly different (P < 0.05)?	Yes
												Welch-corrected t, df	t=0.8347, df=31.81																											One- or two-tailed P value?	Two-tailed
																																								Sum of ranks in column A,B	2418 , 3577
												How big is the difference?																												Mann-Whitney U	822
												Mean of column A	1.1
												Mean of column B	1.197																											Difference between medians
												Difference between means (B - A) ± SEM	0.09766 ± 0.1170																											Median of column A	1.034, n=56
												95% confidence interval	-0.1407 to 0.3360																											Median of column B	1.246, n=53
												R squared (eta squared)	0.02143																											Difference: Actual	0.2122
																																								Difference: Hodges-Lehmann	0.2321
-anti-Gapdh ab												F test to compare variances														-anti-Gapdh ab:
(lower blot):												F, DFn, Dfd	2.051, 18, 20
												P value	0.1225
												P value summary	ns
												Significantly different (P < 0.05)?	No
												Data analyzed
												Sample size, column A	21
												Sample size, column B	19
Representative Western blots of Sv2/Sv2a and Gapdh using male P0 whole brain lysates (10ug, run in duplicates) – same blot used but cut at 60kDa:																										Representative Western blots of Sv2/Sv2a and Gapdh using male P0 synaptoneurosomes (3.2ug, another run in duplicates) – same blot used:
-anti-Sv2/Sv2a ab																										-anti-Sv2/Sv2a ab:
(upper blot):									WT = Emx1-Celf4 WT
									cKO = Emx1-Celf4 cKO
-anti-Gapdh ab																										-anti-Gapdh ab:
(lower blot):
Raw densitometry data of Sv2/Sv2a and Gapdh male blots (whole lysates):																										Raw densitometry data of Sv2/Sv2a and Gapdh male blots (synaptoneurosomes):
					Densitometry analysis for 030422_MALE_1st blot_3.2ug																						DENSITOMETRY FROM 041422 SN MALE BLOT
																										6. Sv2a SN_MALE 3.2ug 1st blot_after washes hiden lower part_Manual 10s 3x3_Frame1_pub							Sample ID	AVR normalization to GAPDH	AVR of all normalizations per each WT
(1) Sv2a_MALE 1st blot_1s 3x3_S1-Frame1_pub				1	(3) Sv2a_MALE 1st blot_RapidCapture 51s852ms 3x3_pub							Sample ID	Normalization to GAPDH	Average of all normalizations per each WT	AVERAGE per each WT												1	4962.33	1				WT1	2.37929	1.32921
												WT 1	1.5987	1.53942	1.51682												2	2806.62	1.76808				cKO9	4.21028	2.38339	*outlier
WT 1	1	7942.83	1		WT 1	1	15989.2	1				cKO 7	1.75507	1.69626	1.62994												3	8510.57	0.583078				WT3	1.19056	0.708042
cKO 7	2	8693.12	1.09446		cKO 7	2	16792.3	1.05022				WT 2	1.01511	0.980177	0.839719												4	2336.91	2.12345				cKO11	1.90398	1.07601
WT 2	3	5244.42	0.660271		WT 2	3	10763	0.673137				cKO 8	1.72742	1.66791	1.65856												5	12590.9	0.394121				WT4	2.19332	1.27396
cKO 8	4	15039.5	1.89347		cKO 8	4	21682.4	1.35606				WT 3	0.93204	0.902275	0.896815												6	4934.15	1.00571				cKO12	3.03579	1.69661
WT 3	5	5345.71	0.673023		WT 3	5	11988.7	0.749795				cKO 9	0.835034	0.810153	0.795708												7	6905.57	0.718598				WT2	1.77235	0.994306
cKO 9	6	4741.05	0.596897		cKO 9	6	10570.2	0.661085				WT 1	1.52932	1.49422													8	3894.74	1.27411				cKO10	3.02684	1.69449
WT 1	1	11409.4	1		WT 1	7	20428.9	1				cKO 7	1.60037	1.56363
cKO 7	2	10757.5	0.942865		cKO 7	8	19406.1	0.94993				WT 2	0.717682	0.699261												3. GAPDH SN_MALE 3.2ug 1st blot_Manual 600ms 3x3_Frame1_pub							Sample ID	Normalization to GAPDH	Normalization of cKOs to WT littermate	Normalization of cKOs to each WT1	Normalization of cKOs to each WT2	Normalization of cKOs to each WT4	Normalization of cKOs to each WT3	Average of all normalizations per each WT
WT 2	3	3895.88	0.341462		WT 2	9	9485.95	0.464339				cKO 8	1.69208	1.6492												1	1	1374.06	1				WT1	3.61143	1	1	2.46057	1.2045	1.32335	1.4971
cKO 8	4	14755.8	1.2933		cKO 8	10	20945.2	1.02527				WT 3	0.913349	0.891355													2	487.577	2.81814				cKO9	5.75626	1.5939	1.5939	3.92191	1.91986	2.10928	2.38624
WT 3	5	5017.3	0.43975		WT 3	11	12268.7	0.600553				cKO 9	0.796358	0.781262													3	5798.5	0.236969				WT3	1.46772	1	0.40641	1	0.489522	0.53782	0.608438
cKO 9	6	3963.35	0.347375		cKO 9	12	9962.95	0.487688																			4	861.527	1.59491				cKO11	2.71252	1.84812	0.751094	1.84812	0.904696	0.993957	1.12447
												Sample ID	Normalization to GAPDH	Normalization of cKOs to WT littermate	Normalization of cKOs to each WT1	Normalization of cKOs to each WT2	Normalization of cKOs to each WT3	Normalization of cKOs to each WT1	Normalization of cKOs to each WT2	Normalization of cKOs to each WT3	Average of all normalizations per each WT	AVERAGE per each WT					5	4199.38	0.327206				WT4	2.99827	1	0.830217	2.04281	1	1.09866	1.24292
					(1) GAPDH_1st blot MALE_RapidCapture 1s471ms 3x3_pub							WT 1	2.40398	1	1	1.57936	1.72467	1.06126	2.25485	1.77481	1.56582	1.52063					6	1068.65	1.28579				cKO12	4.61719	1.53995	1.2785	3.14583	1.53995	1.69189	1.91404
					WT 1	1	6677.2	1	1	6625.08	1	cKO 7	2.62914	1.09366	1.09366	1.72728	1.8862	1.16065	2.46604	1.94104	1.71248	1.62825					7	2530.43	0.543016				WT2	2.72901	1	0.755661	1.85936	0.910196	1	1.1313
					cKO 7	2	6290.5	0.942085	2	6483.5	0.978629	WT 2	1.52213	1	0.633168	1	1.092	0.671954	1.4277	1.12375	0.99143	0.842927					8	844.941	1.62622				cKO10	4.60948	1.68906	1.27636	3.14057	1.53738	1.68906	1.91084
					WT 2	3	6995.91	1.04773	3	7146.08	1.07864	cKO 8	2.5903	1.70176	1.0775	1.70176	1.85833	1.14351	2.42961	1.91236	1.68718	1.66193
					cKO 8	4	8469.15	1.26837	4	8272.08	1.2486	WT 3	1.39388	1	0.579822	0.915747	1	0.61534	1.30741	1.02907	0.907899	0.895074				3. GAPDH SN_MALE 3.2ug 1st blot_Manual 1s200ms 3x3_Frame2_pub							Sample ID	Normalization to GAPDH	Normalization of cKOs to WT littermate	Normalization of cKOs to each WT1	Normalization of cKOs to each WT2	Normalization of cKOs to each WT4	Normalization of cKOs to each WT3	Average of all normalizations per each WT
					WT 3	5	8703.45	1.30346	5	8498.38	1.28276	cKO 9	1.24596	0.89388	0.518291	0.818567	0.89388	0.55004	1.16867	0.919868	0.811552	0.78828				2	1	1738.48	1				WT1	2.85441	1	1	2.36763	1.29908	1.52232	1.54726
					cKO 9	6	8532.86	1.27791	6	8434.33	1.27309	WT 1	2.26522	1	0.942279	1.4882	1.62512	1	2.1247	1.67237	1.47544						2	513.784	3.38367				cKO9	5.46264	1.91376	1.91376	4.53106	2.48613	2.91336	2.96108
					WT 1	1	8929.03	1	1	9107.98	1	cKO 7	2.3705	1.04648	0.986071	1.55736	1.70065	1.04648	2.22344	1.75009	1.54401						3	7059.2	0.246271				WT3	1.2056	1	0.422364	1	0.548686	0.642974	0.653506
					cKO 7	2	7997.86	0.895714	2	8375.1	0.919534	WT 2	1.06614	1	0.443488	0.700427	0.76487	0.470655	1	0.787108	0.694425						4	962.355	1.80648				cKO11	2.42833	2.01421	0.850728	2.01421	1.10517	1.29508	1.3163
					WT 2	3	8842.15	0.99027	3	8952.81	0.982963	cKO 8	2.51277	2.35689	1.04525	1.65083	1.80271	1.10928	2.35689	1.85512	1.63668						5	5730.29	0.303384				WT4	2.19725	1	0.769773	1.82254	1	1.17184	1.19104
					cKO 8	4	8225.98	0.921262	4	8445.05	0.927215	WT 3	1.3545	1	0.56344	0.889875	0.971748	0.597955	1.27047	1	0.882249						6	1390.98	1.24982				cKO12	3.54726	1.61441	1.24273	2.94232	1.61441	1.89184	1.92282
					WT 3	5	8932.45	1.00038	5	9182.93	1.00823	cKO 9	1.1745	0.867111	0.488566	0.77162	0.842613	0.518494	1.10164	0.867111	0.765008						7	3682.9	0.47204				WT2	1.87503	1	0.656891	1.55527	0.853357	1	1.01638
					cKO 9	6	8281.45	0.927474	6	8683.93	0.953442																8	1066.94	1.6294				cKO10	3.65038	1.94683	1.27886	3.02786	1.66134	1.94683	1.97872
												Sample ID	Normalization to GAPDH	Normalization of cKOs to WT littermate	Normalization of cKOs to each WT1	Normalization of cKOs to each WT2	Normalization of cKOs to each WT3	Normalization of cKOs to each WT1	Normalization of cKOs to each WT2	Normalization of cKOs to each WT3	Average of all normalizations per each WT	AVERAGE per each WT
					(2) GAPDH_1st blot MALE_RapidCapture 13s613ms 1x1_pub							WT 1	0.79342	1	1	1.56155	1.68742	1.00001	2.14888	1.68027	1.51302	1.51301				3. GAPDH SN_MALE 3.2ug 1st blot_Manual 1s800ms 3x3_Frame3_pub							Sample ID	Normalization to GAPDH	Normalization of cKOs to WT littermate	Normalization of cKOs to each WT1	Normalization of cKOs to each WT2	Normalization of cKOs to each WT4	Normalization of cKOs to each WT3	Average of all normalizations per each WT
					WT 1	1	20129.9	1	1	20174.7	1	cKO 7	0.881002	1.11039	1.11039	1.73392	1.87368	1.1104	2.38609	1.86575	1.68004	1.63164				3	1	2685.66	1				WT1	1.84771	1	1	1.74446	1.02363	1.46892	1.30925
					cKO 7	2	19153.9	0.951515	2	18967	0.940138	WT 2	0.508098	1	0.64039	1	1.08061	0.640399	1.37612	1.07603	0.968925	0.836511					2	808.088	3.32347				cKO9	3.47316	1.87971	1.87971	3.27907	1.92413	2.76114	2.46101
					WT 2	3	20978.4	1.04215	3	21387.3	1.0601	cKO 8	0.864536	1.70151	1.08963	1.70151	1.83866	1.08965	2.34149	1.83088	1.64864	1.65518					3	8034.97	0.334246				WT3	1.05919	1	0.573244	1	0.586791	0.842049	0.750521
					cKO 8	4	24844.7	1.23422	4	25314.9	1.25478	WT 3	0.470198	1	0.592622	0.925407	1	0.59263	1.27347	0.995767	0.89665	0.898556					4	1471.31	1.82536				cKO11	1.58833	1.49957	0.859617	1.49957	0.879931	1.26271	1.12546
					WT 3	5	25326.8	1.25817	5	25667.3	1.27225	cKO 9	0.424106	0.901972	0.534529	0.834692	0.901972	0.534536	1.14864	0.898154	0.808754	0.803135					5	6975.33	0.385023				WT4	1.80506	1	0.976914	1.70418	1	1.43501	1.27903
					cKO 9	6	24559.1	1.22003	6	25288.1	1.25345	WT 1	0.79341	1	0.999987	1.56153	1.68739	1	2.14885	1.68025	1.513						6	2154.87	1.24632				cKO12	2.28977	1.26853	1.23925	2.16181	1.26853	1.82035	1.62249
					WT 1	1	26124.2	1	1	25372.4	1	cKO 7	0.830242	1.04642	1.04641	1.63402	1.76573	1.04642	2.24861	1.75825	1.58324						7	5489.88	0.489202				WT2	1.25787	1	0.680773	1.18758	0.696861	1	0.891303
					cKO 7	2	23749.5	0.9091	2	22998.5	0.906436	WT 2	0.369225	1	0.465358	0.726679	0.785253	0.465364	1	0.781929	0.704097						8	1680.54	1.59809				cKO10	2.31756	1.84244	1.25428	2.18804	1.28392	1.84244	1.64217
					WT 2	3	25858	0.989811	3	25525.1	1.00602	cKO 8	0.871399	2.36008	1.09828	1.71502	1.85326	1.0983	2.36008	1.84541	1.66172
					cKO 8	4	24226.9	0.927375	4	23845.7	0.939831	WT 3	0.472197	1	0.595141	0.929341	1.00425	0.595149	1.27889	1	0.900462					3. GAPDH SN_MALE 3.2ug 1st blot_Manual 2s400ms 3x3_Frame4_pub							Sample ID	Normalization to GAPDH	Normalization of cKOs to WT littermate	Normalization of cKOs to each WT1	Normalization of cKOs to each WT2	Normalization of cKOs to each WT4	Normalization of cKOs to each WT3	Average of all normalizations per each WT
					WT 3	5	26406.4	1.0108	5	25557.8	1.00731	cKO 9	0.418213	0.885675	0.527101	0.823094	0.88944	0.527108	1.13268	0.885675	0.797516					4	1	3699.93	1				WT1	1.3412	1	1	1.37119	0.831416	1.2948	1.12435
					cKO 9	6	24203.3	0.926472	6	23442	0.92392																2	1137.27	3.25334				cKO9	2.46786	1.84004	1.84004	2.52305	1.52984	2.38249	2.06886
																											3	8700.91	0.425234				WT3	0.978124	1	0.729292	1	0.606345	0.94429	0.819982
																											4	2050.84	1.8041				cKO11	1.13949	1.16497	0.849607	1.16497	0.706377	1.10007	0.955258
				2	(3) Sv2a_MALE 1st blot_RapidCapture 51s852ms 3x3_pub																						5	7805.15	0.474036				WT4	1.61315	1	1.20277	1.64923	1	1.55735	1.35234
					WT 1	1	15713.4	1	1	15905.4	1																6	2935.84	1.26026				cKO12	1.68066	1.04185	1.25311	1.71825	1.04185	1.62253	1.40893
					cKO 7	2	17126.5	1.08993	2	17026.5	1.07048																7	6666.7	0.554986				WT2	1.03583	1	0.772318	1.059	0.642117	1	0.868358
					WT 2	3	10678.1	0.679555	3	10745.4	0.675582																8	2332.6	1.58618				cKO10	1.6697	1.61195	1.24493	1.70704	1.03506	1.61195	1.39975
					cKO 8	4	22073.6	1.40476	4	21784.2	1.36961
					WT 3	5	11952.5	0.760658	5	11929.5	0.75003															7. GAPDH SN_MALE 3.2ug 1st blot_after washes_Manual 1s400ms 3x3_Frame2_pub							Sample ID	Normalization to GAPDH	Normalization of cKOs to WT littermate	Normalization of cKOs to each WT1	Normalization of cKOs to each WT2	Normalization of cKOs to each WT4	Normalization of cKOs to each WT3	Average of all normalizations per each WT
					cKO 9	6	10233.8	0.65128	6	10422.1	0.655256															5	1	2385.57	1				WT1	2.08014	1	1	1.80733	1.02512	1.26183	1.27357
					WT 1	1	19842	1	1	19296.5	1																2	718.82	3.31873				cKO9	3.90448	1.87703	1.87703	3.39241	1.92417	2.36848	2.39052
					cKO 7	2	18887.2	0.951882	2	18311.3	0.948946																3	7394.41	0.322618				WT3	1.15095	1	0.553302	1	0.567199	0.698171	0.704668
					WT 2	3	8364.83	0.421572	3	8061.59	0.417774																4	1413.98	1.68714				cKO11	1.65272	1.43597	0.794525	1.43597	0.81448	1.00255	1.01188
					cKO 8	4	20536.4	1.035	4	19792.1	1.02568																5	6204.91	0.384465				WT4	2.02918	1	0.9755	1.76305	1	1.23091	1.24237
					WT 3	5	11086.8	0.558756	5	10664.1	0.552645																6	1801.18	1.32445				cKO12	2.73939	1.35	1.31693	2.38012	1.35	1.66173	1.6772
					cKO 9	6	8606.12	0.433733	6	8226.54	0.426322																7	4188.96	0.56949				WT2	1.64852	1	0.792502	1.43231	0.812406	1	1.00931
																											8	1438.18	1.65874				cKO10	2.7081	1.64275	1.30188	2.35293	1.33458	1.64275	1.65803
					(1) GAPDH_1st blot MALE_RapidCapture 1s471ms 3x3_pub
					WT 1	1	6677.2	1	1	6625.08	1															7. GAPDH SN_MALE 3.2ug 1st blot_after washes_Manual 2s100ms 3x3_Frame3_pub							Sample ID	Normalization to GAPDH	Normalization of cKOs to WT littermate	Normalization of cKOs to each WT1	Normalization of cKOs to each WT2	Normalization of cKOs to each WT4	Normalization of cKOs to each WT3	Average of all normalizations per each WT
					cKO 7	2	6290.5	0.942085	2	6483.5	0.978629															6	1	3801.67	1				WT1	1.3053	1	1	1.31504	0.786574	1.16112	1.06568
					WT 2	3	6995.91	1.04773	3	7146.08	1.07864																2	1187.83	3.20051				cKO9	2.36281	1.81016	1.81016	2.38044	1.42383	2.10182	1.92906
					cKO 8	4	8469.15	1.26837	4	8272.08	1.2486																3	8574.06	0.443392				WT3	0.992595	1	0.760433	1	0.598137	0.882955	0.810381
					WT 3	5	8703.45	1.30346	5	8498.38	1.28276																4	2187.66	1.73778				cKO11	1.06823	1.07619	0.818374	1.07619	0.643711	0.950231	0.872128
					cKO 9	6	8532.86	1.27791	6	8434.33	1.27309																5	7587.24	0.501061				WT4	1.65948	1	1.27134	1.67186	1	1.47617	1.35484
					WT 1	1	8929.03	1	1	9107.98	1																6	2824.81	1.34582				cKO12	1.74672	1.05257	1.33818	1.75975	1.05257	1.55378	1.42607
					cKO 7	2	7997.86	0.895714	2	8375.1	0.919534																7	6142.79	0.618883				WT2	1.12417	1	0.861237	1.13256	0.677426	1	0.917806
					WT 2	3	8842.15	0.99027	3	8952.81	0.982963																8	2229.16	1.70543				cKO10	1.74718	1.55419	1.33853	1.76021	1.05285	1.55419	1.42644
					cKO 8	4	8225.98	0.921262	4	8445.05	0.927215
					WT 3	5	8932.45	1.00038	5	9182.93	1.00823															7. GAPDH SN_MALE 3.2ug 1st blot_after washes_Manual 700ms 3x3_Frame1_pub							Sample ID	Normalization to GAPDH	Normalization of cKOs to WT littermate	Normalization of cKOs to each WT1	Normalization of cKOs to each WT2	Normalization of cKOs to each WT4	Normalization of cKOs to each WT3	Average of all normalizations per each WT
					cKO 9	6	8281.45	0.927474	6	8683.93	0.953442															7	1	1372.77	1				WT1	3.61483	1	1	2.44292	1.18487	1.32119	1.48724
																											2	464.31	2.95658				cKO9	6.04472	1.6722	1.6722	4.08506	1.98133	2.20929	2.48697
																											3	5751.5	0.23868				WT3	1.47971	1	0.409346	1	0.485019	0.540823	0.608797
																											4	853.441	1.60851				cKO11	2.73822	1.85051	0.757497	1.85051	0.897533	1.0008	1.12658
																											5	4127.02	0.33263				WT4	3.05083	1	0.843978	2.06177	1	1.11505	1.2552
					(2) GAPDH_1st blot MALE_RapidCapture 13s613ms 1x1_pub																						6	1065.79	1.28802				cKO12	4.62955	1.51747	1.28071	3.12868	1.51747	1.69206	1.90473
					WT 1	1	20129.9	1	1	20174.7	1																7	2523.93	0.543902				WT2	2.73604	1	0.756894	1.84904	0.896818	1	1.12569
					cKO 7	2	19153.9	0.951515	2	18967	0.940138																8	868.294	1.581				cKO10	4.48551	1.63941	1.24086	3.03133	1.47026	1.63941	1.84547
					WT 2	3	20978.4	1.04215	3	21387.3	1.0601
					cKO 8	4	24844.7	1.23422	4	25314.9	1.25478
					WT 3	5	25326.8	1.25817	5	25667.3	1.27225																DENSITOMETRY FROM 041422 SN MALE BLOT
					cKO 9	6	24559.1	1.22003	6	25288.1	1.25345															6. Sv2a SN_MALE 3.2ug 1st blot_after washes hiden lower part_Manual 20s 3x3_Frame2_pub (maybe overexpossed)							Sample ID	AVR normalization to GAPDH	AVR of all normalizations per each WT
					WT 1	1	26124.2	1	1	25372.4	1																1	10685.2	1				WT1	5.12321	1.58543
					cKO 7	2	23749.5	0.9091	2	22998.5	0.906436																2	5900.45	1.81091				cKO9	8.8514	2.77516	*outlier
					WT 2	3	25858	0.989811	3	25525.1	1.00602																3	15483.5	0.690097				WT3	2.16602	0.712254
					cKO 8	4	24226.9	0.927375	4	23845.7	0.939831																4	4689.45	2.27855				cKO11	3.82068	1.19586
					WT 3	5	26406.4	1.0108	5	25557.8	1.00731																5	18008.8	0.593328				WT4	3.13712	1.00805
					cKO 9	6	24203.3	0.926472	6	23442	0.92392																6	10466.2	1.02092				cKO12	6.43942	1.99337
																											7	13463.2	0.793656				WT2	3.45541	1.07343
																											8	8146.15	1.31168				cKO10	6.33088	1.96313
																										3. GAPDH SN_MALE 3.2ug 1st blot_Manual 600ms 3x3_Frame1_pub							Sample ID	Normalization to GAPDH	Normalization of cKOs to WT littermate	Normalization of cKOs to each WT1	Normalization of cKOs to each WT2	Normalization of cKOs to each WT4	Normalization of cKOs to each WT3	Average of all normalizations per each WT
					Densitometry analysis for 031022_MALE_3rd blot_3.2ug																					1	1	1374.06	1				WT1	7.77633	1	1	2.91219	1.81332	1.46157	1.79677
				1	(4) SV2_1st upper blot MALE (3.2ug)_After washes, covered upper part of the blot_Manual 30s 3x3_pub							Sample ID	Normalization to GAPDH	Average of all normalizations per each WT	AVERAGE per each WT												2	487.577	2.81814				cKO9	12.1016	1.55621	1.55621	4.53197	2.82189	2.2745	2.79614
					WT 1	1	9804.88	1	1	11248.5	1	WT 1	2.74837	1.96262	1.57038												3	5798.5	0.236969				WT3	2.67027	1	0.343384	1	0.622664	0.50188	0.616982
					cKO 7	2	9321.59	0.950709	2	10618.6	0.944003	cKO 7	3.05913	2.16162	1.74098												4	861.527	1.59491				cKO11	5.44318	2.03844	0.699968	2.03844	1.26926	1.02305	1.25768
					WT 2	3	5139.05	0.524132	3	6338.12	0.563465	WT 2	1.02501	0.756781	0.633524												5	4199.38	0.327206				WT4	4.28846	1	0.551476	1.606	1	0.806021	0.990875
					cKO 8	4	15613.7	1.59244	4	17197	1.52883	cKO 8	3.82694	2.77257	2.74812	*outlier											6	1068.65	1.28579				cKO12	9.79383	2.28377	1.25944	3.66773	2.28377	1.84076	2.26292
					WT 3	5	8212.88	0.837632	5	9472.49	0.842112	WT 3	1.91851	1.38821	1.50149												7	2530.43	0.543016				WT2	5.32053	1	0.684196	1.99251	1.24066	1	1.22934
					cKO 9	6	5826.3	0.594224	6	6891.9	0.612696	cKO 9	0.929397	0.707099	0.856572												8	844.941	1.62622				cKO10	9.64109	1.81206	1.2398	3.61053	2.24815	1.81206	2.22763
					WT 1	7	6782.59	1	7	7871.78	1	WT 1	1.64893	1.17815
					cKO 7	8	7471.3	1.10154	8	8509.61	1.08103	cKO 7	1.85319	1.32034												3. GAPDH SN_MALE 3.2ug 1st blot_Manual 1s200ms 3x3_Frame2_pub							Sample ID	Normalization to GAPDH	Normalization of cKOs to WT littermate	Normalization of cKOs to each WT1	Normalization of cKOs to each WT2	Normalization of cKOs to each WT4	Normalization of cKOs to each WT3	Average of all normalizations per each WT
					WT 2	9	4005.35	0.590534	9	4966.83	0.630967	WT 2	0.682199	0.510267												2	1	1738.48	1				WT1	6.14627	1	1	2.80219	1.9557	1.68133	1.85981
					cKO 8	10	16230	2.39289	10	17651.3	2.24235	cKO 8	3.80336	2.72366													2	513.784	3.38367				cKO9	11.4843	1.8685	1.8685	5.23588	3.65422	3.14156	3.47504
					WT 3	11	12014	1.7713	11	13426.6	1.70566	WT 3	2.18705	1.61477													3	7059.2	0.246271				WT3	2.19338	1	0.356864	1	0.69792	0.600007	0.663698
					cKO 9	12	8903.05	1.31263	12	10218.4	1.2981	cKO 9	1.33033	1.00604													4	962.355	1.80648				cKO11	4.87289	2.22163	0.79282	2.22163	1.55052	1.33299	1.47449
																											5	5730.29	0.303384				WT4	3.14275	1	0.511325	1.43283	1	0.859708	0.950966
					(5) GAPDH_1st blot MALE (3.2ug)_lower blot with marker_Manual 600ms 3x3_Frame1_pub							Sample ID	Normalization to GAPDH	Normalization of cKOs to WT littermate	Normalization of cKOs to each WT1	Normalization of cKOs to each WT2	Normalization of cKOs to each WT3	Normalization of cKOs to each WT1	Normalization of cKOs to each WT2	Normalization of cKOs to each WT3	Average of all normalizations per each WT	AVERAGE per each WT					6	1390.98	1.24982				cKO12	7.52432	2.39419	1.22421	3.43046	2.39419	2.0583	2.27679
					WT 1	1	2322.18	1				WT 1	4.5331	1	1	2.97601	1.48379	1.63267	4.66896	1.3773	2.18979	1.76551					7	3682.9	0.47204				WT2	3.6556	1	0.594767	1.66665	1.16319	1	1.10615
					cKO 7	2	1932.06	0.832002				cKO 7	5.16034	1.13837	1.13837	3.3878	1.68911	1.85859	5.31501	1.56788	2.49279	2.00862					8	1066.94	1.6294				cKO10	7.63506	2.08859	1.24223	3.48095	2.42942	2.08859	2.3103
					WT 2	3	3767.43	1.62236				WT 2	1.52321	1	0.33602	1	0.498584	0.548611	1.56887	0.462801	0.735814	0.602412
					cKO 8	4	2716.3	1.16972				cKO 8	6.03959	3.96503	1.33233	3.96503	1.9769	2.17526	6.22061	1.83502	2.91753	3.00223				3. GAPDH SN_MALE 3.2ug 1st blot_Manual 1s800ms 3x3_Frame3_pub							Sample ID	Normalization to GAPDH	Normalization of cKOs to WT littermate	Normalization of cKOs to each WT1	Normalization of cKOs to each WT2	Normalization of cKOs to each WT4	Normalization of cKOs to each WT3	Average of all normalizations per each WT
					WT 3	5	2894.43	1.24642				WT 3	3.05507	1	0.673948	2.00568	1	1.10034	3.14664	0.92823	1.47581	1.53286				3	1	2685.66	1				WT1	3.9786	1	1	2.06464	1.54102	1.62235	1.557
					cKO 9	6	5239.67	2.25635				cKO 9	1.21365	0.397256	0.26773	0.796767	0.397256	0.437115	1.25002	0.368745	0.586272	0.723164					2	808.088	3.32347				cKO9	7.30174	1.83526	1.83526	3.78914	2.82817	2.97742	2.8575
					WT 1	1	2639.01	1				WT 1	2.77649	1	0.612493	1.82278	0.908812	1	2.85971	0.843587	1.34123						3	8034.97	0.334246				WT3	1.92702	1	0.484346	1	0.746388	0.785779	0.754128
					cKO 7	2	2532.01	0.959455				cKO 7	3.15577	1.13661	0.696162	2.07179	1.03296	1.13661	3.25036	0.958826	1.52445						4	1471.31	1.82536				cKO11	3.18727	1.65399	0.801104	1.65399	1.23452	1.29967	1.24732
					WT 2	3	4620.55	1.75086				WT 2	0.9709	1	0.21418	0.637403	0.317799	0.349686	1	0.294991	0.46901						5	6975.33	0.385023				WT4	2.58179	1	0.64892	1.33979	1	1.05277	1.01037
					cKO 8	4	2651.01	1.00455				cKO 8	6.39026	6.58179	1.40969	4.19525	2.09169	2.30156	6.58179	1.94157	3.08693						6	2154.87	1.24632				cKO12	4.85699	1.88125	1.22078	2.52047	1.88125	1.98053	1.90075
					WT 3	5	3864.84	1.4645				WT 3	3.29129	1	0.726057	2.16076	1.07732	1.18541	3.38994	1	1.58991						7	5489.88	0.489202				WT2	2.45237	1	0.61639	1.27262	0.949871	1	0.959721
					cKO 9	6	5369.96	2.03484				cKO 9	1.78041	0.540945	0.392757	1.16885	0.58277	0.641244	1.83377	0.540945	0.860056						8	1680.54	1.59809				cKO10	4.84735	1.9766	1.21836	2.51547	1.87751	1.9766	1.89698
					(5) GAPDH_1st blot MALE (3.2ug)_lower blot with marker_Manual 1m200ms 3x3_Frame2_pub							Sample ID	Normalization to GAPDH	Normalization of cKOs to WT littermate	Normalization of cKOs to each WT1	Normalization of cKOs to each WT2	Normalization of cKOs to each WT3	Normalization of cKOs to each WT1	Normalization of cKOs to each WT2	Normalization of cKOs to each WT3	Average of all normalizations per each WT	AVERAGE per each WT				3. GAPDH SN_MALE 3.2ug 1st blot_Manual 2s400ms 3x3_Frame4_pub							Sample ID	Normalization to GAPDH	Normalization of cKOs to WT littermate	Normalization of cKOs to each WT1	Normalization of cKOs to each WT2	Normalization of cKOs to each WT4	Normalization of cKOs to each WT3	Average of all normalizations per each WT
					WT 1	1	3625.67	1				WT 1	2.90338	1	1	2.79354	1.46937	1.78576	4.29446	1.36499	2.11802	1.65204				4	1	3699.93	1				WT1	2.88794	1	1	1.62286	1.25165	1.43005	1.32614
					cKO 7	2	3009.84	0.830148				cKO 7	3.3125	1.14091	1.14091	3.18719	1.67643	2.03739	4.89961	1.55734	2.41648	1.86901					2	1137.27	3.25334				cKO9	5.18826	1.79653	1.79653	2.91552	2.24863	2.56912	2.38245
					WT 2	3	5521.5	1.52289				WT 2	1.03932	1	0.357969	1	0.525989	0.639244	1.53728	0.488625	0.758185	0.625692					3	8700.91	0.425234				WT3	1.77953	1	0.616195	1	0.771261	0.881188	0.817161
					cKO 8	4	4137.08	1.14105				cKO 8	3.96544	3.81543	1.3658	3.81543	2.00688	2.43899	5.86539	1.86431	2.8928	2.78431					4	2050.84	1.8041				cKO11	2.2866	1.28494	0.791775	1.28494	0.991027	1.13228	1.05001
					WT 3	5	4475.2	1.23431				WT 3	1.97593	1	0.680562	1.90118	1	1.21532	2.92265	0.928963	1.44145	1.49656					5	7805.15	0.474036				WT4	2.3073	1	0.798944	1.29658	1	1.14253	1.05951
					cKO 9	6	6624.45	1.8271				cKO 9	0.959944	0.485819	0.33063	0.923629	0.485819	0.590425	1.41988	0.451308	0.700282	0.847448					6	2935.84	1.26026				cKO12	3.56496	1.54508	1.23443	2.00331	1.54508	1.7653	1.63703
					WT 1	1	4506.67	1				WT 1	1.62585	1	0.559987	1.56435	0.82283	1	2.40484	0.764379	1.18606						7	6666.7	0.554986				WT2	2.01947	1	0.699277	1.13483	0.875252	1	0.92734
					cKO 7	2	4410.79	0.978725				cKO 7	1.81157	1.11423	0.623952	1.74304	0.916819	1.11423	2.67954	0.851691	1.32154						8	2332.6	1.58618				cKO10	3.49231	1.72932	1.20927	1.96249	1.51359	1.72932	1.60367
					WT 2	3	6635.5	1.47237				WT 2	0.676074	1	0.232858	0.650498	0.342155	0.415827	1	0.31785	0.493198
					cKO 8	4	4618.5	1.02481				cKO 8	3.668	5.42544	1.26336	3.52924	1.85634	2.25605	5.42544	1.72448	2.67582					7. GAPDH SN_MALE 3.2ug 1st blot_after washes_Manual 1s400ms 3x3_Frame2_pub							Sample ID	Normalization to GAPDH	Normalization of cKOs to WT littermate	Normalization of cKOs to each WT1	Normalization of cKOs to each WT2	Normalization of cKOs to each WT4	Normalization of cKOs to each WT3	Average of all normalizations per each WT
					WT 3	5	5980.33	1.32699				WT 3	2.12703	1	0.732604	2.04656	1.07647	1.30825	3.14614	1	1.55167					5	1	2385.57	1				WT1	4.47907	1	1	2.13905	1.54326	1.39363	1.51898
					cKO 9	6	7012.33	1.55599				cKO 9	1.36342	0.640996	0.469596	1.31184	0.690012	0.838584	2.01666	0.640996	0.994615						2	718.82	3.31873				cKO9	8.20852	1.83264	1.83264	3.92011	2.82823	2.55401	2.78375
																											3	7394.41	0.322618				WT3	2.09395	1	0.467497	1	0.721467	0.651516	0.71012
					(5) GAPDH_1st blot MALE (3.2ug)_lower blot with marker_Manual 1s800ms 3x3_Frame3_pub							Sample ID	Normalization to GAPDH	Normalization of cKOs to WT littermate	Normalization of cKOs to each WT1	Normalization of cKOs to each WT2	Normalization of cKOs to each WT3	Normalization of cKOs to each WT1	Normalization of cKOs to each WT2	Normalization of cKOs to each WT3	Average of all normalizations per each WT	AVERAGE per each WT					4	1413.98	1.68714				cKO11	3.31649	1.58384	0.740442	1.58384	1.14269	1.0319	1.12472
					WT 1	1	5403.33	1				WT 1	1.94819	1	1	2.34282	1.36335	1.62771	3.33423	1.07165	1.78996	1.44482					5	6204.91	0.384465				WT4	2.90235	1	0.647981	1.38606	1	0.903042	0.984272
					cKO 7	2	4685.91	0.867227				cKO 7	2.12768	1.09213	1.09213	2.55867	1.48896	1.77767	3.64142	1.17039	1.95487	1.59335					6	1801.18	1.32445				cKO12	5.81071	2.00207	1.2973	2.77499	2.00207	1.80795	1.97058
					WT 2	3	6901.03	1.27718				WT 2	0.831555	1	0.426836	1	0.581926	0.694764	1.42317	0.45742	0.764019	0.650431					7	4188.96	0.56949				WT2	3.21397	1	0.717553	1.53488	1.10737	1	1.08995
					cKO 8	4	5632.74	1.04246				cKO 8	2.9125	3.50248	1.49498	3.50248	2.03818	2.43339	4.98462	1.6021	2.67596	2.64181					8	1438.18	1.65874				cKO10	5.66419	1.76237	1.26459	2.70503	1.95159	1.76237	1.92089
					WT 3	5	6188.15	1.14525				WT 3	1.42897	1	0.733487	1.71843	1	1.1939	2.44562	0.786044	1.31291	1.4916
					cKO 9	6	7737.91	1.43206				cKO 9	0.821811	0.575107	0.421834	0.988282	0.575107	0.686623	1.40649	0.45206	0.755066	0.923282				7. GAPDH SN_MALE 3.2ug 1st blot_after washes_Manual 2s100ms 3x3_Frame3_pub							Sample ID	Normalization to GAPDH	Normalization of cKOs to WT littermate	Normalization of cKOs to each WT1	Normalization of cKOs to each WT2	Normalization of cKOs to each WT4	Normalization of cKOs to each WT3	Average of all normalizations per each WT
					WT 1	1	6121.86	1				WT 1	1.19689	1	0.61436	1.43934	0.837588	1	2.04842	0.658381	1.09968					6	1	3801.67	1				WT1	2.81065	1	1	1.5564	1.18414	1.2824	1.25574
					cKO 7	2	5959.86	0.973537				cKO 7	1.34071	1.12016	0.688184	1.61229	0.938236	1.12016	2.29457	0.737495	1.23182						2	1187.83	3.20051				cKO9	4.96741	1.76736	1.76736	2.75072	2.0928	2.26646	2.21933
					WT 2	3	7677.74	1.25415				WT 2	0.584298	1	0.299919	0.702657	0.408895	0.488181	1	0.321409	0.536844						3	8574.06	0.443392				WT3	1.80586	1	0.642507	1	0.76082	0.823951	0.806819
					cKO 8	4	5968.86	0.975008				cKO 8	2.83817	4.85741	1.45683	3.41309	1.98617	2.37129	4.85741	1.56121	2.60767						4	2187.66	1.73778				cKO11	2.14359	1.18702	0.762668	1.18702	0.903109	0.978046	0.957711
					WT 3	5	6997.15	1.14298				WT 3	1.81793	1	0.933138	2.18618	1.27219	1.51888	3.1113	1	1.67028						5	7587.24	0.501061				WT4	2.37357	1	0.844492	1.31437	1	1.08298	1.06046
					cKO 9	6	8047.86	1.31461				cKO 9	1.18798	0.653482	0.609789	1.42863	0.831355	0.992558	2.03318	0.653482	1.0915						6	2824.81	1.34582				cKO12	3.70509	1.56098	1.31823	2.0517	1.56098	1.6905	1.65535
																											7	6142.79	0.618883				WT2	2.19171	1	0.779788	1.21366	0.923381	1	0.979208
					(1) GAPDH_1st blot MALE (3.2ug)_lower blot_RapidCapture 5s146ms 3x3_pub (maybe over-exposed)							Sample ID	Normalization to GAPDH	Normalization of cKOs to WT littermate	Normalization of cKOs to each WT1	Normalization of cKOs to each WT2	Normalization of cKOs to each WT3	Normalization of cKOs to each WT1	Normalization of cKOs to each WT2	Normalization of cKOs to each WT3	Average of all normalizations per each WT	AVERAGE per each WT					8	2229.16	1.70543				cKO10	3.65436	1.66736	1.30019	2.02361	1.53961	1.66736	1.63269
					WT 1	1	6543.15	1				WT 1	1.60881	1	1	2.27887	1.32513	1.61447	3.23364	1.06404	1.75269	1.41915
					cKO 7	2	6094.15	0.931379				cKO 7	1.63601	1.01691	1.01691	2.3174	1.34753	1.64177	3.28832	1.08203	1.78233	1.49293				7. GAPDH SN_MALE 3.2ug 1st blot_after washes_Manual 700ms 3x3_Frame1_pub							Sample ID	Normalization to GAPDH	Normalization of cKOs to WT littermate	Normalization of cKOs to each WT1	Normalization of cKOs to each WT2	Normalization of cKOs to each WT4	Normalization of cKOs to each WT3	Average of all normalizations per each WT
					WT 2	3	8128.69	1.24232				WT 2	0.705967	1	0.438814	1	0.581483	0.708453	1.41897	0.466917	0.769106	0.655562				7	1	1372.77	1				WT1	7.78365	1	1	2.8913	1.78375	1.45919	1.78356
					cKO 8	4	6863.52	1.04896				cKO 8	2.39023	3.38575	1.48571	3.38575	1.96876	2.39864	4.80426	1.58086	2.604	2.56412					2	464.31	2.95658				cKO9	12.708	1.63265	1.63265	4.7205	2.91225	2.38235	2.91194
					WT 3	5	7283.45	1.11314				WT 3	1.21408	1	0.754645	1.71974	1	1.21835	2.44025	0.802975	1.32266	1.48493					3	5751.5	0.23868				WT3	2.69209	1	0.345865	1	0.616937	0.504682	0.616871
					cKO 9	6	8805.33	1.34573				cKO 9	0.722188	0.594844	0.448896	1.02298	0.594844	0.724731	1.45157	0.477645	0.786777	0.932394					4	853.441	1.60851				cKO11	5.49475	2.04107	0.705935	2.04107	1.25921	1.03009	1.25908
					WT 1	1	7352.98	1				WT 1	0.996492	1	0.619397	1.41153	0.820779	1	2.00291	0.659066	1.08561						5	4127.02	0.33263				WT4	4.36364	1	0.560616	1.62091	1	0.818045	0.999893
					cKO 7	2	7232.98	0.98368				cKO 7	1.10472	1.10861	0.686672	1.56484	0.909927	1.10861	2.22045	0.730649	1.20353						6	1065.79	1.28802				cKO12	9.82005	2.25043	1.26163	3.64774	2.25043	1.84095	2.25019
					WT 2	3	9016.86	1.22629				WT 2	0.497522	1	0.309249	0.704738	0.409794	0.499274	1	0.329054	0.542018						7	2523.93	0.543902				WT2	5.33423	1	0.685313	1.98145	1.22243	1	1.2223
					cKO 8	4	7311.4	0.994344				cKO 8	2.31702	4.65712	1.44021	3.28205	1.90846	2.32518	4.65712	1.53245	2.52424						8	868.294	1.581				cKO10	9.38179	1.75879	1.20532	3.48495	2.14999	1.75879	2.14976
					WT 3	5	8413.03	1.14417				WT 3	1.51198	1	0.939811	2.14171	1.24537	1.5173	3.03901	1	1.6472
					cKO 9	6	9662.03	1.31403				cKO 9	0.989513	0.65445	0.61506	1.40164	0.815032	0.992997	1.98888	0.65445	1.07801
				2	(2) SV2_1st upper blot MALE (3.2ug)_Manual 20s 3x3_Frame1_pub							Sample ID	Normalization to GAPDH	Average of all normalizations per each WT	AVERAGE per each WT												DENSITOMETRY FROM 041422 SN MALE BLOT
					WT 1	1	5880.88	1	1	6485.2	1	WT 1	1.6143	1.01583	1.15005											3. Sv2a SN_MALE 3.2ug 1st blot_hiden lower part_Manual 1s 3x3_Frame1_pub							Sample ID	AVR normalization to GAPDH	AVR of all normalizations per each WT
					cKO 7	2	9978.17	1.69671	2	11114.5	1.71382	cKO 7	3.23594	2.01406	1.7746												1	5340.15	1				WT1	2.56045	1.41896
					WT 2	3	7020.59	1.1938	3	7783.66	1.20022	WT 2	1.32215	0.861238	0.749591												2	3430.45	1.55669				cKO9	5.14609	2.8901	*outlier
					cKO 8	4	15940	2.71048	4	16954.3	2.61431	cKO 8	3.83669	2.45073	2.34408	*outlier											3	8818.86	0.605538				WT3	1.23368	0.72801
					WT 3	5	9438.88	1.60501	5	10359.2	1.59736	WT 3	2.1477	1.37012	1.34693												4	1967.08	2.71476				cKO11	1.60266	0.898559
					cKO 9	6	4874.35	0.828846	6	5373.25	0.82854	cKO 9	0.748855	0.503128	0.730754												5	12556.9	0.425278				WT4	2.18739	1.26052
					WT 1	7	8593.17	1	7	9531.49	1	WT 1	2.03941	1.28428													6	4220.45	1.26531				cKO12	2.59668	1.43955
					cKO 7	8	9985.59	1.16204	8	11097.9	1.16434	cKO 7	2.44491	1.53515													7	6457.15	0.827014				WT2	1.65727	0.922242
					WT 2	9	6085.35	0.70816	9	6622.54	0.694806	WT 2	0.966243	0.637944													8	3286.03	1.62511				cKO10	2.55378	1.4182
					cKO 8	10	15300.3	1.78052	10	16274.6	1.70746	cKO 8	3.54446	2.23744
					WT 3	11	11401.3	1.32679	11	12234.9	1.28363	WT 3	2.03193	1.32375												3. GAPDH SN_MALE 3.2ug 1st blot_Manual 600ms 3x3_Frame1_pub							Sample ID	Normalization to GAPDH	Normalization of cKOs to WT littermate	Normalization of cKOs to each WT1	Normalization of cKOs to each WT2	Normalization of cKOs to each WT4	Normalization of cKOs to each WT3	Average of all normalizations per each WT
					cKO 9	12	9816.47	1.14236	12	10814.1	1.13456	cKO 9	1.43532	0.95838												1	1	1374.06	1				WT1	3.8864	1	1	2.55535	1.29972	1.523	1.59452
																											2	487.577	2.81814				cKO9	7.0357	1.81034	1.81034	4.62605	2.35294	2.75715	2.88662
					(5) GAPDH_1st blot MALE (3.2ug)_lower blot with marker_Manual 600ms 3x3_Frame1_pub							Sample ID	Normalization to GAPDH	Normalization of cKOs to WT littermate	Normalization of cKOs to each WT1	Normalization of cKOs to each WT2	Normalization of cKOs to each WT3	Normalization of cKOs to each WT1	Normalization of cKOs to each WT2	Normalization of cKOs to each WT3	Average of all normalizations per each WT	AVERAGE per each WT					3	5798.5	0.236969				WT3	1.52089	1	0.391336	1	0.508629	0.596005	0.623992
					WT 1	1	2322.18	1				WT 1	2.6626	1	1	1.35517	0.778529	0.775366	1.93622	0.870742	1.11934	1.28148					4	861.527	1.59491				cKO11	2.28325	1.50126	0.587498	1.50126	0.763585	0.894759	0.936776
					cKO 7	2	1932.06	0.832002				cKO 7	5.45859	2.0501	2.0501	2.77823	1.59606	1.58958	3.96945	1.78511	2.29476	2.02251					5	4199.38	0.327206				WT4	2.99017	1	0.769394	1.96607	1	1.17179	1.22681
					WT 2	3	3767.43	1.62236				WT 2	1.96477	1	0.737915	1	0.574488	0.572154	1.42877	0.642533	0.825976	0.70204					6	1068.65	1.28579				cKO12	3.94933	1.32077	1.01619	2.59673	1.32077	1.54766	1.62034
					cKO 8	4	2716.3	1.16972				cKO 8	6.05498	3.08177	2.27409	3.08177	1.77044	1.76325	4.40314	1.98014	2.54547	2.52451					7	2530.43	0.543016				WT2	2.55181	1	0.656599	1.67784	0.853397	1	1.04696
					WT 3	5	2894.43	1.24642				WT 3	3.42004	1	1.28447	1.74068	1	0.995937	2.48703	1.11844	1.43776	1.36163					8	844.941	1.62622				cKO10	3.88907	1.52405	1.00069	2.5571	1.30062	1.52405	1.59561
					cKO 9	6	5239.67	2.25635				cKO 9	0.977886	0.285928	0.367268	0.49771	0.285928	0.284767	0.711112	0.319795	0.411097	0.60932
					WT 1	1	2639.01	1				WT 1	3.43399	1	1.28971	1.74778	1.00408	1	2.49717	1.12301	1.44363					3. GAPDH SN_MALE 3.2ug 1st blot_Manual 1s200ms 3x3_Frame2_pub							Sample ID	Normalization to GAPDH	Normalization of cKOs to WT littermate	Normalization of cKOs to each WT1	Normalization of cKOs to each WT2	Normalization of cKOs to each WT4	Normalization of cKOs to each WT3	Average of all normalizations per each WT
					cKO 7	2	2532.01	0.959455				cKO 7	4.16339	1.21241	1.56366	2.11902	1.21735	1.21241	3.02759	1.36154	1.75026					2	1	1738.48	1				WT1	3.07174	1	1	2.45883	1.40178	1.752	1.65315
					WT 2	3	4620.55	1.75086				WT 2	1.37515	1	0.516469	0.699904	0.402086	0.400453	1	0.449711	0.578104						2	513.784	3.38367				cKO9	6.67683	2.17363	2.17363	5.34458	3.04695	3.80819	3.59334
					cKO 8	4	2651.01	1.00455				cKO 8	5.95526	4.33062	2.23663	3.03102	1.74128	1.73421	4.33062	1.94753	2.50355						3	7059.2	0.246271				WT3	1.24927	1	0.406698	1	0.570102	0.712534	0.672333
					WT 3	5	3864.84	1.4645				WT 3	3.05785	1	1.14845	1.55634	0.894099	0.890466	2.22365	1	1.2855						4	962.355	1.80648				cKO11	2.04403	1.63618	0.66543	1.63618	0.932788	1.16583	1.10006
					cKO 9	6	5369.96	2.03484				cKO 9	1.92092	0.628194	0.721446	0.977682	0.561667	0.559385	1.39688	0.628194	0.807543						5	5730.29	0.303384				WT4	2.19131	1	0.713378	1.75407	1	1.24984	1.17932
																											6	1390.98	1.24982				cKO12	3.03416	1.38463	0.987765	2.42874	1.38463	1.73056	1.63293
					(5) GAPDH_1st blot MALE (3.2ug)_lower blot with marker_Manual 1m200ms 3x3_Frame2_pub							Sample ID	Normalization to GAPDH	Normalization of cKOs to WT littermate	Normalization of cKOs to each WT1	Normalization of cKOs to each WT2	Normalization of cKOs to each WT3	Normalization of cKOs to each WT1	Normalization of cKOs to each WT2	Normalization of cKOs to each WT3	Average of all normalizations per each WT	AVERAGE per each WT					7	3682.9	0.47204				WT2	1.75328	1	0.570777	1.40344	0.800104	1	0.943581
					WT 1	1	3625.67	1				WT 1	1.70535	1	1	1.27208	0.770963	0.848066	1.78092	0.862961	1.08916	1.18673					8	1066.94	1.6294				cKO10	3.07986	1.75663	1.00264	2.46533	1.40549	1.75663	1.65752
					cKO 7	2	3009.84	0.830148				cKO 7	3.50395	2.05468	2.05468	2.61372	1.58408	1.7425	3.65922	1.77311	2.23788	1.88216
					WT 2	3	5521.5	1.52289				WT 2	1.3406	1	0.786114	1	0.606065	0.666677	1.40001	0.678386	0.856208	0.733891				3. GAPDH SN_MALE 3.2ug 1st blot_Manual 1s800ms 3x3_Frame3_pub							Sample ID	Normalization to GAPDH	Normalization of cKOs to WT littermate	Normalization of cKOs to each WT1	Normalization of cKOs to each WT2	Normalization of cKOs to each WT4	Normalization of cKOs to each WT3	Average of all normalizations per each WT
					cKO 8	4	4137.08	1.14105				cKO 8	3.97555	2.96549	2.33122	2.96549	1.79728	1.97703	4.15171	2.01175	2.53908	2.36113				3	1	2685.66	1				WT1	1.9884	1	1	1.81165	1.10455	1.69054	1.40169
					WT 3	5	4475.2	1.23431				WT 3	2.21197	1	1.29708	1.64999	1	1.10001	2.30999	1.11933	1.41273	1.33743					2	808.088	3.32347				cKO9	4.24514	2.13496	2.13496	3.8678	2.35817	3.60922	2.99254
					cKO 9	6	6624.45	1.8271				cKO 9	0.773468	0.349673	0.453553	0.576956	0.349673	0.384643	0.807741	0.391399	0.493994	0.716749					3	8034.97	0.334246				WT3	1.09756	1	0.551982	1	0.609693	0.933146	0.773705
					WT 1	1	4506.67	1				WT 1	2.01087	1	1.17915	1.49998	0.909084	1	2.09998	1.01756	1.28429						4	1471.31	1.82536				cKO11	1.33696	1.21813	0.672383	1.21813	0.742683	1.13669	0.94247
					cKO 7	2	4410.79	0.978725				cKO 7	2.38999	1.18853	1.40147	1.78278	1.08048	1.18853	2.49589	1.20941	1.52643						5	6975.33	0.385023				WT4	1.80018	1	0.905344	1.64017	1	1.53052	1.26901
					WT 2	3	6635.5	1.47237				WT 2	0.957569	1	0.561508	0.714283	0.432902	0.476196	1	0.484559	0.611575						6	2154.87	1.24632				cKO12	1.95857	1.08798	0.984998	1.78447	1.08798	1.66517	1.38066
					cKO 8	4	4618.5	1.02481				cKO 8	3.41831	3.56978	2.00446	2.54983	1.54537	1.69991	3.56978	1.72977	2.18319						7	5489.88	0.489202				WT2	1.17619	1	0.591528	1.07164	0.653374	1	0.829137
					WT 3	5	5980.33	1.32699				WT 3	1.97616	1	1.1588	1.47409	0.893393	0.98274	2.06373	1	1.26213						8	1680.54	1.59809				cKO10	1.95535	1.66244	0.983379	1.78154	1.08619	1.66244	1.37839
					cKO 9	6	7012.33	1.55599				cKO 9	1.47102	0.744382	0.862591	1.09728	0.665026	0.731534	1.5362	0.744382	0.939503
																										3. GAPDH SN_MALE 3.2ug 1st blot_Manual 2s400ms 3x3_Frame4_pub							Sample ID	Normalization to GAPDH	Normalization of cKOs to WT littermate	Normalization of cKOs to each WT1	Normalization of cKOs to each WT2	Normalization of cKOs to each WT4	Normalization of cKOs to each WT3	Average of all normalizations per each WT
					(5) GAPDH_1st blot MALE (3.2ug)_lower blot with marker_Manual 1s800ms 3x3_Frame3_pub							Sample ID	Normalization to GAPDH	Normalization of cKOs to WT littermate	Normalization of cKOs to each WT1	Normalization of cKOs to each WT2	Normalization of cKOs to each WT3	Normalization of cKOs to each WT1	Normalization of cKOs to each WT2	Normalization of cKOs to each WT3	Average of all normalizations per each WT	AVERAGE per each WT				4	1	3699.93	1				WT1	1.44331	1	1	1.42401	0.897142	1.49015	1.20283
					WT 1	1	5403.33	1				WT 1	1.1443	1	1	1.06684	0.715334	0.773009	1.38271	0.677508	0.9359	1.07331					2	1137.27	3.25334				cKO9	3.01639	2.08991	2.08991	2.97605	1.87494	3.11428	2.51379
					cKO 7	2	4685.91	0.867227				cKO 7	2.25065	1.96683	1.96683	2.09829	1.40694	1.52038	2.71955	1.33254	1.84075	1.6437					3	8700.91	0.425234				WT3	1.01356	1	0.702242	1	0.630011	1.04645	0.844675
					WT 2	3	6901.03	1.27718				WT 2	1.07261	1	0.937349	1	0.670518	0.724579	1.29608	0.635062	0.877265	0.777062					4	2050.84	1.8041				cKO11	0.959159	0.946331	0.664554	0.946331	0.596199	0.990286	0.799342
					cKO 8	4	5632.74	1.04246				cKO 8	2.91992	2.72226	2.5517	2.72226	1.82532	1.97249	3.52827	1.7288	2.38814	2.2757					5	7805.15	0.474036				WT4	1.60879	1	1.11465	1.58727	1	1.661	1.34073
					WT 3	5	6188.15	1.14525				WT 3	1.59968	1	1.39795	1.49138	1	1.08063	1.93296	0.947122	1.30834	1.34486					6	2935.84	1.26026				cKO12	1.43756	0.893565	0.996013	1.41833	0.893565	1.48421	1.19803
					cKO 9	6	7737.91	1.43206				cKO 9	0.662168	0.413939	0.578665	0.617342	0.413939	0.447313	0.800126	0.39205	0.541572	0.79494					7	6666.7	0.554986				WT2	0.968568	1	0.671072	0.955613	0.602047	1	0.807183
					WT 1	1	6121.86	1				WT 1	1.48032	1	1.29365	1.38011	0.92539	1	1.78874	0.876456	1.21072						8	2332.6	1.58618				cKO10	1.40874	1.45446	0.976048	1.3899	0.875654	1.45446	1.17402
					cKO 7	2	5959.86	0.973537				cKO 7	1.76879	1.19487	1.54574	1.64905	1.10572	1.19487	2.13731	1.04725	1.44665
					WT 2	3	7677.74	1.25415				WT 2	0.82758	1	0.723218	0.771556	0.517342	0.559054	1	0.489986	0.676859					7. GAPDH SN_MALE 3.2ug 1st blot_after washes_Manual 1s400ms 3x3_Frame2_pub							Sample ID	Normalization to GAPDH	Normalization of cKOs to WT littermate	Normalization of cKOs to each WT1	Normalization of cKOs to each WT2	Normalization of cKOs to each WT4	Normalization of cKOs to each WT3	Average of all normalizations per each WT
					cKO 8	4	5968.86	0.975008				cKO 8	2.64497	3.19603	2.31142	2.46592	1.65344	1.78675	3.19603	1.56601	2.16326					5	1	2385.57	1				WT1	2.23852	1	1	1.87695	1.10615	1.4522	1.35883
					WT 3	5	6997.15	1.14298				WT 3	1.68899	1	1.476	1.57465	1.05583	1.14096	2.04087	1	1.38138						2	718.82	3.31873				cKO9	4.77233	2.13191	2.13191	4.00149	2.35822	3.09596	2.8969
					cKO 9	6	8047.86	1.31461				cKO 9	1.28174	0.758882	1.12011	1.19497	0.80125	0.865852	1.54878	0.758882	1.04831						3	7394.41	0.322618				WT3	1.19264	1	0.53278	1	0.589337	0.773703	0.723955
																											4	1413.98	1.68714				cKO11	1.39117	1.16646	0.621469	1.16646	0.68744	0.902497	0.844467
					(1) GAPDH_1st blot MALE (3.2ug)_lower blot_RapidCapture 5s146ms 3x3_pub (maybe over-exposed)							Sample ID	Normalization to GAPDH	Normalization of cKOs to WT littermate	Normalization of cKOs to each WT1	Normalization of cKOs to each WT2	Normalization of cKOs to each WT3	Normalization of cKOs to each WT1	Normalization of cKOs to each WT2	Normalization of cKOs to each WT3	Average of all normalizations per each WT	AVERAGE per each WT					5	6204.91	0.384465				WT4	2.0237	1	0.904033	1.69682	1	1.31284	1.22842
					WT 1	1	6543.15	1				WT 1	0.944963	1	1	1.03772	0.695278	0.766723	1.34099	0.672697	0.918902	1.05869					6	1801.18	1.32445				cKO12	2.34315	1.15786	1.04674	1.96468	1.15786	1.52008	1.42234
					cKO 7	2	6094.15	0.931379				cKO 7	1.73057	1.83136	1.83136	1.90043	1.2733	1.40414	2.45584	1.23195	1.68284	1.55005					7	4188.96	0.56949				WT2	1.54147	1	0.688611	1.29249	0.761709	1	0.935701
					WT 2	3	8128.69	1.24232				WT 2	0.910617	1	0.963654	1	0.670008	0.738855	1.29225	0.648247	0.885503	0.785371					8	1438.18	1.65874				cKO10	2.28485	1.48225	1.0207	1.91579	1.12905	1.48225	1.38695
					cKO 8	4	6863.52	1.04896				cKO 8	2.39632	2.63153	2.53588	2.63153	1.76315	1.94432	3.40061	1.70588	2.33023	2.21498
					WT 3	5	7283.45	1.11314				WT 3	1.35911	1	1.43827	1.49252	1	1.10276	1.92872	0.967522	1.32163	1.34381				7. GAPDH SN_MALE 3.2ug 1st blot_after washes_Manual 2s100ms 3x3_Frame3_pub							Sample ID	Normalization to GAPDH	Normalization of cKOs to WT littermate	Normalization of cKOs to each WT1	Normalization of cKOs to each WT2	Normalization of cKOs to each WT4	Normalization of cKOs to each WT3	Average of all normalizations per each WT
					cKO 9	6	8805.33	1.34573				cKO 9	0.581897	0.428144	0.615789	0.639014	0.428144	0.472139	0.825769	0.414239	0.565849	0.802007				6	1	3801.67	1				WT1	1.40469	1	1	1.36569	0.848755	1.3363	1.13769
					WT 1	1	7352.98	1				WT 1	1.23247	1	1.30425	1.35344	0.906818	1	1.74899	0.877367	1.19848						2	1187.83	3.20051				cKO9	2.88799	2.05597	2.05597	2.80783	1.74501	2.74739	2.33905
					cKO 7	2	7232.98	0.98368				cKO 7	1.45745	1.18255	1.54234	1.60051	1.07236	1.18255	2.06827	1.03753	1.41726						3	8574.06	0.443392				WT3	1.02855	1	0.732228	1	0.621482	0.978477	0.833047
					WT 2	3	9016.86	1.22629				WT 2	0.704674	1	0.745715	0.773842	0.51848	0.571757	1	0.501641	0.685239						4	2187.66	1.73778				cKO11	0.899173	0.874213	0.640123	0.874213	0.543308	0.855397	0.72826
					cKO 8	4	7311.4	0.994344				cKO 8	2.15929	3.06425	2.28506	2.37124	1.58875	1.752	3.06425	1.53715	2.09974						5	7587.24	0.501061				WT4	1.655	1	1.1782	1.60906	1	1.57442	1.34042
					WT 3	5	8413.03	1.14417				WT 3	1.40474	1	1.48655	1.54262	1.03357	1.13977	1.99346	1	1.366						6	2824.81	1.34582				cKO12	1.49407	0.902761	1.06363	1.45259	0.902761	1.42133	1.21008
					cKO 9	6	9662.03	1.31403				cKO 9	1.06761	0.760006	1.12979	1.1724	0.785518	0.866235	1.51504	0.760006	1.03816						7	6142.79	0.618883				WT2	1.05118	1	0.748335	1.022	0.635153	1	0.851371
																											8	2229.16	1.70543				cKO10	1.47411	1.40235	1.04943	1.43319	0.890705	1.40235	1.19392
				3	(3) SV2_1st upper blot MALE (3.2ug)_After washes, covered upper part of the blot_RapidCapture 1m42s947ms 3x3_pub (over-exposed)							Sample ID	Normalization to GAPDH	Average of all normalizations per each WT	AVERAGE per each WT											7. GAPDH SN_MALE 3.2ug 1st blot_after washes_Manual 700ms 3x3_Frame1_pub							Sample ID	Normalization to GAPDH	Normalization of cKOs to WT littermate	Normalization of cKOs to each WT1	Normalization of cKOs to each WT2	Normalization of cKOs to each WT4	Normalization of cKOs to each WT3	Average of all normalizations per each WT
					WT 1	1	20496	1				WT 1	5.3512	1.82521	1.5128											7	1	1372.77	1				WT1	3.89006	1	1	2.53702	1.27853	1.52052	1.58402
					cKO 7	2	19751.8	0.963694				cKO 7	6.06047	2.04536	1.68356												2	464.31	2.95658				cKO9	7.38828	1.89927	1.89927	4.8185	2.42828	2.88788	3.00848
					WT 2	3	12494.9	0.609628				WT 2	2.23181	0.787133	0.661029												3	5751.5	0.23868				WT3	1.53332	1	0.394163	1	0.50395	0.599331	0.624361
					cKO 8	4	24500.2	1.19537				cKO 8	5.71526	1.97783	1.95747												4	853.441	1.60851				cKO11	2.30488	1.5032	0.592506	1.5032	0.757539	0.900917	0.938541
					WT 3	5	18418.2	0.898626				WT 3	3.99602	1.38114	1.37154												5	4127.02	0.33263				WT4	3.0426	1	0.782146	1.98432	1	1.18927	1.23893
					cKO 9	6	13474	0.657399				cKO 9	1.96926	0.715773	0.830865												6	1065.79	1.28802				cKO12	3.95991	1.30149	1.01796	2.58258	1.30149	1.54782	1.61246
					WT 1	7	15630	1				WT 1	3.51742	1.2004													7	2523.93	0.543902				WT2	2.55838	1	0.657671	1.66853	0.840853	1	1.04176
					cKO 7	8	16747.2	1.07148				cKO 7	3.88411	1.32176													8	868.294	1.581				cKO10	3.78447	1.47925	0.972856	2.46816	1.24383	1.47925	1.54102
					WT 2	9	9844.49	0.629845				WT 2	1.49705	0.534925
					cKO 8	10	25224.5	1.61385				cKO 8	5.66318	1.9371
					WT 3	11	22459.2	1.43693				WT 3	3.8615	1.36194												DENSITOMETRY FROM 041822 SN MALE BLOT
					cKO 9	12	18817.4	1.20393				cKO 9	2.61836	0.945957												2. Sv2a SN_MALE 3.2ug 1st blot_Manual 1s 3x3_Frame1_pub						Sample ID	AVR normalization to GAPDH	AVR of all normalizations per each WT
																										7348.88	1	7225.64	1	7610	1	WT1	1.14996	0.660709
					(5) GAPDH_1st blot MALE (3.2ug)_lower blot with marker_Manual 600ms 3x3_Frame1_pub							Sample ID	Normalization to GAPDH	Normalization of cKOs to WT littermate	Normalization of cKOs to each WT1	Normalization of cKOs to each WT2	Normalization of cKOs to each WT3	Normalization of cKOs to each WT1	Normalization of cKOs to each WT2	Normalization of cKOs to each WT3	Average of all normalizations per each WT	AVERAGE per each WT				13520.2	0.543549	13311.1	0.54283	13923.7	0.54655	cKO9	2.29538	1.31586
					WT 1	1	2322.18	1				WT 1	8.82615	1	1	2.66124	1.38703	1.49023	4.14259	1.51883	2.03332	1.69888				7934.05	0.926246	7978.35	0.905656	8041	0.9464	WT2	1.46302	0.835247
					cKO 7	2	1932.06	0.832002				cKO 7	10.2232	1.15828	1.15828	3.08247	1.60658	1.72611	4.79829	1.75924	2.35516	1.93945				11848.2	0.620254	11717.1	0.616677	12173.7	0.625118	cKO10	2.14631	1.22984
					WT 2	3	3767.43	1.62236				WT 2	3.31656	1	0.375765	1	0.521199	0.559977	1.55664	0.570724	0.764051	0.627442				11288.9	0.650984	11163.3	0.647265	11737	0.648377	WT4	3.00871	1.70361
					cKO 8	4	2716.3	1.16972				cKO 8	9.01969	2.71959	1.02193	2.71959	1.41745	1.52291	4.23342	1.55213	2.07791	2.13496				14116.9	0.520574	14109.1	0.512128	14680.7	0.518368	cKO12	2.34654	1.34675
					WT 3	5	2894.43	1.24642				WT 3	6.36333	1	0.720963	1.91865	1	1.0744	2.98665	1.09502	1.46595	1.40234				12477.9	0.588953	12529.1	0.576711	13160.7	0.578237	WT3	2.51608	1.43285
					cKO 9	6	5239.67	2.25635				cKO 9	2.57154	0.404119	0.291355	0.775363	0.404119	0.434185	1.20696	0.442518	0.592417	0.699847				8936.88	0.822309	8778.05	0.823148	9095.71	0.836659	cKO11	1.73437	0.987705
					WT 1	1	2639.01	1				WT 1	5.92268	1	0.671038	1.78579	0.930751	1	2.77983	1.01919	1.36443
					cKO 7	2	2532.01	0.959455				cKO 7	6.61419	1.11676	0.749385	1.99429	1.03942	1.11676	3.10439	1.13819	1.52374					4. GAPDH SN_MALE 3.2ug 1st blot_Manual 600ms 3x3_Frame1_pub						Sample ID	Normalization to GAPDH	Normalization of cKOs to WT littermate	Normalization of cKOs to each WT1	Normalization of cKOs to each WT2	Normalization of cKOs to each WT4	Normalization of cKOs to each WT3	Average of all normalizations per each WT
					WT 2	3	4620.55	1.75086				WT 2	2.13059	1	0.241395	0.642409	0.334823	0.359734	1	0.366638	0.490833					1	5745.82	1				WT1	1.287	1	1	0.75875	0.353197	0.435255	0.6368
					cKO 8	4	2651.01	1.00455				cKO 8	9.51505	4.46593	1.07805	2.86895	1.49529	1.60655	4.46593	1.63738	2.19202					2	5221.96	1.10032				cKO9	2.60151	2.02138	2.02138	1.53372	0.713945	0.879816	1.28722
					WT 3	5	3864.84	1.4645				WT 3	5.81115	1	0.658401	1.75216	0.913224	0.981169	2.72749	1	1.33874					3	4707.26	1.22063				WT2	1.6962	1	1.31796	1	0.465498	0.573647	0.839275
					cKO 9	6	5369.96	2.03484				cKO 9	3.5042	0.603013	0.397025	1.05658	0.550686	0.591658	1.64471	0.603013	0.807278					4	4884.76	1.17628				cKO10	2.43881	1.4378	1.89496	1.4378	0.669294	0.824791	1.20671
																										5	3127.57	1.83715				WT4	3.64385	1	2.83128	2.14824	1	1.23233	1.80296
					(5) GAPDH_1st blot MALE (3.2ug)_lower blot with marker_Manual 1m200ms 3x3_Frame2_pub							Sample ID	Normalization to GAPDH	Normalization of cKOs to WT littermate	Normalization of cKOs to each WT1	Normalization of cKOs to each WT2	Normalization of cKOs to each WT3	Normalization of cKOs to each WT1	Normalization of cKOs to each WT2	Normalization of cKOs to each WT3	Average of all normalizations per each WT	AVERAGE per each WT				6	5412.88	1.06151				cKO12	2.64226	0.725128	2.05304	1.55775	0.725128	0.893597	1.30738
					WT 1	1	3625.67	1				WT 1	5.65301	1	1	2.49807	1.37355	1.62996	3.81031	1.50526	1.96952	1.58893				7	4302.69	1.3354				WT3	2.95688	1	2.2975	1.74323	0.811471	1	1.46305
					cKO 7	2	3009.84	0.830148				cKO 7	6.56242	1.16087	1.16087	2.89993	1.59452	1.89217	4.42328	1.74741	2.28636	1.8046				8	4385.19	1.31028				cKO11	2.03797	0.689229	1.58351	1.20149	0.559289	0.689229	1.00838
					WT 2	3	5521.5	1.52289				WT 2	2.26296	1	0.40031	1	0.549847	0.652487	1.5253	0.602569	0.78842	0.652657
					cKO 8	4	4137.08	1.14105				cKO 8	5.9221	2.61698	1.0476	2.61698	1.43894	1.70754	3.99168	1.57691	2.06328	1.98306				4. GAPDH SN_MALE 3.2ug 1st blot_Manual 1s200ms 3x3_Frame2_pub						Sample ID	Normalization to GAPDH	Normalization of cKOs to WT littermate	Normalization of cKOs to each WT1	Normalization of cKOs to each WT2	Normalization of cKOs to each WT4	Normalization of cKOs to each WT3	Average of all normalizations per each WT
					WT 3	5	4475.2	1.23431				WT 3	4.11561	1	0.728038	1.81869	1	1.18667	2.77405	1.09589	1.43389	1.37116				1	7300.5	1				WT1	1.01292	1	1	0.823631	0.426751	0.488088	0.684617
					cKO 9	6	6624.45	1.8271				cKO 9	2.03398	0.494212	0.359805	0.898818	0.494212	0.586467	1.37097	0.5416	0.708645	0.821788				2	6829.2	1.06901				cKO9	1.98925	1.96387	1.96387	1.6175	0.838082	0.95854	1.3445
					WT 1	1	4506.67	1				WT 1	3.4682	1	0.613513	1.5326	0.842694	1	2.33768	0.923496	1.20833					3	6492.35	1.12448				WT2	1.22983	1	1.21414	1	0.518133	0.592605	0.831219
					cKO 7	2	4410.79	0.978725				cKO 7	3.79687	1.09477	0.671654	1.67784	0.922554	1.09477	2.55921	1.01101	1.32284					4	6426.2	1.13605				cKO10	1.85381	1.50738	1.83016	1.50738	0.781022	0.89328	1.25296
					WT 2	3	6635.5	1.47237				WT 2	1.48361	1	0.262446	0.655607	0.360484	0.427775	1	0.395049	0.516893					5	4801.38	1.5205				WT4	2.37357	1	2.34329	1.93	1	1.14373	1.60426
					cKO 8	4	4618.5	1.02481				cKO 8	5.46163	3.68131	0.966145	2.41349	1.32705	1.57477	3.68131	1.4543	1.90285					6	6973.91	1.04683				cKO12	2.05082	0.864021	2.02465	1.66757	0.864021	0.988208	1.38611
					WT 3	5	5980.33	1.32699				WT 3	3.75551	1	0.664338	1.65956	0.912504	1.08284	2.53133	1	1.30843					7	6130.5	1.19085				WT3	2.07529	1	2.04881	1.68746	0.874331	1	1.40265
					cKO 9	6	7012.33	1.55599				cKO 9	2.68348	0.714544	0.474699	1.18583	0.652024	0.773738	1.80875	0.714544	0.93493					8	6246.2	1.16879				cKO11	1.43077	0.689432	1.41252	1.16339	0.602792	0.689432	0.967033
					(5) GAPDH_1st blot MALE (3.2ug)_lower blot with marker_Manual 1s800ms 3x3_Frame3_pub							Sample ID	Normalization to GAPDH	Normalization of cKOs to WT littermate	Normalization of cKOs to each WT1	Normalization of cKOs to each WT2	Normalization of cKOs to each WT3	Normalization of cKOs to each WT1	Normalization of cKOs to each WT2	Normalization of cKOs to each WT3	Average of all normalizations per each WT	AVERAGE per each WT
					WT 1	1	5403.33	1				WT 1	3.79321	1	1	2.09502	1.27444	1.4857	2.95833	1.18177	1.66588	1.39358				DENSITOMETRY FROM 041822 SN MALE BLOT
					cKO 7	2	4685.91	0.867227				cKO 7	4.21515	1.11124	1.11124	2.32806	1.41621	1.65096	3.28741	1.31323	1.85118	1.54263				1. GAPDH SN_MALE 3.2ug 1st blot_Whole blot_RapidCapture 10s219ms 3x3_pub						Sample ID	AVR normalization to GAPDH	AVR of all normalizations per each WT
					WT 2	3	6901.03	1.27718				WT 2	1.81058	1	0.477322	1	0.608321	0.709157	1.41208	0.564087	0.795161	0.679138				1	5752.59	1				WT1	0.894576	0.58507
					cKO 8	4	5632.74	1.04246				cKO 8	4.34961	2.40232	1.14668	2.40232	1.46138	1.70363	3.39227	1.35512	1.91023	1.8831				2	13706.7	0.419691				cKO9	2.31595	1.51133
					WT 3	5	6188.15	1.14525				WT 3	2.97636	1	0.784656	1.64387	1	1.16576	2.32127	0.927286	1.30714	1.35839				3	8179.71	0.703275				WT2	1.49879	0.974113
					cKO 9	6	7737.91	1.43206				cKO 9	1.7413	0.585043	0.459057	0.961734	0.585043	0.68202	1.35804	0.542502	0.764733	0.895802				4	11869.7	0.484644				cKO10	2.13851	1.39491
					WT 1	1	6121.86	1				WT 1	2.55315	1	0.673084	1.41012	0.857808	1	1.99121	0.795433	1.12128					5	10193.7	0.564327				WT4	2.69119	1.73495
					cKO 7	2	5959.86	0.973537				cKO 7	2.81	1.1006	0.740797	1.55198	0.944104	1.1006	2.19152	0.875455	1.23408					6	13961.3	0.412038				cKO12	2.2906	1.4965
					WT 2	3	7677.74	1.25415				WT 2	1.28221	1	0.338028	0.708176	0.430798	0.502208	1	0.399473	0.563114					7	11413.7	0.504007				WT3	2.25724	1.46343
					cKO 8	4	5968.86	0.975008				cKO 8	4.22602	3.29588	1.1141	2.33406	1.41986	1.65522	3.29588	1.31662	1.85596					8	9076	0.633824				cKO11	1.76137	1.14197
					WT 3	5	6997.15	1.14298				WT 3	3.20976	1	0.846185	1.77277	1.07842	1.25718	2.5033	1	1.40964
					cKO 9	6	8047.86	1.31461				cKO 9	2.33819	0.728462	0.616414	1.2914	0.785586	0.915806	1.82356	0.728462	1.02687					4. GAPDH SN_MALE 3.2ug 1st blot_Manual 600ms 3x3_Frame1_pub						Sample ID	Normalization to GAPDH	Normalization of cKOs to WT littermate	Normalization of cKOs to each WT1	Normalization of cKOs to each WT2	Normalization of cKOs to each WT4	Normalization of cKOs to each WT3	Average of all normalizations per each WT
																										1	5745.82	1				WT1	1.00118	1	1	0.576158	0.307176	0.37742	0.565188
					(1) GAPDH_1st blot MALE (3.2ug)_lower blot_RapidCapture 5s146ms 3x3_pub (maybe over-exposed)							Sample ID	Normalization to GAPDH	Normalization of cKOs to WT littermate	Normalization of cKOs to each WT1	Normalization of cKOs to each WT2	Normalization of cKOs to each WT3	Normalization of cKOs to each WT1	Normalization of cKOs to each WT2	Normalization of cKOs to each WT3	Average of all normalizations per each WT	AVERAGE per each WT				2	5221.96	1.10032				cKO9	2.62482	2.62173	2.62173	1.51053	0.805331	0.989494	1.48177
					WT 1	1	6543.15	1				WT 1	3.13243	1	1	2.03783	1.23871	1.47362	2.86908	1.17338	1.63211	1.36983				3	4707.26	1.22063				WT2	1.73768	1	1.73564	1	0.533145	0.655064	0.980961
					cKO 7	2	6094.15	0.931379				cKO 7	3.24111	1.0347	1.0347	2.10854	1.28169	1.52475	2.96863	1.2141	1.68873	1.44757				4	4884.76	1.17628				cKO10	2.42995	1.39839	2.42709	1.39839	0.745543	0.916033	1.37176
					WT 2	3	8128.69	1.24232				WT 2	1.53714	1	0.490717	1	0.607858	0.72313	1.40791	0.575799	0.800902	0.684881				5	3127.57	1.83715				WT4	3.2593	1	3.25547	1.87566	1	1.22868	1.83995
					cKO 8	4	6863.52	1.04896				cKO 8	3.56963	2.32226	1.13957	2.32226	1.4116	1.6793	3.26953	1.33716	1.8599	1.82874				6	5412.88	1.06151				cKO12	2.57928	0.791358	2.57624	1.48432	0.791358	0.972325	1.45606
					WT 3	5	7283.45	1.11314				WT 3	2.52877	1	0.807289	1.64512	1	1.18964	2.31618	0.947259	1.31758	1.35426				7	4302.69	1.3354				WT3	2.65269	1	2.64957	1.52657	0.813882	1	1.4975
					cKO 9	6	8805.33	1.34573				cKO 9	1.53021	0.60512	0.488507	0.995496	0.60512	0.719873	1.40157	0.573206	0.797295	0.906022				8	4385.19	1.31028				cKO11	2.06969	0.780224	2.06726	1.19107	0.63501	0.780224	1.16839
					WT 1	1	7352.98	1				WT 1	2.12567	1	0.678602	1.38288	0.840593	1	1.94697	0.79626	1.10755
					cKO 7	2	7232.98	0.98368				cKO 7	2.31539	1.08925	0.739169	1.5063	0.915618	1.08925	2.12074	0.867328	1.2064					4. GAPDH SN_MALE 3.2ug 1st blot_Manual 1s200ms 3x3_Frame2_pub						Sample ID	Normalization to GAPDH	Normalization of cKOs to WT littermate	Normalization of cKOs to each WT1	Normalization of cKOs to each WT2	Normalization of cKOs to each WT4	Normalization of cKOs to each WT3	Average of all normalizations per each WT
					WT 2	3	9016.86	1.22629				WT 2	1.09179	1	0.348543	0.710273	0.431745	0.51362	1	0.408975	0.568859					1	7300.5	1				WT1	0.787972	1	1	0.625425	0.371146	0.423233	0.604951
					cKO 8	4	7311.4	0.994344				cKO 8	3.45003	3.15998	1.10139	2.24445	1.36431	1.62303	3.15998	1.29235	1.79759					2	6829.2	1.06901				cKO9	2.00707	2.54714	2.54714	1.59304	0.945358	1.07803	1.54089
					WT 3	5	8413.03	1.14417				WT 3	2.66957	1	0.852237	1.73672	1.05568	1.25587	2.44514	1	1.39094					3	6492.35	1.12448				WT2	1.2599	1	1.59891	1	0.59343	0.676713	0.967264
					cKO 9	6	9662.03	1.31403				cKO 9	1.94756	0.729542	0.621742	1.26701	0.770161	0.916211	1.78383	0.729542	1.01475					4	6426.2	1.13605				cKO10	1.84708	1.46605	2.34409	1.46605	0.869999	0.992098	1.41806
																										5	4801.38	1.5205				WT4	2.12308	1	2.69436	1.68512	1	1.14034	1.62996
	Densitometry analysis for 040722_Male 3rd blot (10ug)																									6	6973.91	1.04683				cKO12	2.00193	0.942937	2.54061	1.58896	0.942937	1.07527	1.53695
1	2. Sv2_MALE 10ug 3rd blot_Manual 1s 3x3_Frame1_pub						Sample ID	Normalization to GAPDH	Average of all normalizations per each WT	AVERAGE per each WT																7	6130.5	1.19085				WT3	1.86179	1	2.36276	1.47773	0.876929	1	1.42936
	WT 13	1	7627.64	1			WT 13	0.430733	0.894557	0.807437																8	6246.2	1.16879				cKO11	1.45304	0.780454	1.84403	1.1533	0.684403	0.780454	1.11555
	cKO 19	2	5409.23	0.709161			cKO 19	0.31038	0.642558	0.723838
	WT 14	3	11998.1	1.57297			WT 14	0.630135	1.3129	1.36375																DENSITOMETRY FROM 041822 SN MALE BLOT
	cKO 20	4	11426.3	1.49802			cKO 20	0.632108	1.31558	1.30332																1. Sv2a SN_MALE 3.2ug 1st blot_RapidCapture 57s3ms 3x3_pub (exposed)						Sample ID	AVR normalization to GAPDH	AVR of all normalizations per each WT
	WT 15	5	11084.3	1.45318			WT 15	0.604518	1.25482	1.03755																1	11236.1	1	1	12437.4	1	WT1	1.54504	0.698009
	cKO 21	6	12554.1	1.64586			cKO 21	0.655951	1.37045	1.11104																2	17457.7	0.643614	2	19224.6	0.646949	cKO9	2.58331	1.16034
	WT 13	1	6044.52	1			WT 13	0.354482	0.720317																	3	12594.3	0.892151	3	13242.5	0.939198	WT2	1.98187	0.879757
	cKO 19	2	6816.35	1.12769			cKO 19	0.393505	0.805118																	4	15132.7	0.742502	4	16345.6	0.760901	cKO10	2.36739	1.05889
	WT 14	3	13882.1	2.29664			WT 14	0.680383	1.4146																	5	16736.9	0.671336	5	18131.1	0.68597	WT4	3.65348	1.58293
	cKO 20	4	11219.3	1.85612			cKO 20	0.622509	1.29106																	6	18995	0.591526	6	20647.2	0.602375	cKO12	2.74552	1.23743
	WT 15	5	7338.35	1.21405			WT 15	0.398829	0.820279																	7	16750	0.67081	7	18352.6	0.67769	WT3	2.85861	1.26969
	cKO 21	6	7503.64	1.2414			cKO 21	0.410994	0.851632																	8	14167.2	0.793102	8	15365.1	0.809454	cKO11	2.36164	1.04667
	3. GAPDH_MALE 10ug 3rd blot_Manual 1s 1x1_Frame1_pub						Sample ID	Normalization to GAPDH	Normalization of cKOs to WT littermate	Normalization of cKOs to each WT1	Normalization of cKOs to each WT2	Normalization of cKOs to each WT3	Normalization of cKOs to each WT1	Normalization of cKOs to each WT2	Normalization of cKOs to each WT3	Average of all normalizations per each WT	AVERAGE per each WT									4. GAPDH SN_MALE 3.2ug 1st blot_Manual 600ms 3x3_Frame1_pub						Sample ID	Normalization to GAPDH	Normalization of cKOs to WT littermate	Normalization of cKOs to each WT1	Normalization of cKOs to each WT2	Normalization of cKOs to each WT4	Normalization of cKOs to each WT3	Average of all normalizations per each WT
	WT 13	1	13672.2	1			WT 13	0.557895	1	1	0.701136	0.716887	1.10611	0.63269	1.03092	0.864623	0.823153									1	5745.82	1				WT1	1.95552	1	1	0.730894	0.365423	0.502329	0.649661
	cKO 19	2	13366.7	0.977653			cKO 19	0.404681	0.725371	0.725371	0.508584	0.520009	0.802337	0.458935	0.7478	0.627173	0.736561									2	5221.96	1.10032				cKO9	3.34314	1.70959	1.70959	1.24953	0.624723	0.858777	1.11066
	WT 14	3	15078.6	1.10287			WT 14	0.795701	1	1.42626	1	1.02246	1.57759	0.902378	1.47036	1.23317	1.29988									3	4707.26	1.22063				WT2	2.67552	1	1.36819	1	0.499967	0.687281	0.888859
	cKO 20	4	14221.8	1.0402			cKO 20	0.80344	1.00973	1.44013	1.00973	1.03241	1.59293	0.911156	1.48466	1.24517	1.25165									4	4884.76	1.17628				cKO10	3.09794	1.15788	1.5842	1.15788	0.578904	0.795792	1.0292
	WT 15	5	14243.2	1.04177			WT 15	0.778218	1	1.39492	0.978029	1	1.54293	0.882552	1.43805	1.20608	1.02239									5	3127.57	1.83715				WT4	5.35139	1	2.73656	2.00013	1	1.37465	1.77784
	cKO 21	6	15348.8	1.12263			cKO 21	0.817919	1.05102	1.46608	1.02792	1.05102	1.62164	0.927575	1.51141	1.26761	1.05182									6	5412.88	1.06151				cKO12	3.50923	0.655761	1.79453	1.31161	0.655761	0.901443	1.16583
	WT 13	1	11984.1	1			WT 13	0.504377	1	0.904073	0.633878	0.648118	1	0.571998	0.932027	0.781683										7	4302.69	1.3354				WT3	3.89291	1	1.99073	1.45501	0.727457	1	1.2933
	cKO 19	2	12487.7	1.04202			cKO 19	0.545845	1.08221	0.978401	0.685993	0.701403	1.08221	0.619025	1.00865	0.845948										8	4385.19	1.31028				cKO11	3.23069	0.829893	1.65209	1.2075	0.603711	0.829893	1.0733
	WT 14	3	15743.2	1.31367			WT 14	0.881782	1	1.58055	1.10818	1.13308	1.74826	1	1.62942	1.36658
	cKO 20	4	13820.4	1.15322			cKO 20	0.811799	0.920634	1.45511	1.02023	1.04315	1.60951	0.920634	1.5001	1.25812										4. GAPDH SN_MALE 3.2ug 1st blot_Manual 1s200ms 3x3_Frame2_pub						Sample ID	Normalization to GAPDH	Normalization of cKOs to WT littermate	Normalization of cKOs to each WT1	Normalization of cKOs to each WT2	Normalization of cKOs to each WT4	Normalization of cKOs to each WT3	Average of all normalizations per each WT
	WT 15	5	13560.4	1.13153			WT 15	0.541162	1	0.970007	0.680107	0.695386	1.07293	0.613714	1	0.838691										1	7300.5	1				WT1	1.53908	1	1	0.793392	0.441523	0.563304	0.699555
	cKO 21	6	13909.9	1.16069			cKO 21	0.539446	0.99683	0.966932	0.677951	0.693181	1.06953	0.611768	0.99683	0.836032										2	6829.2	1.06901				cKO9	2.55634	1.66095	1.66095	1.31778	0.733347	0.935619	1.16193
																										3	6492.35	1.12448				WT2	1.93987	1	1.26041	1	0.5565	0.709995	0.881727
	3. GAPDH_MALE 10ug 3rd blot_Manual 2s 1x1_Frame2_pub						Sample ID	Normalization to GAPDH	Normalization of cKOs to WT littermate	Normalization of cKOs to each WT1	Normalization of cKOs to each WT2	Normalization of cKOs to each WT3	Normalization of cKOs to each WT1	Normalization of cKOs to each WT2	Normalization of cKOs to each WT3	Average of all normalizations per each WT	AVERAGE per each WT									4	6426.2	1.13605				cKO10	2.35484	1.21391	1.53003	1.21391	0.675543	0.861872	1.07034
	WT 13	1	18714.1	1			WT 13	0.407588	1	1	0.659619	0.696652	1.27557	0.641767	1.11431	0.897985	0.800987									5	4801.38	1.5205				WT4	3.48585	1	2.26489	1.79694	1	1.27582	1.58441
	cKO 19	2	18141.4	0.9694			cKO 19	0.29817	0.731547	0.731547	0.482542	0.509633	0.933136	0.469482	0.815168	0.656918	0.721579									6	6973.91	1.04683				cKO12	2.72373	0.781367	1.76971	1.40407	0.781367	0.996885	1.23801
	WT 14	3	19417	1.03756			WT 14	0.617914	1	1.51603	1	1.05614	1.93379	0.972935	1.68932	1.36137	1.3803									7	6130.5	1.19085				WT3	2.73224	1	1.77524	1.40846	0.783809	1	1.24188
	cKO 20	4	18549.6	0.991211			cKO 20	0.615989	0.996884	1.5113	0.996884	1.05285	1.92777	0.969903	1.68406	1.35713	1.3245									8	6246.2	1.16879				cKO11	2.26813	0.830137	1.47369	1.16922	0.650669	0.830137	1.03093
	WT 15	5	18945.4	1.01236			WT 15	0.585067	1	1.43544	0.946842	1	1.83099	0.921216	1.59952	1.289	1.04743
	cKO 21	6	19424.7	1.03797			cKO 21	0.646295	1.10465	1.58566	1.04593	1.10465	2.02261	1.01762	1.76691	1.4239	1.13456
	WT 13	1	18916.6	1			WT 13	0.319535	1	0.783966	0.517119	0.546151	1	0.503123	0.873579	0.70399										1. GAPDH SN_MALE 3.2ug 1st blot_Whole blot_RapidCapture 10s219ms 3x3_pub						Sample ID	Normalization to GAPDH	Normalization of cKOs to WT littermate	Normalization of cKOs to each WT1	Normalization of cKOs to each WT2	Normalization of cKOs to each WT4	Normalization of cKOs to each WT3	Average of all normalizations per each WT
	cKO 19	2	19100.5	1.00972			cKO 19	0.356868	1.11683	0.87556	0.577536	0.609961	1.11683	0.561905	0.975644	0.78624										10480.9	1	10068.6	1	10585.3	1	WT1	1.14053	1	1	0.857399	0.537171	0.584676	0.744812
	WT 14	3	21857.9	1.15549			WT 14	0.635103	1	1.5582	1.02782	1.08552	1.98759	1	1.73631	1.39924										10140.1	1.03362	9568.62	1.05225	10026.3	1.05575	cKO9	1.85047	1.62247	1.62247	1.3911	0.871542	0.948617	1.20843
	cKO 20	4	19133.7	1.01147			cKO 20	0.586367	0.923263	1.43863	0.948946	1.00222	1.83506	0.923263	1.60307	1.29187										9819.52	1.06736	9585.5	1.0504	9729.57	1.08795	WT2	1.33022	1	1.16632	1	0.626512	0.681918	0.868687
	WT 15	5	20062.4	1.06057			WT 15	0.365777	1	0.897418	0.591954	0.625188	1.14472	0.575933	1	0.805868										9624.52	1.08898	9399.5	1.07119	9603.1	1.10228	cKO10	1.64939	1.23994	1.44617	1.23994	0.77684	0.84554	1.07712
	cKO 21	6	19559.2	1.03397			cKO 21	0.383638	1.04883	0.941238	0.620859	0.655716	1.20061	0.604055	1.04883	0.845218										8328.69	1.25841	8105.55	1.24219	8199.15	1.29102	WT4	2.12321	1	1.8616	1.59614	1	1.08844	1.38654
																										9991.93	1.04894	9636.08	1.04489	10050.2	1.05324	cKO12	2.0036	0.943666	1.75673	1.50622	0.943666	1.02712	1.30844
	3. GAPDH_MALE 10ug 3rd blot_Manual 3s 1x1_Frame3_pub						Sample ID	Normalization to GAPDH	Normalization of cKOs to WT littermate	Normalization of cKOs to each WT1	Normalization of cKOs to each WT2	Normalization of cKOs to each WT3	Normalization of cKOs to each WT1	Normalization of cKOs to each WT2	Normalization of cKOs to each WT3	Average of all normalizations per each WT	AVERAGE per each WT									9017.69	1.16226	8831.5	1.14008	9143.1	1.15773	WT3	1.9507	1	1.71035	1.46645	0.91875	1	1.27389
	WT 13	1	23346.4	1			WT 13	0.326716	1	1	0.685241	0.725602	1.36397	0.62319	1.12837	0.921062	0.798171									9480.52	1.10552	9026.91	1.1154	9421.98	1.12347	cKO11	1.58609	0.813087	1.39066	1.19235	0.747024	0.813087	1.03578
	cKO 19	2	23694.5	1.01491			cKO 19	0.22829	0.698742	0.698742	0.478806	0.507009	0.953063	0.435449	0.788437	0.643584	0.713375
	WT 14	3	25164.2	1.07786			WT 14	0.47679	1	1.45934	1	1.0589	1.9905	0.909448	1.64667	1.34414	1.41106
	cKO 20	4	23959.9	1.02628			cKO 20	0.476894	1.00022	1.45966	1.00022	1.05913	1.99093	0.909646	1.64703	1.34444	1.33382										DENSITOMETRY FROM 071022 SN MALE BLOT
	WT 15	5	24617.2	1.05443			WT 15	0.450269	1	1.37817	0.944375	1	1.87978	0.85886	1.55508	1.26938	1.04283									1	1. Sv2a SN_MALE 3.2ug 3rd blot_RapidCapture19s63ms 3x3_pub CHANGED WHITE						Sample ID	AVR normalization to GAPDH	AVR of all normalizations per each WT
	cKO 21	6	24926.7	1.06769			cKO 21	0.503638	1.11853	1.54152	1.05631	1.11853	2.10258	0.960658	1.7394	1.41983	1.14674										1	10759.2	1				WT1	1.91223	1.03495
	WT 13	1	25234.6	1			WT 13	0.239533	1	0.733154	0.502387	0.531978	1	0.456894	0.827266	0.67528											2	11354.5	0.947572				cKO9	2.17156	1.17676
	cKO 19	2	24536.7	0.972344			cKO 19	0.277802	1.15976	0.850286	0.58265	0.616969	1.15976	0.52989	0.959434	0.783166											3	8656.17	1.24295				WT2	2.07285	1.1213
	WT 14	3	26479.1	1.04932			WT 14	0.524264	1	1.60465	1.09957	1.16433	2.18869	1	1.81063	1.47798											4	10794.2	0.996758				cKO10	2.51536	1.36012
	cKO 20	4	23903.5	0.94725			cKO 20	0.469361	0.895276	1.4366	0.984418	1.0424	1.95948	0.895276	1.62101	1.3232											5	12933.9	0.83186				WT4	2.36902	1.28297
	WT 15	5	25344.2	1.00434			WT 15	0.289548	1	0.886237	0.607285	0.643055	1.2088	0.552294	1	0.816279											6	15181.8	0.708691				cKO12	2.92628	1.58528
	cKO 21	6	24213.3	0.95953			cKO 21	0.309897	1.07028	0.948521	0.649965	0.688249	1.29375	0.591109	1.07028	0.873646											7	7472.05	1.43992				WT3	1.35588	0.734493
																											8	5595.23	1.92292				cKO11	1.45621	0.786544
2	4. Sv2_MALE 10ug 3rd blot_after washes_Manual 1s 3x3_Frame1_pub						Sample ID	Normalization to GAPDH	Average of all normalizations per each WT	AVERAGE per each WT
	WT 13	1	7538.35				WT 13	0.425691	0.855859	0.874494																	2. Gapdh SN_MALE 3.2ug 3rd blot_Manual 200ms 3x3_Frame1_pub						Sample ID	Normalization to GAPDH	Normalization of cKOs to WT littermate	Normalization of cKOs to each WT1	Normalization of cKOs to each WT2	Normalization of cKOs to each WT4	Normalization of cKOs to each WT3	Average of all normalizations per each WT
	cKO 19	2	4503.23				cKO 19	0.258394	0.517882	0.66324																	1	5504.85	1		1		WT1	1.95449	1	1	0.902419	0.818726	1.38868	1.02746
	WT 14	3	9575.35				WT 14	0.502895	1.01425	1.17541																	2	5052.19	1.0896		0.966759		cKO9	2.24743	1.14988	1.14988	1.03768	0.941438	1.59681	1.18145
	cKO 20	4	9679.35				cKO 20	0.535463	1.07879	1.18627																	3	3996.69	1.37735		1.58192		WT2	2.16583	1	1.10813	1	0.907257	1.53884	1.13856
	WT 15	5	10724.3				WT 15	0.584884	1.1753	1.03474																	4	4163.4	1.3222		1.20851		cKO10	2.59263	1.19706	1.3265	1.19706	1.08604	1.84208	1.36292
	cKO 21	6	12936.1				cKO 21	0.67591	1.36687	1.17377																	5	5417.94	1.01604		0.86855		WT4	2.38723	1	1.22141	1.10222	1	1.69614	1.25494
	WT 13	1	7738.35				WT 13	0.453817	0.893129																		6	5089.23	1.08167		0.660753		cKO12	2.98312	1.24961	1.52629	1.37735	1.24961	2.11952	1.56819
	cKO 19	2	7069.35				cKO 19	0.408111	0.808597																		7	5308.94	1.0369		1.13497		WT3	1.40745	1	0.72011	0.649841	0.589573	1	0.739881
	WT 14	3	13549.1				WT 14	0.664062	1.33657																		8	3665.76	1.5017		1.47909		cKO11	1.52635	1.08448	0.780945	0.70474	0.63938	1.08448	0.802387
	cKO 20	4	11613.1				cKO 20	0.644354	1.29374
	WT 15	5	8261.64				WT 15	0.449008	0.894187																		2. Gapdh SN_MALE 3.2ug 3rd blot_Manual 400ms 3x3_Frame2_pub						Sample ID	Normalization to GAPDH	Normalization of cKOs to WT littermate	Normalization of cKOs to each WT1	Normalization of cKOs to each WT2	Normalization of cKOs to each WT4	Normalization of cKOs to each WT3	Average of all normalizations per each WT
	cKO 21	6	8925.05				cKO 21	0.488848	0.980669																		1	6323.12	1				WT1	1.70156	1	1	0.940167	0.792469	1.35217	1.0212
																											2	5549.38	1.13943				cKO9	2.04608	1.20247	1.20247	1.13053	0.952922	1.62595	1.22797
	3. GAPDH_MALE 10ug 3rd blot_Manual 1s 1x1_Frame1_pub						Sample ID	Normalization to GAPDH	Normalization of cKOs to WT littermate	Normalization of cKOs to each WT1	Normalization of cKOs to each WT2	Normalization of cKOs to each WT3	Normalization of cKOs to each WT1	Normalization of cKOs to each WT2	Normalization of cKOs to each WT3	Average of all normalizations per each WT	AVERAGE per each WT										3	4782.82	1.32205				WT2	1.80985	1	1.06364	1	0.842902	1.43823	1.08619
	WT 13	1	13672.2	1			WT 13	0.551364	1	1	0.86825	0.732278	0.853878	0.640651	0.904988	0.833341	0.904645										4	4966.67	1.27311				cKO10	2.17332	1.20083	1.27725	1.20083	1.01218	1.72707	1.30433
	cKO 19	2	13366.7	0.977653			cKO 19	0.3369	0.61103	0.61103	0.530527	0.447444	0.521746	0.391458	0.552976	0.509197	0.682409										5	6023.7	1.04971				WT4	2.14716	1	1.26188	1.18638	1	1.70628	1.28863
	WT 14	3	15078.6	1.10287			WT 14	0.635029	1	1.15174	1	0.843396	0.983448	0.737865	1.04231	0.959794	1.13028										6	5590.29	1.13109				cKO12	2.71574	1.2648	1.59603	1.50053	1.2648	2.15811	1.62987
	cKO 20	4	14221.8	1.0402			cKO 20	0.680601	1.07176	1.2344	1.07176	0.90392	1.05402	0.790817	1.11711	1.02867	1.14935										7	5937.79	1.06489				WT3	1.25839	1	0.73955	0.695301	0.586071	1	0.75523
	WT 15	5	14243.2	1.04177			WT 15	0.752943	1	1.3656	1.18568	1	1.16606	0.874875	1.23585	1.13801	1.02942										8	4672	1.35341				cKO11	1.19761	0.951699	0.703829	0.661717	0.557763	0.951699	0.718752
	cKO 21	6	15348.8	1.12263			cKO 21	0.842807	1.11935	1.52859	1.32719	1.11935	1.30523	0.979291	1.38335	1.27383	1.12181
	WT 13	1	11984.1	1			WT 13	0.645717	1	1.17113	1.01683	0.857591	1	0.750284	1.05986	0.975948											6. Gapdh SN_MALE 3.2ug 3rd blot_whole blot_Manual 200ms_3x3_Frame1_pub						Sample ID	Normalization to GAPDH	Normalization of cKOs to WT littermate	Normalization of cKOs to each WT1	Normalization of cKOs to each WT2	Normalization of cKOs to each WT4	Normalization of cKOs to each WT3	Average of all normalizations per each WT
	cKO 19	2	12487.7	1.04202			cKO 19	0.566105	0.876707	1.02674	0.891463	0.751856	0.876707	0.65778	0.929184	0.855621											1	5364.94	1				WT1	2.00546	1	1	0.9173	0.825903	1.41943	1.04066
	WT 14	3	15743.2	1.31367			WT 14	0.86063	1	1.56091	1.35526	1.14302	1.33283	1	1.41261	1.30077											2	5034.5	1.06563				cKO9	2.25533	1.1246	1.1246	1.03159	0.928807	1.59628	1.17032
	cKO 20	4	13820.4	1.15322			cKO 20	0.840286	0.976362	1.52401	1.32322	1.116	1.30132	0.976362	1.37922	1.27002											3	3959.34	1.35501				WT2	2.18627	1	1.09016	1	0.900364	1.5474	1.13448
	WT 15	5	13560.4	1.13153			WT 15	0.609249	1	1.10499	0.959404	0.809157	0.943524	0.707911	1	0.92083											4	3936.31	1.36294				cKO10	2.74221	1.25429	1.36737	1.25429	1.12932	1.94089	1.42297
	cKO 21	6	13909.9	1.16069			cKO 21	0.641634	1.05315	1.16372	1.0104	0.852167	0.993676	0.74554	1.05315	0.969776											5	5326.52	1.00721				WT4	2.4282	1	1.2108	1.11066	1	1.71864	1.26002
																											6	4959.61	1.08173				cKO12	3.06108	1.26064	1.52637	1.40014	1.26064	2.16658	1.58843
	3. GAPDH_MALE 10ug 3rd blot_Manual 2s 1x1_Frame2_pub						Sample ID	Normalization to GAPDH	Normalization of cKOs to WT littermate	Normalization of cKOs to each WT1	Normalization of cKOs to each WT2	Normalization of cKOs to each WT3	Normalization of cKOs to each WT1	Normalization of cKOs to each WT2	Normalization of cKOs to each WT3	Average of all normalizations per each WT	AVERAGE per each WT										7	5288.58	1.01444				WT3	1.41286	1	0.704509	0.646245	0.581856	1	0.733152
	WT 13	1	18714.1	1			WT 13	0.402817	1	1	0.816837	0.711608	0.984697	0.649842	0.97819	0.856862	0.863521										8	3519.67	1.52427				cKO11	1.5897	1.12516	0.792686	0.727131	0.654682	1.12516	0.824915
	cKO 19	2	18141.4	0.9694			cKO 19	0.248229	0.616233	0.616233	0.503362	0.438516	0.606802	0.400454	0.602793	0.528026	0.657662
	WT 14	3	19417	1.03756			WT 14	0.493142	1	1.22423	1	0.871175	1.2055	0.795559	1.19753	1.049	1.18379
	cKO 20	4	18549.6	0.991211			cKO 20	0.521809	1.05813	1.2954	1.05813	0.921818	1.27558	0.841806	1.26715	1.10998	1.20053										8. Gapdh SN_MALE 3.2ug 3rd blot_Manual 170ms_3x3_pub_Frame1						Sample ID	Normalization to GAPDH	Normalization of cKOs to WT littermate	Normalization of cKOs to each WT1	Normalization of cKOs to each WT2	Normalization of cKOs to each WT4	Normalization of cKOs to each WT3	Average of all normalizations per each WT
	WT 15	5	18945.4	1.01236			WT 15	0.566065	1	1.40527	1.14787	1	1.38376	0.913202	1.37462	1.20412	1.04004										1	5547.49	1				WT1	1.93947	1	1	0.928406	0.788721	1.45709	1.04356
	cKO 21	6	19424.7	1.03797			cKO 21	0.665961	1.17647	1.65326	1.35044	1.17647	1.62796	1.07436	1.6172	1.41662	1.19363										2	5391.29	1.02897				cKO9	2.10608	1.0859	1.0859	1.00816	0.856475	1.58226	1.1332
	WT 13	1	18916.6	1			WT 13	0.409077	1	1.01554	0.829532	0.722668	1	0.659941	0.993392	0.870179											3	4143.63	1.3388				WT2	2.08903	1	1.07711	1	0.849543	1.56946	1.12403
	cKO 19	2	19100.5	1.00972			cKO 19	0.370114	0.904753	0.918814	0.750521	0.653836	0.904753	0.597084	0.898775	0.787297											4	4336.72	1.27919				cKO10	2.48902	1.19147	1.28335	1.19147	1.01221	1.86996	1.33925
	WT 14	3	21857.9	1.15549			WT 14	0.619869	1	1.53884	1.25698	1.09505	1.51529	1	1.50527	1.31857											5	5259.81	1.05469				WT4	2.459	1	1.26788	1.1771	1	1.84741	1.3231
	cKO 20	4	19133.7	1.01147			cKO 20	0.606944	0.979149	1.50675	1.23077	1.07222	1.48369	0.979149	1.47389	1.29108											6	5199.76	1.06687				cKO12	2.91971	1.18735	1.50542	1.39764	1.18735	2.19353	1.57099
	WT 15	5	20062.4	1.06057			WT 15	0.411798	1	1.0223	0.83505	0.727475	1.00665	0.664331	1	0.875967											7	5613.64	0.988215				WT3	1.33105	1	0.686298	0.637163	0.541297	1	0.716189
	cKO 21	6	19559.2	1.03397			cKO 21	0.45631	1.10809	1.1328	0.925312	0.806109	1.11546	0.73614	1.10809	0.970652											8	3886.88	1.42724				cKO11	1.43952	1.08149	0.742223	0.689084	0.585407	1.08149	0.77455
	3. GAPDH_MALE 10ug 3rd blot_Manual 3s 1x1_Frame3_pub						Sample ID	Normalization to GAPDH	Normalization of cKOs to WT littermate	Normalization of cKOs to each WT1	Normalization of cKOs to each WT2	Normalization of cKOs to each WT3	Normalization of cKOs to each WT1	Normalization of cKOs to each WT2	Normalization of cKOs to each WT3	Average of all normalizations per each WT	AVERAGE per each WT
	WT 13	1	23346.4	1			WT 13	0.322891	1	1	0.848565	0.74118	1.05294	0.631032	0.990531	0.877375	0.855318										12. Gapdh SN_MALE 3.2ug 3rd blot_Manual 1s 3x3_adjusted white again_pub						Sample ID	Normalization to GAPDH	Normalization of cKOs to WT littermate	Normalization of cKOs to each WT1	Normalization of cKOs to each WT2	Normalization of cKOs to each WT4	Normalization of cKOs to each WT3	Average of all normalizations per each WT
	cKO 19	2	23694.5	1.01491			cKO 19	0.190054	0.588599	0.588599	0.499465	0.436258	0.61976	0.371425	0.583026	0.516422	0.649648										1	5488.96	1				WT1	1.96015	1	1	0.927549	0.808806	1.43111	1.04187
	WT 14	3	25164.2	1.07786			WT 14	0.380515	1	1.17846	1	0.873451	1.24085	0.743646	1.1673	1.03395	1.21217										2	5154.38	1.06491				cKO9	2.20288	1.12383	1.12383	1.04241	0.908963	1.60833	1.17088
	cKO 20	4	23959.9	1.02628			cKO 20	0.403981	1.06167	1.25114	1.06167	0.927316	1.31737	0.789506	1.23929	1.09771	1.20892										3	4096.13	1.34003				WT2	2.11325	1	1.07811	1	0.871981	1.5429	1.12325
	WT 15	5	24617.2	1.05443			WT 15	0.435645	1	1.3492	1.14488	1	1.42063	0.851389	1.33642	1.18375	1.03476										4	4184.43	1.31176				cKO10	2.57961	1.22068	1.31603	1.22068	1.06441	1.88338	1.37112
	cKO 21	6	24926.7	1.06769			cKO 21	0.518963	1.19125	1.60724	1.36385	1.19125	1.69233	1.01422	1.59202	1.41015	1.20586										5	5336.84	1.0285				WT4	2.42351	1	1.23639	1.14681	1	1.76941	1.28815
	WT 13	1	25234.6	1			WT 13	0.306657	1	0.94972	0.8059	0.703914	1	0.599304	0.940728	0.833261											6	5143.26	1.06722				cKO12	2.95178	1.21798	1.5059	1.39679	1.21798	2.15511	1.56894
	cKO 19	2	24536.7	0.972344			cKO 19	0.288113	0.939531	0.892291	0.757168	0.661348	0.939531	0.563064	0.883842	0.782874											7	5455.38	1.00616				WT3	1.36967	1	0.698758	0.648132	0.565159	1	0.728012
	WT 14	3	26479.1	1.04932			WT 14	0.511688	1	1.58471	1.34473	1.17455	1.6686	1	1.5697	1.39038											8	3662.05	1.49888				cKO11	1.5279	1.11552	0.77948	0.723006	0.630447	1.11552	0.812114
	cKO 20	4	23903.5	0.94725			cKO 20	0.485832	0.949469	1.50463	1.27678	1.1152	1.58429	0.949469	1.49038	1.32012
	WT 15	5	25344.2	1.00434			WT 15	0.325978	1	1.00956	0.856677	0.748265	1.06301	0.637064	1	0.885762
	cKO 21	6	24213.3	0.95953			cKO 21	0.368601	1.13075	1.14156	0.968691	0.846103	1.202	0.720363	1.13075	1.00158											DENSITOMETRY FROM 071022 SN MALE BLOT
																										2	11. Sv2a SN_MALE 3.2ug 3rd blot_after washes_Manual 250ms 3x3_Frame1_pub						Sample ID	AVR normalization to GAPDH	AVR of all normalizations per each WT
3	5. Sv2_MALE 10ug 3rd blot_Manual 2s500ms 3x3_pub						Sample ID	Normalization to GAPDH	Average of all normalizations per each WT	AVERAGE per each WT																	1	7607.81	1	1	8366.64	1	WT1	1.34732	0.89435
	WT 13	1	11357.1				WT 13	0.641333	0.844322	0.936411																	2	8610.76	0.883524	2	9013.59	0.928225	cKO9	1.65924	1.09066
	cKO 19	2	6742.64				cKO 19	0.386891	0.507768	0.718568																	3	6404.35	1.18791	3	6698.64	1.24901	WT2	1.53062	1.01385
	WT 14	3	13785.2				WT 14	0.723997	0.956094	1.09574																	4	8511.35	0.893843	4	9123.47	0.917046	cKO10	1.98859	1.31065
	cKO 20	4	13987.5				cKO 20	0.773792	1.02078	1.11937																	5	11586.9	0.656588	5	12399.7	0.674745	WT4	2.10215	1.40465
	WT 15	5	14986				WT 15	0.817306	1.07542	1.0139																	6	14477.2	0.525504	6	15119.3	0.553375	cKO12	2.79204	1.84752
	cKO 21	6	17038				cKO 21	0.890239	1.17877	1.08813																	7	7038.47	1.08089	7	7821	1.06977	WT3	1.28305	0.845567
	WT 13	1	13605.6				WT 13	0.797901	1.0285																		8	6112.93	1.24454	8	6760	1.23767	cKO11	1.59551	1.05013
	cKO 19	2	12406.4				cKO 19	0.716216	0.929369
	WT 14	3	19125.2				WT 14	0.937359	1.23539																		2. Gapdh SN_MALE 3.2ug 3rd blot_Manual 200ms 3x3_Frame1_pub						Sample ID	Normalization to GAPDH	Normalization of cKOs to WT littermate	Normalization of cKOs to each WT1	Normalization of cKOs to each WT2	Normalization of cKOs to each WT4	Normalization of cKOs to each WT3	Average of all normalizations per each WT
	cKO 20	4	16695.7				cKO 20	0.926365	1.21795																		1	5504.85	1				WT1	1.38202	1	1	0.862463	0.646222	1.04242	0.887777
	WT 15	5	13436.5				WT 15	0.730256	0.952386																		2	5052.19	1.0896				cKO9	1.70436	1.23324	1.23324	1.06362	0.796946	1.28556	1.09484
	cKO 21	6	13863.5				cKO 21	0.759341	0.997501																		3	3996.69	1.37735				WT2	1.60241	1	1.15947	1	0.749275	1.20866	1.02935
																											4	4163.4	1.3222				cKO10	2.04433	1.27578	1.47923	1.27578	0.955911	1.54198	1.31323
	3. GAPDH_MALE 10ug 3rd blot_Manual 1s 1x1_Frame1_pub						Sample ID	Normalization to GAPDH	Normalization of cKOs to WT littermate	Normalization of cKOs to each WT1	Normalization of cKOs to each WT2	Normalization of cKOs to each WT3	Normalization of cKOs to each WT1	Normalization of cKOs to each WT2	Normalization of cKOs to each WT3	Average of all normalizations per each WT	AVERAGE per each WT										5	5417.94	1.01604				WT4	2.13862	1	1.54746	1.33462	1	1.6131	1.3738
	WT 13	1	13672.2	1			WT 13	0.830668	1	1	0.908605	0.789498	0.731673	0.683777	0.838324	0.825313	0.976647										6	5089.23	1.08167				cKO12	2.84467	1.33015	2.05834	1.77524	1.33015	2.14566	1.82735
	cKO 19	2	13366.7	0.977653			cKO 19	0.504437	0.607267	0.607267	0.551766	0.479436	0.444321	0.415235	0.509087	0.501185	0.744135										7	5308.94	1.0369				WT3	1.32578	1	0.959304	0.827364	0.619923	1	0.851648
	WT 14	3	15078.6	1.10287			WT 14	0.914224	1	1.10059	1	0.868913	0.805271	0.752557	0.922651	0.90833	1.05766										8	3665.76	1.5017				cKO11	1.66758	1.25781	1.20662	1.04067	0.779747	1.25781	1.07121
	cKO 20	4	14221.8	1.0402			cKO 20	0.983528	1.07581	1.18402	1.07581	0.934782	0.866316	0.809606	0.992593	0.977187	1.08872
	WT 15	5	14243.2	1.04177			WT 15	1.05215	1	1.26663	1.15086	1	0.926757	0.86609	1.06184	1.04536	1.01492										2. Gapdh SN_MALE 3.2ug 3rd blot_Manual 400ms 3x3_Frame2_pub						Sample ID	Normalization to GAPDH	Normalization of cKOs to WT littermate	Normalization of cKOs to each WT1	Normalization of cKOs to each WT2	Normalization of cKOs to each WT4	Normalization of cKOs to each WT3	Average of all normalizations per each WT
	cKO 21	6	15348.8	1.12263			cKO 21	1.11006	1.05504	1.33634	1.21421	1.05504	0.977766	0.91376	1.12029	1.1029	1.04657										1	6323.12	1				WT1	1.20317	1	1	0.898539	0.625497	1.01502	0.884764
	WT 13	1	11984.1	1			WT 13	1.1353	1	1.36673	1.24182	1.07903	1	0.934539	1.14576	1.12798											2	5549.38	1.13943				cKO9	1.55166	1.28964	1.28964	1.15879	0.806667	1.30901	1.14103
	cKO 19	2	12487.7	1.04202			cKO 19	0.993489	0.875089	1.19601	1.0867	0.944249	0.875089	0.817805	1.00265	0.987084											3	4782.82	1.32205				WT2	1.33903	1	1.11292	1	0.696127	1.12963	0.98467
	WT 14	3	15743.2	1.31367			WT 14	1.21482	1	1.46247	1.3288	1.15461	1.07005	1	1.22602	1.20699											4	4966.67	1.27311				cKO10	1.71369	1.2798	1.42431	1.2798	0.890902	1.44571	1.26018
	cKO 20	4	13820.4	1.15322			cKO 20	1.20805	0.994424	1.45431	1.32139	1.14818	1.06408	0.994424	1.21918	1.20026											5	6023.7	1.04971				WT4	1.92355	1	1.59873	1.43652	1	1.62274	1.4145
	WT 15	5	13560.4	1.13153			WT 15	0.990867	1	1.19286	1.08383	0.941757	0.87278	0.815647	1	0.984479											6	5590.29	1.13109				cKO12	2.5897	1.34631	2.15239	1.93401	1.34631	2.18472	1.90436
	cKO 21	6	13909.9	1.16069			cKO 21	0.996666	1.00585	1.19984	1.09018	0.947269	0.877888	0.82042	1.00585	0.99024											7	5937.79	1.06489				WT3	1.18537	1	0.985201	0.885242	0.616241	1	0.871671
																											8	4672	1.35341				cKO11	1.30842	1.10381	1.08747	0.977138	0.680212	1.10381	0.962158
	3. GAPDH_MALE 10ug 3rd blot_Manual 2s 1x1_Frame2_pub						Sample ID	Normalization to GAPDH	Normalization of cKOs to WT littermate	Normalization of cKOs to each WT1	Normalization of cKOs to each WT2	Normalization of cKOs to each WT3	Normalization of cKOs to each WT1	Normalization of cKOs to each WT2	Normalization of cKOs to each WT3	Average of all normalizations per each WT	AVERAGE per each WT
	WT 13	1	18714.1	1			WT 13	0.606872	1	1	0.854802	0.767214	0.843769	0.693586	0.906134	0.844251	0.922411										6. Gapdh SN_MALE 3.2ug 3rd blot_whole blot_Manual 200ms_3x3_Frame1_pub						Sample ID	Normalization to GAPDH	Normalization of cKOs to WT littermate	Normalization of cKOs to each WT1	Normalization of cKOs to each WT2	Normalization of cKOs to each WT4	Normalization of cKOs to each WT3	Average of all normalizations per each WT
	cKO 19	2	18141.4	0.9694			cKO 19	0.371671	0.612437	0.612437	0.523513	0.46987	0.516755	0.424778	0.55495	0.51705	0.710325										1	5364.94	1				WT1	1.41806	1	1	0.876684	0.651887	1.06551	0.89852
	WT 14	3	19417	1.03756			WT 14	0.709956	1	1.16986	1	0.897533	0.987092	0.811399	1.06005	0.987656	1.10244										2	5034.5	1.06563				cKO9	1.71035	1.20612	1.20612	1.05739	0.786253	1.28513	1.08372
	cKO 20	4	18549.6	0.991211			cKO 20	0.75406	1.06212	1.24254	1.06212	0.953291	1.04841	0.861806	1.1259	1.04901	1.13145										3	3959.34	1.35501				WT2	1.61753	1	1.14066	1	0.743582	1.21538	1.02491
	WT 15	5	18945.4	1.01236			WT 15	0.791008	1	1.30342	1.11416	1	1.09978	0.904032	1.18107	1.10041	1.01606										4	3936.31	1.36294				cKO10	2.16227	1.33677	1.52481	1.33677	0.994001	1.62469	1.37007
	cKO 21	6	19424.7	1.03797			cKO 21	0.877135	1.10888	1.44534	1.23548	1.10888	1.21953	1.00247	1.30967	1.22023	1.10314										5	5326.52	1.00721				WT4	2.17532	1	1.53401	1.34484	1	1.6345	1.37834
	WT 13	1	18916.6	1			WT 13	0.71924	1	1.18516	1.01308	0.90927	1	0.822009	1.07391	1.00057											6	4959.61	1.08173				cKO12	2.91902	1.34188	2.05845	1.80461	1.34188	2.1933	1.84956
	cKO 19	2	19100.5	1.00972			cKO 19	0.649533	0.903083	1.0703	0.914892	0.821146	0.903083	0.742343	0.969832	0.903599											7	5288.58	1.01444				WT3	1.33088	1	0.93852	0.822786	0.611809	1	0.843279
	WT 14	3	21857.9	1.15549			WT 14	0.874977	1	1.44178	1.23244	1.10616	1.21653	1	1.30645	1.21723											8	3519.67	1.52427				cKO11	1.73679	1.305	1.22476	1.07373	0.798408	1.305	1.10048
	cKO 20	4	19133.7	1.01147			cKO 20	0.872583	0.997263	1.43784	1.22907	1.10313	1.2132	0.997263	1.30287	1.21389
	WT 15	5	20062.4	1.06057			WT 15	0.669738	1	1.10359	0.943351	0.846689	0.931175	0.765434	1	0.931707
	cKO 21	6	19559.2	1.03397			cKO 21	0.708798	1.05832	1.16795	0.998369	0.89607	0.985483	0.810076	1.05832	0.986046											8. Gapdh SN_MALE 3.2ug 3rd blot_Manual 170ms_3x3_pub_Frame1						Sample ID	Normalization to GAPDH	Normalization of cKOs to WT littermate	Normalization of cKOs to each WT1	Normalization of cKOs to each WT2	Normalization of cKOs to each WT4	Normalization of cKOs to each WT3	Average of all normalizations per each WT
																											1	5547.49	1				WT1	1.3714	1	1	0.887299	0.622539	1.09378	0.900904
	3. GAPDH_MALE 10ug 3rd blot_Manual 3s 1x1_Frame3_pub						Sample ID	Normalization to GAPDH	Normalization of cKOs to WT littermate	Normalization of cKOs to each WT1	Normalization of cKOs to each WT2	Normalization of cKOs to each WT3	Normalization of cKOs to each WT1	Normalization of cKOs to each WT2	Normalization of cKOs to each WT3	Average of all normalizations per each WT	AVERAGE per each WT										2	5391.29	1.02897				cKO9	1.59716	1.16462	1.16462	1.03337	0.725023	1.27384	1.04921
	WT 13	1	23346.4	1			WT 13	0.486459	1	1	0.888005	0.799096	0.902247	0.67351	0.917566	0.863404	0.910176										3	4143.63	1.3388				WT2	1.54559	1	1.12702	1	0.701611	1.23271	1.01533
	cKO 19	2	23694.5	1.01491			cKO 19	0.284566	0.584974	0.584974	0.51946	0.46745	0.527791	0.393985	0.536752	0.505068	0.701246										4	4336.72	1.27919				cKO10	1.96262	1.26982	1.43111	1.26982	0.890923	1.56532	1.2893
	WT 14	3	25164.2	1.07786			WT 14	0.547811	1	1.12612	1	0.899877	1.01604	0.758452	1.03329	0.972296	1.12712										5	5259.81	1.05469				WT4	2.20291	1	1.60633	1.42529	1	1.75697	1.44715
	cKO 20	4	23959.9	1.02628			cKO 20	0.583788	1.06568	1.20008	1.06568	0.958977	1.08277	0.808264	1.10115	1.03615	1.13792										6	5199.76	1.06687				cKO12	2.7842	1.26387	2.03019	1.80139	1.26387	2.22059	1.82901
	WT 15	5	24617.2	1.05443			WT 15	0.608762	1	1.25141	1.11126	1	1.12908	0.84284	1.14826	1.08048	1.01072										7	5613.64	0.988215				WT3	1.25381	1	0.91426	0.811222	0.569163	1	0.823661
	cKO 21	6	24926.7	1.06769			cKO 21	0.683525	1.12281	1.4051	1.24774	1.12281	1.26775	0.94635	1.28927	1.21317	1.11469										8	3886.88	1.42724				cKO11	1.57271	1.25434	1.14679	1.01755	0.713924	1.25434	1.03315
	WT 13	1	25234.6	1			WT 13	0.539164	1	1.10834	0.984215	0.885673	1	0.746481	1.01698	0.956949
	cKO 19	2	24536.7	0.972344			cKO 19	0.505626	0.937797	1.0394	0.922994	0.830582	0.937797	0.700047	0.95372	0.897424
	WT 14	3	26479.1	1.04932			WT 14	0.722274	1	1.48476	1.31847	1.18647	1.33962	1	1.36236	1.28195											12. Gapdh SN_MALE 3.2ug 3rd blot_Manual 1s 3x3_adjusted white again_pub						Sample ID	Normalization to GAPDH	Normalization of cKOs to WT littermate	Normalization of cKOs to each WT1	Normalization of cKOs to each WT2	Normalization of cKOs to each WT4	Normalization of cKOs to each WT3	Average of all normalizations per each WT
	cKO 20	4	23903.5	0.94725			cKO 20	0.698464	0.967033	1.43581	1.27501	1.14735	1.29546	0.967033	1.31745	1.23969											1	5488.96	1				WT1	1.38602	1	1	0.88648	0.638392	1.07428	0.899787
	WT 15	5	25344.2	1.00434			WT 15	0.530162	1	1.08984	0.967784	0.870886	0.983305	0.734018	1	0.940972											2	5154.38	1.06491				cKO9	1.67057	1.2053	1.2053	1.06848	0.769455	1.29483	1.08452
	cKO 21	6	24213.3	0.95953			cKO 21	0.572557	1.07997	1.17699	1.04517	0.940528	1.06194	0.792714	1.07997	1.01622											3	4096.13	1.34003				WT2	1.56351	1	1.12806	1	0.720142	1.21185	1.01501
																											4	4184.43	1.31176				cKO10	2.03405	1.30095	1.46755	1.30095	0.936872	1.57655	1.32048
																											5	5336.84	1.0285				WT4	2.17111	1	1.56644	1.38861	1	1.68279	1.40946
																											6	5143.26	1.06722				cKO12	2.81479	1.29647	2.03084	1.8003	1.29647	2.18169	1.82733
																											7	5455.38	1.00616				WT3	1.29019	1	0.930859	0.825188	0.594253	1	0.837575
																											8	3662.05	1.49888				cKO11	1.66927	1.29381	1.20436	1.06764	0.768853	1.29381	1.08367
																										3	DENSITOMETRY FROM 071022 SN MALE BLOT
																											6. Gapdh SN_MALE 3.2ug 3rd blot_whole blot_Manual 200ms_3x3_Frame1_pub						Sample ID	AVR normalization to GAPDH	AVR of all normalizations per each WT
																											1	9957.88	1	1	10259.7	1	WT1	1.76351	1.01931
																											2	12098.2	0.82309	2	12340.7	0.831371	cKO9	2.33124	1.33428
																											3	7578.35	1.31399	3	7609.18	1.34833	WT2	1.8112	1.04464
																											4	9219.76	1.08006	4	9047.3	1.13401	cKO10	2.1541	1.23624
																											5	12587.5	0.791095	5	12408.3	0.826843	WT4	2.28368	1.3287
																											6	14476.9	0.687847	6	14417.7	0.711605	cKO12	2.79199	1.60866
																											7	7308.47	1.36251	7	7171.3	1.43066	WT3	1.33227	0.764499
																											8	6032.47	1.65071	8	5963.88	1.72031	cKO11	1.57451	0.902383
																											2. Gapdh SN_MALE 3.2ug 3rd blot_Manual 200ms 3x3_Frame1_pub						Sample ID	Normalization to GAPDH	Normalization of cKOs to WT littermate	Normalization of cKOs to each WT1	Normalization of cKOs to each WT2	Normalization of cKOs to each WT4	Normalization of cKOs to each WT3	Average of all normalizations per each WT
																											1	5504.85	1				WT1	1.80893	1	1	0.953999	0.778605	1.31402	1.01166
																											2	5052.19	1.0896				cKO9	2.39464	1.32379	1.32379	1.26289	1.03071	1.73949	1.33922
																											3	3996.69	1.37735				WT2	1.89615	1	1.04822	1	0.816148	1.37738	1.06044
																											4	4163.4	1.3222				cKO10	2.21448	1.16788	1.22419	1.16788	0.953162	1.60862	1.23846
																											5	5417.94	1.01604				WT4	2.3233	1	1.28435	1.22527	1	1.68766	1.29932
																											6	5089.23	1.08167				cKO12	2.84461	1.22439	1.57254	1.5002	1.22439	2.06635	1.59087
																											7	5308.94	1.0369				WT3	1.37664	1	0.761022	0.726014	0.592535	1	0.769893
																											8	3665.76	1.5017				cKO11	1.64563	1.1954	0.909725	0.867877	0.708316	1.1954	0.920329
																											2. Gapdh SN_MALE 3.2ug 3rd blot_Manual 400ms 3x3_Frame2_pub						Sample ID	Normalization to GAPDH	Normalization of cKOs to WT littermate	Normalization of cKOs to each WT1	Normalization of cKOs to each WT2	Normalization of cKOs to each WT4	Normalization of cKOs to each WT3	Average of all normalizations per each WT
																											1	6323.12	1				WT1	1.57484	1	1	0.993905	0.753635	1.27948	1.00676
																											2	5549.38	1.13943				cKO9	2.1801	1.38433	1.38433	1.37589	1.04328	1.77123	1.39368
																											3	4782.82	1.32205				WT2	1.58449	1	1.00613	1	0.758256	1.28733	1.01293
																											4	4966.67	1.27311				cKO10	1.85633	1.17156	1.17874	1.17156	0.888341	1.50818	1.1867
																											5	6023.7	1.04971				WT4	2.08966	1	1.3269	1.31881	1	1.69775	1.33587
																											6	5590.29	1.13109				cKO12	2.58965	1.23927	1.64439	1.63437	1.23927	2.10397	1.6555
																											7	5937.79	1.06489				WT3	1.23084	1	0.781566	0.776803	0.589016	1	0.786846
																											8	4672	1.35341				cKO11	1.2912	1.04904	0.819892	0.814895	0.617899	1.04904	0.825431
																											6. Gapdh SN_MALE 3.2ug 3rd blot_whole blot_Manual 200ms_3x3_Frame1_pub						Sample ID	Normalization to GAPDH	Normalization of cKOs to WT littermate	Normalization of cKOs to each WT1	Normalization of cKOs to each WT2	Normalization of cKOs to each WT4	Normalization of cKOs to each WT3	Average of all normalizations per each WT
																											1	5364.94	1				WT1	1.8561	1	1	0.96973	0.785431	1.34312	1.02457
																											2	5034.5	1.06563				cKO9	2.40306	1.29468	1.29468	1.25549	1.01688	1.73891	1.32649
																											3	3959.34	1.35501				WT2	1.91404	1	1.03121	1	0.809948	1.38505	1.05655
																											4	3936.31	1.36294				cKO10	2.34224	1.22371	1.26191	1.22371	0.991143	1.6949	1.29292
																											5	5326.52	1.00721				WT4	2.36317	1	1.27319	1.23465	1	1.71005	1.30447
																											6	4959.61	1.08173				cKO12	2.91896	1.23519	1.57263	1.52502	1.23519	2.11223	1.61127
																											7	5288.58	1.01444				WT3	1.38193	1	0.744534	0.721997	0.58478	1	0.762828
																											8	3519.67	1.52427				cKO11	1.71393	1.24024	0.923402	0.895451	0.725268	1.24024	0.946091
																											8. Gapdh SN_MALE 3.2ug 3rd blot_Manual 170ms_3x3_pub_Frame1						Sample ID	Normalization to GAPDH	Normalization of cKOs to WT littermate	Normalization of cKOs to each WT1	Normalization of cKOs to each WT2	Normalization of cKOs to each WT4	Normalization of cKOs to each WT3	Average of all normalizations per each WT
																											1	5547.49	1				WT1	1.79503	1	1	0.981471	0.75007	1.37876	1.02758
																											2	5391.29	1.02897				cKO9	2.24402	1.25013	1.25013	1.22697	0.937688	1.72364	1.28461
																											3	4143.63	1.3388				WT2	1.82891	1	1.01888	1	0.764231	1.40479	1.04698
																											4	4336.72	1.27919				cKO10	2.12598	1.16243	1.18437	1.16243	0.888361	1.63296	1.21703
																											5	5259.81	1.05469				WT4	2.39314	1	1.33321	1.30851	1	1.83818	1.36997
																											6	5199.76	1.06687				cKO12	2.78415	1.16338	1.55103	1.5223	1.16338	2.13851	1.59381
																											7	5613.64	0.988215				WT3	1.30191	1	0.725289	0.71185	0.544017	1	0.745289
																											8	3886.88	1.42724				cKO11	1.55201	1.1921	0.864617	0.848596	0.648523	1.1921	0.888459
																											12. Gapdh SN_MALE 3.2ug 3rd blot_Manual 1s 3x3_adjusted white again_pub						Sample ID	Normalization to GAPDH	Normalization of cKOs to WT littermate	Normalization of cKOs to each WT1	Normalization of cKOs to each WT2	Normalization of cKOs to each WT4	Normalization of cKOs to each WT3	Average of all normalizations per each WT
																											1	5488.96	1				WT1	1.81416	1	1	0.980565	0.769171	1.35418	1.02598
																											2	5154.38	1.06491				cKO9	2.34717	1.2938	1.2938	1.26865	0.995153	1.75203	1.32741
																											3	4096.13	1.34003				WT2	1.85012	1	1.01982	1	0.784416	1.38102	1.04631
																											4	4184.43	1.31176				cKO10	2.20335	1.19092	1.21453	1.19092	0.934178	1.64468	1.24608
																											5	5336.84	1.0285				WT4	2.3586	1	1.3001	1.27483	1	1.76057	1.33388
																											6	5143.26	1.06722				cKO12	2.81473	1.19339	1.55153	1.52138	1.19339	2.10104	1.59184
																											7	5455.38	1.00616				WT3	1.33968	1	0.738456	0.724105	0.567999	1	0.75764
																											8	3662.05	1.49888				cKO11	1.64729	1.22962	0.908018	0.89037	0.69842	1.22962	0.931606
																										4	DENSITOMETRY FROM 071022 SN MALE BLOT
																											6. Gapdh SN_MALE 3.2ug 3rd blot_whole blot_Manual 400ms_3x3_Frame2_pub						Sample ID	AVR normalization to GAPDH	AVR of all normalizations per each WT
																											1	10010.9	1	1	10628.7	1	WT1	1.77289	1.03828
																											2	12330.9	0.811854	2	12593	0.844017	cKO9	2.37608	1.37792
																											3	7392.88	1.35412	3	7505	1.41622	WT2	1.76688	1.03255
																											4	9033.17	1.10824	4	9198.71	1.15546	cKO10	2.1105	1.22723
																											5	12546.9	0.797878	5	12755.7	0.833251	WT4	2.27632	1.34193
																											6	14549.9	0.688039	6	14761.7	0.720019	cKO12	2.80607	1.63814
																											7	7136.05	1.40286	7	7358.76	1.44436	WT3	1.30084	0.75633
																											8	5827.88	1.71776	8	5984.59	1.77601	cKO11	1.52111	0.883304
																											2. Gapdh SN_MALE 3.2ug 3rd blot_Manual 200ms 3x3_Frame1_pub						Sample ID	Normalization to GAPDH	Normalization of cKOs to WT littermate	Normalization of cKOs to each WT1	Normalization of cKOs to each WT2	Normalization of cKOs to each WT4	Normalization of cKOs to each WT3	Average of all normalizations per each WT
																											1	5504.85	1				WT1	1.81856	1	1	0.983137	0.785281	1.35293	1.03034
																											2	5052.19	1.0896				cKO9	2.4407	1.34211	1.34211	1.31948	1.05393	1.81578	1.38282
																											3	3996.69	1.37735				WT2	1.84975	1	1.01715	1	0.79875	1.37614	1.04801
																											4	4163.4	1.3222				cKO10	2.16966	1.17295	1.19307	1.17295	0.936894	1.61414	1.22926
																											5	5417.94	1.01604				WT4	2.3158	1	1.27343	1.25196	1	1.72287	1.31206
																											6	5089.23	1.08167				cKO12	2.85896	1.23454	1.5721	1.54559	1.23454	2.12695	1.6198
																											7	5308.94	1.0369				WT3	1.34416	1	0.739135	0.726671	0.580428	1	0.761559
																											8	3665.76	1.5017				cKO11	1.58982	1.18276	0.87422	0.859477	0.686508	1.18276	0.900741
																											2. Gapdh SN_MALE 3.2ug 3rd blot_Manual 400ms 3x3_Frame2_pub						Sample ID	Normalization to GAPDH	Normalization of cKOs to WT littermate	Normalization of cKOs to each WT1	Normalization of cKOs to each WT2	Normalization of cKOs to each WT4	Normalization of cKOs to each WT3	Average of all normalizations per each WT
																											1	6323.12	1				WT1	1.58322	1	1	1.02426	0.760097	1.31737	1.02543
																											2	5549.38	1.13943				cKO9	2.22203	1.40349	1.40349	1.43754	1.06679	1.84891	1.43918
																											3	4782.82	1.32205				WT2	1.54572	1	0.976313	1	0.742092	1.28617	1.00114
																											4	4966.67	1.27311				cKO10	1.81876	1.17664	1.14877	1.17664	0.873179	1.51336	1.17799
																											5	6023.7	1.04971				WT4	2.08292	1	1.31562	1.34754	1	1.73316	1.34908
																											6	5590.29	1.13109				cKO12	2.60271	1.24955	1.64393	1.68382	1.24955	2.16567	1.68574
																											7	5937.79	1.06489				WT3	1.2018	1	0.759088	0.777505	0.576981	1	0.778393
																											8	4672	1.35341				cKO11	1.24741	1.03795	0.787893	0.807008	0.598875	1.03795	0.807931
																											6. Gapdh SN_MALE 3.2ug 3rd blot_whole blot_Manual 200ms_3x3_Frame1_pub						Sample ID	Normalization to GAPDH	Normalization of cKOs to WT littermate	Normalization of cKOs to each WT1	Normalization of cKOs to each WT2	Normalization of cKOs to each WT4	Normalization of cKOs to each WT3	Average of all normalizations per each WT
																											1	5364.94	1				WT1	1.86598	1	1	0.999348	0.792165	1.38289	1.0436
																											2	5034.5	1.06563				cKO9	2.44928	1.31259	1.31259	1.31174	1.03979	1.81518	1.36983
																											3	3959.34	1.35501				WT2	1.8672	1	1.00065	1	0.792682	1.3838	1.04428
																											4	3936.31	1.36294				cKO10	2.29484	1.22903	1.22983	1.22903	0.974226	1.70072	1.28345
																											5	5326.52	1.00721				WT4	2.35555	1	1.26236	1.26154	1	1.74571	1.3174
																											6	4959.61	1.08173				cKO12	2.93368	1.24543	1.57219	1.57116	1.24543	2.17417	1.64074
																											7	5288.58	1.01444				WT3	1.34933	1	0.723121	0.72265	0.572831	1	0.754651
																											8	3519.67	1.52427				cKO11	1.6558	1.22713	0.887363	0.886784	0.702938	1.22713	0.926053
																											8. Gapdh SN_MALE 3.2ug 3rd blot_Manual 170ms_3x3_pub_Frame1						Sample ID	Normalization to GAPDH	Normalization of cKOs to WT littermate	Normalization of cKOs to each WT1	Normalization of cKOs to each WT2	Normalization of cKOs to each WT4	Normalization of cKOs to each WT3	Average of all normalizations per each WT
																											1	5547.49	1				WT1	1.80458	1	1	1.01145	0.756502	1.41959	1.04688
																											2	5391.29	1.02897				cKO9	2.28719	1.26743	1.26743	1.28194	0.958816	1.79924	1.32686
																											3	4143.63	1.3388				WT2	1.78415	1	0.988682	1	0.747939	1.40352	1.03504
																											4	4336.72	1.27919				cKO10	2.08295	1.16747	1.15426	1.16747	0.873198	1.63857	1.20838
																											5	5259.81	1.05469				WT4	2.38543	1	1.32187	1.33701	1	1.87652	1.38385
																											6	5199.76	1.06687				cKO12	2.79819	1.17303	1.5506	1.56835	1.17303	2.20122	1.6233
																											7	5613.64	0.988215				WT3	1.2712	1	0.704429	0.712493	0.532902	1	0.737456
																											8	3886.88	1.42724				cKO11	1.49937	1.1795	0.830872	0.840384	0.628556	1.1795	0.869827
																											12. Gapdh SN_MALE 3.2ug 3rd blot_Manual 1s 3x3_adjusted white again_pub						Sample ID	Normalization to GAPDH	Normalization of cKOs to WT littermate	Normalization of cKOs to each WT1	Normalization of cKOs to each WT2	Normalization of cKOs to each WT4	Normalization of cKOs to each WT3	Average of all normalizations per each WT
																											1	5488.96	1				WT1	1.82382	1	1	1.01051	0.775766	1.39428	1.04514
																											2	5154.38	1.06491				cKO9	2.39231	1.3117	1.3117	1.3255	1.01758	1.82888	1.37091
																											3	4096.13	1.34003				WT2	1.80484	1	0.989595	1	0.767694	1.37977	1.03426
																											4	4184.43	1.31176				cKO10	2.15876	1.19609	1.18365	1.19609	0.918233	1.65033	1.23708
																											5	5336.84	1.0285				WT4	2.35099	1	1.28905	1.3026	1	1.79729	1.34724
																											6	5143.26	1.06722				cKO12	2.82892	1.20329	1.5511	1.56741	1.20329	2.16266	1.62111
																											7	5455.38	1.00616				WT3	1.30808	1	0.717218	0.724759	0.556393	1	0.749593
																											8	3662.05	1.49888				cKO11	1.59143	1.21662	0.872579	0.881753	0.676917	1.21662	0.911966
																										5	DENSITOMETRY FROM 071022 SN MALE BLOT
																											6. Gapdh SN_MALE 3.2ug 3rd blot_whole blot_Manual 600ms_3x3_Frame3_pub						Sample ID	AVR normalization to GAPDH	AVR of all normalizations per each WT
																											1	10309.9	1	1	11142.7	1	WT1	1.82585	1.03562
																											2	12533.9	0.822561	2	12893.7	0.864197	cKO9	2.4152	1.3565
																											3	7669.47	1.34428	3	7972.88	1.39758	WT2	1.83298	1.03744
																											4	9469.17	1.08878	4	9928	1.12235	cKO10	2.21237	1.24595
																											5	12878.5	0.800552	5	13339.3	0.83533	WT4	2.33647	1.33401
																											6	14744.2	0.699251	6	15107.7	0.737551	cKO12	2.84354	1.60774
																											7	7381.05	1.3968	7	7904.88	1.4096	WT3	1.3455	0.757662
																											8	5968.18	1.72748	8	6358.3	1.75247	cKO11	1.55773	0.876082
																											2. Gapdh SN_MALE 3.2ug 3rd blot_Manual 200ms 3x3_Frame1_pub						Sample ID	Normalization to GAPDH	Normalization of cKOs to WT littermate	Normalization of cKOs to each WT1	Normalization of cKOs to each WT2	Normalization of cKOs to each WT4	Normalization of cKOs to each WT3	Average of all normalizations per each WT
																											1	5504.85	1				WT1	1.87287	1	1	0.975987	0.787912	1.34709	1.02775
																											2	5052.19	1.0896				cKO9	2.48088	1.32464	1.32464	1.29283	1.0437	1.78441	1.36139
																											3	3996.69	1.37735				WT2	1.91895	1	1.0246	1	0.807298	1.38024	1.05303
																											4	4163.4	1.3222				cKO10	2.27438	1.18522	1.21438	1.18522	0.956827	1.63589	1.24808
																											5	5417.94	1.01604				WT4	2.37701	1	1.26918	1.2387	1	1.7097	1.30439
																											6	5089.23	1.08167				cKO12	2.89713	1.21882	1.54689	1.50975	1.21882	2.08381	1.58982
																											7	5308.94	1.0369				WT3	1.39031	1	0.74234	0.724514	0.584899	1	0.762938
																											8	3665.76	1.5017				cKO11	1.62809	1.17103	0.869301	0.848426	0.684933	1.17103	0.893422
																											2. Gapdh SN_MALE 3.2ug 3rd blot_Manual 400ms 3x3_Frame2_pub						Sample ID	Normalization to GAPDH	Normalization of cKOs to WT littermate	Normalization of cKOs to each WT1	Normalization of cKOs to each WT2	Normalization of cKOs to each WT4	Normalization of cKOs to each WT3	Average of all normalizations per each WT
																											1	6323.12	1				WT1	1.63051	1	1	1.01681	0.762644	1.31168	1.02278
																											2	5549.38	1.13943				cKO9	2.25861	1.38522	1.38522	1.40851	1.05643	1.81697	1.41678
																											3	4782.82	1.32205				WT2	1.60355	1	0.983466	1	0.750034	1.29	1.00587
																											4	4966.67	1.27311				cKO10	1.90654	1.18895	1.1693	1.18895	0.891757	1.53375	1.19594
																											5	6023.7	1.04971				WT4	2.13796	1	1.31123	1.33327	1	1.71992	1.3411
																											6	5590.29	1.13109				cKO12	2.63746	1.23363	1.61757	1.64477	1.23363	2.12174	1.65443
																											7	5937.79	1.06489				WT3	1.24306	1	0.762379	0.775197	0.581424	1	0.77975
																											8	4672	1.35341				cKO11	1.27744	1.02765	0.78346	0.796631	0.597501	1.02765	0.801311
																											6. Gapdh SN_MALE 3.2ug 3rd blot_whole blot_Manual 200ms_3x3_Frame1_pub						Sample ID	Normalization to GAPDH	Normalization of cKOs to WT littermate	Normalization of cKOs to each WT1	Normalization of cKOs to each WT2	Normalization of cKOs to each WT4	Normalization of cKOs to each WT3	Average of all normalizations per each WT
																											1	5364.94	1				WT1	1.92172	1	1	0.99208	0.79482	1.37692	1.04096
																											2	5034.5	1.06563				cKO9	2.4896	1.29551	1.29551	1.28525	1.0297	1.78382	1.34857
																											3	3959.34	1.35501				WT2	1.93706	1	1.00798	1	0.801165	1.38792	1.04927
																											4	3936.31	1.36294				cKO10	2.4056	1.24188	1.2518	1.24188	0.994954	1.72363	1.30307
																											5	5326.52	1.00721				WT4	2.4178	1	1.25815	1.24818	1	1.73237	1.30968
																											6	4959.61	1.08173				cKO12	2.97285	1.22957	1.54698	1.53473	1.22957	2.13007	1.61034
																											7	5288.58	1.01444				WT3	1.39566	1	0.726256	0.720504	0.577243	1	0.756001
																											8	3519.67	1.52427				cKO11	1.69566	1.21496	0.88237	0.875382	0.701325	1.21496	0.918508
																											8. Gapdh SN_MALE 3.2ug 3rd blot_Manual 170ms_3x3_pub_Frame1						Sample ID	Normalization to GAPDH	Normalization of cKOs to WT littermate	Normalization of cKOs to each WT1	Normalization of cKOs to each WT2	Normalization of cKOs to each WT4	Normalization of cKOs to each WT3	Average of all normalizations per each WT
																											1	5547.49	1				WT1	1.85848	1	1	1.00409	0.759037	1.41346	1.04415
																											2	5391.29	1.02897				cKO9	2.32484	1.25094	1.25094	1.25606	0.949507	1.76815	1.30616
																											3	4143.63	1.3388				WT2	1.8509	1	0.995925	1	0.755944	1.4077	1.03989
																											4	4336.72	1.27919				cKO10	2.18349	1.17969	1.17488	1.17969	0.891777	1.66065	1.22675
																											5	5259.81	1.05469				WT4	2.44847	1	1.31746	1.32285	1	1.86218	1.37562
																											6	5199.76	1.06687				cKO12	2.83555	1.15809	1.52574	1.53198	1.15809	2.15657	1.5931
																											7	5613.64	0.988215				WT3	1.31484	1	0.707483	0.710378	0.537006	1	0.738717
																											8	3886.88	1.42724				cKO11	1.53547	1.1678	0.826197	0.829577	0.627114	1.1678	0.862671
																											12. Gapdh SN_MALE 3.2ug 3rd blot_Manual 1s 3x3_adjusted white again_pub						Sample ID	Normalization to GAPDH	Normalization of cKOs to WT littermate	Normalization of cKOs to each WT1	Normalization of cKOs to each WT2	Normalization of cKOs to each WT4	Normalization of cKOs to each WT3	Average of all normalizations per each WT
																											1	5488.96	1				WT1	1.87829	1	1	1.00317	0.778365	1.38826	1.04245
																											2	5154.38	1.06491				cKO9	2.4317	1.29463	1.29463	1.29873	1.0077	1.79728	1.34958
																											3	4096.13	1.34003				WT2	1.87237	1	0.996845	1	0.77591	1.38388	1.03916
																											4	4184.43	1.31176				cKO10	2.26296	1.20861	1.20479	1.20861	0.93777	1.67256	1.25593
																											5	5336.84	1.0285				WT4	2.41313	1	1.28474	1.28881	1	1.78355	1.33928
																											6	5143.26	1.06722				cKO12	2.8667	1.18796	1.52623	1.53106	1.18796	2.11879	1.59101
																											7	5455.38	1.00616				WT3	1.35299	1	0.720328	0.722608	0.560678	1	0.750903
																											8	3662.05	1.49888				cKO11	1.62974	1.20455	0.867669	0.870415	0.675363	1.20455	0.904499
																										6	DENSITOMETRY FROM 071022 SN MALE BLOT
																											12. Sv2a SN_MALE 3.2ug 3rd blot_after washes_Manual 100ms 3x3_Frame1_pub						Sample ID	AVR normalization to GAPDH	AVR of all normalizations per each WT
																											1	7381.76	1				WT1	1.30729	0.858494
																											2	8481.88	0.870298				cKO9	1.6344	1.06285
																											3	6625.35	1.11417				WT2	1.58344	1.03762
																											4	8565.35	0.861817				cKO10	2.0012	1.30486
																											5	11708.2	0.630479				WT4	2.12415	1.40417
																											6	14323.9	0.515346				cKO12	2.76248	1.80841
																											7	7264.05	1.0162				WT3	1.32418	0.863336
																											8	6009.93	1.22826				cKO11	1.56863	1.02139
																											2. Gapdh SN_MALE 3.2ug 3rd blot_Manual 200ms 3x3_Frame1_pub						Sample ID	Normalization to GAPDH	Normalization of cKOs to WT littermate	Normalization of cKOs to each WT1	Normalization of cKOs to each WT2	Normalization of cKOs to each WT4	Normalization of cKOs to each WT3	Average of all normalizations per each WT
																											1	5504.85	1				WT1	1.34096	1	1	0.808922	0.620525	0.980038	0.852371
																											2	5052.19	1.0896				cKO9	1.67885	1.25198	1.25198	1.01276	0.776885	1.22699	1.06715
																											3	3996.69	1.37735				WT2	1.65771	1	1.23621	1	0.767101	1.21154	1.05371
																											4	4163.4	1.3222				cKO10	2.0573	1.24105	1.5342	1.24105	0.95201	1.50358	1.30771
																											5	5417.94	1.01604				WT4	2.161	1	1.61154	1.30361	1	1.57937	1.37363
																											6	5089.23	1.08167				cKO12	2.81455	1.30243	2.09891	1.69786	1.30243	2.05701	1.78905
																											7	5308.94	1.0369				WT3	1.36827	1	1.02037	0.825399	0.633164	1	0.869733
																											8	3665.76	1.5017				cKO11	1.63948	1.19821	1.22262	0.989005	0.758666	1.19821	1.04213
																											2. Gapdh SN_MALE 3.2ug 3rd blot_Manual 400ms 3x3_Frame2_pub						Sample ID	Normalization to GAPDH	Normalization of cKOs to WT littermate	Normalization of cKOs to each WT1	Normalization of cKOs to each WT2	Normalization of cKOs to each WT4	Normalization of cKOs to each WT3	Average of all normalizations per each WT
																											1	6323.12	1				WT1	1.16742	1	1	0.842759	0.600625	0.954277	0.849415
																											2	5549.38	1.13943				cKO9	1.52844	1.30924	1.30924	1.10337	0.786362	1.24938	1.11209
																											3	4782.82	1.32205				WT2	1.38524	1	1.18658	1	0.712688	1.13232	1.0079
																											4	4966.67	1.27311				cKO10	1.72457	1.24496	1.47724	1.24496	0.887267	1.4097	1.25479
																											5	6023.7	1.04971				WT4	1.94368	1	1.66493	1.40314	1	1.58881	1.41422
																											6	5590.29	1.13109				cKO12	2.56228	1.31826	2.19481	1.8497	1.31826	2.09446	1.86431
																											7	5937.79	1.06489				WT3	1.22336	1	1.04791	0.883139	0.629403	1	0.890114
																											8	4672	1.35341				cKO11	1.28637	1.05151	1.10189	0.928629	0.661823	1.05151	0.935963
																											6. Gapdh SN_MALE 3.2ug 3rd blot_whole blot_Manual 200ms_3x3_Frame1_pub						Sample ID	Normalization to GAPDH	Normalization of cKOs to WT littermate	Normalization of cKOs to each WT1	Normalization of cKOs to each WT2	Normalization of cKOs to each WT4	Normalization of cKOs to each WT3	Average of all normalizations per each WT
																											1	5364.94	1				WT1	1.37593	1	1	0.822261	0.625965	1.00174	0.862492
																											2	5034.5	1.06563				cKO9	1.68475	1.22445	1.22445	1.00682	0.766462	1.22658	1.05608
																											3	3959.34	1.35501				WT2	1.67335	1	1.21616	1	0.761273	1.21828	1.04893
																											4	3936.31	1.36294				cKO10	2.17599	1.30038	1.58147	1.30038	0.989944	1.58422	1.364
																											5	5326.52	1.00721				WT4	2.19809	1	1.59753	1.31359	1	1.60032	1.37786
																											6	4959.61	1.08173				cKO12	2.88811	1.31392	2.09903	1.72595	1.31392	2.10268	1.81039
																											7	5288.58	1.01444				WT3	1.37353	1	0.998261	0.820831	0.624877	1	0.860992
																											8	3519.67	1.52427				cKO11	1.70753	1.24316	1.241	1.02043	0.776824	1.24316	1.07035
																											8. Gapdh SN_MALE 3.2ug 3rd blot_Manual 170ms_3x3_pub_Frame1						Sample ID	Normalization to GAPDH	Normalization of cKOs to WT littermate	Normalization of cKOs to each WT1	Normalization of cKOs to each WT2	Normalization of cKOs to each WT4	Normalization of cKOs to each WT3	Average of all normalizations per each WT
																											1	5547.49	1				WT1	1.33065	1	1	0.832217	0.597784	1.02832	0.864581
																											2	5391.29	1.02897				cKO9	1.57326	1.18232	1.18232	0.983948	0.706773	1.21581	1.02221
																											3	4143.63	1.3388				WT2	1.59892	1	1.20161	1	0.718303	1.23564	1.03889
																											4	4336.72	1.27919				cKO10	1.97508	1.23525	1.48429	1.23525	0.887287	1.52633	1.28329
																											5	5259.81	1.05469				WT4	2.22597	1	1.67285	1.39217	1	1.72023	1.44631
																											6	5199.76	1.06687				cKO12	2.75472	1.23754	2.07021	1.72286	1.23754	2.12884	1.78986
																											7	5613.64	0.988215				WT3	1.294	1	0.972457	0.809295	0.581319	1	0.840768
																											8	3886.88	1.42724				cKO11	1.54621	1.19491	1.162	0.967034	0.694623	1.19491	1.00464
																											12. Gapdh SN_MALE 3.2ug 3rd blot_Manual 1s 3x3_adjusted white again_pub						Sample ID	Normalization to GAPDH	Normalization of cKOs to WT littermate	Normalization of cKOs to each WT1	Normalization of cKOs to each WT2	Normalization of cKOs to each WT4	Normalization of cKOs to each WT3	Average of all normalizations per each WT
																											1	5488.96	1				WT1	1.34484	1	1	0.831448	0.613006	1.00999	0.86361
																											2	5154.38	1.06491				cKO9	1.64557	1.22362	1.22362	1.01738	0.750086	1.23584	1.05673
																											3	4096.13	1.34003				WT2	1.61746	1	1.20272	1	0.737275	1.21473	1.03868
																											4	4184.43	1.31176				cKO10	2.04696	1.26554	1.52209	1.26554	0.933048	1.53729	1.31449
																											5	5336.84	1.0285				WT4	2.19384	1	1.63131	1.35635	1	1.6476	1.40881
																											6	5143.26	1.06722				cKO12	2.78498	1.26946	2.07087	1.72182	1.26946	2.09155	1.78842
																											7	5455.38	1.00616				WT3	1.33154	1	0.990113	0.823228	0.606945	1	0.855071
																											8	3662.05	1.49888				cKO11	1.64114	1.23251	1.22033	1.01464	0.748067	1.23251	1.05389
																										7	DENSITOMETRY FROM 071022 SN MALE BLOT
																											12. Sv2a SN_MALE 3.2ug 3rd blot_after washes_Manual 200ms 3x3_Frame2_pub						Sample ID	AVR normalization to GAPDH	AVR of all normalizations per each WT
																											1	9296.47	1	1	7381.76	1	WT1	1.64637	0.899452
																											2	10689.9	0.869651	2	8481.88	0.870298	cKO9	2.05987	1.11438
																											3	7863.18	1.18228	3	6625.35	1.11417	WT2	1.87928	1.0245
																											4	10662.9	0.871849	4	8565.35	0.861817	cKO10	2.49128	1.35138
																											5	14053.1	0.661527	5	11708.2	0.630479	WT4	2.54957	1.40211
																											6	15719.1	0.591414	6	14323.9	0.515346	cKO12	3.03155	1.65099
																											7	8442.76	1.10112	7	7264.05	1.0162	WT3	1.53904	0.834767
																											8	7344.1	1.26584	8	6009.93	1.22826	cKO11	1.91686	1.03836
																											2. Gapdh SN_MALE 3.2ug 3rd blot_Manual 200ms 3x3_Frame1_pub						Sample ID	Normalization to GAPDH	Normalization of cKOs to WT littermate	Normalization of cKOs to each WT1	Normalization of cKOs to each WT2	Normalization of cKOs to each WT4	Normalization of cKOs to each WT3	Average of all normalizations per each WT
																											1	5504.85	1				WT1	1.68878	1	1	0.858372	0.651082	1.06193	0.892846
																											2	5052.19	1.0896				cKO9	2.11589	1.25291	1.25291	1.07546	0.815748	1.3305	1.11866
																											3	3996.69	1.37735				WT2	1.96742	1	1.165	1	0.758508	1.23714	1.04016
																											4	4163.4	1.3222				cKO10	2.56111	1.30176	1.51655	1.30176	0.987396	1.61047	1.35404
																											5	5417.94	1.01604				WT4	2.5938	1	1.53591	1.31838	1	1.63102	1.37133
																											6	5089.23	1.08167				cKO12	3.08869	1.1908	1.82895	1.56992	1.1908	1.94222	1.63297
																											7	5308.94	1.0369				WT3	1.59029	1	0.941683	0.808314	0.613112	1	0.840777
																											8	3665.76	1.5017				cKO11	2.00344	1.25979	1.18632	1.01831	0.772393	1.25979	1.0592
																											2. Gapdh SN_MALE 3.2ug 3rd blot_Manual 400ms 3x3_Frame2_pub						Sample ID	Normalization to GAPDH	Normalization of cKOs to WT littermate	Normalization of cKOs to each WT1	Normalization of cKOs to each WT2	Normalization of cKOs to each WT4	Normalization of cKOs to each WT3	Average of all normalizations per each WT
																											1	6323.12	1				WT1	1.47023	1	1	0.894278	0.630202	1.03402	0.889624
																											2	5549.38	1.13943				cKO9	1.92632	1.31021	1.31021	1.17169	0.825699	1.35478	1.1656
																											3	4782.82	1.32205				WT2	1.64405	1	1.11822	1	0.704705	1.15626	0.994796
																											4	4966.67	1.27311				cKO10	2.1469	1.30586	1.46024	1.30586	0.920247	1.50991	1.29907
																											5	6023.7	1.04971				WT4	2.33296	1	1.58679	1.41903	1	1.64077	1.41165
																											6	5590.29	1.13109				cKO12	2.81185	1.20527	1.91252	1.71032	1.20527	1.97757	1.70142
																											7	5937.79	1.06489				WT3	1.42187	1	0.967104	0.864859	0.60947	1	0.860358
																											8	4672	1.35341				cKO11	1.57194	1.10555	1.06918	0.956141	0.673797	1.10555	0.951165
																											6. Gapdh SN_MALE 3.2ug 3rd blot_whole blot_Manual 200ms_3x3_Frame1_pub						Sample ID	Normalization to GAPDH	Normalization of cKOs to WT littermate	Normalization of cKOs to each WT1	Normalization of cKOs to each WT2	Normalization of cKOs to each WT4	Normalization of cKOs to each WT3	Average of all normalizations per each WT
																											1	5364.94	1				WT1	1.73282	1	1	0.872526	0.65679	1.08545	0.90369
																											2	5034.5	1.06563				cKO9	2.12333	1.22536	1.22536	1.06916	0.804803	1.33006	1.10735
																											3	3959.34	1.35501				WT2	1.98598	1	1.1461	1	0.752745	1.24403	1.03572
																											4	3936.31	1.36294				cKO10	2.70887	1.364	1.56327	1.364	1.02674	1.69685	1.41271
																											5	5326.52	1.00721				WT4	2.63832	1	1.52256	1.32847	1	1.65265	1.37592
																											6	4959.61	1.08173				cKO12	3.16941	1.2013	1.82905	1.59589	1.2013	1.98534	1.6529
																											7	5288.58	1.01444				WT3	1.59641	1	0.92128	0.803841	0.605087	1	0.832552
																											8	3519.67	1.52427				cKO11	2.08659	1.30705	1.20416	1.05066	0.790879	1.30705	1.08819
																											8. Gapdh SN_MALE 3.2ug 3rd blot_Manual 170ms_3x3_pub_Frame1						Sample ID	Normalization to GAPDH	Normalization of cKOs to WT littermate	Normalization of cKOs to each WT1	Normalization of cKOs to each WT2	Normalization of cKOs to each WT4	Normalization of cKOs to each WT3	Average of all normalizations per each WT
																											1	5547.49	1				WT1	1.6758	1	1	0.88309	0.627221	1.11425	0.90614
																											2	5391.29	1.02897				cKO9	1.98281	1.1832	1.1832	1.04487	0.742129	1.31838	1.07215
																											3	4143.63	1.3388				WT2	1.89765	1	1.13239	1	0.710257	1.26176	1.0261
																											4	4336.72	1.27919				cKO10	2.45876	1.29568	1.46721	1.29568	0.920268	1.63484	1.3295
																											5	5259.81	1.05469				WT4	2.67178	1	1.59433	1.40794	1	1.77648	1.44469
																											6	5199.76	1.06687				cKO12	3.02304	1.13147	1.80394	1.59304	1.13147	2.01004	1.63462
																											7	5613.64	0.988215				WT3	1.50397	1	0.897466	0.792543	0.56291	1	0.81323
																											8	3886.88	1.42724				cKO11	1.88946	1.25631	1.1275	0.995684	0.707192	1.25631	1.02167
																											12. Gapdh SN_MALE 3.2ug 3rd blot_Manual 1s 3x3_adjusted white again_pub						Sample ID	Normalization to GAPDH	Normalization of cKOs to WT littermate	Normalization of cKOs to each WT1	Normalization of cKOs to each WT2	Normalization of cKOs to each WT4	Normalization of cKOs to each WT3	Average of all normalizations per each WT
																											1	5488.96	1				WT1	1.69367	1	1	0.882275	0.643193	1.09438	0.904962
																											2	5154.38	1.06491				cKO9	2.07394	1.22453	1.22453	1.08037	0.787608	1.3401	1.10815
																											3	4096.13	1.34003				WT2	1.91966	1	1.13343	1	0.729016	1.24041	1.02571
																											4	4184.43	1.31176				cKO10	2.54824	1.32745	1.50457	1.32745	0.96773	1.64657	1.36158
																											5	5336.84	1.0285				WT4	2.63322	1	1.55474	1.37171	1	1.70148	1.40698
																											6	5143.26	1.06722				cKO12	3.05625	1.16065	1.80452	1.59208	1.16065	1.97482	1.63302
																											7	5455.38	1.00616				WT3	1.5476	1	0.91376	0.806187	0.587724	1	0.826918
																											8	3662.05	1.49888				cKO11	2.00546	1.29585	1.1841	1.0447	0.761602	1.29585	1.07156
																										8	4. From imaging of "Celf4 SN_MALE 3.2ug 3rd blot_whole blot_RapidCapture 19s189ms 3x3_adjusted white_pub" but Sv2 bands were visible						Sample ID	AVR normalization to GAPDH	AVR of all normalizations per each WT
																											1	9693.17	1				WT1	1.71663	1.04296
																											2	10026.5	0.966759				cKO9	1.93203	1.15849
																											3	6127.47	1.58192				WT2	1.46445	0.883972
																											4	8020.76	1.20851				cKO10	1.87396	1.11619
																											5	11160.2	0.86855				WT4	2.02473	1.20613
																											6	14669.9	0.660753				cKO12	2.82921	1.67172
																											7	8540.47	1.13497				WT3	1.55686	0.927519
																											8	6553.47	1.47909				cKO11	1.7105	0.989064
																											2. Gapdh SN_MALE 3.2ug 3rd blot_Manual 200ms 3x3_Frame1_pub						Sample ID	Normalization to GAPDH	Normalization of cKOs to WT littermate	Normalization of cKOs to each WT1	Normalization of cKOs to each WT2	Normalization of cKOs to each WT4	Normalization of cKOs to each WT3	Average of all normalizations per each WT
																											1	5504.85	1				WT1	1.76084	1	1	1.14852	0.854837	1.09458	1.02448
																											2	5052.19	1.0896				cKO9	1.98458	1.12706	1.12706	1.29446	0.963454	1.23366	1.15466
																											3	3996.69	1.37735				WT2	1.53313	1	0.870682	1	0.744291	0.953029	0.892001
																											4	4163.4	1.3222				cKO10	1.92649	1.25657	1.09407	1.25657	0.935255	1.19755	1.12086
																											5	5417.94	1.01604				WT4	2.05986	1	1.16981	1.34356	1	1.28045	1.19846
																											6	5089.23	1.08167				cKO12	2.88253	1.39939	1.63702	1.88016	1.39939	1.79185	1.6771
																											7	5308.94	1.0369				WT3	1.6087	1	0.913595	1.04929	0.780975	1	0.935964
																											8	3665.76	1.5017				cKO11	1.78775	1.11131	1.01528	1.16608	0.867902	1.11131	1.04014
																											2. Gapdh SN_MALE 3.2ug 3rd blot_Manual 400ms 3x3_Frame2_pub						Sample ID	Normalization to GAPDH	Normalization of cKOs to WT littermate	Normalization of cKOs to each WT1	Normalization of cKOs to each WT2	Normalization of cKOs to each WT4	Normalization of cKOs to each WT3	Average of all normalizations per each WT
																											1	6323.12	1				WT1	1.53297	1	1	1.19657	0.827423	1.06581	1.02245
																											2	5549.38	1.13943				cKO9	1.80677	1.17861	1.17861	1.41028	0.975206	1.25617	1.20507
																											3	4782.82	1.32205				WT2	1.28114	1	0.835724	1	0.691497	0.890719	0.854485
																											4	4966.67	1.27311				cKO10	1.61492	1.26053	1.05345	1.26053	0.871652	1.12278	1.0771
																											5	6023.7	1.04971				WT4	1.85271	1	1.20857	1.44614	1	1.2881	1.2357
																											6	5590.29	1.13109				cKO12	2.62417	1.4164	1.71182	2.04831	1.4164	1.82446	1.75025
																											7	5937.79	1.06489				WT3	1.43832	1	0.938258	1.12269	0.776336	1	0.959321
																											8	4672	1.35341				cKO11	1.40271	0.975241	0.915027	1.09489	0.757114	0.975241	0.935568
																											6. Gapdh SN_MALE 3.2ug 3rd blot_whole blot_Manual 200ms_3x3_Frame1_pub						Sample ID	Normalization to GAPDH	Normalization of cKOs to WT littermate	Normalization of cKOs to each WT1	Normalization of cKOs to each WT2	Normalization of cKOs to each WT4	Normalization of cKOs to each WT3	Average of all normalizations per each WT
																											1	5364.94	1				WT1	1.80676	1	1	1.16746	0.862331	1.11882	1.03715
																											2	5034.5	1.06563				cKO9	1.99155	1.10228	1.10228	1.28687	0.950527	1.23325	1.14323
																											3	3959.34	1.35501				WT2	1.5476	1	0.856558	1	0.738637	0.958332	0.888382
																											4	3936.31	1.36294				cKO10	2.03764	1.31664	1.12778	1.31664	0.972522	1.26178	1.16968
																											5	5326.52	1.00721				WT4	2.09521	1	1.15965	1.35385	1	1.29743	1.20273
																											6	4959.61	1.08173				cKO12	2.95787	1.41173	1.63711	1.91127	1.41173	1.83163	1.69793
																											7	5288.58	1.01444				WT3	1.61489	1	0.893801	1.04348	0.770753	1	0.927008
																											8	3519.67	1.52427				cKO11	1.86196	1.15299	1.03055	1.20313	0.888673	1.15299	1.06884
																											8. Gapdh SN_MALE 3.2ug 3rd blot_Manual 170ms_3x3_pub_Frame1						Sample ID	Normalization to GAPDH	Normalization of cKOs to WT littermate	Normalization of cKOs to each WT1	Normalization of cKOs to each WT2	Normalization of cKOs to each WT4	Normalization of cKOs to each WT3	Average of all normalizations per each WT
																											1	5547.49	1				WT1	1.74731	1	1	1.1816	0.823509	1.1485	1.0384
																											2	5391.29	1.02897				cKO9	1.85975	1.06435	1.06435	1.25764	0.876504	1.22241	1.10523
																											3	4143.63	1.3388				WT2	1.47877	1	0.846311	1	0.696945	0.971992	0.878812
																											4	4336.72	1.27919				cKO10	1.8495	1.2507	1.05848	1.2507	0.871672	1.21567	1.09913
																											5	5259.81	1.05469				WT4	2.12178	1	1.21432	1.43483	1	1.39465	1.26095
																											6	5199.76	1.06687				cKO12	2.82126	1.32967	1.61463	1.90785	1.32967	1.85441	1.67664
																											7	5613.64	0.988215				WT3	1.52138	1	0.870697	1.02881	0.717027	1	0.904135
																											8	3886.88	1.42724				cKO11	1.68605	1.10824	0.964941	1.14017	0.794638	1.10824	1.002
																											12. Gapdh SN_MALE 3.2ug 3rd blot_Manual 1s 3x3_adjusted white again_pub						Sample ID	Normalization to GAPDH	Normalization of cKOs to WT littermate	Normalization of cKOs to each WT1	Normalization of cKOs to each WT2	Normalization of cKOs to each WT4	Normalization of cKOs to each WT3	Average of all normalizations per each WT
																											1	5488.96	1				WT1	1.76594	1	1	1.18051	0.844479	1.12803	1.03825
																											2	5154.38	1.06491				cKO9	1.94523	1.10153	1.10153	1.30036	0.930219	1.24255	1.14367
																											3	4096.13	1.34003				WT2	1.49591	1	0.847093	1	0.715353	0.955542	0.879497
																											4	4184.43	1.31176				cKO10	1.91681	1.28136	1.08544	1.28136	0.916628	1.2244	1.12696
																											5	5336.84	1.0285				WT4	2.09116	1	1.18416	1.39791	1	1.33576	1.22946
																											6	5143.26	1.06722				cKO12	2.85226	1.36396	1.61515	1.9067	1.36396	1.82193	1.67693
																											7	5455.38	1.00616				WT3	1.56551	1	0.886505	1.04653	0.748635	1	0.920417
																											8	3662.05	1.49888				cKO11	1.78956	1.14312	1.01338	1.1963	0.855777	1.14312	1.05214
																											4. Celf4 SN_MALE 3.2ug 3rd blot_whole blot_RapidCapture 19s189ms 3x3_adjusted white_pub						Sample ID	Normalization to GAPDH	Normalization of cKOs to WT littermate	Normalization of cKOs to each WT1	Normalization of cKOs to each WT2	Normalization of cKOs to each WT4	Normalization of cKOs to each WT3	Average of all normalizations per each WT
																											1	4783.55	1				WT1	2.02636	1	1	1.20465	0.988772	1.19466	1.09702
																											2	4526.84	1.05671				cKO9	2.21489	1.09304	1.09304	1.31673	1.08077	1.30582	1.19909
																											3	3642.72	1.31318				WT2	1.68211	1	0.830117	1	0.820797	0.99171	0.910656
																											4	3935.43	1.21551				cKO10	2.03809	1.21163	1.00579	1.21163	0.994498	1.20158	1.10337
																											5	5445.67	0.878413				WT4	2.04937	1	1.01136	1.21833	1	1.20823	1.10948
																											6	5118.96	0.934476				cKO12	2.86579	1.39838	1.41426	1.70369	1.39838	1.68956	1.55147
																											7	5035.13	0.950034				WT3	1.69617	1	0.837056	1.00836	0.827658	1	0.918268
																											8	4245.43	1.12675				cKO11	1.54365	0.910079	0.761788	0.917687	0.753234	0.910079	0.835697

## Sheet: Figure 5b 5d 5f
Figure 5b														Figure 5d														Figure 5f
Automated Cx7 Cellinsight raw data for #non-nuclear VGAT+ Gphn+ overlapping area / μm2:														Automated Cx7 Cellinsight raw data for #non-nuclear vGlut2+ Psd95+ overlapping area / μm2:														Automated Cx7 Cellinsight raw data for #non-nuclear vGlut1+ Psd95+ overlapping area / μm2:
WT ♂	Emx1-Celf4 cKO ♂		WT ♀	Emx1-Celf4 cKO ♀		Prism analysis:								WT ♂	Emx1-Celf4 cKO ♂		WT ♀	Emx1-Celf4 cKO ♀		Prism analysis:								WT ♂	Emx1-Celf4 cKO ♂		WT ♀	Emx1-Celf4 cKO ♀		Prism analysis:
70.4917	1036.56		6709.9	898.872		Number of families	1							809.305	3781.2		1036.56	70.4917		Number of families	1							216.319	85.8473		92.1854	104.449		Number of families	1
83.2709	1268.64		4568.36	441.294		Number of comparisons per family	6							965.934	2967.25		1268.64	83.2709		Number of comparisons per family	6							235.281	130.729		92.0308	130.729		Number of comparisons per family	6
109.035	311.235		2605.31	1155.07		Alpha	0.05							739.094	3774.6		311.235	109.035		Alpha	0.05							159.998	69.9249		41.0171	59.4129		Alpha	0.05
91.5155	229.819		4270.31	801.791										624.063	3420.5		229.819	91.5155										204.519	94.5042		78.8394	84.353
99.7601	1883.49		2932.62	1027.49		Dunn's multiple comparisons test	Mean rank diff.	Significant?	Summary	Adjusted P Value				493.236	7735.33		1883.49	99.7601		Dunn's multiple comparisons test	Mean rank diff.	Significant?	Summary	Adjusted P Value				131.966	42.4599		90.6395	112.23		Dunn's multiple comparisons test	Mean rank diff.	Significant?	Summary	Adjusted P Value
869.603	3974.95		3419.26	483.754		WT ♂ vs. Emx1-Celf4 cKO ♂	-46.03	Yes	****	<0.0001	A-B			2411.76	1214.85		3974.95	869.603		WT ♂ vs. Emx1-Celf4 cKO ♂	-33	Yes	****	<0.0001	A-B			111.509	62.5562		126.298	124.855		WT ♂ vs. Emx1-Celf4 cKO ♂	-36.88	Yes	*	0.0139	A-B
343.595	3097.1		1966.35	328.755		WT ♂ vs. WT ♀	-58.7	Yes	****	<0.0001	A-D			117.767	794.989		3097.1	343.595		WT ♂ vs. WT ♀	-43.53	Yes	****	<0.0001	A-D			76.366	37.9253		104.501	90.7941		WT ♂ vs. WT ♀	-42.39	Yes	**	0.0019	A-D
817.044	1985.72		2727.95	302.372		WT ♂ vs. Emx1-Celf4 cKO ♀	-16.75	No	ns	0.273	A-E			576.319	1884.11		1985.72	817.044		WT ♂ vs. Emx1-Celf4 cKO ♀	-23.63	Yes	*	0.0286	A-E			118.156	47.3036		103.161	112.179		WT ♂ vs. Emx1-Celf4 cKO ♀	-63.78	Yes	****	<0.0001	A-E
347.718	1097.98		4305.35	223.018		Emx1-Celf4 cKO ♂ vs. WT ♀	-12.67	No	ns	0.7825	B-D			959.751	919.071		1097.98	347.718		Emx1-Celf4 cKO ♂ vs. WT ♀	-10.53	No	ns	>0.9999	B-D			138.252	48.6434		237.085	52.5081		Emx1-Celf4 cKO ♂ vs. WT ♀	-5.512	No	ns	>0.9999	B-D
889.803	1798.77		1916.26	361.94		Emx1-Celf4 cKO ♂ vs. Emx1-Celf4 cKO ♀	29.28	Yes	**	0.0028	B-E			391.62	8571.13		1798.77	889.803		Emx1-Celf4 cKO ♂ vs. Emx1-Celf4 cKO ♀	9.367	No	ns	>0.9999	B-E			152.783	63.02		307.422	51.1168		Emx1-Celf4 cKO ♂ vs. Emx1-Celf4 cKO ♀	-26.9	No	ns	0.1635	B-E
477.571	3781.2		3329.39	1140.03		WT ♀ vs. Emx1-Celf4 cKO ♀	41.95	Yes	****	<0.0001	D-E			898.872	477.571		3329.39	709.9		WT ♀ vs. Emx1-Celf4 cKO ♀	19.9	No	ns	0.1804	D-E			135.109	35.2974		176.332	48.4888		WT ♀ vs. Emx1-Celf4 cKO ♀	-21.39	No	ns	0.4257	D-E
238.476	2967.25		1954.19	804.265										441.294	1238.48		1954.19	4568.36										211.784	48.5918		209.929	104.81
309.586	3774.6		2322.72	1214.44		Test details	Mean rank 1	Mean rank 2	Mean rank diff.	n1	n2	Z		155.074	1309.59		2322.72	2605.31		Test details	Mean rank 1	Mean rank 2	Mean rank diff.	n1	n2	Z		145.106	26.1767		337.566	80.4368		Test details	Mean rank 1	Mean rank 2	Mean rank diff.	n1	n2	Z
222.605	3420.5		1641.3	840.541		WT ♂ vs. Emx1-Celf4 cKO ♂	21.6	67.63	-46.03	30	30	6.145		801.791	1222.61		1641.3	4270.31		WT ♂ vs. Emx1-Celf4 cKO ♂	27.17	60.17	-33	30	30	4.405		172.004	40.6564		562.851	101.254		WT ♂ vs. Emx1-Celf4 cKO ♂	68.71	105.6	-36.88	45	56	3.046
275.165	7735.33		2074.56	1304.3		WT ♂ vs. WT ♀	21.6	80.3	-58.7	30	20	7.009		27.4883	1275.16		2074.56	2932.62		WT ♂ vs. WT ♀	27.17	70.7	-43.53	30	20	5.198		68.8427	29.2169		338.958	40.7079		WT ♂ vs. WT ♀	68.71	111.1	-42.39	45	64	3.603
487.67	1214.85		4321.02	513.229		WT ♂ vs. Emx1-Celf4 cKO ♀	21.6	38.35	-16.75	30	20	2		483.754	1487.67		4321.02	3419.26		WT ♂ vs. Emx1-Celf4 cKO ♀	27.17	50.8	-23.63	30	20	2.822		68.9458	39.162		473.397	87.5478		WT ♂ vs. Emx1-Celf4 cKO ♀	68.71	132.5	-63.78	45	44	4.974
238.888	794.989		3438.22	263.828		Emx1-Celf4 cKO ♂ vs. WT ♀	67.63	80.3	-12.67	30	20	1.512		328.755	1238.89		3438.22	1966.35		Emx1-Celf4 cKO ♂ vs. WT ♀	60.17	70.7	-10.53	30	20	1.258		37.9769	74.8201		73.2742	504.16		Emx1-Celf4 cKO ♂ vs. WT ♀	105.6	111.1	-5.512	56	64	0.4981
303.197	1884.11		3089.47	523.947		Emx1-Celf4 cKO ♂ vs. Emx1-Celf4 cKO ♀	67.63	38.35	29.28	30	20	3.497		302.372	1303.2		3089.47	2727.95		Emx1-Celf4 cKO ♂ vs. Emx1-Celf4 cKO ♀	60.17	50.8	9.367	30	20	1.118		68.1213	122.021		143.92	557.801		Emx1-Celf4 cKO ♂ vs. Emx1-Celf4 cKO ♀	105.6	132.5	-26.9	56	44	2.208
537.344	919.071		2465.97	285.265		WT ♀ vs. Emx1-Celf4 cKO ♀	80.3	38.35	41.95	20	20	4.573		223.018	537.344		2465.97	4305.35		WT ♀ vs. Emx1-Celf4 cKO ♀	70.7	50.8	19.9	20	20	2.169		34.3183	74.3048		67.8637	341.174		WT ♀ vs. Emx1-Celf4 cKO ♀	111.1	132.5	-21.39	64	44	1.806
553.834	8571.13		2227.29	587.843										361.94	553.834		2227.29	1916.26										28.7017	131.244		125.164	586.915
150.877	4809.3													150.877	1140.03													56.4243	71.0585		67.3484	378.841
104.501	1965.93													104.501	804.265													59.1038	82.8071		112.539	395.382
827.144	5739.09													827.144	1214.44													74.7171	80.2307		49.1071	166.284
173.962	2624.06													173.962	840.541													27.8772	87.3932		80.4368	247.854
390.59	493.236													390.59	1304.3													81.7765	51.7351		27.5165	349.161
157.885	2411.76													157.885	513.229													27.465	64.9265		66.4209	463.349
95.0195	1117.77													95.0195	1263.83													56.4758	65.5449		45.5516	421.971
326.694	3576.32													326.694	523.947													50.5499	100.791		84.353	513.383
126.555	1959.75													126.555	2285.26													72.5013	85.2805		65.751	421.662
684.923	391.62													684.923	587.843													119.496	101.461		93.7828	468.708
																												203.282	95.8439		18.5504	280.575
																												91.5155	123.103		83.7346	396.103
																												114.961	253.214		307.628	415.633
																												80.7975	250.586		509.158	385.488
																												98.9357	178.084		309.122	379.099
																												87.7024	219.72		408.058	422.074
																												88.2176	182.773		276.247	478.704
																												31.4327	205.807		406.409	425.217
																												50.0862	183.031		284.131	522.298
																												29.5776	159.637		380.49	456.238
																												42.3568	610.155		433.101	316.903
																												20.4055	680.75		397.752	324.324
																												47.0975	398.731		662.56	431.658
																												26.3828	478.344		621.234	429.649
																												45.1394	532.655		911.857
																													633.137		1060.21
																													486.537		951.483
																													486.794		1067.68
																													528.172		10.3058
																													586.864		33.5969
																													699.609		19.1173
																													739.647		36.6371
																													413.726		37.9253
																													418.055		66.0086
																													562.284		31.8449
																													615.411		58.6915
																															606.084
																															474.788
																															494.06
																															454.331
																															330.455
																															299.28
																															272.537
																															237.806
